# Supplementary material for: Approach to Standardized Material Characterization of the Human Lumbopelvic System: Testing and Evaluation
Source: Bioengineering (Basel). 2025 Aug 11;12(8):862. doi: 10.3390/bioengineering12080862 (PMC12383908; doi:10.3390/bioengineering12080862)
Supplement: Supplementary file 1 [file bioengineering-12-00862-s001.zip]

Archive with 302 entries (255 files):
- File S2 Designs and auxiliaries/
- File S2 Designs and auxiliaries/Additional_Material_test_Modules_PF010-001_220815.pdf
- File S2 Designs and auxiliaries/AST-Speckle-Pattern_Labels_V03-2.pdf
- File S2 Designs and auxiliaries/Axial_Compression_Test_Setup_PF003-002_220809.pdf
- File S2 Designs and auxiliaries/Axial_Tension_Test_Setup_PF002-004_220810.pdf
- File S2 Designs and auxiliaries/Models/
- File S2 Designs and auxiliaries/Models/ATT_Clamp mount_Clamp_V04.stl
- File S2 Designs and auxiliaries/Models/ATT_Clamp mount_Clamp_V04.stp
- File S2 Designs and auxiliaries/Models/ATT_Clamp mount_Support_V01-Spacer_20mm.stl
- File S2 Designs and auxiliaries/Models/ATT_Clamp mount_Support_V01-Spacer_20mm.stp
- File S2 Designs and auxiliaries/Models/ATT_Clamp mount_Support_V01.stl
- File S2 Designs and auxiliaries/Models/ATT_Clamp mount_Support_V01.stp
- File S2 Designs and auxiliaries/Models/ATT_Clamp mount_V04.pdf
- File S2 Designs and auxiliaries/Models/ATT_Elastic_storage_holder-Holder-V01.stl
- File S2 Designs and auxiliaries/Models/ATT_Elastic_storage_holder-Holder-V01.stp
- File S2 Designs and auxiliaries/Models/ATT_elastic_storage_holder_V01.pdf
- File S2 Designs and auxiliaries/Models/ATT_Preparation_V02.pdf
- File S2 Designs and auxiliaries/Models/ATT_Preparation_V02_Bottom.stl
- File S2 Designs and auxiliaries/Models/ATT_Preparation_V02_Bottom.stp
- File S2 Designs and auxiliaries/Models/ATT_Preparation_V02_Top.stl
- File S2 Designs and auxiliaries/Models/ATT_Preparation_V02_Top.stp
- File S2 Designs and auxiliaries/Three-point_bending_test_setup_004-004_220810.pdf
- File S3 Evaluation code/
- File S3 Evaluation code/ExMechEva-0.1.2/
- File S3 Evaluation code/ExMechEva-0.1.2/.gitignore
- File S3 Evaluation code/ExMechEva-0.1.2/CHANGELOG.md
- File S3 Evaluation code/ExMechEva-0.1.2/CODE_OF_CONDUCT.md
- File S3 Evaluation code/ExMechEva-0.1.2/CONTRIBUTING.md
- File S3 Evaluation code/ExMechEva-0.1.2/data/
- File S3 Evaluation code/ExMechEva-0.1.2/data/Test/
- File S3 Evaluation code/ExMechEva-0.1.2/data/Test/ACT/
- File S3 Evaluation code/ExMechEva-0.1.2/data/Test/ACT/Complete_Eva/
- File S3 Evaluation code/ExMechEva-0.1.2/data/Test/ACT/Complete_Eva/ACT-Summary-all.h5
- File S3 Evaluation code/ExMechEva-0.1.2/data/Test/ACT/Complete_Eva/ACT-Summary-all.log
- File S3 Evaluation code/ExMechEva-0.1.2/data/Test/ACT/Complete_Eva/ACT-Summary.h5
- File S3 Evaluation code/ExMechEva-0.1.2/data/Test/ACT/Complete_Eva/ACT-Summary.log
- File S3 Evaluation code/ExMechEva-0.1.2/data/Test/ACT/Series_Test/
- File S3 Evaluation code/ExMechEva-0.1.2/data/Test/ACT/Series_Test/ACT_Protocol_Series_Test.xlsx
- File S3 Evaluation code/ExMechEva-0.1.2/data/Test/ACT/Series_Test/com_eva_opts.json
- File S3 Evaluation code/ExMechEva-0.1.2/data/Test/ACT/Series_Test/eva/
- File S3 Evaluation code/ExMechEva-0.1.2/data/Test/ACT/Series_Test/eva/ACT_Protocol_Series_Test.log
- File S3 Evaluation code/ExMechEva-0.1.2/data/Test/ACT/Series_Test/eva/tl21x-Fdricu.pdf
- File S3 Evaluation code/ExMechEva-0.1.2/data/Test/ACT/Series_Test/eva/tl21x-Mat.csv
- File S3 Evaluation code/ExMechEva-0.1.2/data/Test/ACT/Series_Test/eva/tl21x-meas.pdf
- File S3 Evaluation code/ExMechEva-0.1.2/data/Test/ACT/Series_Test/eva/tl21x-meas_u.pdf
- File S3 Evaluation code/ExMechEva-0.1.2/data/Test/ACT/Series_Test/eva/tl21x-sigeps_fin.pdf
- File S3 Evaluation code/ExMechEva-0.1.2/data/Test/ACT/Series_Test/eva/tl21x-sigeps_wl.pdf
- File S3 Evaluation code/ExMechEva-0.1.2/data/Test/ACT/Series_Test/eva/tl21x-sigeps_wl1m.pdf
- File S3 Evaluation code/ExMechEva-0.1.2/data/Test/ACT/Series_Test/eva/tl21x-YM-Me_A.pdf
- File S3 Evaluation code/ExMechEva-0.1.2/data/Test/ACT/Series_Test/eva/tl21x-YMRange_Imp.pdf
- File S3 Evaluation code/ExMechEva-0.1.2/data/Test/ACT/Series_Test/eva/tl21x.csv
- File S3 Evaluation code/ExMechEva-0.1.2/data/Test/ACT/Series_Test/eva/tl21x.h5
- File S3 Evaluation code/ExMechEva-0.1.2/data/Test/ACT/Series_Test/eva/tl21x.log
- File S3 Evaluation code/ExMechEva-0.1.2/data/Test/ACT/Series_Test/meas/
- File S3 Evaluation code/ExMechEva-0.1.2/data/Test/ACT/Series_Test/meas/conventional/
- File S3 Evaluation code/ExMechEva-0.1.2/data/Test/ACT/Series_Test/meas/conventional/SL21X.xlsx
- File S3 Evaluation code/ExMechEva-0.1.2/data/Test/ACT/Series_Test/meas/optical/
- File S3 Evaluation code/ExMechEva-0.1.2/data/Test/ACT/Series_Test/meas/optical/sl21x.csv
- File S3 Evaluation code/ExMechEva-0.1.2/data/Test/ATT/
- File S3 Evaluation code/ExMechEva-0.1.2/data/Test/ATT/Complete_Eva/
- File S3 Evaluation code/ExMechEva-0.1.2/data/Test/ATT/Complete_Eva/ATT-Summary-all.h5
- File S3 Evaluation code/ExMechEva-0.1.2/data/Test/ATT/Complete_Eva/ATT-Summary-all.log
- File S3 Evaluation code/ExMechEva-0.1.2/data/Test/ATT/Complete_Eva/ATT-Summary.h5
- File S3 Evaluation code/ExMechEva-0.1.2/data/Test/ATT/Complete_Eva/ATT-Summary.log
- File S3 Evaluation code/ExMechEva-0.1.2/data/Test/ATT/Series_Test/
- File S3 Evaluation code/ExMechEva-0.1.2/data/Test/ATT/Series_Test/ATT_Protocol_Series_Test.xlsx
- File S3 Evaluation code/ExMechEva-0.1.2/data/Test/ATT/Series_Test/com_eva_opts.json
- File S3 Evaluation code/ExMechEva-0.1.2/data/Test/ATT/Series_Test/eva/
- File S3 Evaluation code/ExMechEva-0.1.2/data/Test/ATT/Series_Test/eva/ATT_Protocol_Series_Test.log
- File S3 Evaluation code/ExMechEva-0.1.2/data/Test/ATT/Series_Test/eva/sr03a-Eepszyk.pdf
- File S3 Evaluation code/ExMechEva-0.1.2/data/Test/ATT/Series_Test/eva/sr03a-Fdricu.pdf
- File S3 Evaluation code/ExMechEva-0.1.2/data/Test/ATT/Series_Test/eva/sr03a-Mat.csv
- File S3 Evaluation code/ExMechEva-0.1.2/data/Test/ATT/Series_Test/eva/sr03a-meas.pdf
- File S3 Evaluation code/ExMechEva-0.1.2/data/Test/ATT/Series_Test/eva/sr03a-meas_u.pdf
- File S3 Evaluation code/ExMechEva-0.1.2/data/Test/ATT/Series_Test/eva/sr03a-sigeps_fin.pdf
- File S3 Evaluation code/ExMechEva-0.1.2/data/Test/ATT/Series_Test/eva/sr03a-sigeps_wl.pdf
- File S3 Evaluation code/ExMechEva-0.1.2/data/Test/ATT/Series_Test/eva/sr03a-sigeps_yielddet.pdf
- File S3 Evaluation code/ExMechEva-0.1.2/data/Test/ATT/Series_Test/eva/sr03a-YM-Me_A.pdf
- File S3 Evaluation code/ExMechEva-0.1.2/data/Test/ATT/Series_Test/eva/sr03a-YMRange_Imp.pdf
- File S3 Evaluation code/ExMechEva-0.1.2/data/Test/ATT/Series_Test/eva/sr03a.csv
- File S3 Evaluation code/ExMechEva-0.1.2/data/Test/ATT/Series_Test/eva/sr03a.h5
- File S3 Evaluation code/ExMechEva-0.1.2/data/Test/ATT/Series_Test/eva/sr03a.log
- File S3 Evaluation code/ExMechEva-0.1.2/data/Test/ATT/Series_Test/meas/
- File S3 Evaluation code/ExMechEva-0.1.2/data/Test/ATT/Series_Test/meas/conventional/
- File S3 Evaluation code/ExMechEva-0.1.2/data/Test/ATT/Series_Test/meas/conventional/WR03A.xlsx
- File S3 Evaluation code/ExMechEva-0.1.2/data/Test/ATT/Series_Test/meas/optical/
- File S3 Evaluation code/ExMechEva-0.1.2/data/Test/ATT/Series_Test/meas/optical/WR03A.csv
- File S3 Evaluation code/ExMechEva-0.1.2/data/Test/TBT/
- File S3 Evaluation code/ExMechEva-0.1.2/data/Test/TBT/Complete_Eva/
- File S3 Evaluation code/ExMechEva-0.1.2/data/Test/TBT/Complete_Eva/TBT-Summary-all.h5
- File S3 Evaluation code/ExMechEva-0.1.2/data/Test/TBT/Complete_Eva/TBT-Summary-all.log
- File S3 Evaluation code/ExMechEva-0.1.2/data/Test/TBT/Complete_Eva/TBT-Summary.h5
- File S3 Evaluation code/ExMechEva-0.1.2/data/Test/TBT/Complete_Eva/TBT-Summary.log
- File S3 Evaluation code/ExMechEva-0.1.2/data/Test/TBT/Series_Test/
- File S3 Evaluation code/ExMechEva-0.1.2/data/Test/TBT/Series_Test/com_eva_opts.json
- File S3 Evaluation code/ExMechEva-0.1.2/data/Test/TBT/Series_Test/eva/
- File S3 Evaluation code/ExMechEva-0.1.2/data/Test/TBT/Series_Test/eva/cl12a-DIC_fit-A-eva.pdf
- File S3 Evaluation code/ExMechEva-0.1.2/data/Test/TBT/Series_Test/eva/cl12a-DIC_fit-A.pdf
- File S3 Evaluation code/ExMechEva-0.1.2/data/Test/TBT/Series_Test/eva/cl12a-DIC_fit-bl_U-d0.pdf
- File S3 Evaluation code/ExMechEva-0.1.2/data/Test/TBT/Series_Test/eva/cl12a-DIC_fit-bl_U-d1.pdf
- File S3 Evaluation code/ExMechEva-0.1.2/data/Test/TBT/Series_Test/eva/cl12a-DIC_fit-bl_U-d2.pdf
- File S3 Evaluation code/ExMechEva-0.1.2/data/Test/TBT/Series_Test/eva/cl12a-DIC_fit-M-eva.pdf
- File S3 Evaluation code/ExMechEva-0.1.2/data/Test/TBT/Series_Test/eva/cl12a-DIC_fit-M.pdf
- File S3 Evaluation code/ExMechEva-0.1.2/data/Test/TBT/Series_Test/eva/cl12a-DIC_fit_Geo.pdf
- File S3 Evaluation code/ExMechEva-0.1.2/data/Test/TBT/Series_Test/eva/cl12a-Fdricu.pdf
- File S3 Evaluation code/ExMechEva-0.1.2/data/Test/TBT/Series_Test/eva/cl12a-Geo.pdf
- File S3 Evaluation code/ExMechEva-0.1.2/data/Test/TBT/Series_Test/eva/cl12a-INC_fit-A-eva.pdf
- File S3 Evaluation code/ExMechEva-0.1.2/data/Test/TBT/Series_Test/eva/cl12a-INC_fit-A.pdf
- File S3 Evaluation code/ExMechEva-0.1.2/data/Test/TBT/Series_Test/eva/cl12a-INC_fit-bl_U-d0.pdf
- File S3 Evaluation code/ExMechEva-0.1.2/data/Test/TBT/Series_Test/eva/cl12a-INC_fit-M-eva.pdf
- File S3 Evaluation code/ExMechEva-0.1.2/data/Test/TBT/Series_Test/eva/cl12a-INC_fit-M.pdf
- File S3 Evaluation code/ExMechEva-0.1.2/data/Test/TBT/Series_Test/eva/cl12a-Mat.csv
- File S3 Evaluation code/ExMechEva-0.1.2/data/Test/TBT/Series_Test/eva/cl12a-meas.pdf
- File S3 Evaluation code/ExMechEva-0.1.2/data/Test/TBT/Series_Test/eva/cl12a-meas_u.pdf
- File S3 Evaluation code/ExMechEva-0.1.2/data/Test/TBT/Series_Test/eva/cl12a-sigeps_dicvgl.pdf
- File S3 Evaluation code/ExMechEva-0.1.2/data/Test/TBT/Series_Test/eva/cl12a-sigeps_fin.pdf
- File S3 Evaluation code/ExMechEva-0.1.2/data/Test/TBT/Series_Test/eva/cl12a-sigeps_wl.pdf
- File S3 Evaluation code/ExMechEva-0.1.2/data/Test/TBT/Series_Test/eva/cl12a-sigeps_yielddet.pdf
- File S3 Evaluation code/ExMechEva-0.1.2/data/Test/TBT/Series_Test/eva/cl12a-toff.pdf
- File S3 Evaluation code/ExMechEva-0.1.2/data/Test/TBT/Series_Test/eva/cl12a-YM-Me_A.pdf
- File S3 Evaluation code/ExMechEva-0.1.2/data/Test/TBT/Series_Test/eva/cl12a-YM-Me_B.pdf
- File S3 Evaluation code/ExMechEva-0.1.2/data/Test/TBT/Series_Test/eva/cl12a-YM-Me_C.pdf
- File S3 Evaluation code/ExMechEva-0.1.2/data/Test/TBT/Series_Test/eva/cl12a-YM-Me_D.pdf
- File S3 Evaluation code/ExMechEva-0.1.2/data/Test/TBT/Series_Test/eva/cl12a-YM-Me_E.pdf
- File S3 Evaluation code/ExMechEva-0.1.2/data/Test/TBT/Series_Test/eva/cl12a-YM-Me_F.pdf
- File S3 Evaluation code/ExMechEva-0.1.2/data/Test/TBT/Series_Test/eva/cl12a-YM-Me_G.pdf
- File S3 Evaluation code/ExMechEva-0.1.2/data/Test/TBT/Series_Test/eva/cl12a-YMRange_Imp.pdf
- File S3 Evaluation code/ExMechEva-0.1.2/data/Test/TBT/Series_Test/eva/cl12a.csv
- File S3 Evaluation code/ExMechEva-0.1.2/data/Test/TBT/Series_Test/eva/cl12a.h5
- File S3 Evaluation code/ExMechEva-0.1.2/data/Test/TBT/Series_Test/eva/cl12a.log
- File S3 Evaluation code/ExMechEva-0.1.2/data/Test/TBT/Series_Test/eva/TBT_Protocol_Series_Test.log
- File S3 Evaluation code/ExMechEva-0.1.2/data/Test/TBT/Series_Test/meas/
- File S3 Evaluation code/ExMechEva-0.1.2/data/Test/TBT/Series_Test/meas/conventional/
- File S3 Evaluation code/ExMechEva-0.1.2/data/Test/TBT/Series_Test/meas/conventional/KL12A.xlsx
- File S3 Evaluation code/ExMechEva-0.1.2/data/Test/TBT/Series_Test/meas/optical/
- File S3 Evaluation code/ExMechEva-0.1.2/data/Test/TBT/Series_Test/meas/optical/kl12a.csv
- File S3 Evaluation code/ExMechEva-0.1.2/data/Test/TBT/Series_Test/TBT_Protocol_Series_Test.xlsx
- File S3 Evaluation code/ExMechEva-0.1.2/docs/
- File S3 Evaluation code/ExMechEva-0.1.2/docs/conf.py
- File S3 Evaluation code/ExMechEva-0.1.2/docs/conf.rst
- File S3 Evaluation code/ExMechEva-0.1.2/docs/exmecheva.bending.rst
- File S3 Evaluation code/ExMechEva-0.1.2/docs/exmecheva.common.rst
- File S3 Evaluation code/ExMechEva-0.1.2/docs/exmecheva.rst
- File S3 Evaluation code/ExMechEva-0.1.2/docs/index.rst
- File S3 Evaluation code/ExMechEva-0.1.2/docs/make.bat
- File S3 Evaluation code/ExMechEva-0.1.2/docs/Makefile
- File S3 Evaluation code/ExMechEva-0.1.2/docs/modules.rst
- File S3 Evaluation code/ExMechEva-0.1.2/docs/_build/
- File S3 Evaluation code/ExMechEva-0.1.2/docs/_build/doctrees/
- File S3 Evaluation code/ExMechEva-0.1.2/docs/_build/doctrees/conf.doctree
- File S3 Evaluation code/ExMechEva-0.1.2/docs/_build/doctrees/environment.pickle
- File S3 Evaluation code/ExMechEva-0.1.2/docs/_build/doctrees/exmecheva.bending.doctree
- File S3 Evaluation code/ExMechEva-0.1.2/docs/_build/doctrees/exmecheva.common.doctree
- File S3 Evaluation code/ExMechEva-0.1.2/docs/_build/doctrees/exmecheva.doctree
- File S3 Evaluation code/ExMechEva-0.1.2/docs/_build/doctrees/index.doctree
- File S3 Evaluation code/ExMechEva-0.1.2/docs/_build/doctrees/modules.doctree
- File S3 Evaluation code/ExMechEva-0.1.2/docs/_build/html/
- File S3 Evaluation code/ExMechEva-0.1.2/docs/_build/html/.buildinfo
- File S3 Evaluation code/ExMechEva-0.1.2/docs/_build/html/conf.html
- File S3 Evaluation code/ExMechEva-0.1.2/docs/_build/html/exmecheva.bending.html
- File S3 Evaluation code/ExMechEva-0.1.2/docs/_build/html/exmecheva.common.html
- File S3 Evaluation code/ExMechEva-0.1.2/docs/_build/html/exmecheva.html
- File S3 Evaluation code/ExMechEva-0.1.2/docs/_build/html/genindex.html
- File S3 Evaluation code/ExMechEva-0.1.2/docs/_build/html/index.html
- File S3 Evaluation code/ExMechEva-0.1.2/docs/_build/html/modules.html
- File S3 Evaluation code/ExMechEva-0.1.2/docs/_build/html/objects.inv
- File S3 Evaluation code/ExMechEva-0.1.2/docs/_build/html/py-modindex.html
- File S3 Evaluation code/ExMechEva-0.1.2/docs/_build/html/search.html
- File S3 Evaluation code/ExMechEva-0.1.2/docs/_build/html/searchindex.js
- File S3 Evaluation code/ExMechEva-0.1.2/docs/_build/html/_modules/
- File S3 Evaluation code/ExMechEva-0.1.2/docs/_build/html/_modules/exmecheva/
- File S3 Evaluation code/ExMechEva-0.1.2/docs/_build/html/_modules/exmecheva/bending/
- File S3 Evaluation code/ExMechEva-0.1.2/docs/_build/html/_modules/exmecheva/bending/bfunc_class.html
- File S3 Evaluation code/ExMechEva-0.1.2/docs/_build/html/_modules/exmecheva/bending/bfunc_com.html
- File S3 Evaluation code/ExMechEva-0.1.2/docs/_build/html/_modules/exmecheva/bending/bfunc_fse.html
- File S3 Evaluation code/ExMechEva-0.1.2/docs/_build/html/_modules/exmecheva/bending/evaluation.html
- File S3 Evaluation code/ExMechEva-0.1.2/docs/_build/html/_modules/exmecheva/bending/fitting.html
- File S3 Evaluation code/ExMechEva-0.1.2/docs/_build/html/_modules/exmecheva/bending/opt_mps.html
- File S3 Evaluation code/ExMechEva-0.1.2/docs/_build/html/_modules/exmecheva/bending/plotting.html
- File S3 Evaluation code/ExMechEva-0.1.2/docs/_build/html/_modules/exmecheva/common/
- File S3 Evaluation code/ExMechEva-0.1.2/docs/_build/html/_modules/exmecheva/common/analyze.html
- File S3 Evaluation code/ExMechEva-0.1.2/docs/_build/html/_modules/exmecheva/common/eva_opt_hand.html
- File S3 Evaluation code/ExMechEva-0.1.2/docs/_build/html/_modules/exmecheva/common/fitting.html
- File S3 Evaluation code/ExMechEva-0.1.2/docs/_build/html/_modules/exmecheva/common/helper.html
- File S3 Evaluation code/ExMechEva-0.1.2/docs/_build/html/_modules/exmecheva/common/list_ops.html
- File S3 Evaluation code/ExMechEva-0.1.2/docs/_build/html/_modules/exmecheva/common/loadnsave.html
- File S3 Evaluation code/ExMechEva-0.1.2/docs/_build/html/_modules/exmecheva/common/mc_char.html
- File S3 Evaluation code/ExMechEva-0.1.2/docs/_build/html/_modules/exmecheva/common/mc_man.html
- File S3 Evaluation code/ExMechEva-0.1.2/docs/_build/html/_modules/exmecheva/common/mc_yield.html
- File S3 Evaluation code/ExMechEva-0.1.2/docs/_build/html/_modules/exmecheva/common/output.html
- File S3 Evaluation code/ExMechEva-0.1.2/docs/_build/html/_modules/exmecheva/common/pd_ext.html
- File S3 Evaluation code/ExMechEva-0.1.2/docs/_build/html/_modules/exmecheva/common/plotting.html
- File S3 Evaluation code/ExMechEva-0.1.2/docs/_build/html/_modules/exmecheva/common/stat_ext.html
- File S3 Evaluation code/ExMechEva-0.1.2/docs/_build/html/_modules/exmecheva/eva.html
- File S3 Evaluation code/ExMechEva-0.1.2/docs/_build/html/_modules/exmecheva/Eva_ACT.html
- File S3 Evaluation code/ExMechEva-0.1.2/docs/_build/html/_modules/exmecheva/Eva_ATT.html
- File S3 Evaluation code/ExMechEva-0.1.2/docs/_build/html/_modules/exmecheva/Eva_TBT.html
- File S3 Evaluation code/ExMechEva-0.1.2/docs/_build/html/_modules/index.html
- File S3 Evaluation code/ExMechEva-0.1.2/docs/_build/html/_sources/
- File S3 Evaluation code/ExMechEva-0.1.2/docs/_build/html/_sources/conf.rst.txt
- File S3 Evaluation code/ExMechEva-0.1.2/docs/_build/html/_sources/exmecheva.bending.rst.txt
- File S3 Evaluation code/ExMechEva-0.1.2/docs/_build/html/_sources/exmecheva.common.rst.txt
- File S3 Evaluation code/ExMechEva-0.1.2/docs/_build/html/_sources/exmecheva.rst.txt
- File S3 Evaluation code/ExMechEva-0.1.2/docs/_build/html/_sources/index.rst.txt
- File S3 Evaluation code/ExMechEva-0.1.2/docs/_build/html/_sources/modules.rst.txt
- File S3 Evaluation code/ExMechEva-0.1.2/docs/_build/html/_static/
- File S3 Evaluation code/ExMechEva-0.1.2/docs/_build/html/_static/alabaster.css
- File S3 Evaluation code/ExMechEva-0.1.2/docs/_build/html/_static/basic.css
- File S3 Evaluation code/ExMechEva-0.1.2/docs/_build/html/_static/css/
- File S3 Evaluation code/ExMechEva-0.1.2/docs/_build/html/_static/css/badge_only.css
- File S3 Evaluation code/ExMechEva-0.1.2/docs/_build/html/_static/css/fonts/
- File S3 Evaluation code/ExMechEva-0.1.2/docs/_build/html/_static/css/fonts/fontawesome-webfont.eot
- File S3 Evaluation code/ExMechEva-0.1.2/docs/_build/html/_static/css/fonts/fontawesome-webfont.svg
- File S3 Evaluation code/ExMechEva-0.1.2/docs/_build/html/_static/css/fonts/fontawesome-webfont.ttf
- File S3 Evaluation code/ExMechEva-0.1.2/docs/_build/html/_static/css/fonts/fontawesome-webfont.woff
- File S3 Evaluation code/ExMechEva-0.1.2/docs/_build/html/_static/css/fonts/fontawesome-webfont.woff2
- File S3 Evaluation code/ExMechEva-0.1.2/docs/_build/html/_static/css/fonts/lato-bold-italic.woff
- File S3 Evaluation code/ExMechEva-0.1.2/docs/_build/html/_static/css/fonts/lato-bold-italic.woff2
- File S3 Evaluation code/ExMechEva-0.1.2/docs/_build/html/_static/css/fonts/lato-bold.woff
- File S3 Evaluation code/ExMechEva-0.1.2/docs/_build/html/_static/css/fonts/lato-bold.woff2
- File S3 Evaluation code/ExMechEva-0.1.2/docs/_build/html/_static/css/fonts/lato-normal-italic.woff
- File S3 Evaluation code/ExMechEva-0.1.2/docs/_build/html/_static/css/fonts/lato-normal-italic.woff2
- File S3 Evaluation code/ExMechEva-0.1.2/docs/_build/html/_static/css/fonts/lato-normal.woff
- File S3 Evaluation code/ExMechEva-0.1.2/docs/_build/html/_static/css/fonts/lato-normal.woff2
- File S3 Evaluation code/ExMechEva-0.1.2/docs/_build/html/_static/css/fonts/Roboto-Slab-Bold.woff
- File S3 Evaluation code/ExMechEva-0.1.2/docs/_build/html/_static/css/fonts/Roboto-Slab-Bold.woff2
- File S3 Evaluation code/ExMechEva-0.1.2/docs/_build/html/_static/css/fonts/Roboto-Slab-Regular.woff
- File S3 Evaluation code/ExMechEva-0.1.2/docs/_build/html/_static/css/fonts/Roboto-Slab-Regular.woff2
- File S3 Evaluation code/ExMechEva-0.1.2/docs/_build/html/_static/css/theme.css
- File S3 Evaluation code/ExMechEva-0.1.2/docs/_build/html/_static/custom.css
- File S3 Evaluation code/ExMechEva-0.1.2/docs/_build/html/_static/doctools.js
- File S3 Evaluation code/ExMechEva-0.1.2/docs/_build/html/_static/documentation_options.js
- File S3 Evaluation code/ExMechEva-0.1.2/docs/_build/html/_static/file.png
- File S3 Evaluation code/ExMechEva-0.1.2/docs/_build/html/_static/jquery-3.5.1.js
- File S3 Evaluation code/ExMechEva-0.1.2/docs/_build/html/_static/jquery-3.6.0.js
- File S3 Evaluation code/ExMechEva-0.1.2/docs/_build/html/_static/jquery.js
- File S3 Evaluation code/ExMechEva-0.1.2/docs/_build/html/_static/js/
- File S3 Evaluation code/ExMechEva-0.1.2/docs/_build/html/_static/js/badge_only.js
- File S3 Evaluation code/ExMechEva-0.1.2/docs/_build/html/_static/js/html5shiv-printshiv.min.js
- File S3 Evaluation code/ExMechEva-0.1.2/docs/_build/html/_static/js/html5shiv.min.js
- File S3 Evaluation code/ExMechEva-0.1.2/docs/_build/html/_static/js/theme.js
- File S3 Evaluation code/ExMechEva-0.1.2/docs/_build/html/_static/language_data.js
- File S3 Evaluation code/ExMechEva-0.1.2/docs/_build/html/_static/minus.png
- File S3 Evaluation code/ExMechEva-0.1.2/docs/_build/html/_static/plus.png
- File S3 Evaluation code/ExMechEva-0.1.2/docs/_build/html/_static/pygments.css
- File S3 Evaluation code/ExMechEva-0.1.2/docs/_build/html/_static/searchtools.js
- File S3 Evaluation code/ExMechEva-0.1.2/docs/_build/html/_static/sphinx_highlight.js
- File S3 Evaluation code/ExMechEva-0.1.2/docs/_build/html/_static/underscore-1.13.1.js
- File S3 Evaluation code/ExMechEva-0.1.2/docs/_build/html/_static/underscore.js
- File S3 Evaluation code/ExMechEva-0.1.2/docs/_build/html/_static/_sphinx_javascript_frameworks_compat.js
- File S3 Evaluation code/ExMechEva-0.1.2/doc_requirements.txt
- File S3 Evaluation code/ExMechEva-0.1.2/exmecheva/
- File S3 Evaluation code/ExMechEva-0.1.2/exmecheva/bending/
- File S3 Evaluation code/ExMechEva-0.1.2/exmecheva/bending/attr_bgl.py
- File S3 Evaluation code/ExMechEva-0.1.2/exmecheva/bending/bfunc_class.py
- File S3 Evaluation code/ExMechEva-0.1.2/exmecheva/bending/bfunc_com.py
- File S3 Evaluation code/ExMechEva-0.1.2/exmecheva/bending/bfunc_fse.py
- File S3 Evaluation code/ExMechEva-0.1.2/exmecheva/bending/evaluation.py
- File S3 Evaluation code/ExMechEva-0.1.2/exmecheva/bending/fitting.py
- File S3 Evaluation code/ExMechEva-0.1.2/exmecheva/bending/opt_mps.py
- File S3 Evaluation code/ExMechEva-0.1.2/exmecheva/bending/plotting.py
- File S3 Evaluation code/ExMechEva-0.1.2/exmecheva/bending/__init__.py
- File S3 Evaluation code/ExMechEva-0.1.2/exmecheva/common/
- File S3 Evaluation code/ExMechEva-0.1.2/exmecheva/common/analyze.py
- File S3 Evaluation code/ExMechEva-0.1.2/exmecheva/common/eva_opt_hand.py
- File S3 Evaluation code/ExMechEva-0.1.2/exmecheva/common/fitting.py
- File S3 Evaluation code/ExMechEva-0.1.2/exmecheva/common/helper.py
- File S3 Evaluation code/ExMechEva-0.1.2/exmecheva/common/list_ops.py
- File S3 Evaluation code/ExMechEva-0.1.2/exmecheva/common/loadnsave.py
- File S3 Evaluation code/ExMechEva-0.1.2/exmecheva/common/mc_char.py
- File S3 Evaluation code/ExMechEva-0.1.2/exmecheva/common/mc_man.py
- File S3 Evaluation code/ExMechEva-0.1.2/exmecheva/common/mc_yield.py
- File S3 Evaluation code/ExMechEva-0.1.2/exmecheva/common/output.py
- File S3 Evaluation code/ExMechEva-0.1.2/exmecheva/common/pd_ext.py
- File S3 Evaluation code/ExMechEva-0.1.2/exmecheva/common/plotting.py
- File S3 Evaluation code/ExMechEva-0.1.2/exmecheva/common/stat_ext.py
- File S3 Evaluation code/ExMechEva-0.1.2/exmecheva/common/__init__.py
- File S3 Evaluation code/ExMechEva-0.1.2/exmecheva/eva.py
- File S3 Evaluation code/ExMechEva-0.1.2/exmecheva/Eva_ACT.py
- File S3 Evaluation code/ExMechEva-0.1.2/exmecheva/Eva_ATT.py
- File S3 Evaluation code/ExMechEva-0.1.2/exmecheva/Eva_TBT.py
- File S3 Evaluation code/ExMechEva-0.1.2/exmecheva/__init__.py
- File S3 Evaluation code/ExMechEva-0.1.2/LICENSE
- File S3 Evaluation code/ExMechEva-0.1.2/pyproject.toml
- File S3 Evaluation code/ExMechEva-0.1.2/README.md
- File S3 Evaluation code/ExMechEva-0.1.2/requirements.txt
- File S3 Evaluation code/ExMechEva-0.1.2/scripts/
- File S3 Evaluation code/ExMechEva-0.1.2/scripts/00_examples/
- File S3 Evaluation code/ExMechEva-0.1.2/scripts/00_examples/ACT_Test.py
- File S3 Evaluation code/ExMechEva-0.1.2/scripts/00_examples/ATT_Test.py
- File S3 Evaluation code/ExMechEva-0.1.2/scripts/00_examples/TBT_Test.py
- File S3 Evaluation code/ExMechEva-0.1.2/scripts/01_PF/
- File S3 Evaluation code/ExMechEva-0.1.2/scripts/01_PF/ACT_PF.py
- File S3 Evaluation code/ExMechEva-0.1.2/scripts/01_PF/ATT_PF.py
- File S3 Evaluation code/ExMechEva-0.1.2/scripts/01_PF/Eva_Conclusion_PMat.py
- File S3 Evaluation code/ExMechEva-0.1.2/scripts/01_PF/TBT_PF.py
- File S3 Evaluation code/ExMechEva-0.1.2/scripts/version_comparision.py
- File S3 Evaluation code/ExMechEva-0.1.2/tests/
- File S3 Evaluation code/ExMechEva-0.1.2/tests/test_tbt_emdet.py
- File S1 Standard operation procedure–Testing.pdf
[truncated: 2 more entries]
