# Supplementary material for: Approach to Standardized Material Characterization of the Human Lumbopelvic System: Testing and Evaluation
Source: Bioengineering (Basel). 2025 Aug 11;12(8):862. doi: 10.3390/bioengineering12080862 (PMC12383908; doi:10.3390/bioengineering12080862)
Supplement: Supplementary file 1 [file bioengineering-12-00862-s001.zip › File S2 Designs and auxiliaries/Models/ATT_Clamp mount_Clamp_V04.stp]

ISO-10303-21;
HEADER;
/* Generated by software containing ST-Developer
 * from STEP Tools, Inc. (www.steptools.com) 
 */

FILE_DESCRIPTION(
/* description */ ('',
'CAx-IF Rec.Pracs.---Representation and Presentation of Product Manufa
cturing Information (PMI)---4.0---2014-10-13'),
/* implementation_level */ '2;1');

FILE_NAME(
/* name */ 
'D:\\Gebhardt\\Messeinrichtungen\\02_Zugversuch_Faszie\\Inventor_Final
\\ATT_Clamp\\ATT_Clamp mount_Clamp_V04.stp',
/* time_stamp */ '2022-08-04T12:02:44+02:00',
/* author */ ('Gebhardt, Marc'),
/* organization */ (''),
/* preprocessor_version */ 'ST-DEVELOPER v18.1',
/* originating_system */ 'Autodesk Inventor 2022',
/* authorisation */ '');

FILE_SCHEMA (('AP242_MANAGED_MODEL_BASED_3D_ENGINEERING_MIM_LF { 1 0 10303 442 1 1 4 }'));
ENDSEC;

DATA;
#10=MECHANICAL_DESIGN_GEOMETRIC_PRESENTATION_REPRESENTATION('',(#93,#94,
#95,#96,#97,#98,#99,#100,#101,#102,#103,#104,#105,#106,#107,#108,#109,#110,
#111,#112,#113,#114,#115,#116,#117,#118,#119,#120,#121,#122,#123,#124,#125,
#126,#127,#128,#129,#130,#131,#132,#133,#134,#135,#136,#137,#138,#139,#140,
#141,#142,#143,#144,#145,#146,#147,#148,#149,#150,#151,#152,#153,#154,#155,
#156,#157,#158,#159,#160,#161,#162,#163,#164,#165,#166,#167,#168,#169,#170,
#171,#172,#173,#174,#175,#176,#177,#178,#179),#58322);
#11=CONSTRUCTIVE_GEOMETRY_REPRESENTATION_RELATIONSHIP('CGRR','None',#58329,
#12);
#12=CONSTRUCTIVE_GEOMETRY_REPRESENTATION('',(#13,#14,#15,#16,#17,#18,#19,
#20,#21),#58321);
#13=GEOMETRIC_CURVE_SET('Skizze2',(#25,#26,#27,#28));
#14=GEOMETRIC_CURVE_SET('Skizze3',(#29,#30,#31,#32,#33,#34,#35,#36,#37));
#15=GEOMETRIC_CURVE_SET('Skizze4',(#38,#39,#40,#41,#42,#58210));
#16=GEOMETRIC_CURVE_SET('Skizze7',(#43,#44,#45,#46,#47,#48,#49,#50,#51,
#52,#53,#54,#55,#56,#57,#58,#59));
#17=GEOMETRIC_CURVE_SET('Skizze8',(#60,#61,#62,#63,#64,#65,#66,#67,#68,
#69,#70,#71,#72,#73,#74,#75,#76,#77,#78,#79,#80,#81,#82,#83));
#18=GEOMETRIC_CURVE_SET('Skizze10',(#84,#58295,#58296));
#19=GEOMETRIC_CURVE_SET('Skizze11',(#85,#86,#87,#88,#89));
#20=GEOMETRIC_CURVE_SET('Skizze12',(#90,#91,#92,#58313,#58314,#58315,#58316));
#21=GEOMETRIC_CURVE_SET('Skizze14',(#259,#260));
#22=SHAPE_REPRESENTATION_RELATIONSHIP('SRR','None',#58329,#23);
#23=ADVANCED_BREP_SHAPE_REPRESENTATION('',(#180),#58321);
#24=INVISIBILITY((#94,#95,#96,#97,#98,#99,#100,#101,#102,#103,#104,#105,
#106,#107,#108,#109,#110,#111,#112,#113,#114,#115,#116,#117,#118,#119,#120,
#121,#122,#123,#124,#125,#126,#127,#128,#129,#130,#131,#132,#133,#134,#135,
#136,#137,#138,#139,#140,#141,#142,#143,#144,#145,#146,#147,#148,#149,#150,
#151,#152,#153,#154,#155,#156,#157,#158,#159,#160,#161,#162,#163,#164,#165,
#166,#167,#168,#169,#170,#171,#172,#173,#174,#175,#176,#177,#178,#179));
#25=POLYLINE('',(#58174,#58175));
#26=POLYLINE('',(#58176,#58177));
#27=POLYLINE('',(#58178,#58179));
#28=POLYLINE('',(#58180,#58181));
#29=POLYLINE('',(#58182,#58183));
#30=POLYLINE('',(#58184,#58185));
#31=POLYLINE('',(#58186,#58187));
#32=POLYLINE('',(#58188,#58189));
#33=POLYLINE('',(#58190,#58191));
#34=POLYLINE('',(#58192,#58193));
#35=POLYLINE('',(#58194,#58195));
#36=POLYLINE('',(#58196,#58197));
#37=POLYLINE('',(#58198,#58199));
#38=POLYLINE('',(#58200,#58201));
#39=POLYLINE('',(#58202,#58203));
#40=POLYLINE('',(#58204,#58205));
#41=POLYLINE('',(#58206,#58207));
#42=POLYLINE('',(#58208,#58209));
#43=POLYLINE('',(#58211,#58212));
#44=POLYLINE('',(#58213,#58214));
#45=POLYLINE('',(#58215,#58216));
#46=POLYLINE('',(#58217,#58218));
#47=POLYLINE('',(#58219,#58220));
#48=POLYLINE('',(#58221,#58222));
#49=POLYLINE('',(#58223,#58224));
#50=POLYLINE('',(#58225,#58226));
#51=POLYLINE('',(#58227,#58228));
#52=POLYLINE('',(#58229,#58230));
#53=POLYLINE('',(#58231,#58232));
#54=POLYLINE('',(#58233,#58234));
#55=POLYLINE('',(#58235,#58236));
#56=POLYLINE('',(#58237,#58238));
#57=POLYLINE('',(#58239,#58240));
#58=POLYLINE('',(#58241,#58242));
#59=POLYLINE('',(#58243,#58244));
#60=POLYLINE('',(#58245,#58246));
#61=POLYLINE('',(#58247,#58248));
#62=POLYLINE('',(#58249,#58250));
#63=POLYLINE('',(#58251,#58252));
#64=POLYLINE('',(#58253,#58254));
#65=POLYLINE('',(#58255,#58256));
#66=POLYLINE('',(#58257,#58258));
#67=POLYLINE('',(#58259,#58260));
#68=POLYLINE('',(#58261,#58262));
#69=POLYLINE('',(#58263,#58264));
#70=POLYLINE('',(#58265,#58266));
#71=POLYLINE('',(#58267,#58268));
#72=POLYLINE('',(#58269,#58270));
#73=POLYLINE('',(#58271,#58272));
#74=POLYLINE('',(#58273,#58274));
#75=POLYLINE('',(#58275,#58276));
#76=POLYLINE('',(#58277,#58278));
#77=POLYLINE('',(#58279,#58280));
#78=POLYLINE('',(#58281,#58282));
#79=POLYLINE('',(#58283,#58284));
#80=POLYLINE('',(#58285,#58286));
#81=POLYLINE('',(#58287,#58288));
#82=POLYLINE('',(#58289,#58290));
#83=POLYLINE('',(#58291,#58292));
#84=POLYLINE('',(#58293,#58294));
#85=POLYLINE('',(#58297,#58298));
#86=POLYLINE('',(#58299,#58300));
#87=POLYLINE('',(#58301,#58302));
#88=POLYLINE('',(#58303,#58304));
#89=POLYLINE('',(#58305,#58306));
#90=POLYLINE('',(#58307,#58308));
#91=POLYLINE('',(#58309,#58310));
#92=POLYLINE('',(#58311,#58312));
#93=STYLED_ITEM('',(#58338),#180);
#94=STYLED_ITEM('',(#58339),#25);
#95=STYLED_ITEM('',(#58339),#26);
#96=STYLED_ITEM('',(#58339),#27);
#97=STYLED_ITEM('',(#58339),#28);
#98=STYLED_ITEM('',(#58339),#29);
#99=STYLED_ITEM('',(#58339),#30);
#100=STYLED_ITEM('',(#58339),#31);
#101=STYLED_ITEM('',(#58339),#32);
#102=STYLED_ITEM('',(#58339),#33);
#103=STYLED_ITEM('',(#58339),#34);
#104=STYLED_ITEM('',(#58339),#35);
#105=STYLED_ITEM('',(#58339),#36);
#106=STYLED_ITEM('',(#58340),#37);
#107=STYLED_ITEM('',(#58339),#38);
#108=STYLED_ITEM('',(#58339),#39);
#109=STYLED_ITEM('',(#58339),#40);
#110=STYLED_ITEM('',(#58339),#41);
#111=STYLED_ITEM('',(#58340),#42);
#112=STYLED_ITEM('',(#58341),#58210);
#113=STYLED_ITEM('',(#58339),#43);
#114=STYLED_ITEM('',(#58339),#44);
#115=STYLED_ITEM('',(#58339),#45);
#116=STYLED_ITEM('',(#58340),#46);
#117=STYLED_ITEM('',(#58339),#47);
#118=STYLED_ITEM('',(#58339),#48);
#119=STYLED_ITEM('',(#58339),#49);
#120=STYLED_ITEM('',(#58339),#50);
#121=STYLED_ITEM('',(#58339),#51);
#122=STYLED_ITEM('',(#58340),#52);
#123=STYLED_ITEM('',(#58339),#53);
#124=STYLED_ITEM('',(#58339),#54);
#125=STYLED_ITEM('',(#58339),#55);
#126=STYLED_ITEM('',(#58339),#56);
#127=STYLED_ITEM('',(#58339),#57);
#128=STYLED_ITEM('',(#58339),#58);
#129=STYLED_ITEM('',(#58339),#59);
#130=STYLED_ITEM('',(#58339),#60);
#131=STYLED_ITEM('',(#58339),#61);
#132=STYLED_ITEM('',(#58339),#62);
#133=STYLED_ITEM('',(#58339),#63);
#134=STYLED_ITEM('',(#58339),#64);
#135=STYLED_ITEM('',(#58339),#65);
#136=STYLED_ITEM('',(#58339),#66);
#137=STYLED_ITEM('',(#58339),#67);
#138=STYLED_ITEM('',(#58339),#68);
#139=STYLED_ITEM('',(#58339),#69);
#140=STYLED_ITEM('',(#58339),#70);
#141=STYLED_ITEM('',(#58339),#71);
#142=STYLED_ITEM('',(#58339),#72);
#143=STYLED_ITEM('',(#58339),#73);
#144=STYLED_ITEM('',(#58339),#74);
#145=STYLED_ITEM('',(#58339),#75);
#146=STYLED_ITEM('',(#58339),#76);
#147=STYLED_ITEM('',(#58339),#77);
#148=STYLED_ITEM('',(#58339),#78);
#149=STYLED_ITEM('',(#58339),#79);
#150=STYLED_ITEM('',(#58339),#80);
#151=STYLED_ITEM('',(#58339),#81);
#152=STYLED_ITEM('',(#58339),#82);
#153=STYLED_ITEM('',(#58339),#83);
#154=STYLED_ITEM('',(#58340),#84);
#155=STYLED_ITEM('',(#58342),#58295);
#156=STYLED_ITEM('',(#58343),#58296);
#157=STYLED_ITEM('',(#58340),#85);
#158=STYLED_ITEM('',(#58339),#86);
#159=STYLED_ITEM('',(#58339),#87);
#160=STYLED_ITEM('',(#58339),#88);
#161=STYLED_ITEM('',(#58339),#89);
#162=STYLED_ITEM('',(#58340),#90);
#163=STYLED_ITEM('',(#58339),#91);
#164=STYLED_ITEM('',(#58339),#92);
#165=STYLED_ITEM('',(#58344),#58313);
#166=STYLED_ITEM('',(#58345),#58314);
#167=STYLED_ITEM('',(#58346),#58315);
#168=STYLED_ITEM('',(#58347),#58316);
#169=STYLED_ITEM('',(#58339),#259);
#170=STYLED_ITEM('',(#58339),#260);
#171=STYLED_ITEM('',(#58348),#13);
#172=STYLED_ITEM('',(#58349),#14);
#173=STYLED_ITEM('',(#58350),#15);
#174=STYLED_ITEM('',(#58351),#16);
#175=STYLED_ITEM('',(#58352),#17);
#176=STYLED_ITEM('',(#58353),#18);
#177=STYLED_ITEM('',(#58354),#19);
#178=STYLED_ITEM('',(#58355),#20);
#179=STYLED_ITEM('',(#58356),#21);
#180=MANIFOLD_SOLID_BREP('Volumenk\X\F6rper8',#35863);
#181=CYLINDRICAL_SURFACE('',#35914,0.400000000000001);
#182=CYLINDRICAL_SURFACE('',#35917,0.400000000000001);
#183=CYLINDRICAL_SURFACE('',#35945,0.4);
#184=CYLINDRICAL_SURFACE('',#35951,0.4);
#185=CYLINDRICAL_SURFACE('',#35954,0.4);
#186=CYLINDRICAL_SURFACE('',#35959,0.4);
#187=CYLINDRICAL_SURFACE('',#35995,0.2);
#188=CYLINDRICAL_SURFACE('',#35997,0.2);
#189=CYLINDRICAL_SURFACE('',#35998,0.2);
#190=CYLINDRICAL_SURFACE('',#36000,0.2);
#191=CYLINDRICAL_SURFACE('',#36002,0.2);
#192=CYLINDRICAL_SURFACE('',#36004,0.2);
#193=CYLINDRICAL_SURFACE('',#36005,0.2);
#194=CYLINDRICAL_SURFACE('',#36007,0.2);
#195=CYLINDRICAL_SURFACE('',#36010,0.2);
#196=CYLINDRICAL_SURFACE('',#36012,0.2);
#197=CYLINDRICAL_SURFACE('',#36014,0.2);
#198=CYLINDRICAL_SURFACE('',#36016,0.2);
#199=CYLINDRICAL_SURFACE('',#36018,0.2);
#200=CYLINDRICAL_SURFACE('',#36020,0.2);
#201=CYLINDRICAL_SURFACE('',#36021,0.2);
#202=CYLINDRICAL_SURFACE('',#36022,0.2);
#203=CYLINDRICAL_SURFACE('',#36023,0.2);
#204=CYLINDRICAL_SURFACE('',#36025,0.2);
#205=CYLINDRICAL_SURFACE('',#36028,0.2);
#206=CYLINDRICAL_SURFACE('',#36029,0.2);
#207=CIRCLE('',#35898,0.2);
#208=CIRCLE('',#35899,0.2);
#209=CIRCLE('',#35900,0.2);
#210=CIRCLE('',#35901,0.2);
#211=CIRCLE('',#35902,0.2);
#212=CIRCLE('',#35903,0.2);
#213=CIRCLE('',#35904,0.2);
#214=CIRCLE('',#35905,0.2);
#215=CIRCLE('',#35906,0.2);
#216=CIRCLE('',#35907,0.2);
#217=CIRCLE('',#35908,0.2);
#218=CIRCLE('',#35909,0.2);
#219=CIRCLE('',#35910,0.2);
#220=CIRCLE('',#35911,0.2);
#221=CIRCLE('',#35912,0.2);
#222=CIRCLE('',#35913,0.2);
#223=CIRCLE('',#35915,0.400000000000001);
#224=CIRCLE('',#35916,0.400000000000001);
#225=CIRCLE('',#35918,0.400000000000001);
#226=CIRCLE('',#35919,0.400000000000001);
#227=CIRCLE('',#35923,0.2);
#228=CIRCLE('',#35924,0.2);
#229=CIRCLE('',#35925,0.2);
#230=CIRCLE('',#35926,0.2);
#231=CIRCLE('',#35928,0.2);
#232=CIRCLE('',#35929,0.2);
#233=CIRCLE('',#35930,0.2);
#234=CIRCLE('',#35931,0.2);
#235=CIRCLE('',#35933,0.2);
#236=CIRCLE('',#35934,0.2);
#237=CIRCLE('',#35935,0.2);
#238=CIRCLE('',#35936,0.2);
#239=CIRCLE('',#35937,0.2);
#240=CIRCLE('',#35938,0.2);
#241=CIRCLE('',#35939,0.2);
#242=CIRCLE('',#35940,0.2);
#243=CIRCLE('',#35941,0.2);
#244=CIRCLE('',#35942,0.2);
#245=CIRCLE('',#35943,0.2);
#246=CIRCLE('',#35944,0.2);
#247=CIRCLE('',#35946,0.4);
#248=CIRCLE('',#35947,0.4);
#249=CIRCLE('',#35950,0.4);
#250=CIRCLE('',#35952,0.4);
#251=CIRCLE('',#35955,0.4);
#252=CIRCLE('',#35956,0.4);
#253=CIRCLE('',#35958,0.4);
#254=CIRCLE('',#35960,0.4);
#255=CIRCLE('',#36006,0.2);
#256=CIRCLE('',#36008,0.2);
#257=CIRCLE('',#36026,0.2);
#258=CIRCLE('',#36030,0.2);
#259=CIRCLE('',#38809,0.400000000000001);
#260=CIRCLE('',#38810,0.400000000000001);
#261=FACE_OUTER_BOUND('',#3135,.T.);
#262=FACE_OUTER_BOUND('',#3136,.T.);
#263=FACE_OUTER_BOUND('',#3137,.T.);
#264=FACE_OUTER_BOUND('',#3138,.T.);
#265=FACE_OUTER_BOUND('',#3139,.T.);
#266=FACE_OUTER_BOUND('',#3140,.T.);
#267=FACE_OUTER_BOUND('',#3141,.T.);
#268=FACE_OUTER_BOUND('',#3142,.T.);
#269=FACE_OUTER_BOUND('',#3143,.T.);
#270=FACE_OUTER_BOUND('',#3144,.T.);
#271=FACE_OUTER_BOUND('',#3145,.T.);
#272=FACE_OUTER_BOUND('',#3146,.T.);
#273=FACE_OUTER_BOUND('',#3147,.T.);
#274=FACE_OUTER_BOUND('',#3148,.T.);
#275=FACE_OUTER_BOUND('',#3149,.T.);
#276=FACE_OUTER_BOUND('',#3150,.T.);
#277=FACE_OUTER_BOUND('',#3151,.T.);
#278=FACE_OUTER_BOUND('',#3152,.T.);
#279=FACE_OUTER_BOUND('',#3153,.T.);
#280=FACE_OUTER_BOUND('',#3154,.T.);
#281=FACE_OUTER_BOUND('',#3155,.T.);
#282=FACE_OUTER_BOUND('',#3156,.T.);
#283=FACE_OUTER_BOUND('',#3157,.T.);
#284=FACE_OUTER_BOUND('',#3158,.T.);
#285=FACE_OUTER_BOUND('',#3159,.T.);
#286=FACE_OUTER_BOUND('',#3160,.T.);
#287=FACE_OUTER_BOUND('',#3161,.T.);
#288=FACE_OUTER_BOUND('',#3162,.T.);
#289=FACE_OUTER_BOUND('',#3163,.T.);
#290=FACE_OUTER_BOUND('',#3164,.T.);
#291=FACE_OUTER_BOUND('',#3165,.T.);
#292=FACE_OUTER_BOUND('',#3166,.T.);
#293=FACE_OUTER_BOUND('',#3167,.T.);
#294=FACE_OUTER_BOUND('',#3168,.T.);
#295=FACE_OUTER_BOUND('',#3169,.T.);
#296=FACE_OUTER_BOUND('',#3170,.T.);
#297=FACE_OUTER_BOUND('',#3171,.T.);
#298=FACE_OUTER_BOUND('',#3172,.T.);
#299=FACE_OUTER_BOUND('',#3173,.T.);
#300=FACE_OUTER_BOUND('',#3174,.T.);
#301=FACE_OUTER_BOUND('',#3175,.T.);
#302=FACE_OUTER_BOUND('',#3176,.T.);
#303=FACE_OUTER_BOUND('',#3177,.T.);
#304=FACE_OUTER_BOUND('',#3178,.T.);
#305=FACE_OUTER_BOUND('',#3179,.T.);
#306=FACE_OUTER_BOUND('',#3180,.T.);
#307=FACE_OUTER_BOUND('',#3181,.T.);
#308=FACE_OUTER_BOUND('',#3182,.T.);
#309=FACE_OUTER_BOUND('',#3183,.T.);
#310=FACE_OUTER_BOUND('',#3184,.T.);
#311=FACE_OUTER_BOUND('',#3185,.T.);
#312=FACE_OUTER_BOUND('',#3186,.T.);
#313=FACE_OUTER_BOUND('',#3187,.T.);
#314=FACE_OUTER_BOUND('',#3188,.T.);
#315=FACE_OUTER_BOUND('',#3189,.T.);
#316=FACE_OUTER_BOUND('',#3190,.T.);
#317=FACE_OUTER_BOUND('',#3191,.T.);
#318=FACE_OUTER_BOUND('',#3192,.T.);
#319=FACE_OUTER_BOUND('',#3193,.T.);
#320=FACE_OUTER_BOUND('',#3194,.T.);
#321=FACE_OUTER_BOUND('',#3195,.T.);
#322=FACE_OUTER_BOUND('',#3196,.T.);
#323=FACE_OUTER_BOUND('',#3197,.T.);
#324=FACE_OUTER_BOUND('',#3198,.T.);
#325=FACE_OUTER_BOUND('',#3199,.T.);
#326=FACE_OUTER_BOUND('',#3200,.T.);
#327=FACE_OUTER_BOUND('',#3201,.T.);
#328=FACE_OUTER_BOUND('',#3202,.T.);
#329=FACE_OUTER_BOUND('',#3203,.T.);
#330=FACE_OUTER_BOUND('',#3204,.T.);
#331=FACE_OUTER_BOUND('',#3205,.T.);
#332=FACE_OUTER_BOUND('',#3206,.T.);
#333=FACE_OUTER_BOUND('',#3207,.T.);
#334=FACE_OUTER_BOUND('',#3208,.T.);
#335=FACE_OUTER_BOUND('',#3209,.T.);
#336=FACE_OUTER_BOUND('',#3210,.T.);
#337=FACE_OUTER_BOUND('',#3211,.T.);
#338=FACE_OUTER_BOUND('',#3212,.T.);
#339=FACE_OUTER_BOUND('',#3213,.T.);
#340=FACE_OUTER_BOUND('',#3214,.T.);
#341=FACE_OUTER_BOUND('',#3215,.T.);
#342=FACE_OUTER_BOUND('',#3216,.T.);
#343=FACE_OUTER_BOUND('',#3217,.T.);
#344=FACE_OUTER_BOUND('',#3218,.T.);
#345=FACE_OUTER_BOUND('',#3219,.T.);
#346=FACE_OUTER_BOUND('',#3220,.T.);
#347=FACE_OUTER_BOUND('',#3221,.T.);
#348=FACE_OUTER_BOUND('',#3222,.T.);
#349=FACE_OUTER_BOUND('',#3223,.T.);
#350=FACE_OUTER_BOUND('',#3224,.T.);
#351=FACE_OUTER_BOUND('',#3225,.T.);
#352=FACE_OUTER_BOUND('',#3226,.T.);
#353=FACE_OUTER_BOUND('',#3227,.T.);
#354=FACE_OUTER_BOUND('',#3228,.T.);
#355=FACE_OUTER_BOUND('',#3229,.T.);
#356=FACE_OUTER_BOUND('',#3230,.T.);
#357=FACE_OUTER_BOUND('',#3231,.T.);
#358=FACE_OUTER_BOUND('',#3232,.T.);
#359=FACE_OUTER_BOUND('',#3233,.T.);
#360=FACE_OUTER_BOUND('',#3234,.T.);
#361=FACE_OUTER_BOUND('',#3235,.T.);
#362=FACE_OUTER_BOUND('',#3236,.T.);
#363=FACE_OUTER_BOUND('',#3237,.T.);
#364=FACE_OUTER_BOUND('',#3238,.T.);
#365=FACE_OUTER_BOUND('',#3239,.T.);
#366=FACE_OUTER_BOUND('',#3240,.T.);
#367=FACE_OUTER_BOUND('',#3241,.T.);
#368=FACE_OUTER_BOUND('',#3242,.T.);
#369=FACE_OUTER_BOUND('',#3243,.T.);
#370=FACE_OUTER_BOUND('',#3244,.T.);
#371=FACE_OUTER_BOUND('',#3245,.T.);
#372=FACE_OUTER_BOUND('',#3246,.T.);
#373=FACE_OUTER_BOUND('',#3247,.T.);
#374=FACE_OUTER_BOUND('',#3248,.T.);
#375=FACE_OUTER_BOUND('',#3249,.T.);
#376=FACE_OUTER_BOUND('',#3250,.T.);
#377=FACE_OUTER_BOUND('',#3251,.T.);
#378=FACE_OUTER_BOUND('',#3252,.T.);
#379=FACE_OUTER_BOUND('',#3253,.T.);
#380=FACE_OUTER_BOUND('',#3254,.T.);
#381=FACE_OUTER_BOUND('',#3255,.T.);
#382=FACE_OUTER_BOUND('',#3256,.T.);
#383=FACE_OUTER_BOUND('',#3257,.T.);
#384=FACE_OUTER_BOUND('',#3258,.T.);
#385=FACE_OUTER_BOUND('',#3259,.T.);
#386=FACE_OUTER_BOUND('',#3260,.T.);
#387=FACE_OUTER_BOUND('',#3261,.T.);
#388=FACE_OUTER_BOUND('',#3262,.T.);
#389=FACE_OUTER_BOUND('',#3263,.T.);
#390=FACE_OUTER_BOUND('',#3264,.T.);
#391=FACE_OUTER_BOUND('',#3265,.T.);
#392=FACE_OUTER_BOUND('',#3266,.T.);
#393=FACE_OUTER_BOUND('',#3267,.T.);
#394=FACE_OUTER_BOUND('',#3268,.T.);
#395=FACE_OUTER_BOUND('',#3269,.T.);
#396=FACE_OUTER_BOUND('',#3270,.T.);
#397=FACE_OUTER_BOUND('',#3271,.T.);
#398=FACE_OUTER_BOUND('',#3272,.T.);
#399=FACE_OUTER_BOUND('',#3273,.T.);
#400=FACE_OUTER_BOUND('',#3274,.T.);
#401=FACE_OUTER_BOUND('',#3275,.T.);
#402=FACE_OUTER_BOUND('',#3276,.T.);
#403=FACE_OUTER_BOUND('',#3277,.T.);
#404=FACE_OUTER_BOUND('',#3278,.T.);
#405=FACE_OUTER_BOUND('',#3279,.T.);
#406=FACE_OUTER_BOUND('',#3280,.T.);
#407=FACE_OUTER_BOUND('',#3281,.T.);
#408=FACE_OUTER_BOUND('',#3282,.T.);
#409=FACE_OUTER_BOUND('',#3283,.T.);
#410=FACE_OUTER_BOUND('',#3284,.T.);
#411=FACE_OUTER_BOUND('',#3285,.T.);
#412=FACE_OUTER_BOUND('',#3286,.T.);
#413=FACE_OUTER_BOUND('',#3287,.T.);
#414=FACE_OUTER_BOUND('',#3288,.T.);
#415=FACE_OUTER_BOUND('',#3289,.T.);
#416=FACE_OUTER_BOUND('',#3290,.T.);
#417=FACE_OUTER_BOUND('',#3291,.T.);
#418=FACE_OUTER_BOUND('',#3292,.T.);
#419=FACE_OUTER_BOUND('',#3293,.T.);
#420=FACE_OUTER_BOUND('',#3294,.T.);
#421=FACE_OUTER_BOUND('',#3295,.T.);
#422=FACE_OUTER_BOUND('',#3296,.T.);
#423=FACE_OUTER_BOUND('',#3297,.T.);
#424=FACE_OUTER_BOUND('',#3298,.T.);
#425=FACE_OUTER_BOUND('',#3299,.T.);
#426=FACE_OUTER_BOUND('',#3300,.T.);
#427=FACE_OUTER_BOUND('',#3301,.T.);
#428=FACE_OUTER_BOUND('',#3302,.T.);
#429=FACE_OUTER_BOUND('',#3303,.T.);
#430=FACE_OUTER_BOUND('',#3304,.T.);
#431=FACE_OUTER_BOUND('',#3305,.T.);
#432=FACE_OUTER_BOUND('',#3306,.T.);
#433=FACE_OUTER_BOUND('',#3307,.T.);
#434=FACE_OUTER_BOUND('',#3308,.T.);
#435=FACE_OUTER_BOUND('',#3309,.T.);
#436=FACE_OUTER_BOUND('',#3310,.T.);
#437=FACE_OUTER_BOUND('',#3311,.T.);
#438=FACE_OUTER_BOUND('',#3312,.T.);
#439=FACE_OUTER_BOUND('',#3313,.T.);
#440=FACE_OUTER_BOUND('',#3314,.T.);
#441=FACE_OUTER_BOUND('',#3315,.T.);
#442=FACE_OUTER_BOUND('',#3316,.T.);
#443=FACE_OUTER_BOUND('',#3317,.T.);
#444=FACE_OUTER_BOUND('',#3318,.T.);
#445=FACE_OUTER_BOUND('',#3319,.T.);
#446=FACE_OUTER_BOUND('',#3320,.T.);
#447=FACE_OUTER_BOUND('',#3321,.T.);
#448=FACE_OUTER_BOUND('',#3322,.T.);
#449=FACE_OUTER_BOUND('',#3323,.T.);
#450=FACE_OUTER_BOUND('',#3324,.T.);
#451=FACE_OUTER_BOUND('',#3325,.T.);
#452=FACE_OUTER_BOUND('',#3326,.T.);
#453=FACE_OUTER_BOUND('',#3327,.T.);
#454=FACE_OUTER_BOUND('',#3328,.T.);
#455=FACE_OUTER_BOUND('',#3329,.T.);
#456=FACE_OUTER_BOUND('',#3330,.T.);
#457=FACE_OUTER_BOUND('',#3331,.T.);
#458=FACE_OUTER_BOUND('',#3332,.T.);
#459=FACE_OUTER_BOUND('',#3333,.T.);
#460=FACE_OUTER_BOUND('',#3334,.T.);
#461=FACE_OUTER_BOUND('',#3335,.T.);
#462=FACE_OUTER_BOUND('',#3336,.T.);
#463=FACE_OUTER_BOUND('',#3337,.T.);
#464=FACE_OUTER_BOUND('',#3338,.T.);
#465=FACE_OUTER_BOUND('',#3339,.T.);
#466=FACE_OUTER_BOUND('',#3340,.T.);
#467=FACE_OUTER_BOUND('',#3341,.T.);
#468=FACE_OUTER_BOUND('',#3342,.T.);
#469=FACE_OUTER_BOUND('',#3343,.T.);
#470=FACE_OUTER_BOUND('',#3344,.T.);
#471=FACE_OUTER_BOUND('',#3345,.T.);
#472=FACE_OUTER_BOUND('',#3346,.T.);
#473=FACE_OUTER_BOUND('',#3347,.T.);
#474=FACE_OUTER_BOUND('',#3348,.T.);
#475=FACE_OUTER_BOUND('',#3349,.T.);
#476=FACE_OUTER_BOUND('',#3350,.T.);
#477=FACE_OUTER_BOUND('',#3351,.T.);
#478=FACE_OUTER_BOUND('',#3352,.T.);
#479=FACE_OUTER_BOUND('',#3353,.T.);
#480=FACE_OUTER_BOUND('',#3354,.T.);
#481=FACE_OUTER_BOUND('',#3355,.T.);
#482=FACE_OUTER_BOUND('',#3356,.T.);
#483=FACE_OUTER_BOUND('',#3357,.T.);
#484=FACE_OUTER_BOUND('',#3358,.T.);
#485=FACE_OUTER_BOUND('',#3359,.T.);
#486=FACE_OUTER_BOUND('',#3360,.T.);
#487=FACE_OUTER_BOUND('',#3361,.T.);
#488=FACE_OUTER_BOUND('',#3362,.T.);
#489=FACE_OUTER_BOUND('',#3363,.T.);
#490=FACE_OUTER_BOUND('',#3364,.T.);
#491=FACE_OUTER_BOUND('',#3365,.T.);
#492=FACE_OUTER_BOUND('',#3366,.T.);
#493=FACE_OUTER_BOUND('',#3367,.T.);
#494=FACE_OUTER_BOUND('',#3368,.T.);
#495=FACE_OUTER_BOUND('',#3369,.T.);
#496=FACE_OUTER_BOUND('',#3370,.T.);
#497=FACE_OUTER_BOUND('',#3371,.T.);
#498=FACE_OUTER_BOUND('',#3372,.T.);
#499=FACE_OUTER_BOUND('',#3373,.T.);
#500=FACE_OUTER_BOUND('',#3374,.T.);
#501=FACE_OUTER_BOUND('',#3375,.T.);
#502=FACE_OUTER_BOUND('',#3376,.T.);
#503=FACE_OUTER_BOUND('',#3377,.T.);
#504=FACE_OUTER_BOUND('',#3378,.T.);
#505=FACE_OUTER_BOUND('',#3379,.T.);
#506=FACE_OUTER_BOUND('',#3380,.T.);
#507=FACE_OUTER_BOUND('',#3381,.T.);
#508=FACE_OUTER_BOUND('',#3382,.T.);
#509=FACE_OUTER_BOUND('',#3383,.T.);
#510=FACE_OUTER_BOUND('',#3384,.T.);
#511=FACE_OUTER_BOUND('',#3385,.T.);
#512=FACE_OUTER_BOUND('',#3386,.T.);
#513=FACE_OUTER_BOUND('',#3387,.T.);
#514=FACE_OUTER_BOUND('',#3388,.T.);
#515=FACE_OUTER_BOUND('',#3389,.T.);
#516=FACE_OUTER_BOUND('',#3390,.T.);
#517=FACE_OUTER_BOUND('',#3391,.T.);
#518=FACE_OUTER_BOUND('',#3392,.T.);
#519=FACE_OUTER_BOUND('',#3393,.T.);
#520=FACE_OUTER_BOUND('',#3394,.T.);
#521=FACE_OUTER_BOUND('',#3395,.T.);
#522=FACE_OUTER_BOUND('',#3396,.T.);
#523=FACE_OUTER_BOUND('',#3397,.T.);
#524=FACE_OUTER_BOUND('',#3398,.T.);
#525=FACE_OUTER_BOUND('',#3399,.T.);
#526=FACE_OUTER_BOUND('',#3400,.T.);
#527=FACE_OUTER_BOUND('',#3401,.T.);
#528=FACE_OUTER_BOUND('',#3402,.T.);
#529=FACE_OUTER_BOUND('',#3403,.T.);
#530=FACE_OUTER_BOUND('',#3404,.T.);
#531=FACE_OUTER_BOUND('',#3405,.T.);
#532=FACE_OUTER_BOUND('',#3406,.T.);
#533=FACE_OUTER_BOUND('',#3407,.T.);
#534=FACE_OUTER_BOUND('',#3408,.T.);
#535=FACE_OUTER_BOUND('',#3409,.T.);
#536=FACE_OUTER_BOUND('',#3410,.T.);
#537=FACE_OUTER_BOUND('',#3411,.T.);
#538=FACE_OUTER_BOUND('',#3412,.T.);
#539=FACE_OUTER_BOUND('',#3413,.T.);
#540=FACE_OUTER_BOUND('',#3414,.T.);
#541=FACE_OUTER_BOUND('',#3415,.T.);
#542=FACE_OUTER_BOUND('',#3416,.T.);
#543=FACE_OUTER_BOUND('',#3417,.T.);
#544=FACE_OUTER_BOUND('',#3418,.T.);
#545=FACE_OUTER_BOUND('',#3419,.T.);
#546=FACE_OUTER_BOUND('',#3420,.T.);
#547=FACE_OUTER_BOUND('',#3421,.T.);
#548=FACE_OUTER_BOUND('',#3422,.T.);
#549=FACE_OUTER_BOUND('',#3423,.T.);
#550=FACE_OUTER_BOUND('',#3424,.T.);
#551=FACE_OUTER_BOUND('',#3425,.T.);
#552=FACE_OUTER_BOUND('',#3426,.T.);
#553=FACE_OUTER_BOUND('',#3427,.T.);
#554=FACE_OUTER_BOUND('',#3428,.T.);
#555=FACE_OUTER_BOUND('',#3429,.T.);
#556=FACE_OUTER_BOUND('',#3430,.T.);
#557=FACE_OUTER_BOUND('',#3431,.T.);
#558=FACE_OUTER_BOUND('',#3432,.T.);
#559=FACE_OUTER_BOUND('',#3433,.T.);
#560=FACE_OUTER_BOUND('',#3434,.T.);
#561=FACE_OUTER_BOUND('',#3435,.T.);
#562=FACE_OUTER_BOUND('',#3436,.T.);
#563=FACE_OUTER_BOUND('',#3437,.T.);
#564=FACE_OUTER_BOUND('',#3438,.T.);
#565=FACE_OUTER_BOUND('',#3439,.T.);
#566=FACE_OUTER_BOUND('',#3440,.T.);
#567=FACE_OUTER_BOUND('',#3441,.T.);
#568=FACE_OUTER_BOUND('',#3442,.T.);
#569=FACE_OUTER_BOUND('',#3443,.T.);
#570=FACE_OUTER_BOUND('',#3444,.T.);
#571=FACE_OUTER_BOUND('',#3445,.T.);
#572=FACE_OUTER_BOUND('',#3446,.T.);
#573=FACE_OUTER_BOUND('',#3447,.T.);
#574=FACE_OUTER_BOUND('',#3448,.T.);
#575=FACE_OUTER_BOUND('',#3449,.T.);
#576=FACE_OUTER_BOUND('',#3450,.T.);
#577=FACE_OUTER_BOUND('',#3451,.T.);
#578=FACE_OUTER_BOUND('',#3452,.T.);
#579=FACE_OUTER_BOUND('',#3453,.T.);
#580=FACE_OUTER_BOUND('',#3454,.T.);
#581=FACE_OUTER_BOUND('',#3455,.T.);
#582=FACE_OUTER_BOUND('',#3456,.T.);
#583=FACE_OUTER_BOUND('',#3457,.T.);
#584=FACE_OUTER_BOUND('',#3458,.T.);
#585=FACE_OUTER_BOUND('',#3459,.T.);
#586=FACE_OUTER_BOUND('',#3460,.T.);
#587=FACE_OUTER_BOUND('',#3461,.T.);
#588=FACE_OUTER_BOUND('',#3462,.T.);
#589=FACE_OUTER_BOUND('',#3463,.T.);
#590=FACE_OUTER_BOUND('',#3464,.T.);
#591=FACE_OUTER_BOUND('',#3465,.T.);
#592=FACE_OUTER_BOUND('',#3466,.T.);
#593=FACE_OUTER_BOUND('',#3467,.T.);
#594=FACE_OUTER_BOUND('',#3468,.T.);
#595=FACE_OUTER_BOUND('',#3469,.T.);
#596=FACE_OUTER_BOUND('',#3470,.T.);
#597=FACE_OUTER_BOUND('',#3471,.T.);
#598=FACE_OUTER_BOUND('',#3472,.T.);
#599=FACE_OUTER_BOUND('',#3473,.T.);
#600=FACE_OUTER_BOUND('',#3474,.T.);
#601=FACE_OUTER_BOUND('',#3475,.T.);
#602=FACE_OUTER_BOUND('',#3476,.T.);
#603=FACE_OUTER_BOUND('',#3477,.T.);
#604=FACE_OUTER_BOUND('',#3478,.T.);
#605=FACE_OUTER_BOUND('',#3479,.T.);
#606=FACE_OUTER_BOUND('',#3480,.T.);
#607=FACE_OUTER_BOUND('',#3481,.T.);
#608=FACE_OUTER_BOUND('',#3482,.T.);
#609=FACE_OUTER_BOUND('',#3483,.T.);
#610=FACE_OUTER_BOUND('',#3484,.T.);
#611=FACE_OUTER_BOUND('',#3485,.T.);
#612=FACE_OUTER_BOUND('',#3486,.T.);
#613=FACE_OUTER_BOUND('',#3487,.T.);
#614=FACE_OUTER_BOUND('',#3488,.T.);
#615=FACE_OUTER_BOUND('',#3489,.T.);
#616=FACE_OUTER_BOUND('',#3490,.T.);
#617=FACE_OUTER_BOUND('',#3491,.T.);
#618=FACE_OUTER_BOUND('',#3492,.T.);
#619=FACE_OUTER_BOUND('',#3493,.T.);
#620=FACE_OUTER_BOUND('',#3494,.T.);
#621=FACE_OUTER_BOUND('',#3495,.T.);
#622=FACE_OUTER_BOUND('',#3496,.T.);
#623=FACE_OUTER_BOUND('',#3497,.T.);
#624=FACE_OUTER_BOUND('',#3498,.T.);
#625=FACE_OUTER_BOUND('',#3499,.T.);
#626=FACE_OUTER_BOUND('',#3500,.T.);
#627=FACE_OUTER_BOUND('',#3501,.T.);
#628=FACE_OUTER_BOUND('',#3502,.T.);
#629=FACE_OUTER_BOUND('',#3503,.T.);
#630=FACE_OUTER_BOUND('',#3504,.T.);
#631=FACE_OUTER_BOUND('',#3505,.T.);
#632=FACE_OUTER_BOUND('',#3506,.T.);
#633=FACE_OUTER_BOUND('',#3507,.T.);
#634=FACE_OUTER_BOUND('',#3508,.T.);
#635=FACE_OUTER_BOUND('',#3509,.T.);
#636=FACE_OUTER_BOUND('',#3510,.T.);
#637=FACE_OUTER_BOUND('',#3511,.T.);
#638=FACE_OUTER_BOUND('',#3512,.T.);
#639=FACE_OUTER_BOUND('',#3513,.T.);
#640=FACE_OUTER_BOUND('',#3514,.T.);
#641=FACE_OUTER_BOUND('',#3515,.T.);
#642=FACE_OUTER_BOUND('',#3516,.T.);
#643=FACE_OUTER_BOUND('',#3517,.T.);
#644=FACE_OUTER_BOUND('',#3518,.T.);
#645=FACE_OUTER_BOUND('',#3519,.T.);
#646=FACE_OUTER_BOUND('',#3520,.T.);
#647=FACE_OUTER_BOUND('',#3521,.T.);
#648=FACE_OUTER_BOUND('',#3522,.T.);
#649=FACE_OUTER_BOUND('',#3523,.T.);
#650=FACE_OUTER_BOUND('',#3524,.T.);
#651=FACE_OUTER_BOUND('',#3525,.T.);
#652=FACE_OUTER_BOUND('',#3526,.T.);
#653=FACE_OUTER_BOUND('',#3527,.T.);
#654=FACE_OUTER_BOUND('',#3528,.T.);
#655=FACE_OUTER_BOUND('',#3529,.T.);
#656=FACE_OUTER_BOUND('',#3530,.T.);
#657=FACE_OUTER_BOUND('',#3531,.T.);
#658=FACE_OUTER_BOUND('',#3532,.T.);
#659=FACE_OUTER_BOUND('',#3533,.T.);
#660=FACE_OUTER_BOUND('',#3534,.T.);
#661=FACE_OUTER_BOUND('',#3535,.T.);
#662=FACE_OUTER_BOUND('',#3536,.T.);
#663=FACE_OUTER_BOUND('',#3537,.T.);
#664=FACE_OUTER_BOUND('',#3538,.T.);
#665=FACE_OUTER_BOUND('',#3539,.T.);
#666=FACE_OUTER_BOUND('',#3540,.T.);
#667=FACE_OUTER_BOUND('',#3541,.T.);
#668=FACE_OUTER_BOUND('',#3542,.T.);
#669=FACE_OUTER_BOUND('',#3543,.T.);
#670=FACE_OUTER_BOUND('',#3544,.T.);
#671=FACE_OUTER_BOUND('',#3545,.T.);
#672=FACE_OUTER_BOUND('',#3546,.T.);
#673=FACE_OUTER_BOUND('',#3547,.T.);
#674=FACE_OUTER_BOUND('',#3548,.T.);
#675=FACE_OUTER_BOUND('',#3549,.T.);
#676=FACE_OUTER_BOUND('',#3550,.T.);
#677=FACE_OUTER_BOUND('',#3551,.T.);
#678=FACE_OUTER_BOUND('',#3552,.T.);
#679=FACE_OUTER_BOUND('',#3553,.T.);
#680=FACE_OUTER_BOUND('',#3554,.T.);
#681=FACE_OUTER_BOUND('',#3555,.T.);
#682=FACE_OUTER_BOUND('',#3556,.T.);
#683=FACE_OUTER_BOUND('',#3557,.T.);
#684=FACE_OUTER_BOUND('',#3558,.T.);
#685=FACE_OUTER_BOUND('',#3559,.T.);
#686=FACE_OUTER_BOUND('',#3560,.T.);
#687=FACE_OUTER_BOUND('',#3561,.T.);
#688=FACE_OUTER_BOUND('',#3562,.T.);
#689=FACE_OUTER_BOUND('',#3563,.T.);
#690=FACE_OUTER_BOUND('',#3564,.T.);
#691=FACE_OUTER_BOUND('',#3565,.T.);
#692=FACE_OUTER_BOUND('',#3566,.T.);
#693=FACE_OUTER_BOUND('',#3567,.T.);
#694=FACE_OUTER_BOUND('',#3568,.T.);
#695=FACE_OUTER_BOUND('',#3569,.T.);
#696=FACE_OUTER_BOUND('',#3570,.T.);
#697=FACE_OUTER_BOUND('',#3571,.T.);
#698=FACE_OUTER_BOUND('',#3572,.T.);
#699=FACE_OUTER_BOUND('',#3573,.T.);
#700=FACE_OUTER_BOUND('',#3574,.T.);
#701=FACE_OUTER_BOUND('',#3575,.T.);
#702=FACE_OUTER_BOUND('',#3576,.T.);
#703=FACE_OUTER_BOUND('',#3577,.T.);
#704=FACE_OUTER_BOUND('',#3578,.T.);
#705=FACE_OUTER_BOUND('',#3579,.T.);
#706=FACE_OUTER_BOUND('',#3580,.T.);
#707=FACE_OUTER_BOUND('',#3581,.T.);
#708=FACE_OUTER_BOUND('',#3582,.T.);
#709=FACE_OUTER_BOUND('',#3583,.T.);
#710=FACE_OUTER_BOUND('',#3584,.T.);
#711=FACE_OUTER_BOUND('',#3585,.T.);
#712=FACE_OUTER_BOUND('',#3586,.T.);
#713=FACE_OUTER_BOUND('',#3587,.T.);
#714=FACE_OUTER_BOUND('',#3588,.T.);
#715=FACE_OUTER_BOUND('',#3589,.T.);
#716=FACE_OUTER_BOUND('',#3590,.T.);
#717=FACE_OUTER_BOUND('',#3591,.T.);
#718=FACE_OUTER_BOUND('',#3592,.T.);
#719=FACE_OUTER_BOUND('',#3593,.T.);
#720=FACE_OUTER_BOUND('',#3594,.T.);
#721=FACE_OUTER_BOUND('',#3595,.T.);
#722=FACE_OUTER_BOUND('',#3596,.T.);
#723=FACE_OUTER_BOUND('',#3597,.T.);
#724=FACE_OUTER_BOUND('',#3598,.T.);
#725=FACE_OUTER_BOUND('',#3599,.T.);
#726=FACE_OUTER_BOUND('',#3600,.T.);
#727=FACE_OUTER_BOUND('',#3601,.T.);
#728=FACE_OUTER_BOUND('',#3602,.T.);
#729=FACE_OUTER_BOUND('',#3603,.T.);
#730=FACE_OUTER_BOUND('',#3604,.T.);
#731=FACE_OUTER_BOUND('',#3605,.T.);
#732=FACE_OUTER_BOUND('',#3606,.T.);
#733=FACE_OUTER_BOUND('',#3607,.T.);
#734=FACE_OUTER_BOUND('',#3608,.T.);
#735=FACE_OUTER_BOUND('',#3609,.T.);
#736=FACE_OUTER_BOUND('',#3610,.T.);
#737=FACE_OUTER_BOUND('',#3611,.T.);
#738=FACE_OUTER_BOUND('',#3612,.T.);
#739=FACE_OUTER_BOUND('',#3613,.T.);
#740=FACE_OUTER_BOUND('',#3614,.T.);
#741=FACE_OUTER_BOUND('',#3615,.T.);
#742=FACE_OUTER_BOUND('',#3616,.T.);
#743=FACE_OUTER_BOUND('',#3617,.T.);
#744=FACE_OUTER_BOUND('',#3618,.T.);
#745=FACE_OUTER_BOUND('',#3619,.T.);
#746=FACE_OUTER_BOUND('',#3620,.T.);
#747=FACE_OUTER_BOUND('',#3621,.T.);
#748=FACE_OUTER_BOUND('',#3622,.T.);
#749=FACE_OUTER_BOUND('',#3623,.T.);
#750=FACE_OUTER_BOUND('',#3624,.T.);
#751=FACE_OUTER_BOUND('',#3625,.T.);
#752=FACE_OUTER_BOUND('',#3626,.T.);
#753=FACE_OUTER_BOUND('',#3627,.T.);
#754=FACE_OUTER_BOUND('',#3628,.T.);
#755=FACE_OUTER_BOUND('',#3629,.T.);
#756=FACE_OUTER_BOUND('',#3630,.T.);
#757=FACE_OUTER_BOUND('',#3631,.T.);
#758=FACE_OUTER_BOUND('',#3632,.T.);
#759=FACE_OUTER_BOUND('',#3633,.T.);
#760=FACE_OUTER_BOUND('',#3634,.T.);
#761=FACE_OUTER_BOUND('',#3635,.T.);
#762=FACE_OUTER_BOUND('',#3636,.T.);
#763=FACE_OUTER_BOUND('',#3637,.T.);
#764=FACE_OUTER_BOUND('',#3638,.T.);
#765=FACE_OUTER_BOUND('',#3639,.T.);
#766=FACE_OUTER_BOUND('',#3640,.T.);
#767=FACE_OUTER_BOUND('',#3641,.T.);
#768=FACE_OUTER_BOUND('',#3642,.T.);
#769=FACE_OUTER_BOUND('',#3643,.T.);
#770=FACE_OUTER_BOUND('',#3644,.T.);
#771=FACE_OUTER_BOUND('',#3645,.T.);
#772=FACE_OUTER_BOUND('',#3646,.T.);
#773=FACE_OUTER_BOUND('',#3647,.T.);
#774=FACE_OUTER_BOUND('',#3648,.T.);
#775=FACE_OUTER_BOUND('',#3649,.T.);
#776=FACE_OUTER_BOUND('',#3650,.T.);
#777=FACE_OUTER_BOUND('',#3651,.T.);
#778=FACE_OUTER_BOUND('',#3652,.T.);
#779=FACE_OUTER_BOUND('',#3653,.T.);
#780=FACE_OUTER_BOUND('',#3654,.T.);
#781=FACE_OUTER_BOUND('',#3655,.T.);
#782=FACE_OUTER_BOUND('',#3656,.T.);
#783=FACE_OUTER_BOUND('',#3657,.T.);
#784=FACE_OUTER_BOUND('',#3658,.T.);
#785=FACE_OUTER_BOUND('',#3659,.T.);
#786=FACE_OUTER_BOUND('',#3660,.T.);
#787=FACE_OUTER_BOUND('',#3661,.T.);
#788=FACE_OUTER_BOUND('',#3662,.T.);
#789=FACE_OUTER_BOUND('',#3663,.T.);
#790=FACE_OUTER_BOUND('',#3664,.T.);
#791=FACE_OUTER_BOUND('',#3665,.T.);
#792=FACE_OUTER_BOUND('',#3666,.T.);
#793=FACE_OUTER_BOUND('',#3667,.T.);
#794=FACE_OUTER_BOUND('',#3668,.T.);
#795=FACE_OUTER_BOUND('',#3669,.T.);
#796=FACE_OUTER_BOUND('',#3670,.T.);
#797=FACE_OUTER_BOUND('',#3671,.T.);
#798=FACE_OUTER_BOUND('',#3672,.T.);
#799=FACE_OUTER_BOUND('',#3673,.T.);
#800=FACE_OUTER_BOUND('',#3674,.T.);
#801=FACE_OUTER_BOUND('',#3675,.T.);
#802=FACE_OUTER_BOUND('',#3676,.T.);
#803=FACE_OUTER_BOUND('',#3677,.T.);
#804=FACE_OUTER_BOUND('',#3678,.T.);
#805=FACE_OUTER_BOUND('',#3679,.T.);
#806=FACE_OUTER_BOUND('',#3680,.T.);
#807=FACE_OUTER_BOUND('',#3681,.T.);
#808=FACE_OUTER_BOUND('',#3682,.T.);
#809=FACE_OUTER_BOUND('',#3683,.T.);
#810=FACE_OUTER_BOUND('',#3684,.T.);
#811=FACE_OUTER_BOUND('',#3685,.T.);
#812=FACE_OUTER_BOUND('',#3686,.T.);
#813=FACE_OUTER_BOUND('',#3687,.T.);
#814=FACE_OUTER_BOUND('',#3688,.T.);
#815=FACE_OUTER_BOUND('',#3689,.T.);
#816=FACE_OUTER_BOUND('',#3690,.T.);
#817=FACE_OUTER_BOUND('',#3691,.T.);
#818=FACE_OUTER_BOUND('',#3692,.T.);
#819=FACE_OUTER_BOUND('',#3693,.T.);
#820=FACE_OUTER_BOUND('',#3694,.T.);
#821=FACE_OUTER_BOUND('',#3695,.T.);
#822=FACE_OUTER_BOUND('',#3696,.T.);
#823=FACE_OUTER_BOUND('',#3697,.T.);
#824=FACE_OUTER_BOUND('',#3698,.T.);
#825=FACE_OUTER_BOUND('',#3699,.T.);
#826=FACE_OUTER_BOUND('',#3700,.T.);
#827=FACE_OUTER_BOUND('',#3701,.T.);
#828=FACE_OUTER_BOUND('',#3702,.T.);
#829=FACE_OUTER_BOUND('',#3703,.T.);
#830=FACE_OUTER_BOUND('',#3704,.T.);
#831=FACE_OUTER_BOUND('',#3705,.T.);
#832=FACE_OUTER_BOUND('',#3706,.T.);
#833=FACE_OUTER_BOUND('',#3707,.T.);
#834=FACE_OUTER_BOUND('',#3708,.T.);
#835=FACE_OUTER_BOUND('',#3709,.T.);
#836=FACE_OUTER_BOUND('',#3710,.T.);
#837=FACE_OUTER_BOUND('',#3711,.T.);
#838=FACE_OUTER_BOUND('',#3712,.T.);
#839=FACE_OUTER_BOUND('',#3713,.T.);
#840=FACE_OUTER_BOUND('',#3714,.T.);
#841=FACE_OUTER_BOUND('',#3715,.T.);
#842=FACE_OUTER_BOUND('',#3716,.T.);
#843=FACE_OUTER_BOUND('',#3717,.T.);
#844=FACE_OUTER_BOUND('',#3718,.T.);
#845=FACE_OUTER_BOUND('',#3719,.T.);
#846=FACE_OUTER_BOUND('',#3720,.T.);
#847=FACE_OUTER_BOUND('',#3721,.T.);
#848=FACE_OUTER_BOUND('',#3722,.T.);
#849=FACE_OUTER_BOUND('',#3723,.T.);
#850=FACE_OUTER_BOUND('',#3724,.T.);
#851=FACE_OUTER_BOUND('',#3725,.T.);
#852=FACE_OUTER_BOUND('',#3726,.T.);
#853=FACE_OUTER_BOUND('',#3727,.T.);
#854=FACE_OUTER_BOUND('',#3728,.T.);
#855=FACE_OUTER_BOUND('',#3729,.T.);
#856=FACE_OUTER_BOUND('',#3730,.T.);
#857=FACE_OUTER_BOUND('',#3731,.T.);
#858=FACE_OUTER_BOUND('',#3732,.T.);
#859=FACE_OUTER_BOUND('',#3733,.T.);
#860=FACE_OUTER_BOUND('',#3734,.T.);
#861=FACE_OUTER_BOUND('',#3735,.T.);
#862=FACE_OUTER_BOUND('',#3736,.T.);
#863=FACE_OUTER_BOUND('',#3737,.T.);
#864=FACE_OUTER_BOUND('',#3738,.T.);
#865=FACE_OUTER_BOUND('',#3739,.T.);
#866=FACE_OUTER_BOUND('',#3740,.T.);
#867=FACE_OUTER_BOUND('',#3741,.T.);
#868=FACE_OUTER_BOUND('',#3742,.T.);
#869=FACE_OUTER_BOUND('',#3743,.T.);
#870=FACE_OUTER_BOUND('',#3744,.T.);
#871=FACE_OUTER_BOUND('',#3745,.T.);
#872=FACE_OUTER_BOUND('',#3746,.T.);
#873=FACE_OUTER_BOUND('',#3747,.T.);
#874=FACE_OUTER_BOUND('',#3748,.T.);
#875=FACE_OUTER_BOUND('',#3749,.T.);
#876=FACE_OUTER_BOUND('',#3750,.T.);
#877=FACE_OUTER_BOUND('',#3751,.T.);
#878=FACE_OUTER_BOUND('',#3752,.T.);
#879=FACE_OUTER_BOUND('',#3753,.T.);
#880=FACE_OUTER_BOUND('',#3754,.T.);
#881=FACE_OUTER_BOUND('',#3755,.T.);
#882=FACE_OUTER_BOUND('',#3756,.T.);
#883=FACE_OUTER_BOUND('',#3757,.T.);
#884=FACE_OUTER_BOUND('',#3758,.T.);
#885=FACE_OUTER_BOUND('',#3759,.T.);
#886=FACE_OUTER_BOUND('',#3760,.T.);
#887=FACE_OUTER_BOUND('',#3761,.T.);
#888=FACE_OUTER_BOUND('',#3762,.T.);
#889=FACE_OUTER_BOUND('',#3763,.T.);
#890=FACE_OUTER_BOUND('',#3764,.T.);
#891=FACE_OUTER_BOUND('',#3765,.T.);
#892=FACE_OUTER_BOUND('',#3766,.T.);
#893=FACE_OUTER_BOUND('',#3767,.T.);
#894=FACE_OUTER_BOUND('',#3768,.T.);
#895=FACE_OUTER_BOUND('',#3769,.T.);
#896=FACE_OUTER_BOUND('',#3770,.T.);
#897=FACE_OUTER_BOUND('',#3771,.T.);
#898=FACE_OUTER_BOUND('',#3772,.T.);
#899=FACE_OUTER_BOUND('',#3773,.T.);
#900=FACE_OUTER_BOUND('',#3774,.T.);
#901=FACE_OUTER_BOUND('',#3775,.T.);
#902=FACE_OUTER_BOUND('',#3776,.T.);
#903=FACE_OUTER_BOUND('',#3777,.T.);
#904=FACE_OUTER_BOUND('',#3778,.T.);
#905=FACE_OUTER_BOUND('',#3779,.T.);
#906=FACE_OUTER_BOUND('',#3780,.T.);
#907=FACE_OUTER_BOUND('',#3781,.T.);
#908=FACE_OUTER_BOUND('',#3782,.T.);
#909=FACE_OUTER_BOUND('',#3783,.T.);
#910=FACE_OUTER_BOUND('',#3784,.T.);
#911=FACE_OUTER_BOUND('',#3785,.T.);
#912=FACE_OUTER_BOUND('',#3786,.T.);
#913=FACE_OUTER_BOUND('',#3787,.T.);
#914=FACE_OUTER_BOUND('',#3788,.T.);
#915=FACE_OUTER_BOUND('',#3789,.T.);
#916=FACE_OUTER_BOUND('',#3790,.T.);
#917=FACE_OUTER_BOUND('',#3791,.T.);
#918=FACE_OUTER_BOUND('',#3792,.T.);
#919=FACE_OUTER_BOUND('',#3793,.T.);
#920=FACE_OUTER_BOUND('',#3794,.T.);
#921=FACE_OUTER_BOUND('',#3795,.T.);
#922=FACE_OUTER_BOUND('',#3796,.T.);
#923=FACE_OUTER_BOUND('',#3797,.T.);
#924=FACE_OUTER_BOUND('',#3798,.T.);
#925=FACE_OUTER_BOUND('',#3799,.T.);
#926=FACE_OUTER_BOUND('',#3800,.T.);
#927=FACE_OUTER_BOUND('',#3801,.T.);
#928=FACE_OUTER_BOUND('',#3802,.T.);
#929=FACE_OUTER_BOUND('',#3803,.T.);
#930=FACE_OUTER_BOUND('',#3804,.T.);
#931=FACE_OUTER_BOUND('',#3805,.T.);
#932=FACE_OUTER_BOUND('',#3806,.T.);
#933=FACE_OUTER_BOUND('',#3807,.T.);
#934=FACE_OUTER_BOUND('',#3808,.T.);
#935=FACE_OUTER_BOUND('',#3809,.T.);
#936=FACE_OUTER_BOUND('',#3810,.T.);
#937=FACE_OUTER_BOUND('',#3811,.T.);
#938=FACE_OUTER_BOUND('',#3812,.T.);
#939=FACE_OUTER_BOUND('',#3813,.T.);
#940=FACE_OUTER_BOUND('',#3814,.T.);
#941=FACE_OUTER_BOUND('',#3815,.T.);
#942=FACE_OUTER_BOUND('',#3816,.T.);
#943=FACE_OUTER_BOUND('',#3817,.T.);
#944=FACE_OUTER_BOUND('',#3818,.T.);
#945=FACE_OUTER_BOUND('',#3819,.T.);
#946=FACE_OUTER_BOUND('',#3820,.T.);
#947=FACE_OUTER_BOUND('',#3821,.T.);
#948=FACE_OUTER_BOUND('',#3822,.T.);
#949=FACE_OUTER_BOUND('',#3823,.T.);
#950=FACE_OUTER_BOUND('',#3824,.T.);
#951=FACE_OUTER_BOUND('',#3825,.T.);
#952=FACE_OUTER_BOUND('',#3826,.T.);
#953=FACE_OUTER_BOUND('',#3827,.T.);
#954=FACE_OUTER_BOUND('',#3828,.T.);
#955=FACE_OUTER_BOUND('',#3829,.T.);
#956=FACE_OUTER_BOUND('',#3830,.T.);
#957=FACE_OUTER_BOUND('',#3831,.T.);
#958=FACE_OUTER_BOUND('',#3832,.T.);
#959=FACE_OUTER_BOUND('',#3833,.T.);
#960=FACE_OUTER_BOUND('',#3834,.T.);
#961=FACE_OUTER_BOUND('',#3835,.T.);
#962=FACE_OUTER_BOUND('',#3836,.T.);
#963=FACE_OUTER_BOUND('',#3837,.T.);
#964=FACE_OUTER_BOUND('',#3838,.T.);
#965=FACE_OUTER_BOUND('',#3839,.T.);
#966=FACE_OUTER_BOUND('',#3840,.T.);
#967=FACE_OUTER_BOUND('',#3841,.T.);
#968=FACE_OUTER_BOUND('',#3842,.T.);
#969=FACE_OUTER_BOUND('',#3843,.T.);
#970=FACE_OUTER_BOUND('',#3844,.T.);
#971=FACE_OUTER_BOUND('',#3845,.T.);
#972=FACE_OUTER_BOUND('',#3846,.T.);
#973=FACE_OUTER_BOUND('',#3847,.T.);
#974=FACE_OUTER_BOUND('',#3848,.T.);
#975=FACE_OUTER_BOUND('',#3849,.T.);
#976=FACE_OUTER_BOUND('',#3850,.T.);
#977=FACE_OUTER_BOUND('',#3851,.T.);
#978=FACE_OUTER_BOUND('',#3852,.T.);
#979=FACE_OUTER_BOUND('',#3853,.T.);
#980=FACE_OUTER_BOUND('',#3854,.T.);
#981=FACE_OUTER_BOUND('',#3855,.T.);
#982=FACE_OUTER_BOUND('',#3856,.T.);
#983=FACE_OUTER_BOUND('',#3857,.T.);
#984=FACE_OUTER_BOUND('',#3858,.T.);
#985=FACE_OUTER_BOUND('',#3859,.T.);
#986=FACE_OUTER_BOUND('',#3860,.T.);
#987=FACE_OUTER_BOUND('',#3861,.T.);
#988=FACE_OUTER_BOUND('',#3862,.T.);
#989=FACE_OUTER_BOUND('',#3863,.T.);
#990=FACE_OUTER_BOUND('',#3864,.T.);
#991=FACE_OUTER_BOUND('',#3865,.T.);
#992=FACE_OUTER_BOUND('',#3866,.T.);
#993=FACE_OUTER_BOUND('',#3867,.T.);
#994=FACE_OUTER_BOUND('',#3868,.T.);
#995=FACE_OUTER_BOUND('',#3869,.T.);
#996=FACE_OUTER_BOUND('',#3870,.T.);
#997=FACE_OUTER_BOUND('',#3871,.T.);
#998=FACE_OUTER_BOUND('',#3872,.T.);
#999=FACE_OUTER_BOUND('',#3873,.T.);
#1000=FACE_OUTER_BOUND('',#3874,.T.);
#1001=FACE_OUTER_BOUND('',#3875,.T.);
#1002=FACE_OUTER_BOUND('',#3876,.T.);
#1003=FACE_OUTER_BOUND('',#3877,.T.);
#1004=FACE_OUTER_BOUND('',#3878,.T.);
#1005=FACE_OUTER_BOUND('',#3879,.T.);
#1006=FACE_OUTER_BOUND('',#3880,.T.);
#1007=FACE_OUTER_BOUND('',#3881,.T.);
#1008=FACE_OUTER_BOUND('',#3882,.T.);
#1009=FACE_OUTER_BOUND('',#3883,.T.);
#1010=FACE_OUTER_BOUND('',#3884,.T.);
#1011=FACE_OUTER_BOUND('',#3885,.T.);
#1012=FACE_OUTER_BOUND('',#3886,.T.);
#1013=FACE_OUTER_BOUND('',#3887,.T.);
#1014=FACE_OUTER_BOUND('',#3888,.T.);
#1015=FACE_OUTER_BOUND('',#3889,.T.);
#1016=FACE_OUTER_BOUND('',#3890,.T.);
#1017=FACE_OUTER_BOUND('',#3891,.T.);
#1018=FACE_OUTER_BOUND('',#3892,.T.);
#1019=FACE_OUTER_BOUND('',#3893,.T.);
#1020=FACE_OUTER_BOUND('',#3894,.T.);
#1021=FACE_OUTER_BOUND('',#3895,.T.);
#1022=FACE_OUTER_BOUND('',#3896,.T.);
#1023=FACE_OUTER_BOUND('',#3897,.T.);
#1024=FACE_OUTER_BOUND('',#3898,.T.);
#1025=FACE_OUTER_BOUND('',#3899,.T.);
#1026=FACE_OUTER_BOUND('',#3900,.T.);
#1027=FACE_OUTER_BOUND('',#3901,.T.);
#1028=FACE_OUTER_BOUND('',#3902,.T.);
#1029=FACE_OUTER_BOUND('',#3903,.T.);
#1030=FACE_OUTER_BOUND('',#3904,.T.);
#1031=FACE_OUTER_BOUND('',#3905,.T.);
#1032=FACE_OUTER_BOUND('',#3906,.T.);
#1033=FACE_OUTER_BOUND('',#3907,.T.);
#1034=FACE_OUTER_BOUND('',#3908,.T.);
#1035=FACE_OUTER_BOUND('',#3909,.T.);
#1036=FACE_OUTER_BOUND('',#3910,.T.);
#1037=FACE_OUTER_BOUND('',#3911,.T.);
#1038=FACE_OUTER_BOUND('',#3912,.T.);
#1039=FACE_OUTER_BOUND('',#3913,.T.);
#1040=FACE_OUTER_BOUND('',#3914,.T.);
#1041=FACE_OUTER_BOUND('',#3915,.T.);
#1042=FACE_OUTER_BOUND('',#3916,.T.);
#1043=FACE_OUTER_BOUND('',#3917,.T.);
#1044=FACE_OUTER_BOUND('',#3918,.T.);
#1045=FACE_OUTER_BOUND('',#3919,.T.);
#1046=FACE_OUTER_BOUND('',#3920,.T.);
#1047=FACE_OUTER_BOUND('',#3921,.T.);
#1048=FACE_OUTER_BOUND('',#3922,.T.);
#1049=FACE_OUTER_BOUND('',#3923,.T.);
#1050=FACE_OUTER_BOUND('',#3924,.T.);
#1051=FACE_OUTER_BOUND('',#3925,.T.);
#1052=FACE_OUTER_BOUND('',#3926,.T.);
#1053=FACE_OUTER_BOUND('',#3927,.T.);
#1054=FACE_OUTER_BOUND('',#3928,.T.);
#1055=FACE_OUTER_BOUND('',#3929,.T.);
#1056=FACE_OUTER_BOUND('',#3930,.T.);
#1057=FACE_OUTER_BOUND('',#3931,.T.);
#1058=FACE_OUTER_BOUND('',#3932,.T.);
#1059=FACE_OUTER_BOUND('',#3933,.T.);
#1060=FACE_OUTER_BOUND('',#3934,.T.);
#1061=FACE_OUTER_BOUND('',#3935,.T.);
#1062=FACE_OUTER_BOUND('',#3936,.T.);
#1063=FACE_OUTER_BOUND('',#3937,.T.);
#1064=FACE_OUTER_BOUND('',#3938,.T.);
#1065=FACE_OUTER_BOUND('',#3939,.T.);
#1066=FACE_OUTER_BOUND('',#3940,.T.);
#1067=FACE_OUTER_BOUND('',#3941,.T.);
#1068=FACE_OUTER_BOUND('',#3942,.T.);
#1069=FACE_OUTER_BOUND('',#3943,.T.);
#1070=FACE_OUTER_BOUND('',#3944,.T.);
#1071=FACE_OUTER_BOUND('',#3945,.T.);
#1072=FACE_OUTER_BOUND('',#3946,.T.);
#1073=FACE_OUTER_BOUND('',#3947,.T.);
#1074=FACE_OUTER_BOUND('',#3948,.T.);
#1075=FACE_OUTER_BOUND('',#3949,.T.);
#1076=FACE_OUTER_BOUND('',#3950,.T.);
#1077=FACE_OUTER_BOUND('',#3951,.T.);
#1078=FACE_OUTER_BOUND('',#3952,.T.);
#1079=FACE_OUTER_BOUND('',#3953,.T.);
#1080=FACE_OUTER_BOUND('',#3954,.T.);
#1081=FACE_OUTER_BOUND('',#3955,.T.);
#1082=FACE_OUTER_BOUND('',#3956,.T.);
#1083=FACE_OUTER_BOUND('',#3957,.T.);
#1084=FACE_OUTER_BOUND('',#3958,.T.);
#1085=FACE_OUTER_BOUND('',#3959,.T.);
#1086=FACE_OUTER_BOUND('',#3960,.T.);
#1087=FACE_OUTER_BOUND('',#3961,.T.);
#1088=FACE_OUTER_BOUND('',#3962,.T.);
#1089=FACE_OUTER_BOUND('',#3963,.T.);
#1090=FACE_OUTER_BOUND('',#3964,.T.);
#1091=FACE_OUTER_BOUND('',#3965,.T.);
#1092=FACE_OUTER_BOUND('',#3966,.T.);
#1093=FACE_OUTER_BOUND('',#3967,.T.);
#1094=FACE_OUTER_BOUND('',#3968,.T.);
#1095=FACE_OUTER_BOUND('',#3969,.T.);
#1096=FACE_OUTER_BOUND('',#3970,.T.);
#1097=FACE_OUTER_BOUND('',#3971,.T.);
#1098=FACE_OUTER_BOUND('',#3972,.T.);
#1099=FACE_OUTER_BOUND('',#3973,.T.);
#1100=FACE_OUTER_BOUND('',#3974,.T.);
#1101=FACE_OUTER_BOUND('',#3975,.T.);
#1102=FACE_OUTER_BOUND('',#3976,.T.);
#1103=FACE_OUTER_BOUND('',#3977,.T.);
#1104=FACE_OUTER_BOUND('',#3978,.T.);
#1105=FACE_OUTER_BOUND('',#3979,.T.);
#1106=FACE_OUTER_BOUND('',#3980,.T.);
#1107=FACE_OUTER_BOUND('',#3981,.T.);
#1108=FACE_OUTER_BOUND('',#3982,.T.);
#1109=FACE_OUTER_BOUND('',#3983,.T.);
#1110=FACE_OUTER_BOUND('',#3984,.T.);
#1111=FACE_OUTER_BOUND('',#3985,.T.);
#1112=FACE_OUTER_BOUND('',#3986,.T.);
#1113=FACE_OUTER_BOUND('',#3987,.T.);
#1114=FACE_OUTER_BOUND('',#3988,.T.);
#1115=FACE_OUTER_BOUND('',#3989,.T.);
#1116=FACE_OUTER_BOUND('',#3990,.T.);
#1117=FACE_OUTER_BOUND('',#3991,.T.);
#1118=FACE_OUTER_BOUND('',#3992,.T.);
#1119=FACE_OUTER_BOUND('',#3993,.T.);
#1120=FACE_OUTER_BOUND('',#3994,.T.);
#1121=FACE_OUTER_BOUND('',#3995,.T.);
#1122=FACE_OUTER_BOUND('',#3996,.T.);
#1123=FACE_OUTER_BOUND('',#3997,.T.);
#1124=FACE_OUTER_BOUND('',#3998,.T.);
#1125=FACE_OUTER_BOUND('',#3999,.T.);
#1126=FACE_OUTER_BOUND('',#4000,.T.);
#1127=FACE_OUTER_BOUND('',#4001,.T.);
#1128=FACE_OUTER_BOUND('',#4002,.T.);
#1129=FACE_OUTER_BOUND('',#4003,.T.);
#1130=FACE_OUTER_BOUND('',#4004,.T.);
#1131=FACE_OUTER_BOUND('',#4005,.T.);
#1132=FACE_OUTER_BOUND('',#4006,.T.);
#1133=FACE_OUTER_BOUND('',#4007,.T.);
#1134=FACE_OUTER_BOUND('',#4008,.T.);
#1135=FACE_OUTER_BOUND('',#4009,.T.);
#1136=FACE_OUTER_BOUND('',#4010,.T.);
#1137=FACE_OUTER_BOUND('',#4011,.T.);
#1138=FACE_OUTER_BOUND('',#4012,.T.);
#1139=FACE_OUTER_BOUND('',#4013,.T.);
#1140=FACE_OUTER_BOUND('',#4014,.T.);
#1141=FACE_OUTER_BOUND('',#4015,.T.);
#1142=FACE_OUTER_BOUND('',#4016,.T.);
#1143=FACE_OUTER_BOUND('',#4017,.T.);
#1144=FACE_OUTER_BOUND('',#4018,.T.);
#1145=FACE_OUTER_BOUND('',#4019,.T.);
#1146=FACE_OUTER_BOUND('',#4020,.T.);
#1147=FACE_OUTER_BOUND('',#4021,.T.);
#1148=FACE_OUTER_BOUND('',#4022,.T.);
#1149=FACE_OUTER_BOUND('',#4023,.T.);
#1150=FACE_OUTER_BOUND('',#4024,.T.);
#1151=FACE_OUTER_BOUND('',#4025,.T.);
#1152=FACE_OUTER_BOUND('',#4026,.T.);
#1153=FACE_OUTER_BOUND('',#4027,.T.);
#1154=FACE_OUTER_BOUND('',#4028,.T.);
#1155=FACE_OUTER_BOUND('',#4029,.T.);
#1156=FACE_OUTER_BOUND('',#4030,.T.);
#1157=FACE_OUTER_BOUND('',#4031,.T.);
#1158=FACE_OUTER_BOUND('',#4032,.T.);
#1159=FACE_OUTER_BOUND('',#4033,.T.);
#1160=FACE_OUTER_BOUND('',#4034,.T.);
#1161=FACE_OUTER_BOUND('',#4035,.T.);
#1162=FACE_OUTER_BOUND('',#4036,.T.);
#1163=FACE_OUTER_BOUND('',#4037,.T.);
#1164=FACE_OUTER_BOUND('',#4038,.T.);
#1165=FACE_OUTER_BOUND('',#4039,.T.);
#1166=FACE_OUTER_BOUND('',#4040,.T.);
#1167=FACE_OUTER_BOUND('',#4041,.T.);
#1168=FACE_OUTER_BOUND('',#4042,.T.);
#1169=FACE_OUTER_BOUND('',#4043,.T.);
#1170=FACE_OUTER_BOUND('',#4044,.T.);
#1171=FACE_OUTER_BOUND('',#4045,.T.);
#1172=FACE_OUTER_BOUND('',#4046,.T.);
#1173=FACE_OUTER_BOUND('',#4047,.T.);
#1174=FACE_OUTER_BOUND('',#4048,.T.);
#1175=FACE_OUTER_BOUND('',#4049,.T.);
#1176=FACE_OUTER_BOUND('',#4050,.T.);
#1177=FACE_OUTER_BOUND('',#4051,.T.);
#1178=FACE_OUTER_BOUND('',#4052,.T.);
#1179=FACE_OUTER_BOUND('',#4053,.T.);
#1180=FACE_OUTER_BOUND('',#4054,.T.);
#1181=FACE_OUTER_BOUND('',#4055,.T.);
#1182=FACE_OUTER_BOUND('',#4056,.T.);
#1183=FACE_OUTER_BOUND('',#4057,.T.);
#1184=FACE_OUTER_BOUND('',#4058,.T.);
#1185=FACE_OUTER_BOUND('',#4059,.T.);
#1186=FACE_OUTER_BOUND('',#4060,.T.);
#1187=FACE_OUTER_BOUND('',#4061,.T.);
#1188=FACE_OUTER_BOUND('',#4062,.T.);
#1189=FACE_OUTER_BOUND('',#4063,.T.);
#1190=FACE_OUTER_BOUND('',#4064,.T.);
#1191=FACE_OUTER_BOUND('',#4065,.T.);
#1192=FACE_OUTER_BOUND('',#4066,.T.);
#1193=FACE_OUTER_BOUND('',#4067,.T.);
#1194=FACE_OUTER_BOUND('',#4068,.T.);
#1195=FACE_OUTER_BOUND('',#4069,.T.);
#1196=FACE_OUTER_BOUND('',#4070,.T.);
#1197=FACE_OUTER_BOUND('',#4071,.T.);
#1198=FACE_OUTER_BOUND('',#4072,.T.);
#1199=FACE_OUTER_BOUND('',#4073,.T.);
#1200=FACE_OUTER_BOUND('',#4074,.T.);
#1201=FACE_OUTER_BOUND('',#4075,.T.);
#1202=FACE_OUTER_BOUND('',#4076,.T.);
#1203=FACE_OUTER_BOUND('',#4077,.T.);
#1204=FACE_OUTER_BOUND('',#4078,.T.);
#1205=FACE_OUTER_BOUND('',#4079,.T.);
#1206=FACE_OUTER_BOUND('',#4080,.T.);
#1207=FACE_OUTER_BOUND('',#4081,.T.);
#1208=FACE_OUTER_BOUND('',#4082,.T.);
#1209=FACE_OUTER_BOUND('',#4083,.T.);
#1210=FACE_OUTER_BOUND('',#4084,.T.);
#1211=FACE_OUTER_BOUND('',#4085,.T.);
#1212=FACE_OUTER_BOUND('',#4086,.T.);
#1213=FACE_OUTER_BOUND('',#4087,.T.);
#1214=FACE_OUTER_BOUND('',#4088,.T.);
#1215=FACE_OUTER_BOUND('',#4089,.T.);
#1216=FACE_OUTER_BOUND('',#4090,.T.);
#1217=FACE_OUTER_BOUND('',#4091,.T.);
#1218=FACE_OUTER_BOUND('',#4092,.T.);
#1219=FACE_OUTER_BOUND('',#4093,.T.);
#1220=FACE_OUTER_BOUND('',#4094,.T.);
#1221=FACE_OUTER_BOUND('',#4095,.T.);
#1222=FACE_OUTER_BOUND('',#4096,.T.);
#1223=FACE_OUTER_BOUND('',#4097,.T.);
#1224=FACE_OUTER_BOUND('',#4098,.T.);
#1225=FACE_OUTER_BOUND('',#4099,.T.);
#1226=FACE_OUTER_BOUND('',#4100,.T.);
#1227=FACE_OUTER_BOUND('',#4101,.T.);
#1228=FACE_OUTER_BOUND('',#4102,.T.);
#1229=FACE_OUTER_BOUND('',#4103,.T.);
#1230=FACE_OUTER_BOUND('',#4104,.T.);
#1231=FACE_OUTER_BOUND('',#4105,.T.);
#1232=FACE_OUTER_BOUND('',#4106,.T.);
#1233=FACE_OUTER_BOUND('',#4107,.T.);
#1234=FACE_OUTER_BOUND('',#4108,.T.);
#1235=FACE_OUTER_BOUND('',#4109,.T.);
#1236=FACE_OUTER_BOUND('',#4110,.T.);
#1237=FACE_OUTER_BOUND('',#4111,.T.);
#1238=FACE_OUTER_BOUND('',#4112,.T.);
#1239=FACE_OUTER_BOUND('',#4113,.T.);
#1240=FACE_OUTER_BOUND('',#4114,.T.);
#1241=FACE_OUTER_BOUND('',#4115,.T.);
#1242=FACE_OUTER_BOUND('',#4116,.T.);
#1243=FACE_OUTER_BOUND('',#4117,.T.);
#1244=FACE_OUTER_BOUND('',#4118,.T.);
#1245=FACE_OUTER_BOUND('',#4119,.T.);
#1246=FACE_OUTER_BOUND('',#4120,.T.);
#1247=FACE_OUTER_BOUND('',#4121,.T.);
#1248=FACE_OUTER_BOUND('',#4122,.T.);
#1249=FACE_OUTER_BOUND('',#4123,.T.);
#1250=FACE_OUTER_BOUND('',#4124,.T.);
#1251=FACE_OUTER_BOUND('',#4125,.T.);
#1252=FACE_OUTER_BOUND('',#4126,.T.);
#1253=FACE_OUTER_BOUND('',#4127,.T.);
#1254=FACE_OUTER_BOUND('',#4128,.T.);
#1255=FACE_OUTER_BOUND('',#4129,.T.);
#1256=FACE_OUTER_BOUND('',#4130,.T.);
#1257=FACE_OUTER_BOUND('',#4131,.T.);
#1258=FACE_OUTER_BOUND('',#4132,.T.);
#1259=FACE_OUTER_BOUND('',#4133,.T.);
#1260=FACE_OUTER_BOUND('',#4134,.T.);
#1261=FACE_OUTER_BOUND('',#4135,.T.);
#1262=FACE_OUTER_BOUND('',#4136,.T.);
#1263=FACE_OUTER_BOUND('',#4137,.T.);
#1264=FACE_OUTER_BOUND('',#4138,.T.);
#1265=FACE_OUTER_BOUND('',#4139,.T.);
#1266=FACE_OUTER_BOUND('',#4140,.T.);
#1267=FACE_OUTER_BOUND('',#4141,.T.);
#1268=FACE_OUTER_BOUND('',#4142,.T.);
#1269=FACE_OUTER_BOUND('',#4143,.T.);
#1270=FACE_OUTER_BOUND('',#4144,.T.);
#1271=FACE_OUTER_BOUND('',#4145,.T.);
#1272=FACE_OUTER_BOUND('',#4146,.T.);
#1273=FACE_OUTER_BOUND('',#4147,.T.);
#1274=FACE_OUTER_BOUND('',#4148,.T.);
#1275=FACE_OUTER_BOUND('',#4149,.T.);
#1276=FACE_OUTER_BOUND('',#4150,.T.);
#1277=FACE_OUTER_BOUND('',#4151,.T.);
#1278=FACE_OUTER_BOUND('',#4152,.T.);
#1279=FACE_OUTER_BOUND('',#4153,.T.);
#1280=FACE_OUTER_BOUND('',#4154,.T.);
#1281=FACE_OUTER_BOUND('',#4155,.T.);
#1282=FACE_OUTER_BOUND('',#4156,.T.);
#1283=FACE_OUTER_BOUND('',#4157,.T.);
#1284=FACE_OUTER_BOUND('',#4158,.T.);
#1285=FACE_OUTER_BOUND('',#4159,.T.);
#1286=FACE_OUTER_BOUND('',#4160,.T.);
#1287=FACE_OUTER_BOUND('',#4161,.T.);
#1288=FACE_OUTER_BOUND('',#4162,.T.);
#1289=FACE_OUTER_BOUND('',#4163,.T.);
#1290=FACE_OUTER_BOUND('',#4164,.T.);
#1291=FACE_OUTER_BOUND('',#4165,.T.);
#1292=FACE_OUTER_BOUND('',#4166,.T.);
#1293=FACE_OUTER_BOUND('',#4167,.T.);
#1294=FACE_OUTER_BOUND('',#4168,.T.);
#1295=FACE_OUTER_BOUND('',#4169,.T.);
#1296=FACE_OUTER_BOUND('',#4170,.T.);
#1297=FACE_OUTER_BOUND('',#4171,.T.);
#1298=FACE_OUTER_BOUND('',#4172,.T.);
#1299=FACE_OUTER_BOUND('',#4173,.T.);
#1300=FACE_OUTER_BOUND('',#4174,.T.);
#1301=FACE_OUTER_BOUND('',#4175,.T.);
#1302=FACE_OUTER_BOUND('',#4176,.T.);
#1303=FACE_OUTER_BOUND('',#4177,.T.);
#1304=FACE_OUTER_BOUND('',#4178,.T.);
#1305=FACE_OUTER_BOUND('',#4179,.T.);
#1306=FACE_OUTER_BOUND('',#4180,.T.);
#1307=FACE_OUTER_BOUND('',#4181,.T.);
#1308=FACE_OUTER_BOUND('',#4182,.T.);
#1309=FACE_OUTER_BOUND('',#4183,.T.);
#1310=FACE_OUTER_BOUND('',#4184,.T.);
#1311=FACE_OUTER_BOUND('',#4185,.T.);
#1312=FACE_OUTER_BOUND('',#4186,.T.);
#1313=FACE_OUTER_BOUND('',#4187,.T.);
#1314=FACE_OUTER_BOUND('',#4188,.T.);
#1315=FACE_OUTER_BOUND('',#4189,.T.);
#1316=FACE_OUTER_BOUND('',#4190,.T.);
#1317=FACE_OUTER_BOUND('',#4191,.T.);
#1318=FACE_OUTER_BOUND('',#4192,.T.);
#1319=FACE_OUTER_BOUND('',#4193,.T.);
#1320=FACE_OUTER_BOUND('',#4194,.T.);
#1321=FACE_OUTER_BOUND('',#4195,.T.);
#1322=FACE_OUTER_BOUND('',#4196,.T.);
#1323=FACE_OUTER_BOUND('',#4197,.T.);
#1324=FACE_OUTER_BOUND('',#4198,.T.);
#1325=FACE_OUTER_BOUND('',#4199,.T.);
#1326=FACE_OUTER_BOUND('',#4200,.T.);
#1327=FACE_OUTER_BOUND('',#4201,.T.);
#1328=FACE_OUTER_BOUND('',#4202,.T.);
#1329=FACE_OUTER_BOUND('',#4203,.T.);
#1330=FACE_OUTER_BOUND('',#4204,.T.);
#1331=FACE_OUTER_BOUND('',#4205,.T.);
#1332=FACE_OUTER_BOUND('',#4206,.T.);
#1333=FACE_OUTER_BOUND('',#4207,.T.);
#1334=FACE_OUTER_BOUND('',#4208,.T.);
#1335=FACE_OUTER_BOUND('',#4209,.T.);
#1336=FACE_OUTER_BOUND('',#4210,.T.);
#1337=FACE_OUTER_BOUND('',#4211,.T.);
#1338=FACE_OUTER_BOUND('',#4212,.T.);
#1339=FACE_OUTER_BOUND('',#4213,.T.);
#1340=FACE_OUTER_BOUND('',#4214,.T.);
#1341=FACE_OUTER_BOUND('',#4215,.T.);
#1342=FACE_OUTER_BOUND('',#4216,.T.);
#1343=FACE_OUTER_BOUND('',#4217,.T.);
#1344=FACE_OUTER_BOUND('',#4218,.T.);
#1345=FACE_OUTER_BOUND('',#4219,.T.);
#1346=FACE_OUTER_BOUND('',#4220,.T.);
#1347=FACE_OUTER_BOUND('',#4221,.T.);
#1348=FACE_OUTER_BOUND('',#4222,.T.);
#1349=FACE_OUTER_BOUND('',#4223,.T.);
#1350=FACE_OUTER_BOUND('',#4224,.T.);
#1351=FACE_OUTER_BOUND('',#4225,.T.);
#1352=FACE_OUTER_BOUND('',#4226,.T.);
#1353=FACE_OUTER_BOUND('',#4227,.T.);
#1354=FACE_OUTER_BOUND('',#4228,.T.);
#1355=FACE_OUTER_BOUND('',#4229,.T.);
#1356=FACE_OUTER_BOUND('',#4230,.T.);
#1357=FACE_OUTER_BOUND('',#4231,.T.);
#1358=FACE_OUTER_BOUND('',#4232,.T.);
#1359=FACE_OUTER_BOUND('',#4233,.T.);
#1360=FACE_OUTER_BOUND('',#4234,.T.);
#1361=FACE_OUTER_BOUND('',#4235,.T.);
#1362=FACE_OUTER_BOUND('',#4236,.T.);
#1363=FACE_OUTER_BOUND('',#4237,.T.);
#1364=FACE_OUTER_BOUND('',#4238,.T.);
#1365=FACE_OUTER_BOUND('',#4239,.T.);
#1366=FACE_OUTER_BOUND('',#4240,.T.);
#1367=FACE_OUTER_BOUND('',#4241,.T.);
#1368=FACE_OUTER_BOUND('',#4242,.T.);
#1369=FACE_OUTER_BOUND('',#4243,.T.);
#1370=FACE_OUTER_BOUND('',#4244,.T.);
#1371=FACE_OUTER_BOUND('',#4245,.T.);
#1372=FACE_OUTER_BOUND('',#4246,.T.);
#1373=FACE_OUTER_BOUND('',#4247,.T.);
#1374=FACE_OUTER_BOUND('',#4248,.T.);
#1375=FACE_OUTER_BOUND('',#4249,.T.);
#1376=FACE_OUTER_BOUND('',#4250,.T.);
#1377=FACE_OUTER_BOUND('',#4251,.T.);
#1378=FACE_OUTER_BOUND('',#4252,.T.);
#1379=FACE_OUTER_BOUND('',#4253,.T.);
#1380=FACE_OUTER_BOUND('',#4254,.T.);
#1381=FACE_OUTER_BOUND('',#4255,.T.);
#1382=FACE_OUTER_BOUND('',#4256,.T.);
#1383=FACE_OUTER_BOUND('',#4257,.T.);
#1384=FACE_OUTER_BOUND('',#4258,.T.);
#1385=FACE_OUTER_BOUND('',#4259,.T.);
#1386=FACE_OUTER_BOUND('',#4260,.T.);
#1387=FACE_OUTER_BOUND('',#4261,.T.);
#1388=FACE_OUTER_BOUND('',#4262,.T.);
#1389=FACE_OUTER_BOUND('',#4263,.T.);
#1390=FACE_OUTER_BOUND('',#4264,.T.);
#1391=FACE_OUTER_BOUND('',#4265,.T.);
#1392=FACE_OUTER_BOUND('',#4266,.T.);
#1393=FACE_OUTER_BOUND('',#4267,.T.);
#1394=FACE_OUTER_BOUND('',#4268,.T.);
#1395=FACE_OUTER_BOUND('',#4269,.T.);
#1396=FACE_OUTER_BOUND('',#4270,.T.);
#1397=FACE_OUTER_BOUND('',#4271,.T.);
#1398=FACE_OUTER_BOUND('',#4272,.T.);
#1399=FACE_OUTER_BOUND('',#4273,.T.);
#1400=FACE_OUTER_BOUND('',#4274,.T.);
#1401=FACE_OUTER_BOUND('',#4275,.T.);
#1402=FACE_OUTER_BOUND('',#4276,.T.);
#1403=FACE_OUTER_BOUND('',#4277,.T.);
#1404=FACE_OUTER_BOUND('',#4278,.T.);
#1405=FACE_OUTER_BOUND('',#4279,.T.);
#1406=FACE_OUTER_BOUND('',#4280,.T.);
#1407=FACE_OUTER_BOUND('',#4281,.T.);
#1408=FACE_OUTER_BOUND('',#4282,.T.);
#1409=FACE_OUTER_BOUND('',#4283,.T.);
#1410=FACE_OUTER_BOUND('',#4284,.T.);
#1411=FACE_OUTER_BOUND('',#4285,.T.);
#1412=FACE_OUTER_BOUND('',#4286,.T.);
#1413=FACE_OUTER_BOUND('',#4287,.T.);
#1414=FACE_OUTER_BOUND('',#4288,.T.);
#1415=FACE_OUTER_BOUND('',#4289,.T.);
#1416=FACE_OUTER_BOUND('',#4290,.T.);
#1417=FACE_OUTER_BOUND('',#4291,.T.);
#1418=FACE_OUTER_BOUND('',#4292,.T.);
#1419=FACE_OUTER_BOUND('',#4293,.T.);
#1420=FACE_OUTER_BOUND('',#4294,.T.);
#1421=FACE_OUTER_BOUND('',#4295,.T.);
#1422=FACE_OUTER_BOUND('',#4296,.T.);
#1423=FACE_OUTER_BOUND('',#4297,.T.);
#1424=FACE_OUTER_BOUND('',#4298,.T.);
#1425=FACE_OUTER_BOUND('',#4299,.T.);
#1426=FACE_OUTER_BOUND('',#4300,.T.);
#1427=FACE_OUTER_BOUND('',#4301,.T.);
#1428=FACE_OUTER_BOUND('',#4302,.T.);
#1429=FACE_OUTER_BOUND('',#4303,.T.);
#1430=FACE_OUTER_BOUND('',#4304,.T.);
#1431=FACE_OUTER_BOUND('',#4305,.T.);
#1432=FACE_OUTER_BOUND('',#4306,.T.);
#1433=FACE_OUTER_BOUND('',#4307,.T.);
#1434=FACE_OUTER_BOUND('',#4308,.T.);
#1435=FACE_OUTER_BOUND('',#4309,.T.);
#1436=FACE_OUTER_BOUND('',#4310,.T.);
#1437=FACE_OUTER_BOUND('',#4311,.T.);
#1438=FACE_OUTER_BOUND('',#4312,.T.);
#1439=FACE_OUTER_BOUND('',#4313,.T.);
#1440=FACE_OUTER_BOUND('',#4314,.T.);
#1441=FACE_OUTER_BOUND('',#4315,.T.);
#1442=FACE_OUTER_BOUND('',#4316,.T.);
#1443=FACE_OUTER_BOUND('',#4317,.T.);
#1444=FACE_OUTER_BOUND('',#4318,.T.);
#1445=FACE_OUTER_BOUND('',#4319,.T.);
#1446=FACE_OUTER_BOUND('',#4320,.T.);
#1447=FACE_OUTER_BOUND('',#4321,.T.);
#1448=FACE_OUTER_BOUND('',#4322,.T.);
#1449=FACE_OUTER_BOUND('',#4323,.T.);
#1450=FACE_OUTER_BOUND('',#4324,.T.);
#1451=FACE_OUTER_BOUND('',#4325,.T.);
#1452=FACE_OUTER_BOUND('',#4326,.T.);
#1453=FACE_OUTER_BOUND('',#4327,.T.);
#1454=FACE_OUTER_BOUND('',#4328,.T.);
#1455=FACE_OUTER_BOUND('',#4329,.T.);
#1456=FACE_OUTER_BOUND('',#4330,.T.);
#1457=FACE_OUTER_BOUND('',#4331,.T.);
#1458=FACE_OUTER_BOUND('',#4332,.T.);
#1459=FACE_OUTER_BOUND('',#4333,.T.);
#1460=FACE_OUTER_BOUND('',#4334,.T.);
#1461=FACE_OUTER_BOUND('',#4335,.T.);
#1462=FACE_OUTER_BOUND('',#4336,.T.);
#1463=FACE_OUTER_BOUND('',#4337,.T.);
#1464=FACE_OUTER_BOUND('',#4338,.T.);
#1465=FACE_OUTER_BOUND('',#4339,.T.);
#1466=FACE_OUTER_BOUND('',#4340,.T.);
#1467=FACE_OUTER_BOUND('',#4341,.T.);
#1468=FACE_OUTER_BOUND('',#4342,.T.);
#1469=FACE_OUTER_BOUND('',#4343,.T.);
#1470=FACE_OUTER_BOUND('',#4344,.T.);
#1471=FACE_OUTER_BOUND('',#4345,.T.);
#1472=FACE_OUTER_BOUND('',#4346,.T.);
#1473=FACE_OUTER_BOUND('',#4347,.T.);
#1474=FACE_OUTER_BOUND('',#4348,.T.);
#1475=FACE_OUTER_BOUND('',#4349,.T.);
#1476=FACE_OUTER_BOUND('',#4350,.T.);
#1477=FACE_OUTER_BOUND('',#4351,.T.);
#1478=FACE_OUTER_BOUND('',#4352,.T.);
#1479=FACE_OUTER_BOUND('',#4353,.T.);
#1480=FACE_OUTER_BOUND('',#4354,.T.);
#1481=FACE_OUTER_BOUND('',#4355,.T.);
#1482=FACE_OUTER_BOUND('',#4356,.T.);
#1483=FACE_OUTER_BOUND('',#4357,.T.);
#1484=FACE_OUTER_BOUND('',#4358,.T.);
#1485=FACE_OUTER_BOUND('',#4359,.T.);
#1486=FACE_OUTER_BOUND('',#4360,.T.);
#1487=FACE_OUTER_BOUND('',#4361,.T.);
#1488=FACE_OUTER_BOUND('',#4362,.T.);
#1489=FACE_OUTER_BOUND('',#4363,.T.);
#1490=FACE_OUTER_BOUND('',#4364,.T.);
#1491=FACE_OUTER_BOUND('',#4365,.T.);
#1492=FACE_OUTER_BOUND('',#4366,.T.);
#1493=FACE_OUTER_BOUND('',#4367,.T.);
#1494=FACE_OUTER_BOUND('',#4368,.T.);
#1495=FACE_OUTER_BOUND('',#4369,.T.);
#1496=FACE_OUTER_BOUND('',#4370,.T.);
#1497=FACE_OUTER_BOUND('',#4371,.T.);
#1498=FACE_OUTER_BOUND('',#4372,.T.);
#1499=FACE_OUTER_BOUND('',#4373,.T.);
#1500=FACE_OUTER_BOUND('',#4374,.T.);
#1501=FACE_OUTER_BOUND('',#4375,.T.);
#1502=FACE_OUTER_BOUND('',#4376,.T.);
#1503=FACE_OUTER_BOUND('',#4377,.T.);
#1504=FACE_OUTER_BOUND('',#4378,.T.);
#1505=FACE_OUTER_BOUND('',#4379,.T.);
#1506=FACE_OUTER_BOUND('',#4380,.T.);
#1507=FACE_OUTER_BOUND('',#4381,.T.);
#1508=FACE_OUTER_BOUND('',#4382,.T.);
#1509=FACE_OUTER_BOUND('',#4383,.T.);
#1510=FACE_OUTER_BOUND('',#4384,.T.);
#1511=FACE_OUTER_BOUND('',#4385,.T.);
#1512=FACE_OUTER_BOUND('',#4386,.T.);
#1513=FACE_OUTER_BOUND('',#4387,.T.);
#1514=FACE_OUTER_BOUND('',#4388,.T.);
#1515=FACE_OUTER_BOUND('',#4389,.T.);
#1516=FACE_OUTER_BOUND('',#4390,.T.);
#1517=FACE_OUTER_BOUND('',#4391,.T.);
#1518=FACE_OUTER_BOUND('',#4392,.T.);
#1519=FACE_OUTER_BOUND('',#4393,.T.);
#1520=FACE_OUTER_BOUND('',#4394,.T.);
#1521=FACE_OUTER_BOUND('',#4395,.T.);
#1522=FACE_OUTER_BOUND('',#4396,.T.);
#1523=FACE_OUTER_BOUND('',#4397,.T.);
#1524=FACE_OUTER_BOUND('',#4398,.T.);
#1525=FACE_OUTER_BOUND('',#4399,.T.);
#1526=FACE_OUTER_BOUND('',#4400,.T.);
#1527=FACE_OUTER_BOUND('',#4401,.T.);
#1528=FACE_OUTER_BOUND('',#4402,.T.);
#1529=FACE_OUTER_BOUND('',#4403,.T.);
#1530=FACE_OUTER_BOUND('',#4404,.T.);
#1531=FACE_OUTER_BOUND('',#4405,.T.);
#1532=FACE_OUTER_BOUND('',#4406,.T.);
#1533=FACE_OUTER_BOUND('',#4407,.T.);
#1534=FACE_OUTER_BOUND('',#4408,.T.);
#1535=FACE_OUTER_BOUND('',#4409,.T.);
#1536=FACE_OUTER_BOUND('',#4410,.T.);
#1537=FACE_OUTER_BOUND('',#4411,.T.);
#1538=FACE_OUTER_BOUND('',#4412,.T.);
#1539=FACE_OUTER_BOUND('',#4413,.T.);
#1540=FACE_OUTER_BOUND('',#4414,.T.);
#1541=FACE_OUTER_BOUND('',#4415,.T.);
#1542=FACE_OUTER_BOUND('',#4416,.T.);
#1543=FACE_OUTER_BOUND('',#4417,.T.);
#1544=FACE_OUTER_BOUND('',#4418,.T.);
#1545=FACE_OUTER_BOUND('',#4419,.T.);
#1546=FACE_OUTER_BOUND('',#4420,.T.);
#1547=FACE_OUTER_BOUND('',#4421,.T.);
#1548=FACE_OUTER_BOUND('',#4422,.T.);
#1549=FACE_OUTER_BOUND('',#4423,.T.);
#1550=FACE_OUTER_BOUND('',#4424,.T.);
#1551=FACE_OUTER_BOUND('',#4425,.T.);
#1552=FACE_OUTER_BOUND('',#4426,.T.);
#1553=FACE_OUTER_BOUND('',#4427,.T.);
#1554=FACE_OUTER_BOUND('',#4428,.T.);
#1555=FACE_OUTER_BOUND('',#4429,.T.);
#1556=FACE_OUTER_BOUND('',#4430,.T.);
#1557=FACE_OUTER_BOUND('',#4431,.T.);
#1558=FACE_OUTER_BOUND('',#4432,.T.);
#1559=FACE_OUTER_BOUND('',#4433,.T.);
#1560=FACE_OUTER_BOUND('',#4434,.T.);
#1561=FACE_OUTER_BOUND('',#4435,.T.);
#1562=FACE_OUTER_BOUND('',#4436,.T.);
#1563=FACE_OUTER_BOUND('',#4437,.T.);
#1564=FACE_OUTER_BOUND('',#4438,.T.);
#1565=FACE_OUTER_BOUND('',#4439,.T.);
#1566=FACE_OUTER_BOUND('',#4440,.T.);
#1567=FACE_OUTER_BOUND('',#4441,.T.);
#1568=FACE_OUTER_BOUND('',#4442,.T.);
#1569=FACE_OUTER_BOUND('',#4443,.T.);
#1570=FACE_OUTER_BOUND('',#4444,.T.);
#1571=FACE_OUTER_BOUND('',#4445,.T.);
#1572=FACE_OUTER_BOUND('',#4446,.T.);
#1573=FACE_OUTER_BOUND('',#4447,.T.);
#1574=FACE_OUTER_BOUND('',#4448,.T.);
#1575=FACE_OUTER_BOUND('',#4449,.T.);
#1576=FACE_OUTER_BOUND('',#4450,.T.);
#1577=FACE_OUTER_BOUND('',#4451,.T.);
#1578=FACE_OUTER_BOUND('',#4452,.T.);
#1579=FACE_OUTER_BOUND('',#4453,.T.);
#1580=FACE_OUTER_BOUND('',#4454,.T.);
#1581=FACE_OUTER_BOUND('',#4455,.T.);
#1582=FACE_OUTER_BOUND('',#4456,.T.);
#1583=FACE_OUTER_BOUND('',#4457,.T.);
#1584=FACE_OUTER_BOUND('',#4458,.T.);
#1585=FACE_OUTER_BOUND('',#4459,.T.);
#1586=FACE_OUTER_BOUND('',#4460,.T.);
#1587=FACE_OUTER_BOUND('',#4461,.T.);
#1588=FACE_OUTER_BOUND('',#4462,.T.);
#1589=FACE_OUTER_BOUND('',#4463,.T.);
#1590=FACE_OUTER_BOUND('',#4464,.T.);
#1591=FACE_OUTER_BOUND('',#4465,.T.);
#1592=FACE_OUTER_BOUND('',#4466,.T.);
#1593=FACE_OUTER_BOUND('',#4467,.T.);
#1594=FACE_OUTER_BOUND('',#4468,.T.);
#1595=FACE_OUTER_BOUND('',#4469,.T.);
#1596=FACE_OUTER_BOUND('',#4470,.T.);
#1597=FACE_OUTER_BOUND('',#4471,.T.);
#1598=FACE_OUTER_BOUND('',#4472,.T.);
#1599=FACE_OUTER_BOUND('',#4473,.T.);
#1600=FACE_OUTER_BOUND('',#4474,.T.);
#1601=FACE_OUTER_BOUND('',#4475,.T.);
#1602=FACE_OUTER_BOUND('',#4476,.T.);
#1603=FACE_OUTER_BOUND('',#4477,.T.);
#1604=FACE_OUTER_BOUND('',#4478,.T.);
#1605=FACE_OUTER_BOUND('',#4479,.T.);
#1606=FACE_OUTER_BOUND('',#4480,.T.);
#1607=FACE_OUTER_BOUND('',#4481,.T.);
#1608=FACE_OUTER_BOUND('',#4482,.T.);
#1609=FACE_OUTER_BOUND('',#4483,.T.);
#1610=FACE_OUTER_BOUND('',#4484,.T.);
#1611=FACE_OUTER_BOUND('',#4485,.T.);
#1612=FACE_OUTER_BOUND('',#4486,.T.);
#1613=FACE_OUTER_BOUND('',#4487,.T.);
#1614=FACE_OUTER_BOUND('',#4488,.T.);
#1615=FACE_OUTER_BOUND('',#4489,.T.);
#1616=FACE_OUTER_BOUND('',#4490,.T.);
#1617=FACE_OUTER_BOUND('',#4491,.T.);
#1618=FACE_OUTER_BOUND('',#4492,.T.);
#1619=FACE_OUTER_BOUND('',#4493,.T.);
#1620=FACE_OUTER_BOUND('',#4494,.T.);
#1621=FACE_OUTER_BOUND('',#4495,.T.);
#1622=FACE_OUTER_BOUND('',#4496,.T.);
#1623=FACE_OUTER_BOUND('',#4497,.T.);
#1624=FACE_OUTER_BOUND('',#4498,.T.);
#1625=FACE_OUTER_BOUND('',#4499,.T.);
#1626=FACE_OUTER_BOUND('',#4500,.T.);
#1627=FACE_OUTER_BOUND('',#4501,.T.);
#1628=FACE_OUTER_BOUND('',#4502,.T.);
#1629=FACE_OUTER_BOUND('',#4503,.T.);
#1630=FACE_OUTER_BOUND('',#4504,.T.);
#1631=FACE_OUTER_BOUND('',#4505,.T.);
#1632=FACE_OUTER_BOUND('',#4506,.T.);
#1633=FACE_OUTER_BOUND('',#4507,.T.);
#1634=FACE_OUTER_BOUND('',#4508,.T.);
#1635=FACE_OUTER_BOUND('',#4509,.T.);
#1636=FACE_OUTER_BOUND('',#4510,.T.);
#1637=FACE_OUTER_BOUND('',#4511,.T.);
#1638=FACE_OUTER_BOUND('',#4512,.T.);
#1639=FACE_OUTER_BOUND('',#4513,.T.);
#1640=FACE_OUTER_BOUND('',#4514,.T.);
#1641=FACE_OUTER_BOUND('',#4515,.T.);
#1642=FACE_OUTER_BOUND('',#4516,.T.);
#1643=FACE_OUTER_BOUND('',#4517,.T.);
#1644=FACE_OUTER_BOUND('',#4518,.T.);
#1645=FACE_OUTER_BOUND('',#4519,.T.);
#1646=FACE_OUTER_BOUND('',#4520,.T.);
#1647=FACE_OUTER_BOUND('',#4521,.T.);
#1648=FACE_OUTER_BOUND('',#4522,.T.);
#1649=FACE_OUTER_BOUND('',#4523,.T.);
#1650=FACE_OUTER_BOUND('',#4524,.T.);
#1651=FACE_OUTER_BOUND('',#4525,.T.);
#1652=FACE_OUTER_BOUND('',#4526,.T.);
#1653=FACE_OUTER_BOUND('',#4527,.T.);
#1654=FACE_OUTER_BOUND('',#4528,.T.);
#1655=FACE_OUTER_BOUND('',#4529,.T.);
#1656=FACE_OUTER_BOUND('',#4530,.T.);
#1657=FACE_OUTER_BOUND('',#4531,.T.);
#1658=FACE_OUTER_BOUND('',#4532,.T.);
#1659=FACE_OUTER_BOUND('',#4533,.T.);
#1660=FACE_OUTER_BOUND('',#4534,.T.);
#1661=FACE_OUTER_BOUND('',#4535,.T.);
#1662=FACE_OUTER_BOUND('',#4536,.T.);
#1663=FACE_OUTER_BOUND('',#4537,.T.);
#1664=FACE_OUTER_BOUND('',#4538,.T.);
#1665=FACE_OUTER_BOUND('',#4539,.T.);
#1666=FACE_OUTER_BOUND('',#4540,.T.);
#1667=FACE_OUTER_BOUND('',#4541,.T.);
#1668=FACE_OUTER_BOUND('',#4542,.T.);
#1669=FACE_OUTER_BOUND('',#4543,.T.);
#1670=FACE_OUTER_BOUND('',#4544,.T.);
#1671=FACE_OUTER_BOUND('',#4545,.T.);
#1672=FACE_OUTER_BOUND('',#4546,.T.);
#1673=FACE_OUTER_BOUND('',#4547,.T.);
#1674=FACE_OUTER_BOUND('',#4548,.T.);
#1675=FACE_OUTER_BOUND('',#4549,.T.);
#1676=FACE_OUTER_BOUND('',#4550,.T.);
#1677=FACE_OUTER_BOUND('',#4551,.T.);
#1678=FACE_OUTER_BOUND('',#4552,.T.);
#1679=FACE_OUTER_BOUND('',#4553,.T.);
#1680=FACE_OUTER_BOUND('',#4554,.T.);
#1681=FACE_OUTER_BOUND('',#4555,.T.);
#1682=FACE_OUTER_BOUND('',#4556,.T.);
#1683=FACE_OUTER_BOUND('',#4557,.T.);
#1684=FACE_OUTER_BOUND('',#4558,.T.);
#1685=FACE_OUTER_BOUND('',#4559,.T.);
#1686=FACE_OUTER_BOUND('',#4560,.T.);
#1687=FACE_OUTER_BOUND('',#4561,.T.);
#1688=FACE_OUTER_BOUND('',#4562,.T.);
#1689=FACE_OUTER_BOUND('',#4563,.T.);
#1690=FACE_OUTER_BOUND('',#4564,.T.);
#1691=FACE_OUTER_BOUND('',#4565,.T.);
#1692=FACE_OUTER_BOUND('',#4566,.T.);
#1693=FACE_OUTER_BOUND('',#4567,.T.);
#1694=FACE_OUTER_BOUND('',#4568,.T.);
#1695=FACE_OUTER_BOUND('',#4569,.T.);
#1696=FACE_OUTER_BOUND('',#4570,.T.);
#1697=FACE_OUTER_BOUND('',#4571,.T.);
#1698=FACE_OUTER_BOUND('',#4572,.T.);
#1699=FACE_OUTER_BOUND('',#4573,.T.);
#1700=FACE_OUTER_BOUND('',#4574,.T.);
#1701=FACE_OUTER_BOUND('',#4575,.T.);
#1702=FACE_OUTER_BOUND('',#4576,.T.);
#1703=FACE_OUTER_BOUND('',#4577,.T.);
#1704=FACE_OUTER_BOUND('',#4578,.T.);
#1705=FACE_OUTER_BOUND('',#4579,.T.);
#1706=FACE_OUTER_BOUND('',#4580,.T.);
#1707=FACE_OUTER_BOUND('',#4581,.T.);
#1708=FACE_OUTER_BOUND('',#4582,.T.);
#1709=FACE_OUTER_BOUND('',#4583,.T.);
#1710=FACE_OUTER_BOUND('',#4584,.T.);
#1711=FACE_OUTER_BOUND('',#4585,.T.);
#1712=FACE_OUTER_BOUND('',#4586,.T.);
#1713=FACE_OUTER_BOUND('',#4587,.T.);
#1714=FACE_OUTER_BOUND('',#4588,.T.);
#1715=FACE_OUTER_BOUND('',#4589,.T.);
#1716=FACE_OUTER_BOUND('',#4590,.T.);
#1717=FACE_OUTER_BOUND('',#4591,.T.);
#1718=FACE_OUTER_BOUND('',#4592,.T.);
#1719=FACE_OUTER_BOUND('',#4593,.T.);
#1720=FACE_OUTER_BOUND('',#4594,.T.);
#1721=FACE_OUTER_BOUND('',#4595,.T.);
#1722=FACE_OUTER_BOUND('',#4596,.T.);
#1723=FACE_OUTER_BOUND('',#4597,.T.);
#1724=FACE_OUTER_BOUND('',#4598,.T.);
#1725=FACE_OUTER_BOUND('',#4599,.T.);
#1726=FACE_OUTER_BOUND('',#4600,.T.);
#1727=FACE_OUTER_BOUND('',#4601,.T.);
#1728=FACE_OUTER_BOUND('',#4602,.T.);
#1729=FACE_OUTER_BOUND('',#4603,.T.);
#1730=FACE_OUTER_BOUND('',#4604,.T.);
#1731=FACE_OUTER_BOUND('',#4605,.T.);
#1732=FACE_OUTER_BOUND('',#4606,.T.);
#1733=FACE_OUTER_BOUND('',#4607,.T.);
#1734=FACE_OUTER_BOUND('',#4608,.T.);
#1735=FACE_OUTER_BOUND('',#4609,.T.);
#1736=FACE_OUTER_BOUND('',#4610,.T.);
#1737=FACE_OUTER_BOUND('',#4611,.T.);
#1738=FACE_OUTER_BOUND('',#4612,.T.);
#1739=FACE_OUTER_BOUND('',#4613,.T.);
#1740=FACE_OUTER_BOUND('',#4614,.T.);
#1741=FACE_OUTER_BOUND('',#4615,.T.);
#1742=FACE_OUTER_BOUND('',#4616,.T.);
#1743=FACE_OUTER_BOUND('',#4617,.T.);
#1744=FACE_OUTER_BOUND('',#4618,.T.);
#1745=FACE_OUTER_BOUND('',#4619,.T.);
#1746=FACE_OUTER_BOUND('',#4620,.T.);
#1747=FACE_OUTER_BOUND('',#4621,.T.);
#1748=FACE_OUTER_BOUND('',#4622,.T.);
#1749=FACE_OUTER_BOUND('',#4623,.T.);
#1750=FACE_OUTER_BOUND('',#4624,.T.);
#1751=FACE_OUTER_BOUND('',#4625,.T.);
#1752=FACE_OUTER_BOUND('',#4626,.T.);
#1753=FACE_OUTER_BOUND('',#4627,.T.);
#1754=FACE_OUTER_BOUND('',#4628,.T.);
#1755=FACE_OUTER_BOUND('',#4629,.T.);
#1756=FACE_OUTER_BOUND('',#4630,.T.);
#1757=FACE_OUTER_BOUND('',#4631,.T.);
#1758=FACE_OUTER_BOUND('',#4632,.T.);
#1759=FACE_OUTER_BOUND('',#4633,.T.);
#1760=FACE_OUTER_BOUND('',#4634,.T.);
#1761=FACE_OUTER_BOUND('',#4635,.T.);
#1762=FACE_OUTER_BOUND('',#4636,.T.);
#1763=FACE_OUTER_BOUND('',#4637,.T.);
#1764=FACE_OUTER_BOUND('',#4638,.T.);
#1765=FACE_OUTER_BOUND('',#4639,.T.);
#1766=FACE_OUTER_BOUND('',#4640,.T.);
#1767=FACE_OUTER_BOUND('',#4641,.T.);
#1768=FACE_OUTER_BOUND('',#4642,.T.);
#1769=FACE_OUTER_BOUND('',#4643,.T.);
#1770=FACE_OUTER_BOUND('',#4644,.T.);
#1771=FACE_OUTER_BOUND('',#4645,.T.);
#1772=FACE_OUTER_BOUND('',#4646,.T.);
#1773=FACE_OUTER_BOUND('',#4647,.T.);
#1774=FACE_OUTER_BOUND('',#4648,.T.);
#1775=FACE_OUTER_BOUND('',#4649,.T.);
#1776=FACE_OUTER_BOUND('',#4650,.T.);
#1777=FACE_OUTER_BOUND('',#4651,.T.);
#1778=FACE_OUTER_BOUND('',#4652,.T.);
#1779=FACE_OUTER_BOUND('',#4653,.T.);
#1780=FACE_OUTER_BOUND('',#4654,.T.);
#1781=FACE_OUTER_BOUND('',#4655,.T.);
#1782=FACE_OUTER_BOUND('',#4656,.T.);
#1783=FACE_OUTER_BOUND('',#4657,.T.);
#1784=FACE_OUTER_BOUND('',#4658,.T.);
#1785=FACE_OUTER_BOUND('',#4659,.T.);
#1786=FACE_OUTER_BOUND('',#4660,.T.);
#1787=FACE_OUTER_BOUND('',#4661,.T.);
#1788=FACE_OUTER_BOUND('',#4662,.T.);
#1789=FACE_OUTER_BOUND('',#4663,.T.);
#1790=FACE_OUTER_BOUND('',#4664,.T.);
#1791=FACE_OUTER_BOUND('',#4665,.T.);
#1792=FACE_OUTER_BOUND('',#4666,.T.);
#1793=FACE_OUTER_BOUND('',#4667,.T.);
#1794=FACE_OUTER_BOUND('',#4668,.T.);
#1795=FACE_OUTER_BOUND('',#4669,.T.);
#1796=FACE_OUTER_BOUND('',#4670,.T.);
#1797=FACE_OUTER_BOUND('',#4671,.T.);
#1798=FACE_OUTER_BOUND('',#4672,.T.);
#1799=FACE_OUTER_BOUND('',#4673,.T.);
#1800=FACE_OUTER_BOUND('',#4674,.T.);
#1801=FACE_OUTER_BOUND('',#4675,.T.);
#1802=FACE_OUTER_BOUND('',#4676,.T.);
#1803=FACE_OUTER_BOUND('',#4677,.T.);
#1804=FACE_OUTER_BOUND('',#4678,.T.);
#1805=FACE_OUTER_BOUND('',#4679,.T.);
#1806=FACE_OUTER_BOUND('',#4680,.T.);
#1807=FACE_OUTER_BOUND('',#4681,.T.);
#1808=FACE_OUTER_BOUND('',#4682,.T.);
#1809=FACE_OUTER_BOUND('',#4683,.T.);
#1810=FACE_OUTER_BOUND('',#4684,.T.);
#1811=FACE_OUTER_BOUND('',#4685,.T.);
#1812=FACE_OUTER_BOUND('',#4686,.T.);
#1813=FACE_OUTER_BOUND('',#4687,.T.);
#1814=FACE_OUTER_BOUND('',#4688,.T.);
#1815=FACE_OUTER_BOUND('',#4689,.T.);
#1816=FACE_OUTER_BOUND('',#4690,.T.);
#1817=FACE_OUTER_BOUND('',#4691,.T.);
#1818=FACE_OUTER_BOUND('',#4692,.T.);
#1819=FACE_OUTER_BOUND('',#4693,.T.);
#1820=FACE_OUTER_BOUND('',#4694,.T.);
#1821=FACE_OUTER_BOUND('',#4695,.T.);
#1822=FACE_OUTER_BOUND('',#4696,.T.);
#1823=FACE_OUTER_BOUND('',#4697,.T.);
#1824=FACE_OUTER_BOUND('',#4698,.T.);
#1825=FACE_OUTER_BOUND('',#4699,.T.);
#1826=FACE_OUTER_BOUND('',#4700,.T.);
#1827=FACE_OUTER_BOUND('',#4701,.T.);
#1828=FACE_OUTER_BOUND('',#4702,.T.);
#1829=FACE_OUTER_BOUND('',#4703,.T.);
#1830=FACE_OUTER_BOUND('',#4704,.T.);
#1831=FACE_OUTER_BOUND('',#4705,.T.);
#1832=FACE_OUTER_BOUND('',#4706,.T.);
#1833=FACE_OUTER_BOUND('',#4707,.T.);
#1834=FACE_OUTER_BOUND('',#4708,.T.);
#1835=FACE_OUTER_BOUND('',#4709,.T.);
#1836=FACE_OUTER_BOUND('',#4710,.T.);
#1837=FACE_OUTER_BOUND('',#4711,.T.);
#1838=FACE_OUTER_BOUND('',#4712,.T.);
#1839=FACE_OUTER_BOUND('',#4713,.T.);
#1840=FACE_OUTER_BOUND('',#4714,.T.);
#1841=FACE_OUTER_BOUND('',#4715,.T.);
#1842=FACE_OUTER_BOUND('',#4716,.T.);
#1843=FACE_OUTER_BOUND('',#4717,.T.);
#1844=FACE_OUTER_BOUND('',#4718,.T.);
#1845=FACE_OUTER_BOUND('',#4719,.T.);
#1846=FACE_OUTER_BOUND('',#4720,.T.);
#1847=FACE_OUTER_BOUND('',#4721,.T.);
#1848=FACE_OUTER_BOUND('',#4722,.T.);
#1849=FACE_OUTER_BOUND('',#4723,.T.);
#1850=FACE_OUTER_BOUND('',#4724,.T.);
#1851=FACE_OUTER_BOUND('',#4725,.T.);
#1852=FACE_OUTER_BOUND('',#4726,.T.);
#1853=FACE_OUTER_BOUND('',#4727,.T.);
#1854=FACE_OUTER_BOUND('',#4728,.T.);
#1855=FACE_OUTER_BOUND('',#4729,.T.);
#1856=FACE_OUTER_BOUND('',#4730,.T.);
#1857=FACE_OUTER_BOUND('',#4731,.T.);
#1858=FACE_OUTER_BOUND('',#4732,.T.);
#1859=FACE_OUTER_BOUND('',#4733,.T.);
#1860=FACE_OUTER_BOUND('',#4734,.T.);
#1861=FACE_OUTER_BOUND('',#4735,.T.);
#1862=FACE_OUTER_BOUND('',#4736,.T.);
#1863=FACE_OUTER_BOUND('',#4737,.T.);
#1864=FACE_OUTER_BOUND('',#4738,.T.);
#1865=FACE_OUTER_BOUND('',#4739,.T.);
#1866=FACE_OUTER_BOUND('',#4740,.T.);
#1867=FACE_OUTER_BOUND('',#4741,.T.);
#1868=FACE_OUTER_BOUND('',#4742,.T.);
#1869=FACE_OUTER_BOUND('',#4743,.T.);
#1870=FACE_OUTER_BOUND('',#4744,.T.);
#1871=FACE_OUTER_BOUND('',#4745,.T.);
#1872=FACE_OUTER_BOUND('',#4746,.T.);
#1873=FACE_OUTER_BOUND('',#4747,.T.);
#1874=FACE_OUTER_BOUND('',#4748,.T.);
#1875=FACE_OUTER_BOUND('',#4749,.T.);
#1876=FACE_OUTER_BOUND('',#4750,.T.);
#1877=FACE_OUTER_BOUND('',#4751,.T.);
#1878=FACE_OUTER_BOUND('',#4752,.T.);
#1879=FACE_OUTER_BOUND('',#4753,.T.);
#1880=FACE_OUTER_BOUND('',#4754,.T.);
#1881=FACE_OUTER_BOUND('',#4755,.T.);
#1882=FACE_OUTER_BOUND('',#4756,.T.);
#1883=FACE_OUTER_BOUND('',#4757,.T.);
#1884=FACE_OUTER_BOUND('',#4758,.T.);
#1885=FACE_OUTER_BOUND('',#4759,.T.);
#1886=FACE_OUTER_BOUND('',#4760,.T.);
#1887=FACE_OUTER_BOUND('',#4761,.T.);
#1888=FACE_OUTER_BOUND('',#4762,.T.);
#1889=FACE_OUTER_BOUND('',#4763,.T.);
#1890=FACE_OUTER_BOUND('',#4764,.T.);
#1891=FACE_OUTER_BOUND('',#4765,.T.);
#1892=FACE_OUTER_BOUND('',#4766,.T.);
#1893=FACE_OUTER_BOUND('',#4767,.T.);
#1894=FACE_OUTER_BOUND('',#4768,.T.);
#1895=FACE_OUTER_BOUND('',#4769,.T.);
#1896=FACE_OUTER_BOUND('',#4770,.T.);
#1897=FACE_OUTER_BOUND('',#4771,.T.);
#1898=FACE_OUTER_BOUND('',#4772,.T.);
#1899=FACE_OUTER_BOUND('',#4773,.T.);
#1900=FACE_OUTER_BOUND('',#4774,.T.);
#1901=FACE_OUTER_BOUND('',#4775,.T.);
#1902=FACE_OUTER_BOUND('',#4776,.T.);
#1903=FACE_OUTER_BOUND('',#4777,.T.);
#1904=FACE_OUTER_BOUND('',#4778,.T.);
#1905=FACE_OUTER_BOUND('',#4779,.T.);
#1906=FACE_OUTER_BOUND('',#4780,.T.);
#1907=FACE_OUTER_BOUND('',#4781,.T.);
#1908=FACE_OUTER_BOUND('',#4782,.T.);
#1909=FACE_OUTER_BOUND('',#4783,.T.);
#1910=FACE_OUTER_BOUND('',#4784,.T.);
#1911=FACE_OUTER_BOUND('',#4785,.T.);
#1912=FACE_OUTER_BOUND('',#4786,.T.);
#1913=FACE_OUTER_BOUND('',#4787,.T.);
#1914=FACE_OUTER_BOUND('',#4788,.T.);
#1915=FACE_OUTER_BOUND('',#4789,.T.);
#1916=FACE_OUTER_BOUND('',#4790,.T.);
#1917=FACE_OUTER_BOUND('',#4791,.T.);
#1918=FACE_OUTER_BOUND('',#4792,.T.);
#1919=FACE_OUTER_BOUND('',#4793,.T.);
#1920=FACE_OUTER_BOUND('',#4794,.T.);
#1921=FACE_OUTER_BOUND('',#4795,.T.);
#1922=FACE_OUTER_BOUND('',#4796,.T.);
#1923=FACE_OUTER_BOUND('',#4797,.T.);
#1924=FACE_OUTER_BOUND('',#4798,.T.);
#1925=FACE_OUTER_BOUND('',#4799,.T.);
#1926=FACE_OUTER_BOUND('',#4800,.T.);
#1927=FACE_OUTER_BOUND('',#4801,.T.);
#1928=FACE_OUTER_BOUND('',#4802,.T.);
#1929=FACE_OUTER_BOUND('',#4803,.T.);
#1930=FACE_OUTER_BOUND('',#4804,.T.);
#1931=FACE_OUTER_BOUND('',#4805,.T.);
#1932=FACE_OUTER_BOUND('',#4806,.T.);
#1933=FACE_OUTER_BOUND('',#4807,.T.);
#1934=FACE_OUTER_BOUND('',#4808,.T.);
#1935=FACE_OUTER_BOUND('',#4809,.T.);
#1936=FACE_OUTER_BOUND('',#4810,.T.);
#1937=FACE_OUTER_BOUND('',#4811,.T.);
#1938=FACE_OUTER_BOUND('',#4812,.T.);
#1939=FACE_OUTER_BOUND('',#4813,.T.);
#1940=FACE_OUTER_BOUND('',#4814,.T.);
#1941=FACE_OUTER_BOUND('',#4815,.T.);
#1942=FACE_OUTER_BOUND('',#4816,.T.);
#1943=FACE_OUTER_BOUND('',#4817,.T.);
#1944=FACE_OUTER_BOUND('',#4818,.T.);
#1945=FACE_OUTER_BOUND('',#4819,.T.);
#1946=FACE_OUTER_BOUND('',#4820,.T.);
#1947=FACE_OUTER_BOUND('',#4821,.T.);
#1948=FACE_OUTER_BOUND('',#4822,.T.);
#1949=FACE_OUTER_BOUND('',#4823,.T.);
#1950=FACE_OUTER_BOUND('',#4824,.T.);
#1951=FACE_OUTER_BOUND('',#4825,.T.);
#1952=FACE_OUTER_BOUND('',#4826,.T.);
#1953=FACE_OUTER_BOUND('',#4827,.T.);
#1954=FACE_OUTER_BOUND('',#4828,.T.);
#1955=FACE_OUTER_BOUND('',#4829,.T.);
#1956=FACE_OUTER_BOUND('',#4830,.T.);
#1957=FACE_OUTER_BOUND('',#4831,.T.);
#1958=FACE_OUTER_BOUND('',#4832,.T.);
#1959=FACE_OUTER_BOUND('',#4833,.T.);
#1960=FACE_OUTER_BOUND('',#4834,.T.);
#1961=FACE_OUTER_BOUND('',#4835,.T.);
#1962=FACE_OUTER_BOUND('',#4836,.T.);
#1963=FACE_OUTER_BOUND('',#4837,.T.);
#1964=FACE_OUTER_BOUND('',#4838,.T.);
#1965=FACE_OUTER_BOUND('',#4839,.T.);
#1966=FACE_OUTER_BOUND('',#4840,.T.);
#1967=FACE_OUTER_BOUND('',#4841,.T.);
#1968=FACE_OUTER_BOUND('',#4842,.T.);
#1969=FACE_OUTER_BOUND('',#4843,.T.);
#1970=FACE_OUTER_BOUND('',#4844,.T.);
#1971=FACE_OUTER_BOUND('',#4845,.T.);
#1972=FACE_OUTER_BOUND('',#4846,.T.);
#1973=FACE_OUTER_BOUND('',#4847,.T.);
#1974=FACE_OUTER_BOUND('',#4848,.T.);
#1975=FACE_OUTER_BOUND('',#4849,.T.);
#1976=FACE_OUTER_BOUND('',#4850,.T.);
#1977=FACE_OUTER_BOUND('',#4851,.T.);
#1978=FACE_OUTER_BOUND('',#4852,.T.);
#1979=FACE_OUTER_BOUND('',#4853,.T.);
#1980=FACE_OUTER_BOUND('',#4854,.T.);
#1981=FACE_OUTER_BOUND('',#4855,.T.);
#1982=FACE_OUTER_BOUND('',#4856,.T.);
#1983=FACE_OUTER_BOUND('',#4857,.T.);
#1984=FACE_OUTER_BOUND('',#4858,.T.);
#1985=FACE_OUTER_BOUND('',#4859,.T.);
#1986=FACE_OUTER_BOUND('',#4860,.T.);
#1987=FACE_OUTER_BOUND('',#4861,.T.);
#1988=FACE_OUTER_BOUND('',#4862,.T.);
#1989=FACE_OUTER_BOUND('',#4863,.T.);
#1990=FACE_OUTER_BOUND('',#4864,.T.);
#1991=FACE_OUTER_BOUND('',#4865,.T.);
#1992=FACE_OUTER_BOUND('',#4866,.T.);
#1993=FACE_OUTER_BOUND('',#4867,.T.);
#1994=FACE_OUTER_BOUND('',#4868,.T.);
#1995=FACE_OUTER_BOUND('',#4869,.T.);
#1996=FACE_OUTER_BOUND('',#4870,.T.);
#1997=FACE_OUTER_BOUND('',#4871,.T.);
#1998=FACE_OUTER_BOUND('',#4872,.T.);
#1999=FACE_OUTER_BOUND('',#4873,.T.);
#2000=FACE_OUTER_BOUND('',#4874,.T.);
#2001=FACE_OUTER_BOUND('',#4875,.T.);
#2002=FACE_OUTER_BOUND('',#4876,.T.);
#2003=FACE_OUTER_BOUND('',#4877,.T.);
#2004=FACE_OUTER_BOUND('',#4878,.T.);
#2005=FACE_OUTER_BOUND('',#4879,.T.);
#2006=FACE_OUTER_BOUND('',#4880,.T.);
#2007=FACE_OUTER_BOUND('',#4881,.T.);
#2008=FACE_OUTER_BOUND('',#4882,.T.);
#2009=FACE_OUTER_BOUND('',#4883,.T.);
#2010=FACE_OUTER_BOUND('',#4884,.T.);
#2011=FACE_OUTER_BOUND('',#4885,.T.);
#2012=FACE_OUTER_BOUND('',#4886,.T.);
#2013=FACE_OUTER_BOUND('',#4887,.T.);
#2014=FACE_OUTER_BOUND('',#4888,.T.);
#2015=FACE_OUTER_BOUND('',#4889,.T.);
#2016=FACE_OUTER_BOUND('',#4890,.T.);
#2017=FACE_OUTER_BOUND('',#4891,.T.);
#2018=FACE_OUTER_BOUND('',#4892,.T.);
#2019=FACE_OUTER_BOUND('',#4893,.T.);
#2020=FACE_OUTER_BOUND('',#4894,.T.);
#2021=FACE_OUTER_BOUND('',#4895,.T.);
#2022=FACE_OUTER_BOUND('',#4896,.T.);
#2023=FACE_OUTER_BOUND('',#4897,.T.);
#2024=FACE_OUTER_BOUND('',#4898,.T.);
#2025=FACE_OUTER_BOUND('',#4899,.T.);
#2026=FACE_OUTER_BOUND('',#4900,.T.);
#2027=FACE_OUTER_BOUND('',#4901,.T.);
#2028=FACE_OUTER_BOUND('',#4902,.T.);
#2029=FACE_OUTER_BOUND('',#4903,.T.);
#2030=FACE_OUTER_BOUND('',#4904,.T.);
#2031=FACE_OUTER_BOUND('',#4905,.T.);
#2032=FACE_OUTER_BOUND('',#4906,.T.);
#2033=FACE_OUTER_BOUND('',#4907,.T.);
#2034=FACE_OUTER_BOUND('',#4908,.T.);
#2035=FACE_OUTER_BOUND('',#4909,.T.);
#2036=FACE_OUTER_BOUND('',#4910,.T.);
#2037=FACE_OUTER_BOUND('',#4911,.T.);
#2038=FACE_OUTER_BOUND('',#4912,.T.);
#2039=FACE_OUTER_BOUND('',#4913,.T.);
#2040=FACE_OUTER_BOUND('',#4914,.T.);
#2041=FACE_OUTER_BOUND('',#4915,.T.);
#2042=FACE_OUTER_BOUND('',#4916,.T.);
#2043=FACE_OUTER_BOUND('',#4917,.T.);
#2044=FACE_OUTER_BOUND('',#4918,.T.);
#2045=FACE_OUTER_BOUND('',#4919,.T.);
#2046=FACE_OUTER_BOUND('',#4920,.T.);
#2047=FACE_OUTER_BOUND('',#4921,.T.);
#2048=FACE_OUTER_BOUND('',#4922,.T.);
#2049=FACE_OUTER_BOUND('',#4923,.T.);
#2050=FACE_OUTER_BOUND('',#4924,.T.);
#2051=FACE_OUTER_BOUND('',#4925,.T.);
#2052=FACE_OUTER_BOUND('',#4926,.T.);
#2053=FACE_OUTER_BOUND('',#4927,.T.);
#2054=FACE_OUTER_BOUND('',#4928,.T.);
#2055=FACE_OUTER_BOUND('',#4929,.T.);
#2056=FACE_OUTER_BOUND('',#4930,.T.);
#2057=FACE_OUTER_BOUND('',#4931,.T.);
#2058=FACE_OUTER_BOUND('',#4932,.T.);
#2059=FACE_OUTER_BOUND('',#4933,.T.);
#2060=FACE_OUTER_BOUND('',#4934,.T.);
#2061=FACE_OUTER_BOUND('',#4935,.T.);
#2062=FACE_OUTER_BOUND('',#4936,.T.);
#2063=FACE_OUTER_BOUND('',#4937,.T.);
#2064=FACE_OUTER_BOUND('',#4938,.T.);
#2065=FACE_OUTER_BOUND('',#4939,.T.);
#2066=FACE_OUTER_BOUND('',#4940,.T.);
#2067=FACE_OUTER_BOUND('',#4941,.T.);
#2068=FACE_OUTER_BOUND('',#4942,.T.);
#2069=FACE_OUTER_BOUND('',#4943,.T.);
#2070=FACE_OUTER_BOUND('',#4944,.T.);
#2071=FACE_OUTER_BOUND('',#4945,.T.);
#2072=FACE_OUTER_BOUND('',#4946,.T.);
#2073=FACE_OUTER_BOUND('',#4947,.T.);
#2074=FACE_OUTER_BOUND('',#4948,.T.);
#2075=FACE_OUTER_BOUND('',#4949,.T.);
#2076=FACE_OUTER_BOUND('',#4950,.T.);
#2077=FACE_OUTER_BOUND('',#4951,.T.);
#2078=FACE_OUTER_BOUND('',#4952,.T.);
#2079=FACE_OUTER_BOUND('',#4953,.T.);
#2080=FACE_OUTER_BOUND('',#4954,.T.);
#2081=FACE_OUTER_BOUND('',#4955,.T.);
#2082=FACE_OUTER_BOUND('',#4956,.T.);
#2083=FACE_OUTER_BOUND('',#4957,.T.);
#2084=FACE_OUTER_BOUND('',#4958,.T.);
#2085=FACE_OUTER_BOUND('',#4959,.T.);
#2086=FACE_OUTER_BOUND('',#4960,.T.);
#2087=FACE_OUTER_BOUND('',#4961,.T.);
#2088=FACE_OUTER_BOUND('',#4962,.T.);
#2089=FACE_OUTER_BOUND('',#4963,.T.);
#2090=FACE_OUTER_BOUND('',#4964,.T.);
#2091=FACE_OUTER_BOUND('',#4965,.T.);
#2092=FACE_OUTER_BOUND('',#4966,.T.);
#2093=FACE_OUTER_BOUND('',#4967,.T.);
#2094=FACE_OUTER_BOUND('',#4968,.T.);
#2095=FACE_OUTER_BOUND('',#4969,.T.);
#2096=FACE_OUTER_BOUND('',#4970,.T.);
#2097=FACE_OUTER_BOUND('',#4971,.T.);
#2098=FACE_OUTER_BOUND('',#4972,.T.);
#2099=FACE_OUTER_BOUND('',#4973,.T.);
#2100=FACE_OUTER_BOUND('',#4974,.T.);
#2101=FACE_OUTER_BOUND('',#4975,.T.);
#2102=FACE_OUTER_BOUND('',#4976,.T.);
#2103=FACE_OUTER_BOUND('',#4977,.T.);
#2104=FACE_OUTER_BOUND('',#4978,.T.);
#2105=FACE_OUTER_BOUND('',#4979,.T.);
#2106=FACE_OUTER_BOUND('',#4980,.T.);
#2107=FACE_OUTER_BOUND('',#4981,.T.);
#2108=FACE_OUTER_BOUND('',#4982,.T.);
#2109=FACE_OUTER_BOUND('',#4983,.T.);
#2110=FACE_OUTER_BOUND('',#4984,.T.);
#2111=FACE_OUTER_BOUND('',#4985,.T.);
#2112=FACE_OUTER_BOUND('',#4986,.T.);
#2113=FACE_OUTER_BOUND('',#4987,.T.);
#2114=FACE_OUTER_BOUND('',#4988,.T.);
#2115=FACE_OUTER_BOUND('',#4989,.T.);
#2116=FACE_OUTER_BOUND('',#4990,.T.);
#2117=FACE_OUTER_BOUND('',#4991,.T.);
#2118=FACE_OUTER_BOUND('',#4992,.T.);
#2119=FACE_OUTER_BOUND('',#4993,.T.);
#2120=FACE_OUTER_BOUND('',#4994,.T.);
#2121=FACE_OUTER_BOUND('',#4995,.T.);
#2122=FACE_OUTER_BOUND('',#4996,.T.);
#2123=FACE_OUTER_BOUND('',#4997,.T.);
#2124=FACE_OUTER_BOUND('',#4998,.T.);
#2125=FACE_OUTER_BOUND('',#4999,.T.);
#2126=FACE_OUTER_BOUND('',#5000,.T.);
#2127=FACE_OUTER_BOUND('',#5001,.T.);
#2128=FACE_OUTER_BOUND('',#5002,.T.);
#2129=FACE_OUTER_BOUND('',#5003,.T.);
#2130=FACE_OUTER_BOUND('',#5004,.T.);
#2131=FACE_OUTER_BOUND('',#5005,.T.);
#2132=FACE_OUTER_BOUND('',#5006,.T.);
#2133=FACE_OUTER_BOUND('',#5007,.T.);
#2134=FACE_OUTER_BOUND('',#5008,.T.);
#2135=FACE_OUTER_BOUND('',#5009,.T.);
#2136=FACE_OUTER_BOUND('',#5010,.T.);
#2137=FACE_OUTER_BOUND('',#5011,.T.);
#2138=FACE_OUTER_BOUND('',#5012,.T.);
#2139=FACE_OUTER_BOUND('',#5013,.T.);
#2140=FACE_OUTER_BOUND('',#5014,.T.);
#2141=FACE_OUTER_BOUND('',#5015,.T.);
#2142=FACE_OUTER_BOUND('',#5016,.T.);
#2143=FACE_OUTER_BOUND('',#5017,.T.);
#2144=FACE_OUTER_BOUND('',#5018,.T.);
#2145=FACE_OUTER_BOUND('',#5019,.T.);
#2146=FACE_OUTER_BOUND('',#5020,.T.);
#2147=FACE_OUTER_BOUND('',#5021,.T.);
#2148=FACE_OUTER_BOUND('',#5022,.T.);
#2149=FACE_OUTER_BOUND('',#5023,.T.);
#2150=FACE_OUTER_BOUND('',#5024,.T.);
#2151=FACE_OUTER_BOUND('',#5025,.T.);
#2152=FACE_OUTER_BOUND('',#5026,.T.);
#2153=FACE_OUTER_BOUND('',#5027,.T.);
#2154=FACE_OUTER_BOUND('',#5028,.T.);
#2155=FACE_OUTER_BOUND('',#5029,.T.);
#2156=FACE_OUTER_BOUND('',#5030,.T.);
#2157=FACE_OUTER_BOUND('',#5031,.T.);
#2158=FACE_OUTER_BOUND('',#5032,.T.);
#2159=FACE_OUTER_BOUND('',#5033,.T.);
#2160=FACE_OUTER_BOUND('',#5034,.T.);
#2161=FACE_OUTER_BOUND('',#5035,.T.);
#2162=FACE_OUTER_BOUND('',#5036,.T.);
#2163=FACE_OUTER_BOUND('',#5037,.T.);
#2164=FACE_OUTER_BOUND('',#5038,.T.);
#2165=FACE_OUTER_BOUND('',#5039,.T.);
#2166=FACE_OUTER_BOUND('',#5040,.T.);
#2167=FACE_OUTER_BOUND('',#5041,.T.);
#2168=FACE_OUTER_BOUND('',#5042,.T.);
#2169=FACE_OUTER_BOUND('',#5043,.T.);
#2170=FACE_OUTER_BOUND('',#5044,.T.);
#2171=FACE_OUTER_BOUND('',#5045,.T.);
#2172=FACE_OUTER_BOUND('',#5046,.T.);
#2173=FACE_OUTER_BOUND('',#5047,.T.);
#2174=FACE_OUTER_BOUND('',#5048,.T.);
#2175=FACE_OUTER_BOUND('',#5049,.T.);
#2176=FACE_OUTER_BOUND('',#5050,.T.);
#2177=FACE_OUTER_BOUND('',#5051,.T.);
#2178=FACE_OUTER_BOUND('',#5052,.T.);
#2179=FACE_OUTER_BOUND('',#5053,.T.);
#2180=FACE_OUTER_BOUND('',#5054,.T.);
#2181=FACE_OUTER_BOUND('',#5055,.T.);
#2182=FACE_OUTER_BOUND('',#5056,.T.);
#2183=FACE_OUTER_BOUND('',#5057,.T.);
#2184=FACE_OUTER_BOUND('',#5058,.T.);
#2185=FACE_OUTER_BOUND('',#5059,.T.);
#2186=FACE_OUTER_BOUND('',#5060,.T.);
#2187=FACE_OUTER_BOUND('',#5061,.T.);
#2188=FACE_OUTER_BOUND('',#5062,.T.);
#2189=FACE_OUTER_BOUND('',#5063,.T.);
#2190=FACE_OUTER_BOUND('',#5064,.T.);
#2191=FACE_OUTER_BOUND('',#5065,.T.);
#2192=FACE_OUTER_BOUND('',#5066,.T.);
#2193=FACE_OUTER_BOUND('',#5067,.T.);
#2194=FACE_OUTER_BOUND('',#5068,.T.);
#2195=FACE_OUTER_BOUND('',#5069,.T.);
#2196=FACE_OUTER_BOUND('',#5070,.T.);
#2197=FACE_OUTER_BOUND('',#5071,.T.);
#2198=FACE_OUTER_BOUND('',#5072,.T.);
#2199=FACE_OUTER_BOUND('',#5073,.T.);
#2200=FACE_OUTER_BOUND('',#5074,.T.);
#2201=FACE_OUTER_BOUND('',#5075,.T.);
#2202=FACE_OUTER_BOUND('',#5076,.T.);
#2203=FACE_OUTER_BOUND('',#5077,.T.);
#2204=FACE_OUTER_BOUND('',#5078,.T.);
#2205=FACE_OUTER_BOUND('',#5079,.T.);
#2206=FACE_OUTER_BOUND('',#5080,.T.);
#2207=FACE_OUTER_BOUND('',#5081,.T.);
#2208=FACE_OUTER_BOUND('',#5082,.T.);
#2209=FACE_OUTER_BOUND('',#5083,.T.);
#2210=FACE_OUTER_BOUND('',#5084,.T.);
#2211=FACE_OUTER_BOUND('',#5085,.T.);
#2212=FACE_OUTER_BOUND('',#5086,.T.);
#2213=FACE_OUTER_BOUND('',#5087,.T.);
#2214=FACE_OUTER_BOUND('',#5088,.T.);
#2215=FACE_OUTER_BOUND('',#5089,.T.);
#2216=FACE_OUTER_BOUND('',#5090,.T.);
#2217=FACE_OUTER_BOUND('',#5091,.T.);
#2218=FACE_OUTER_BOUND('',#5092,.T.);
#2219=FACE_OUTER_BOUND('',#5093,.T.);
#2220=FACE_OUTER_BOUND('',#5094,.T.);
#2221=FACE_OUTER_BOUND('',#5095,.T.);
#2222=FACE_OUTER_BOUND('',#5096,.T.);
#2223=FACE_OUTER_BOUND('',#5097,.T.);
#2224=FACE_OUTER_BOUND('',#5098,.T.);
#2225=FACE_OUTER_BOUND('',#5099,.T.);
#2226=FACE_OUTER_BOUND('',#5100,.T.);
#2227=FACE_OUTER_BOUND('',#5101,.T.);
#2228=FACE_OUTER_BOUND('',#5102,.T.);
#2229=FACE_OUTER_BOUND('',#5103,.T.);
#2230=FACE_OUTER_BOUND('',#5104,.T.);
#2231=FACE_OUTER_BOUND('',#5105,.T.);
#2232=FACE_OUTER_BOUND('',#5106,.T.);
#2233=FACE_OUTER_BOUND('',#5107,.T.);
#2234=FACE_OUTER_BOUND('',#5108,.T.);
#2235=FACE_OUTER_BOUND('',#5109,.T.);
#2236=FACE_OUTER_BOUND('',#5110,.T.);
#2237=FACE_OUTER_BOUND('',#5111,.T.);
#2238=FACE_OUTER_BOUND('',#5112,.T.);
#2239=FACE_OUTER_BOUND('',#5113,.T.);
#2240=FACE_OUTER_BOUND('',#5114,.T.);
#2241=FACE_OUTER_BOUND('',#5115,.T.);
#2242=FACE_OUTER_BOUND('',#5116,.T.);
#2243=FACE_OUTER_BOUND('',#5117,.T.);
#2244=FACE_OUTER_BOUND('',#5118,.T.);
#2245=FACE_OUTER_BOUND('',#5119,.T.);
#2246=FACE_OUTER_BOUND('',#5120,.T.);
#2247=FACE_OUTER_BOUND('',#5121,.T.);
#2248=FACE_OUTER_BOUND('',#5122,.T.);
#2249=FACE_OUTER_BOUND('',#5123,.T.);
#2250=FACE_OUTER_BOUND('',#5124,.T.);
#2251=FACE_OUTER_BOUND('',#5125,.T.);
#2252=FACE_OUTER_BOUND('',#5126,.T.);
#2253=FACE_OUTER_BOUND('',#5127,.T.);
#2254=FACE_OUTER_BOUND('',#5128,.T.);
#2255=FACE_OUTER_BOUND('',#5129,.T.);
#2256=FACE_OUTER_BOUND('',#5130,.T.);
#2257=FACE_OUTER_BOUND('',#5131,.T.);
#2258=FACE_OUTER_BOUND('',#5132,.T.);
#2259=FACE_OUTER_BOUND('',#5133,.T.);
#2260=FACE_OUTER_BOUND('',#5134,.T.);
#2261=FACE_OUTER_BOUND('',#5135,.T.);
#2262=FACE_OUTER_BOUND('',#5136,.T.);
#2263=FACE_OUTER_BOUND('',#5137,.T.);
#2264=FACE_OUTER_BOUND('',#5138,.T.);
#2265=FACE_OUTER_BOUND('',#5139,.T.);
#2266=FACE_OUTER_BOUND('',#5140,.T.);
#2267=FACE_OUTER_BOUND('',#5141,.T.);
#2268=FACE_OUTER_BOUND('',#5142,.T.);
#2269=FACE_OUTER_BOUND('',#5143,.T.);
#2270=FACE_OUTER_BOUND('',#5144,.T.);
#2271=FACE_OUTER_BOUND('',#5145,.T.);
#2272=FACE_OUTER_BOUND('',#5146,.T.);
#2273=FACE_OUTER_BOUND('',#5147,.T.);
#2274=FACE_OUTER_BOUND('',#5148,.T.);
#2275=FACE_OUTER_BOUND('',#5149,.T.);
#2276=FACE_OUTER_BOUND('',#5150,.T.);
#2277=FACE_OUTER_BOUND('',#5151,.T.);
#2278=FACE_OUTER_BOUND('',#5152,.T.);
#2279=FACE_OUTER_BOUND('',#5153,.T.);
#2280=FACE_OUTER_BOUND('',#5154,.T.);
#2281=FACE_OUTER_BOUND('',#5155,.T.);
#2282=FACE_OUTER_BOUND('',#5156,.T.);
#2283=FACE_OUTER_BOUND('',#5157,.T.);
#2284=FACE_OUTER_BOUND('',#5158,.T.);
#2285=FACE_OUTER_BOUND('',#5159,.T.);
#2286=FACE_OUTER_BOUND('',#5160,.T.);
#2287=FACE_OUTER_BOUND('',#5161,.T.);
#2288=FACE_OUTER_BOUND('',#5162,.T.);
#2289=FACE_OUTER_BOUND('',#5163,.T.);
#2290=FACE_OUTER_BOUND('',#5164,.T.);
#2291=FACE_OUTER_BOUND('',#5165,.T.);
#2292=FACE_OUTER_BOUND('',#5166,.T.);
#2293=FACE_OUTER_BOUND('',#5167,.T.);
#2294=FACE_OUTER_BOUND('',#5168,.T.);
#2295=FACE_OUTER_BOUND('',#5169,.T.);
#2296=FACE_OUTER_BOUND('',#5170,.T.);
#2297=FACE_OUTER_BOUND('',#5171,.T.);
#2298=FACE_OUTER_BOUND('',#5172,.T.);
#2299=FACE_OUTER_BOUND('',#5173,.T.);
#2300=FACE_OUTER_BOUND('',#5174,.T.);
#2301=FACE_OUTER_BOUND('',#5175,.T.);
#2302=FACE_OUTER_BOUND('',#5176,.T.);
#2303=FACE_OUTER_BOUND('',#5177,.T.);
#2304=FACE_OUTER_BOUND('',#5178,.T.);
#2305=FACE_OUTER_BOUND('',#5179,.T.);
#2306=FACE_OUTER_BOUND('',#5180,.T.);
#2307=FACE_OUTER_BOUND('',#5181,.T.);
#2308=FACE_OUTER_BOUND('',#5182,.T.);
#2309=FACE_OUTER_BOUND('',#5183,.T.);
#2310=FACE_OUTER_BOUND('',#5184,.T.);
#2311=FACE_OUTER_BOUND('',#5185,.T.);
#2312=FACE_OUTER_BOUND('',#5186,.T.);
#2313=FACE_OUTER_BOUND('',#5187,.T.);
#2314=FACE_OUTER_BOUND('',#5188,.T.);
#2315=FACE_OUTER_BOUND('',#5189,.T.);
#2316=FACE_OUTER_BOUND('',#5190,.T.);
#2317=FACE_OUTER_BOUND('',#5191,.T.);
#2318=FACE_OUTER_BOUND('',#5192,.T.);
#2319=FACE_OUTER_BOUND('',#5193,.T.);
#2320=FACE_OUTER_BOUND('',#5194,.T.);
#2321=FACE_OUTER_BOUND('',#5195,.T.);
#2322=FACE_OUTER_BOUND('',#5196,.T.);
#2323=FACE_OUTER_BOUND('',#5197,.T.);
#2324=FACE_OUTER_BOUND('',#5198,.T.);
#2325=FACE_OUTER_BOUND('',#5199,.T.);
#2326=FACE_OUTER_BOUND('',#5200,.T.);
#2327=FACE_OUTER_BOUND('',#5201,.T.);
#2328=FACE_OUTER_BOUND('',#5202,.T.);
#2329=FACE_OUTER_BOUND('',#5203,.T.);
#2330=FACE_OUTER_BOUND('',#5204,.T.);
#2331=FACE_OUTER_BOUND('',#5205,.T.);
#2332=FACE_OUTER_BOUND('',#5206,.T.);
#2333=FACE_OUTER_BOUND('',#5207,.T.);
#2334=FACE_OUTER_BOUND('',#5208,.T.);
#2335=FACE_OUTER_BOUND('',#5209,.T.);
#2336=FACE_OUTER_BOUND('',#5210,.T.);
#2337=FACE_OUTER_BOUND('',#5211,.T.);
#2338=FACE_OUTER_BOUND('',#5212,.T.);
#2339=FACE_OUTER_BOUND('',#5213,.T.);
#2340=FACE_OUTER_BOUND('',#5214,.T.);
#2341=FACE_OUTER_BOUND('',#5215,.T.);
#2342=FACE_OUTER_BOUND('',#5216,.T.);
#2343=FACE_OUTER_BOUND('',#5217,.T.);
#2344=FACE_OUTER_BOUND('',#5218,.T.);
#2345=FACE_OUTER_BOUND('',#5219,.T.);
#2346=FACE_OUTER_BOUND('',#5220,.T.);
#2347=FACE_OUTER_BOUND('',#5221,.T.);
#2348=FACE_OUTER_BOUND('',#5222,.T.);
#2349=FACE_OUTER_BOUND('',#5223,.T.);
#2350=FACE_OUTER_BOUND('',#5224,.T.);
#2351=FACE_OUTER_BOUND('',#5225,.T.);
#2352=FACE_OUTER_BOUND('',#5226,.T.);
#2353=FACE_OUTER_BOUND('',#5227,.T.);
#2354=FACE_OUTER_BOUND('',#5228,.T.);
#2355=FACE_OUTER_BOUND('',#5229,.T.);
#2356=FACE_OUTER_BOUND('',#5230,.T.);
#2357=FACE_OUTER_BOUND('',#5231,.T.);
#2358=FACE_OUTER_BOUND('',#5232,.T.);
#2359=FACE_OUTER_BOUND('',#5233,.T.);
#2360=FACE_OUTER_BOUND('',#5234,.T.);
#2361=FACE_OUTER_BOUND('',#5235,.T.);
#2362=FACE_OUTER_BOUND('',#5236,.T.);
#2363=FACE_OUTER_BOUND('',#5237,.T.);
#2364=FACE_OUTER_BOUND('',#5238,.T.);
#2365=FACE_OUTER_BOUND('',#5239,.T.);
#2366=FACE_OUTER_BOUND('',#5240,.T.);
#2367=FACE_OUTER_BOUND('',#5241,.T.);
#2368=FACE_OUTER_BOUND('',#5242,.T.);
#2369=FACE_OUTER_BOUND('',#5243,.T.);
#2370=FACE_OUTER_BOUND('',#5244,.T.);
#2371=FACE_OUTER_BOUND('',#5245,.T.);
#2372=FACE_OUTER_BOUND('',#5246,.T.);
#2373=FACE_OUTER_BOUND('',#5247,.T.);
#2374=FACE_OUTER_BOUND('',#5248,.T.);
#2375=FACE_OUTER_BOUND('',#5249,.T.);
#2376=FACE_OUTER_BOUND('',#5250,.T.);
#2377=FACE_OUTER_BOUND('',#5251,.T.);
#2378=FACE_OUTER_BOUND('',#5252,.T.);
#2379=FACE_OUTER_BOUND('',#5253,.T.);
#2380=FACE_OUTER_BOUND('',#5254,.T.);
#2381=FACE_OUTER_BOUND('',#5255,.T.);
#2382=FACE_OUTER_BOUND('',#5256,.T.);
#2383=FACE_OUTER_BOUND('',#5257,.T.);
#2384=FACE_OUTER_BOUND('',#5258,.T.);
#2385=FACE_OUTER_BOUND('',#5259,.T.);
#2386=FACE_OUTER_BOUND('',#5260,.T.);
#2387=FACE_OUTER_BOUND('',#5261,.T.);
#2388=FACE_OUTER_BOUND('',#5262,.T.);
#2389=FACE_OUTER_BOUND('',#5263,.T.);
#2390=FACE_OUTER_BOUND('',#5264,.T.);
#2391=FACE_OUTER_BOUND('',#5265,.T.);
#2392=FACE_OUTER_BOUND('',#5266,.T.);
#2393=FACE_OUTER_BOUND('',#5267,.T.);
#2394=FACE_OUTER_BOUND('',#5268,.T.);
#2395=FACE_OUTER_BOUND('',#5269,.T.);
#2396=FACE_OUTER_BOUND('',#5270,.T.);
#2397=FACE_OUTER_BOUND('',#5271,.T.);
#2398=FACE_OUTER_BOUND('',#5272,.T.);
#2399=FACE_OUTER_BOUND('',#5273,.T.);
#2400=FACE_OUTER_BOUND('',#5274,.T.);
#2401=FACE_OUTER_BOUND('',#5275,.T.);
#2402=FACE_OUTER_BOUND('',#5276,.T.);
#2403=FACE_OUTER_BOUND('',#5277,.T.);
#2404=FACE_OUTER_BOUND('',#5278,.T.);
#2405=FACE_OUTER_BOUND('',#5279,.T.);
#2406=FACE_OUTER_BOUND('',#5280,.T.);
#2407=FACE_OUTER_BOUND('',#5281,.T.);
#2408=FACE_OUTER_BOUND('',#5282,.T.);
#2409=FACE_OUTER_BOUND('',#5283,.T.);
#2410=FACE_OUTER_BOUND('',#5284,.T.);
#2411=FACE_OUTER_BOUND('',#5285,.T.);
#2412=FACE_OUTER_BOUND('',#5286,.T.);
#2413=FACE_OUTER_BOUND('',#5287,.T.);
#2414=FACE_OUTER_BOUND('',#5288,.T.);
#2415=FACE_OUTER_BOUND('',#5289,.T.);
#2416=FACE_OUTER_BOUND('',#5290,.T.);
#2417=FACE_OUTER_BOUND('',#5291,.T.);
#2418=FACE_OUTER_BOUND('',#5292,.T.);
#2419=FACE_OUTER_BOUND('',#5293,.T.);
#2420=FACE_OUTER_BOUND('',#5294,.T.);
#2421=FACE_OUTER_BOUND('',#5295,.T.);
#2422=FACE_OUTER_BOUND('',#5296,.T.);
#2423=FACE_OUTER_BOUND('',#5297,.T.);
#2424=FACE_OUTER_BOUND('',#5298,.T.);
#2425=FACE_OUTER_BOUND('',#5299,.T.);
#2426=FACE_OUTER_BOUND('',#5300,.T.);
#2427=FACE_OUTER_BOUND('',#5301,.T.);
#2428=FACE_OUTER_BOUND('',#5302,.T.);
#2429=FACE_OUTER_BOUND('',#5303,.T.);
#2430=FACE_OUTER_BOUND('',#5304,.T.);
#2431=FACE_OUTER_BOUND('',#5305,.T.);
#2432=FACE_OUTER_BOUND('',#5306,.T.);
#2433=FACE_OUTER_BOUND('',#5307,.T.);
#2434=FACE_OUTER_BOUND('',#5308,.T.);
#2435=FACE_OUTER_BOUND('',#5309,.T.);
#2436=FACE_OUTER_BOUND('',#5310,.T.);
#2437=FACE_OUTER_BOUND('',#5311,.T.);
#2438=FACE_OUTER_BOUND('',#5312,.T.);
#2439=FACE_OUTER_BOUND('',#5313,.T.);
#2440=FACE_OUTER_BOUND('',#5314,.T.);
#2441=FACE_OUTER_BOUND('',#5315,.T.);
#2442=FACE_OUTER_BOUND('',#5316,.T.);
#2443=FACE_OUTER_BOUND('',#5317,.T.);
#2444=FACE_OUTER_BOUND('',#5318,.T.);
#2445=FACE_OUTER_BOUND('',#5319,.T.);
#2446=FACE_OUTER_BOUND('',#5320,.T.);
#2447=FACE_OUTER_BOUND('',#5321,.T.);
#2448=FACE_OUTER_BOUND('',#5322,.T.);
#2449=FACE_OUTER_BOUND('',#5323,.T.);
#2450=FACE_OUTER_BOUND('',#5324,.T.);
#2451=FACE_OUTER_BOUND('',#5325,.T.);
#2452=FACE_OUTER_BOUND('',#5326,.T.);
#2453=FACE_OUTER_BOUND('',#5327,.T.);
#2454=FACE_OUTER_BOUND('',#5328,.T.);
#2455=FACE_OUTER_BOUND('',#5329,.T.);
#2456=FACE_OUTER_BOUND('',#5330,.T.);
#2457=FACE_OUTER_BOUND('',#5331,.T.);
#2458=FACE_OUTER_BOUND('',#5332,.T.);
#2459=FACE_OUTER_BOUND('',#5333,.T.);
#2460=FACE_OUTER_BOUND('',#5334,.T.);
#2461=FACE_OUTER_BOUND('',#5335,.T.);
#2462=FACE_OUTER_BOUND('',#5336,.T.);
#2463=FACE_OUTER_BOUND('',#5337,.T.);
#2464=FACE_OUTER_BOUND('',#5338,.T.);
#2465=FACE_OUTER_BOUND('',#5339,.T.);
#2466=FACE_OUTER_BOUND('',#5340,.T.);
#2467=FACE_OUTER_BOUND('',#5341,.T.);
#2468=FACE_OUTER_BOUND('',#5342,.T.);
#2469=FACE_OUTER_BOUND('',#5343,.T.);
#2470=FACE_OUTER_BOUND('',#5344,.T.);
#2471=FACE_OUTER_BOUND('',#5345,.T.);
#2472=FACE_OUTER_BOUND('',#5346,.T.);
#2473=FACE_OUTER_BOUND('',#5347,.T.);
#2474=FACE_OUTER_BOUND('',#5348,.T.);
#2475=FACE_OUTER_BOUND('',#5349,.T.);
#2476=FACE_OUTER_BOUND('',#5350,.T.);
#2477=FACE_OUTER_BOUND('',#5351,.T.);
#2478=FACE_OUTER_BOUND('',#5352,.T.);
#2479=FACE_OUTER_BOUND('',#5353,.T.);
#2480=FACE_OUTER_BOUND('',#5354,.T.);
#2481=FACE_OUTER_BOUND('',#5355,.T.);
#2482=FACE_OUTER_BOUND('',#5356,.T.);
#2483=FACE_OUTER_BOUND('',#5357,.T.);
#2484=FACE_OUTER_BOUND('',#5358,.T.);
#2485=FACE_OUTER_BOUND('',#5359,.T.);
#2486=FACE_OUTER_BOUND('',#5360,.T.);
#2487=FACE_OUTER_BOUND('',#5361,.T.);
#2488=FACE_OUTER_BOUND('',#5362,.T.);
#2489=FACE_OUTER_BOUND('',#5363,.T.);
#2490=FACE_OUTER_BOUND('',#5364,.T.);
#2491=FACE_OUTER_BOUND('',#5365,.T.);
#2492=FACE_OUTER_BOUND('',#5366,.T.);
#2493=FACE_OUTER_BOUND('',#5367,.T.);
#2494=FACE_OUTER_BOUND('',#5368,.T.);
#2495=FACE_OUTER_BOUND('',#5369,.T.);
#2496=FACE_OUTER_BOUND('',#5370,.T.);
#2497=FACE_OUTER_BOUND('',#5371,.T.);
#2498=FACE_OUTER_BOUND('',#5372,.T.);
#2499=FACE_OUTER_BOUND('',#5373,.T.);
#2500=FACE_OUTER_BOUND('',#5374,.T.);
#2501=FACE_OUTER_BOUND('',#5375,.T.);
#2502=FACE_OUTER_BOUND('',#5376,.T.);
#2503=FACE_OUTER_BOUND('',#5377,.T.);
#2504=FACE_OUTER_BOUND('',#5378,.T.);
#2505=FACE_OUTER_BOUND('',#5379,.T.);
#2506=FACE_OUTER_BOUND('',#5380,.T.);
#2507=FACE_OUTER_BOUND('',#5381,.T.);
#2508=FACE_OUTER_BOUND('',#5382,.T.);
#2509=FACE_OUTER_BOUND('',#5383,.T.);
#2510=FACE_OUTER_BOUND('',#5384,.T.);
#2511=FACE_OUTER_BOUND('',#5385,.T.);
#2512=FACE_OUTER_BOUND('',#5386,.T.);
#2513=FACE_OUTER_BOUND('',#5387,.T.);
#2514=FACE_OUTER_BOUND('',#5388,.T.);
#2515=FACE_OUTER_BOUND('',#5389,.T.);
#2516=FACE_OUTER_BOUND('',#5390,.T.);
#2517=FACE_OUTER_BOUND('',#5391,.T.);
#2518=FACE_OUTER_BOUND('',#5392,.T.);
#2519=FACE_OUTER_BOUND('',#5393,.T.);
#2520=FACE_OUTER_BOUND('',#5394,.T.);
#2521=FACE_OUTER_BOUND('',#5395,.T.);
#2522=FACE_OUTER_BOUND('',#5396,.T.);
#2523=FACE_OUTER_BOUND('',#5397,.T.);
#2524=FACE_OUTER_BOUND('',#5398,.T.);
#2525=FACE_OUTER_BOUND('',#5399,.T.);
#2526=FACE_OUTER_BOUND('',#5400,.T.);
#2527=FACE_OUTER_BOUND('',#5401,.T.);
#2528=FACE_OUTER_BOUND('',#5402,.T.);
#2529=FACE_OUTER_BOUND('',#5403,.T.);
#2530=FACE_OUTER_BOUND('',#5404,.T.);
#2531=FACE_OUTER_BOUND('',#5405,.T.);
#2532=FACE_OUTER_BOUND('',#5406,.T.);
#2533=FACE_OUTER_BOUND('',#5407,.T.);
#2534=FACE_OUTER_BOUND('',#5408,.T.);
#2535=FACE_OUTER_BOUND('',#5409,.T.);
#2536=FACE_OUTER_BOUND('',#5410,.T.);
#2537=FACE_OUTER_BOUND('',#5411,.T.);
#2538=FACE_OUTER_BOUND('',#5412,.T.);
#2539=FACE_OUTER_BOUND('',#5413,.T.);
#2540=FACE_OUTER_BOUND('',#5414,.T.);
#2541=FACE_OUTER_BOUND('',#5415,.T.);
#2542=FACE_OUTER_BOUND('',#5416,.T.);
#2543=FACE_OUTER_BOUND('',#5417,.T.);
#2544=FACE_OUTER_BOUND('',#5418,.T.);
#2545=FACE_OUTER_BOUND('',#5419,.T.);
#2546=FACE_OUTER_BOUND('',#5420,.T.);
#2547=FACE_OUTER_BOUND('',#5421,.T.);
#2548=FACE_OUTER_BOUND('',#5422,.T.);
#2549=FACE_OUTER_BOUND('',#5423,.T.);
#2550=FACE_OUTER_BOUND('',#5424,.T.);
#2551=FACE_OUTER_BOUND('',#5425,.T.);
#2552=FACE_OUTER_BOUND('',#5426,.T.);
#2553=FACE_OUTER_BOUND('',#5427,.T.);
#2554=FACE_OUTER_BOUND('',#5428,.T.);
#2555=FACE_OUTER_BOUND('',#5429,.T.);
#2556=FACE_OUTER_BOUND('',#5430,.T.);
#2557=FACE_OUTER_BOUND('',#5431,.T.);
#2558=FACE_OUTER_BOUND('',#5432,.T.);
#2559=FACE_OUTER_BOUND('',#5433,.T.);
#2560=FACE_OUTER_BOUND('',#5434,.T.);
#2561=FACE_OUTER_BOUND('',#5435,.T.);
#2562=FACE_OUTER_BOUND('',#5436,.T.);
#2563=FACE_OUTER_BOUND('',#5437,.T.);
#2564=FACE_OUTER_BOUND('',#5438,.T.);
#2565=FACE_OUTER_BOUND('',#5439,.T.);
#2566=FACE_OUTER_BOUND('',#5440,.T.);
#2567=FACE_OUTER_BOUND('',#5441,.T.);
#2568=FACE_OUTER_BOUND('',#5442,.T.);
#2569=FACE_OUTER_BOUND('',#5443,.T.);
#2570=FACE_OUTER_BOUND('',#5444,.T.);
#2571=FACE_OUTER_BOUND('',#5445,.T.);
#2572=FACE_OUTER_BOUND('',#5446,.T.);
#2573=FACE_OUTER_BOUND('',#5447,.T.);
#2574=FACE_OUTER_BOUND('',#5448,.T.);
#2575=FACE_OUTER_BOUND('',#5449,.T.);
#2576=FACE_OUTER_BOUND('',#5450,.T.);
#2577=FACE_OUTER_BOUND('',#5451,.T.);
#2578=FACE_OUTER_BOUND('',#5452,.T.);
#2579=FACE_OUTER_BOUND('',#5453,.T.);
#2580=FACE_OUTER_BOUND('',#5454,.T.);
#2581=FACE_OUTER_BOUND('',#5455,.T.);
#2582=FACE_OUTER_BOUND('',#5456,.T.);
#2583=FACE_OUTER_BOUND('',#5457,.T.);
#2584=FACE_OUTER_BOUND('',#5458,.T.);
#2585=FACE_OUTER_BOUND('',#5459,.T.);
#2586=FACE_OUTER_BOUND('',#5460,.T.);
#2587=FACE_OUTER_BOUND('',#5461,.T.);
#2588=FACE_OUTER_BOUND('',#5462,.T.);
#2589=FACE_OUTER_BOUND('',#5463,.T.);
#2590=FACE_OUTER_BOUND('',#5464,.T.);
#2591=FACE_OUTER_BOUND('',#5465,.T.);
#2592=FACE_OUTER_BOUND('',#5466,.T.);
#2593=FACE_OUTER_BOUND('',#5467,.T.);
#2594=FACE_OUTER_BOUND('',#5468,.T.);
#2595=FACE_OUTER_BOUND('',#5469,.T.);
#2596=FACE_OUTER_BOUND('',#5470,.T.);
#2597=FACE_OUTER_BOUND('',#5471,.T.);
#2598=FACE_OUTER_BOUND('',#5472,.T.);
#2599=FACE_OUTER_BOUND('',#5473,.T.);
#2600=FACE_OUTER_BOUND('',#5474,.T.);
#2601=FACE_OUTER_BOUND('',#5475,.T.);
#2602=FACE_OUTER_BOUND('',#5476,.T.);
#2603=FACE_OUTER_BOUND('',#5477,.T.);
#2604=FACE_OUTER_BOUND('',#5478,.T.);
#2605=FACE_OUTER_BOUND('',#5479,.T.);
#2606=FACE_OUTER_BOUND('',#5480,.T.);
#2607=FACE_OUTER_BOUND('',#5481,.T.);
#2608=FACE_OUTER_BOUND('',#5482,.T.);
#2609=FACE_OUTER_BOUND('',#5483,.T.);
#2610=FACE_OUTER_BOUND('',#5484,.T.);
#2611=FACE_OUTER_BOUND('',#5485,.T.);
#2612=FACE_OUTER_BOUND('',#5486,.T.);
#2613=FACE_OUTER_BOUND('',#5487,.T.);
#2614=FACE_OUTER_BOUND('',#5488,.T.);
#2615=FACE_OUTER_BOUND('',#5489,.T.);
#2616=FACE_OUTER_BOUND('',#5490,.T.);
#2617=FACE_OUTER_BOUND('',#5491,.T.);
#2618=FACE_OUTER_BOUND('',#5492,.T.);
#2619=FACE_OUTER_BOUND('',#5493,.T.);
#2620=FACE_OUTER_BOUND('',#5494,.T.);
#2621=FACE_OUTER_BOUND('',#5495,.T.);
#2622=FACE_OUTER_BOUND('',#5496,.T.);
#2623=FACE_OUTER_BOUND('',#5497,.T.);
#2624=FACE_OUTER_BOUND('',#5498,.T.);
#2625=FACE_OUTER_BOUND('',#5499,.T.);
#2626=FACE_OUTER_BOUND('',#5500,.T.);
#2627=FACE_OUTER_BOUND('',#5501,.T.);
#2628=FACE_OUTER_BOUND('',#5502,.T.);
#2629=FACE_OUTER_BOUND('',#5503,.T.);
#2630=FACE_OUTER_BOUND('',#5504,.T.);
#2631=FACE_OUTER_BOUND('',#5505,.T.);
#2632=FACE_OUTER_BOUND('',#5506,.T.);
#2633=FACE_OUTER_BOUND('',#5507,.T.);
#2634=FACE_OUTER_BOUND('',#5508,.T.);
#2635=FACE_OUTER_BOUND('',#5509,.T.);
#2636=FACE_OUTER_BOUND('',#5510,.T.);
#2637=FACE_OUTER_BOUND('',#5511,.T.);
#2638=FACE_OUTER_BOUND('',#5512,.T.);
#2639=FACE_OUTER_BOUND('',#5513,.T.);
#2640=FACE_OUTER_BOUND('',#5514,.T.);
#2641=FACE_OUTER_BOUND('',#5515,.T.);
#2642=FACE_OUTER_BOUND('',#5516,.T.);
#2643=FACE_OUTER_BOUND('',#5517,.T.);
#2644=FACE_OUTER_BOUND('',#5518,.T.);
#2645=FACE_OUTER_BOUND('',#5519,.T.);
#2646=FACE_OUTER_BOUND('',#5520,.T.);
#2647=FACE_OUTER_BOUND('',#5521,.T.);
#2648=FACE_OUTER_BOUND('',#5522,.T.);
#2649=FACE_OUTER_BOUND('',#5523,.T.);
#2650=FACE_OUTER_BOUND('',#5524,.T.);
#2651=FACE_OUTER_BOUND('',#5525,.T.);
#2652=FACE_OUTER_BOUND('',#5526,.T.);
#2653=FACE_OUTER_BOUND('',#5527,.T.);
#2654=FACE_OUTER_BOUND('',#5528,.T.);
#2655=FACE_OUTER_BOUND('',#5529,.T.);
#2656=FACE_OUTER_BOUND('',#5530,.T.);
#2657=FACE_OUTER_BOUND('',#5531,.T.);
#2658=FACE_OUTER_BOUND('',#5532,.T.);
#2659=FACE_OUTER_BOUND('',#5533,.T.);
#2660=FACE_OUTER_BOUND('',#5534,.T.);
#2661=FACE_OUTER_BOUND('',#5535,.T.);
#2662=FACE_OUTER_BOUND('',#5536,.T.);
#2663=FACE_OUTER_BOUND('',#5537,.T.);
#2664=FACE_OUTER_BOUND('',#5538,.T.);
#2665=FACE_OUTER_BOUND('',#5539,.T.);
#2666=FACE_OUTER_BOUND('',#5540,.T.);
#2667=FACE_OUTER_BOUND('',#5541,.T.);
#2668=FACE_OUTER_BOUND('',#5542,.T.);
#2669=FACE_OUTER_BOUND('',#5543,.T.);
#2670=FACE_OUTER_BOUND('',#5544,.T.);
#2671=FACE_OUTER_BOUND('',#5545,.T.);
#2672=FACE_OUTER_BOUND('',#5546,.T.);
#2673=FACE_OUTER_BOUND('',#5547,.T.);
#2674=FACE_OUTER_BOUND('',#5548,.T.);
#2675=FACE_OUTER_BOUND('',#5549,.T.);
#2676=FACE_OUTER_BOUND('',#5550,.T.);
#2677=FACE_OUTER_BOUND('',#5551,.T.);
#2678=FACE_OUTER_BOUND('',#5552,.T.);
#2679=FACE_OUTER_BOUND('',#5553,.T.);
#2680=FACE_OUTER_BOUND('',#5554,.T.);
#2681=FACE_OUTER_BOUND('',#5555,.T.);
#2682=FACE_OUTER_BOUND('',#5556,.T.);
#2683=FACE_OUTER_BOUND('',#5557,.T.);
#2684=FACE_OUTER_BOUND('',#5558,.T.);
#2685=FACE_OUTER_BOUND('',#5559,.T.);
#2686=FACE_OUTER_BOUND('',#5560,.T.);
#2687=FACE_OUTER_BOUND('',#5561,.T.);
#2688=FACE_OUTER_BOUND('',#5562,.T.);
#2689=FACE_OUTER_BOUND('',#5563,.T.);
#2690=FACE_OUTER_BOUND('',#5564,.T.);
#2691=FACE_OUTER_BOUND('',#5565,.T.);
#2692=FACE_OUTER_BOUND('',#5566,.T.);
#2693=FACE_OUTER_BOUND('',#5567,.T.);
#2694=FACE_OUTER_BOUND('',#5568,.T.);
#2695=FACE_OUTER_BOUND('',#5569,.T.);
#2696=FACE_OUTER_BOUND('',#5570,.T.);
#2697=FACE_OUTER_BOUND('',#5571,.T.);
#2698=FACE_OUTER_BOUND('',#5572,.T.);
#2699=FACE_OUTER_BOUND('',#5573,.T.);
#2700=FACE_OUTER_BOUND('',#5574,.T.);
#2701=FACE_OUTER_BOUND('',#5575,.T.);
#2702=FACE_OUTER_BOUND('',#5576,.T.);
#2703=FACE_OUTER_BOUND('',#5577,.T.);
#2704=FACE_OUTER_BOUND('',#5578,.T.);
#2705=FACE_OUTER_BOUND('',#5579,.T.);
#2706=FACE_OUTER_BOUND('',#5580,.T.);
#2707=FACE_OUTER_BOUND('',#5581,.T.);
#2708=FACE_OUTER_BOUND('',#5582,.T.);
#2709=FACE_OUTER_BOUND('',#5583,.T.);
#2710=FACE_OUTER_BOUND('',#5584,.T.);
#2711=FACE_OUTER_BOUND('',#5585,.T.);
#2712=FACE_OUTER_BOUND('',#5586,.T.);
#2713=FACE_OUTER_BOUND('',#5587,.T.);
#2714=FACE_OUTER_BOUND('',#5588,.T.);
#2715=FACE_OUTER_BOUND('',#5589,.T.);
#2716=FACE_OUTER_BOUND('',#5590,.T.);
#2717=FACE_OUTER_BOUND('',#5591,.T.);
#2718=FACE_OUTER_BOUND('',#5592,.T.);
#2719=FACE_OUTER_BOUND('',#5593,.T.);
#2720=FACE_OUTER_BOUND('',#5594,.T.);
#2721=FACE_OUTER_BOUND('',#5595,.T.);
#2722=FACE_OUTER_BOUND('',#5596,.T.);
#2723=FACE_OUTER_BOUND('',#5597,.T.);
#2724=FACE_OUTER_BOUND('',#5598,.T.);
#2725=FACE_OUTER_BOUND('',#5599,.T.);
#2726=FACE_OUTER_BOUND('',#5600,.T.);
#2727=FACE_OUTER_BOUND('',#5601,.T.);
#2728=FACE_OUTER_BOUND('',#5602,.T.);
#2729=FACE_OUTER_BOUND('',#5603,.T.);
#2730=FACE_OUTER_BOUND('',#5604,.T.);
#2731=FACE_OUTER_BOUND('',#5605,.T.);
#2732=FACE_OUTER_BOUND('',#5606,.T.);
#2733=FACE_OUTER_BOUND('',#5607,.T.);
#2734=FACE_OUTER_BOUND('',#5608,.T.);
#2735=FACE_OUTER_BOUND('',#5609,.T.);
#2736=FACE_OUTER_BOUND('',#5610,.T.);
#2737=FACE_OUTER_BOUND('',#5611,.T.);
#2738=FACE_OUTER_BOUND('',#5612,.T.);
#2739=FACE_OUTER_BOUND('',#5613,.T.);
#2740=FACE_OUTER_BOUND('',#5614,.T.);
#2741=FACE_OUTER_BOUND('',#5615,.T.);
#2742=FACE_OUTER_BOUND('',#5616,.T.);
#2743=FACE_OUTER_BOUND('',#5617,.T.);
#2744=FACE_OUTER_BOUND('',#5618,.T.);
#2745=FACE_OUTER_BOUND('',#5619,.T.);
#2746=FACE_OUTER_BOUND('',#5620,.T.);
#2747=FACE_OUTER_BOUND('',#5621,.T.);
#2748=FACE_OUTER_BOUND('',#5622,.T.);
#2749=FACE_OUTER_BOUND('',#5623,.T.);
#2750=FACE_OUTER_BOUND('',#5624,.T.);
#2751=FACE_OUTER_BOUND('',#5625,.T.);
#2752=FACE_OUTER_BOUND('',#5626,.T.);
#2753=FACE_OUTER_BOUND('',#5627,.T.);
#2754=FACE_OUTER_BOUND('',#5628,.T.);
#2755=FACE_OUTER_BOUND('',#5629,.T.);
#2756=FACE_OUTER_BOUND('',#5630,.T.);
#2757=FACE_OUTER_BOUND('',#5631,.T.);
#2758=FACE_OUTER_BOUND('',#5632,.T.);
#2759=FACE_OUTER_BOUND('',#5633,.T.);
#2760=FACE_OUTER_BOUND('',#5634,.T.);
#2761=FACE_OUTER_BOUND('',#5635,.T.);
#2762=FACE_OUTER_BOUND('',#5636,.T.);
#2763=FACE_OUTER_BOUND('',#5637,.T.);
#2764=FACE_OUTER_BOUND('',#5638,.T.);
#2765=FACE_OUTER_BOUND('',#5639,.T.);
#2766=FACE_OUTER_BOUND('',#5640,.T.);
#2767=FACE_OUTER_BOUND('',#5641,.T.);
#2768=FACE_OUTER_BOUND('',#5642,.T.);
#2769=FACE_OUTER_BOUND('',#5643,.T.);
#2770=FACE_OUTER_BOUND('',#5644,.T.);
#2771=FACE_OUTER_BOUND('',#5645,.T.);
#2772=FACE_OUTER_BOUND('',#5646,.T.);
#2773=FACE_OUTER_BOUND('',#5647,.T.);
#2774=FACE_OUTER_BOUND('',#5648,.T.);
#2775=FACE_OUTER_BOUND('',#5649,.T.);
#2776=FACE_OUTER_BOUND('',#5650,.T.);
#2777=FACE_OUTER_BOUND('',#5651,.T.);
#2778=FACE_OUTER_BOUND('',#5652,.T.);
#2779=FACE_OUTER_BOUND('',#5653,.T.);
#2780=FACE_OUTER_BOUND('',#5654,.T.);
#2781=FACE_OUTER_BOUND('',#5655,.T.);
#2782=FACE_OUTER_BOUND('',#5656,.T.);
#2783=FACE_OUTER_BOUND('',#5657,.T.);
#2784=FACE_OUTER_BOUND('',#5658,.T.);
#2785=FACE_OUTER_BOUND('',#5659,.T.);
#2786=FACE_OUTER_BOUND('',#5660,.T.);
#2787=FACE_OUTER_BOUND('',#5661,.T.);
#2788=FACE_OUTER_BOUND('',#5662,.T.);
#2789=FACE_OUTER_BOUND('',#5663,.T.);
#2790=FACE_OUTER_BOUND('',#5664,.T.);
#2791=FACE_OUTER_BOUND('',#5665,.T.);
#2792=FACE_OUTER_BOUND('',#5666,.T.);
#2793=FACE_OUTER_BOUND('',#5667,.T.);
#2794=FACE_OUTER_BOUND('',#5668,.T.);
#2795=FACE_OUTER_BOUND('',#5669,.T.);
#2796=FACE_OUTER_BOUND('',#5670,.T.);
#2797=FACE_OUTER_BOUND('',#5671,.T.);
#2798=FACE_OUTER_BOUND('',#5672,.T.);
#2799=FACE_OUTER_BOUND('',#5673,.T.);
#2800=FACE_OUTER_BOUND('',#5674,.T.);
#2801=FACE_OUTER_BOUND('',#5675,.T.);
#2802=FACE_OUTER_BOUND('',#5676,.T.);
#2803=FACE_OUTER_BOUND('',#5677,.T.);
#2804=FACE_OUTER_BOUND('',#5678,.T.);
#2805=FACE_OUTER_BOUND('',#5679,.T.);
#2806=FACE_OUTER_BOUND('',#5680,.T.);
#2807=FACE_OUTER_BOUND('',#5681,.T.);
#2808=FACE_OUTER_BOUND('',#5682,.T.);
#2809=FACE_OUTER_BOUND('',#5683,.T.);
#2810=FACE_OUTER_BOUND('',#5684,.T.);
#2811=FACE_OUTER_BOUND('',#5685,.T.);
#2812=FACE_OUTER_BOUND('',#5686,.T.);
#2813=FACE_OUTER_BOUND('',#5687,.T.);
#2814=FACE_OUTER_BOUND('',#5688,.T.);
#2815=FACE_OUTER_BOUND('',#5689,.T.);
#2816=FACE_OUTER_BOUND('',#5690,.T.);
#2817=FACE_OUTER_BOUND('',#5691,.T.);
#2818=FACE_OUTER_BOUND('',#5692,.T.);
#2819=FACE_OUTER_BOUND('',#5693,.T.);
#2820=FACE_OUTER_BOUND('',#5694,.T.);
#2821=FACE_OUTER_BOUND('',#5695,.T.);
#2822=FACE_OUTER_BOUND('',#5696,.T.);
#2823=FACE_OUTER_BOUND('',#5697,.T.);
#2824=FACE_OUTER_BOUND('',#5698,.T.);
#2825=FACE_OUTER_BOUND('',#5699,.T.);
#2826=FACE_OUTER_BOUND('',#5700,.T.);
#2827=FACE_OUTER_BOUND('',#5701,.T.);
#2828=FACE_OUTER_BOUND('',#5702,.T.);
#2829=FACE_OUTER_BOUND('',#5703,.T.);
#2830=FACE_OUTER_BOUND('',#5704,.T.);
#2831=FACE_OUTER_BOUND('',#5705,.T.);
#2832=FACE_OUTER_BOUND('',#5706,.T.);
#2833=FACE_OUTER_BOUND('',#5707,.T.);
#2834=FACE_OUTER_BOUND('',#5708,.T.);
#2835=FACE_OUTER_BOUND('',#5709,.T.);
#2836=FACE_OUTER_BOUND('',#5710,.T.);
#2837=FACE_OUTER_BOUND('',#5711,.T.);
#2838=FACE_OUTER_BOUND('',#5712,.T.);
#2839=FACE_OUTER_BOUND('',#5713,.T.);
#2840=FACE_OUTER_BOUND('',#5714,.T.);
#2841=FACE_OUTER_BOUND('',#5715,.T.);
#2842=FACE_OUTER_BOUND('',#5716,.T.);
#2843=FACE_OUTER_BOUND('',#5717,.T.);
#2844=FACE_OUTER_BOUND('',#5718,.T.);
#2845=FACE_OUTER_BOUND('',#5719,.T.);
#2846=FACE_OUTER_BOUND('',#5720,.T.);
#2847=FACE_OUTER_BOUND('',#5721,.T.);
#2848=FACE_OUTER_BOUND('',#5722,.T.);
#2849=FACE_OUTER_BOUND('',#5723,.T.);
#2850=FACE_OUTER_BOUND('',#5724,.T.);
#2851=FACE_OUTER_BOUND('',#5725,.T.);
#2852=FACE_OUTER_BOUND('',#5726,.T.);
#2853=FACE_OUTER_BOUND('',#5727,.T.);
#2854=FACE_OUTER_BOUND('',#5728,.T.);
#2855=FACE_OUTER_BOUND('',#5729,.T.);
#2856=FACE_OUTER_BOUND('',#5730,.T.);
#2857=FACE_OUTER_BOUND('',#5731,.T.);
#2858=FACE_OUTER_BOUND('',#5732,.T.);
#2859=FACE_OUTER_BOUND('',#5733,.T.);
#2860=FACE_OUTER_BOUND('',#5734,.T.);
#2861=FACE_OUTER_BOUND('',#5735,.T.);
#2862=FACE_OUTER_BOUND('',#5736,.T.);
#2863=FACE_OUTER_BOUND('',#5737,.T.);
#2864=FACE_OUTER_BOUND('',#5738,.T.);
#2865=FACE_OUTER_BOUND('',#5739,.T.);
#2866=FACE_OUTER_BOUND('',#5740,.T.);
#2867=FACE_OUTER_BOUND('',#5741,.T.);
#2868=FACE_OUTER_BOUND('',#5742,.T.);
#2869=FACE_OUTER_BOUND('',#5743,.T.);
#2870=FACE_OUTER_BOUND('',#5744,.T.);
#2871=FACE_OUTER_BOUND('',#5745,.T.);
#2872=FACE_OUTER_BOUND('',#5746,.T.);
#2873=FACE_OUTER_BOUND('',#5747,.T.);
#2874=FACE_OUTER_BOUND('',#5748,.T.);
#2875=FACE_OUTER_BOUND('',#5749,.T.);
#2876=FACE_OUTER_BOUND('',#5750,.T.);
#2877=FACE_OUTER_BOUND('',#5751,.T.);
#2878=FACE_OUTER_BOUND('',#5752,.T.);
#2879=FACE_OUTER_BOUND('',#5753,.T.);
#2880=FACE_OUTER_BOUND('',#5754,.T.);
#2881=FACE_OUTER_BOUND('',#5755,.T.);
#2882=FACE_OUTER_BOUND('',#5756,.T.);
#2883=FACE_OUTER_BOUND('',#5757,.T.);
#2884=FACE_OUTER_BOUND('',#5758,.T.);
#2885=FACE_OUTER_BOUND('',#5759,.T.);
#2886=FACE_OUTER_BOUND('',#5760,.T.);
#2887=FACE_OUTER_BOUND('',#5761,.T.);
#2888=FACE_OUTER_BOUND('',#5762,.T.);
#2889=FACE_OUTER_BOUND('',#5763,.T.);
#2890=FACE_OUTER_BOUND('',#5764,.T.);
#2891=FACE_OUTER_BOUND('',#5765,.T.);
#2892=FACE_OUTER_BOUND('',#5766,.T.);
#2893=FACE_OUTER_BOUND('',#5767,.T.);
#2894=FACE_OUTER_BOUND('',#5768,.T.);
#2895=FACE_OUTER_BOUND('',#5769,.T.);
#2896=FACE_OUTER_BOUND('',#5770,.T.);
#2897=FACE_OUTER_BOUND('',#5771,.T.);
#2898=FACE_OUTER_BOUND('',#5772,.T.);
#2899=FACE_OUTER_BOUND('',#5773,.T.);
#2900=FACE_OUTER_BOUND('',#5774,.T.);
#2901=FACE_OUTER_BOUND('',#5775,.T.);
#2902=FACE_OUTER_BOUND('',#5776,.T.);
#2903=FACE_OUTER_BOUND('',#5777,.T.);
#2904=FACE_OUTER_BOUND('',#5778,.T.);
#2905=FACE_OUTER_BOUND('',#5779,.T.);
#2906=FACE_OUTER_BOUND('',#5780,.T.);
#2907=FACE_OUTER_BOUND('',#5781,.T.);
#2908=FACE_OUTER_BOUND('',#5782,.T.);
#2909=FACE_OUTER_BOUND('',#5783,.T.);
#2910=FACE_OUTER_BOUND('',#5784,.T.);
#2911=FACE_OUTER_BOUND('',#5785,.T.);
#2912=FACE_OUTER_BOUND('',#5786,.T.);
#2913=FACE_OUTER_BOUND('',#5787,.T.);
#2914=FACE_OUTER_BOUND('',#5788,.T.);
#2915=FACE_OUTER_BOUND('',#5789,.T.);
#2916=FACE_OUTER_BOUND('',#5790,.T.);
#2917=FACE_OUTER_BOUND('',#5791,.T.);
#2918=FACE_OUTER_BOUND('',#5792,.T.);
#2919=FACE_OUTER_BOUND('',#5793,.T.);
#2920=FACE_OUTER_BOUND('',#5794,.T.);
#2921=FACE_OUTER_BOUND('',#5795,.T.);
#2922=FACE_OUTER_BOUND('',#5796,.T.);
#2923=FACE_OUTER_BOUND('',#5797,.T.);
#2924=FACE_OUTER_BOUND('',#5798,.T.);
#2925=FACE_OUTER_BOUND('',#5799,.T.);
#2926=FACE_OUTER_BOUND('',#5800,.T.);
#2927=FACE_OUTER_BOUND('',#5801,.T.);
#2928=FACE_OUTER_BOUND('',#5802,.T.);
#2929=FACE_OUTER_BOUND('',#5803,.T.);
#2930=FACE_OUTER_BOUND('',#5804,.T.);
#2931=FACE_OUTER_BOUND('',#5805,.T.);
#2932=FACE_OUTER_BOUND('',#5806,.T.);
#2933=FACE_OUTER_BOUND('',#5807,.T.);
#2934=FACE_OUTER_BOUND('',#5808,.T.);
#2935=FACE_OUTER_BOUND('',#5809,.T.);
#2936=FACE_OUTER_BOUND('',#5810,.T.);
#2937=FACE_OUTER_BOUND('',#5811,.T.);
#2938=FACE_OUTER_BOUND('',#5812,.T.);
#2939=FACE_OUTER_BOUND('',#5813,.T.);
#2940=FACE_OUTER_BOUND('',#5814,.T.);
#2941=FACE_OUTER_BOUND('',#5815,.T.);
#2942=FACE_OUTER_BOUND('',#5816,.T.);
#2943=FACE_OUTER_BOUND('',#5817,.T.);
#2944=FACE_OUTER_BOUND('',#5818,.T.);
#2945=FACE_OUTER_BOUND('',#5819,.T.);
#2946=FACE_OUTER_BOUND('',#5820,.T.);
#2947=FACE_OUTER_BOUND('',#5821,.T.);
#2948=FACE_OUTER_BOUND('',#5822,.T.);
#2949=FACE_OUTER_BOUND('',#5823,.T.);
#2950=FACE_OUTER_BOUND('',#5824,.T.);
#2951=FACE_OUTER_BOUND('',#5825,.T.);
#2952=FACE_OUTER_BOUND('',#5826,.T.);
#2953=FACE_OUTER_BOUND('',#5827,.T.);
#2954=FACE_OUTER_BOUND('',#5828,.T.);
#2955=FACE_OUTER_BOUND('',#5829,.T.);
#2956=FACE_OUTER_BOUND('',#5830,.T.);
#2957=FACE_OUTER_BOUND('',#5831,.T.);
#2958=FACE_OUTER_BOUND('',#5832,.T.);
#2959=FACE_OUTER_BOUND('',#5833,.T.);
#2960=FACE_OUTER_BOUND('',#5834,.T.);
#2961=FACE_OUTER_BOUND('',#5835,.T.);
#2962=FACE_OUTER_BOUND('',#5836,.T.);
#2963=FACE_OUTER_BOUND('',#5837,.T.);
#2964=FACE_OUTER_BOUND('',#5838,.T.);
#2965=FACE_OUTER_BOUND('',#5839,.T.);
#2966=FACE_OUTER_BOUND('',#5840,.T.);
#2967=FACE_OUTER_BOUND('',#5841,.T.);
#2968=FACE_OUTER_BOUND('',#5842,.T.);
#2969=FACE_OUTER_BOUND('',#5843,.T.);
#2970=FACE_OUTER_BOUND('',#5844,.T.);
#2971=FACE_OUTER_BOUND('',#5845,.T.);
#2972=FACE_OUTER_BOUND('',#5846,.T.);
#2973=FACE_OUTER_BOUND('',#5847,.T.);
#2974=FACE_OUTER_BOUND('',#5848,.T.);
#2975=FACE_OUTER_BOUND('',#5849,.T.);
#2976=FACE_OUTER_BOUND('',#5850,.T.);
#2977=FACE_OUTER_BOUND('',#5851,.T.);
#2978=FACE_OUTER_BOUND('',#5852,.T.);
#2979=FACE_OUTER_BOUND('',#5853,.T.);
#2980=FACE_OUTER_BOUND('',#5854,.T.);
#2981=FACE_OUTER_BOUND('',#5855,.T.);
#2982=FACE_OUTER_BOUND('',#5856,.T.);
#2983=FACE_OUTER_BOUND('',#5857,.T.);
#2984=FACE_OUTER_BOUND('',#5858,.T.);
#2985=FACE_OUTER_BOUND('',#5859,.T.);
#2986=FACE_OUTER_BOUND('',#5860,.T.);
#2987=FACE_OUTER_BOUND('',#5861,.T.);
#2988=FACE_OUTER_BOUND('',#5862,.T.);
#2989=FACE_OUTER_BOUND('',#5863,.T.);
#2990=FACE_OUTER_BOUND('',#5864,.T.);
#2991=FACE_OUTER_BOUND('',#5865,.T.);
#2992=FACE_OUTER_BOUND('',#5866,.T.);
#2993=FACE_OUTER_BOUND('',#5867,.T.);
#2994=FACE_OUTER_BOUND('',#5868,.T.);
#2995=FACE_OUTER_BOUND('',#5869,.T.);
#2996=FACE_OUTER_BOUND('',#5870,.T.);
#2997=FACE_OUTER_BOUND('',#5871,.T.);
#2998=FACE_OUTER_BOUND('',#5872,.T.);
#2999=FACE_OUTER_BOUND('',#5873,.T.);
#3000=FACE_OUTER_BOUND('',#5874,.T.);
#3001=FACE_OUTER_BOUND('',#5875,.T.);
#3002=FACE_OUTER_BOUND('',#5876,.T.);
#3003=FACE_OUTER_BOUND('',#5877,.T.);
#3004=FACE_OUTER_BOUND('',#5878,.T.);
#3005=FACE_OUTER_BOUND('',#5879,.T.);
#3006=FACE_OUTER_BOUND('',#5880,.T.);
#3007=FACE_OUTER_BOUND('',#5881,.T.);
#3008=FACE_OUTER_BOUND('',#5882,.T.);
#3009=FACE_OUTER_BOUND('',#5883,.T.);
#3010=FACE_OUTER_BOUND('',#5884,.T.);
#3011=FACE_OUTER_BOUND('',#5885,.T.);
#3012=FACE_OUTER_BOUND('',#5886,.T.);
#3013=FACE_OUTER_BOUND('',#5887,.T.);
#3014=FACE_OUTER_BOUND('',#5888,.T.);
#3015=FACE_OUTER_BOUND('',#5889,.T.);
#3016=FACE_OUTER_BOUND('',#5890,.T.);
#3017=FACE_OUTER_BOUND('',#5891,.T.);
#3018=FACE_OUTER_BOUND('',#5892,.T.);
#3019=FACE_OUTER_BOUND('',#5893,.T.);
#3020=FACE_OUTER_BOUND('',#5894,.T.);
#3021=FACE_OUTER_BOUND('',#5895,.T.);
#3022=FACE_OUTER_BOUND('',#5896,.T.);
#3023=FACE_OUTER_BOUND('',#5897,.T.);
#3024=FACE_OUTER_BOUND('',#5898,.T.);
#3025=FACE_OUTER_BOUND('',#5899,.T.);
#3026=FACE_OUTER_BOUND('',#5900,.T.);
#3027=FACE_OUTER_BOUND('',#5901,.T.);
#3028=FACE_OUTER_BOUND('',#5902,.T.);
#3029=FACE_OUTER_BOUND('',#5903,.T.);
#3030=FACE_OUTER_BOUND('',#5904,.T.);
#3031=FACE_OUTER_BOUND('',#5905,.T.);
#3032=FACE_OUTER_BOUND('',#5906,.T.);
#3033=FACE_OUTER_BOUND('',#5907,.T.);
#3034=FACE_OUTER_BOUND('',#5908,.T.);
#3035=FACE_OUTER_BOUND('',#5909,.T.);
#3036=FACE_OUTER_BOUND('',#5910,.T.);
#3037=FACE_OUTER_BOUND('',#5911,.T.);
#3038=FACE_OUTER_BOUND('',#5912,.T.);
#3039=FACE_OUTER_BOUND('',#5913,.T.);
#3040=FACE_OUTER_BOUND('',#5914,.T.);
#3041=FACE_OUTER_BOUND('',#5915,.T.);
#3042=FACE_OUTER_BOUND('',#5916,.T.);
#3043=FACE_OUTER_BOUND('',#5917,.T.);
#3044=FACE_OUTER_BOUND('',#5918,.T.);
#3045=FACE_OUTER_BOUND('',#5919,.T.);
#3046=FACE_OUTER_BOUND('',#5920,.T.);
#3047=FACE_OUTER_BOUND('',#5921,.T.);
#3048=FACE_OUTER_BOUND('',#5922,.T.);
#3049=FACE_OUTER_BOUND('',#5923,.T.);
#3050=FACE_OUTER_BOUND('',#5924,.T.);
#3051=FACE_OUTER_BOUND('',#5925,.T.);
#3052=FACE_OUTER_BOUND('',#5926,.T.);
#3053=FACE_OUTER_BOUND('',#5927,.T.);
#3054=FACE_OUTER_BOUND('',#5928,.T.);
#3055=FACE_OUTER_BOUND('',#5929,.T.);
#3056=FACE_OUTER_BOUND('',#5930,.T.);
#3057=FACE_OUTER_BOUND('',#5931,.T.);
#3058=FACE_OUTER_BOUND('',#5932,.T.);
#3059=FACE_OUTER_BOUND('',#5933,.T.);
#3060=FACE_OUTER_BOUND('',#5934,.T.);
#3061=FACE_OUTER_BOUND('',#5935,.T.);
#3062=FACE_OUTER_BOUND('',#5936,.T.);
#3063=FACE_OUTER_BOUND('',#5937,.T.);
#3064=FACE_OUTER_BOUND('',#5938,.T.);
#3065=FACE_OUTER_BOUND('',#5939,.T.);
#3066=FACE_OUTER_BOUND('',#5940,.T.);
#3067=FACE_OUTER_BOUND('',#5941,.T.);
#3068=FACE_OUTER_BOUND('',#5942,.T.);
#3069=FACE_OUTER_BOUND('',#5943,.T.);
#3070=FACE_OUTER_BOUND('',#5944,.T.);
#3071=FACE_OUTER_BOUND('',#5945,.T.);
#3072=FACE_OUTER_BOUND('',#5946,.T.);
#3073=FACE_OUTER_BOUND('',#5947,.T.);
#3074=FACE_OUTER_BOUND('',#5948,.T.);
#3075=FACE_OUTER_BOUND('',#5949,.T.);
#3076=FACE_OUTER_BOUND('',#5950,.T.);
#3077=FACE_OUTER_BOUND('',#5951,.T.);
#3078=FACE_OUTER_BOUND('',#5952,.T.);
#3079=FACE_OUTER_BOUND('',#5953,.T.);
#3080=FACE_OUTER_BOUND('',#5954,.T.);
#3081=FACE_OUTER_BOUND('',#5955,.T.);
#3082=FACE_OUTER_BOUND('',#5956,.T.);
#3083=FACE_OUTER_BOUND('',#5957,.T.);
#3084=FACE_OUTER_BOUND('',#5958,.T.);
#3085=FACE_OUTER_BOUND('',#5959,.T.);
#3086=FACE_OUTER_BOUND('',#5960,.T.);
#3087=FACE_OUTER_BOUND('',#5961,.T.);
#3088=FACE_OUTER_BOUND('',#5962,.T.);
#3089=FACE_OUTER_BOUND('',#5963,.T.);
#3090=FACE_OUTER_BOUND('',#5964,.T.);
#3091=FACE_OUTER_BOUND('',#5965,.T.);
#3092=FACE_OUTER_BOUND('',#5966,.T.);
#3093=FACE_OUTER_BOUND('',#5967,.T.);
#3094=FACE_OUTER_BOUND('',#5968,.T.);
#3095=FACE_OUTER_BOUND('',#5969,.T.);
#3096=FACE_OUTER_BOUND('',#5970,.T.);
#3097=FACE_OUTER_BOUND('',#5971,.T.);
#3098=FACE_OUTER_BOUND('',#5972,.T.);
#3099=FACE_OUTER_BOUND('',#5973,.T.);
#3100=FACE_OUTER_BOUND('',#5974,.T.);
#3101=FACE_OUTER_BOUND('',#5975,.T.);
#3102=FACE_OUTER_BOUND('',#5976,.T.);
#3103=FACE_OUTER_BOUND('',#5977,.T.);
#3104=FACE_OUTER_BOUND('',#5978,.T.);
#3105=FACE_OUTER_BOUND('',#5979,.T.);
#3106=FACE_OUTER_BOUND('',#5980,.T.);
#3107=FACE_OUTER_BOUND('',#5981,.T.);
#3108=FACE_OUTER_BOUND('',#5982,.T.);
#3109=FACE_OUTER_BOUND('',#5983,.T.);
#3110=FACE_OUTER_BOUND('',#5984,.T.);
#3111=FACE_OUTER_BOUND('',#5985,.T.);
#3112=FACE_OUTER_BOUND('',#5986,.T.);
#3113=FACE_OUTER_BOUND('',#5987,.T.);
#3114=FACE_OUTER_BOUND('',#5988,.T.);
#3115=FACE_OUTER_BOUND('',#5989,.T.);
#3116=FACE_OUTER_BOUND('',#5990,.T.);
#3117=FACE_OUTER_BOUND('',#5991,.T.);
#3118=FACE_OUTER_BOUND('',#5992,.T.);
#3119=FACE_OUTER_BOUND('',#5993,.T.);
#3120=FACE_OUTER_BOUND('',#5994,.T.);
#3121=FACE_OUTER_BOUND('',#5995,.T.);
#3122=FACE_OUTER_BOUND('',#5996,.T.);
#3123=FACE_OUTER_BOUND('',#5997,.T.);
#3124=FACE_OUTER_BOUND('',#5998,.T.);
#3125=FACE_OUTER_BOUND('',#5999,.T.);
#3126=FACE_OUTER_BOUND('',#6000,.T.);
#3127=FACE_OUTER_BOUND('',#6001,.T.);
#3128=FACE_OUTER_BOUND('',#6002,.T.);
#3129=FACE_OUTER_BOUND('',#6003,.T.);
#3130=FACE_OUTER_BOUND('',#6004,.T.);
#3131=FACE_OUTER_BOUND('',#6005,.T.);
#3132=FACE_OUTER_BOUND('',#6006,.T.);
#3133=FACE_OUTER_BOUND('',#6007,.T.);
#3134=FACE_OUTER_BOUND('',#6008,.T.);
#3135=EDGE_LOOP('',(#21105,#21106,#21107));
#3136=EDGE_LOOP('',(#21108,#21109,#21110));
#3137=EDGE_LOOP('',(#21111,#21112,#21113));
#3138=EDGE_LOOP('',(#21114,#21115,#21116));
#3139=EDGE_LOOP('',(#21117,#21118,#21119));
#3140=EDGE_LOOP('',(#21120,#21121,#21122));
#3141=EDGE_LOOP('',(#21123,#21124,#21125));
#3142=EDGE_LOOP('',(#21126,#21127,#21128));
#3143=EDGE_LOOP('',(#21129,#21130,#21131));
#3144=EDGE_LOOP('',(#21132,#21133,#21134));
#3145=EDGE_LOOP('',(#21135,#21136,#21137));
#3146=EDGE_LOOP('',(#21138,#21139,#21140));
#3147=EDGE_LOOP('',(#21141,#21142,#21143));
#3148=EDGE_LOOP('',(#21144,#21145,#21146));
#3149=EDGE_LOOP('',(#21147,#21148,#21149,#21150,#21151,#21152,#21153,#21154,
#21155,#21156,#21157,#21158,#21159,#21160,#21161,#21162,#21163,#21164,#21165,
#21166,#21167,#21168,#21169,#21170,#21171,#21172,#21173,#21174,#21175,#21176,
#21177,#21178,#21179,#21180,#21181,#21182,#21183,#21184,#21185,#21186,#21187,
#21188,#21189,#21190,#21191,#21192,#21193,#21194,#21195,#21196,#21197,#21198,
#21199,#21200,#21201,#21202,#21203,#21204,#21205,#21206,#21207,#21208,#21209,
#21210,#21211,#21212,#21213,#21214,#21215,#21216,#21217,#21218,#21219,#21220,
#21221,#21222,#21223,#21224,#21225,#21226,#21227,#21228,#21229,#21230,#21231,
#21232,#21233,#21234,#21235,#21236,#21237,#21238,#21239,#21240,#21241,#21242,
#21243,#21244,#21245,#21246,#21247,#21248,#21249,#21250,#21251,#21252,#21253,
#21254,#21255,#21256,#21257,#21258,#21259,#21260,#21261,#21262,#21263,#21264,
#21265,#21266,#21267,#21268,#21269,#21270,#21271,#21272,#21273,#21274,#21275,
#21276,#21277,#21278,#21279,#21280,#21281,#21282,#21283,#21284,#21285,#21286,
#21287,#21288,#21289,#21290,#21291,#21292,#21293,#21294,#21295,#21296,#21297,
#21298,#21299,#21300,#21301,#21302,#21303,#21304,#21305,#21306,#21307,#21308,
#21309,#21310,#21311,#21312,#21313,#21314,#21315,#21316,#21317,#21318,#21319,
#21320,#21321,#21322,#21323,#21324,#21325,#21326,#21327,#21328,#21329));
#3150=EDGE_LOOP('',(#21330,#21331,#21332,#21333));
#3151=EDGE_LOOP('',(#21334,#21335,#21336,#21337));
#3152=EDGE_LOOP('',(#21338,#21339,#21340,#21341,#21342,#21343));
#3153=EDGE_LOOP('',(#21344,#21345,#21346,#21347,#21348,#21349));
#3154=EDGE_LOOP('',(#21350,#21351,#21352,#21353,#21354,#21355,#21356,#21357,
#21358,#21359,#21360,#21361,#21362,#21363,#21364,#21365));
#3155=EDGE_LOOP('',(#21366,#21367,#21368,#21369,#21370,#21371,#21372,#21373,
#21374,#21375,#21376,#21377,#21378,#21379,#21380,#21381));
#3156=EDGE_LOOP('',(#21382,#21383,#21384,#21385,#21386,#21387,#21388,#21389,
#21390,#21391,#21392,#21393,#21394,#21395,#21396,#21397,#21398,#21399,#21400,
#21401,#21402,#21403,#21404,#21405,#21406,#21407,#21408,#21409,#21410,#21411,
#21412,#21413));
#3157=EDGE_LOOP('',(#21414,#21415,#21416,#21417));
#3158=EDGE_LOOP('',(#21418,#21419,#21420,#21421));
#3159=EDGE_LOOP('',(#21422,#21423,#21424,#21425,#21426,#21427,#21428,#21429,
#21430,#21431,#21432,#21433,#21434,#21435));
#3160=EDGE_LOOP('',(#21436,#21437,#21438,#21439));
#3161=EDGE_LOOP('',(#21440,#21441,#21442,#21443,#21444,#21445,#21446,#21447,
#21448));
#3162=EDGE_LOOP('',(#21449,#21450,#21451,#21452));
#3163=EDGE_LOOP('',(#21453,#21454,#21455,#21456,#21457,#21458,#21459,#21460,
#21461));
#3164=EDGE_LOOP('',(#21462,#21463,#21464,#21465));
#3165=EDGE_LOOP('',(#21466,#21467,#21468,#21469));
#3166=EDGE_LOOP('',(#21470,#21471,#21472,#21473,#21474,#21475,#21476,#21477,
#21478,#21479,#21480,#21481,#21482,#21483));
#3167=EDGE_LOOP('',(#21484,#21485,#21486,#21487));
#3168=EDGE_LOOP('',(#21488,#21489,#21490,#21491,#21492,#21493));
#3169=EDGE_LOOP('',(#21494,#21495,#21496,#21497));
#3170=EDGE_LOOP('',(#21498,#21499,#21500,#21501,#21502));
#3171=EDGE_LOOP('',(#21503,#21504,#21505,#21506));
#3172=EDGE_LOOP('',(#21507,#21508,#21509,#21510,#21511));
#3173=EDGE_LOOP('',(#21512,#21513,#21514,#21515));
#3174=EDGE_LOOP('',(#21516,#21517,#21518,#21519));
#3175=EDGE_LOOP('',(#21520,#21521,#21522,#21523));
#3176=EDGE_LOOP('',(#21524,#21525,#21526,#21527));
#3177=EDGE_LOOP('',(#21528,#21529,#21530,#21531));
#3178=EDGE_LOOP('',(#21532,#21533,#21534,#21535));
#3179=EDGE_LOOP('',(#21536,#21537,#21538,#21539));
#3180=EDGE_LOOP('',(#21540,#21541,#21542,#21543));
#3181=EDGE_LOOP('',(#21544,#21545,#21546,#21547));
#3182=EDGE_LOOP('',(#21548,#21549,#21550,#21551));
#3183=EDGE_LOOP('',(#21552,#21553,#21554,#21555));
#3184=EDGE_LOOP('',(#21556,#21557,#21558,#21559));
#3185=EDGE_LOOP('',(#21560,#21561,#21562,#21563,#21564));
#3186=EDGE_LOOP('',(#21565,#21566,#21567,#21568));
#3187=EDGE_LOOP('',(#21569,#21570,#21571,#21572,#21573,#21574));
#3188=EDGE_LOOP('',(#21575,#21576,#21577,#21578));
#3189=EDGE_LOOP('',(#21579,#21580,#21581,#21582,#21583));
#3190=EDGE_LOOP('',(#21584,#21585,#21586,#21587));
#3191=EDGE_LOOP('',(#21588,#21589,#21590,#21591,#21592));
#3192=EDGE_LOOP('',(#21593,#21594,#21595,#21596));
#3193=EDGE_LOOP('',(#21597,#21598,#21599,#21600,#21601,#21602));
#3194=EDGE_LOOP('',(#21603,#21604,#21605,#21606));
#3195=EDGE_LOOP('',(#21607,#21608,#21609,#21610,#21611));
#3196=EDGE_LOOP('',(#21612,#21613,#21614,#21615));
#3197=EDGE_LOOP('',(#21616,#21617,#21618,#21619,#21620));
#3198=EDGE_LOOP('',(#21621,#21622,#21623,#21624,#21625,#21626,#21627));
#3199=EDGE_LOOP('',(#21628,#21629,#21630,#21631));
#3200=EDGE_LOOP('',(#21632,#21633,#21634,#21635,#21636));
#3201=EDGE_LOOP('',(#21637,#21638,#21639,#21640));
#3202=EDGE_LOOP('',(#21641,#21642,#21643,#21644));
#3203=EDGE_LOOP('',(#21645,#21646,#21647,#21648));
#3204=EDGE_LOOP('',(#21649,#21650,#21651,#21652));
#3205=EDGE_LOOP('',(#21653,#21654,#21655,#21656));
#3206=EDGE_LOOP('',(#21657,#21658,#21659,#21660));
#3207=EDGE_LOOP('',(#21661,#21662,#21663,#21664));
#3208=EDGE_LOOP('',(#21665,#21666,#21667,#21668));
#3209=EDGE_LOOP('',(#21669,#21670,#21671,#21672));
#3210=EDGE_LOOP('',(#21673,#21674,#21675,#21676));
#3211=EDGE_LOOP('',(#21677,#21678,#21679,#21680,#21681,#21682,#21683));
#3212=EDGE_LOOP('',(#21684,#21685,#21686,#21687));
#3213=EDGE_LOOP('',(#21688,#21689,#21690,#21691));
#3214=EDGE_LOOP('',(#21692,#21693,#21694,#21695));
#3215=EDGE_LOOP('',(#21696,#21697,#21698,#21699));
#3216=EDGE_LOOP('',(#21700,#21701,#21702,#21703));
#3217=EDGE_LOOP('',(#21704,#21705,#21706,#21707,#21708,#21709));
#3218=EDGE_LOOP('',(#21710,#21711,#21712,#21713));
#3219=EDGE_LOOP('',(#21714,#21715,#21716,#21717));
#3220=EDGE_LOOP('',(#21718,#21719,#21720,#21721));
#3221=EDGE_LOOP('',(#21722,#21723,#21724,#21725,#21726,#21727));
#3222=EDGE_LOOP('',(#21728,#21729,#21730,#21731));
#3223=EDGE_LOOP('',(#21732,#21733,#21734,#21735));
#3224=EDGE_LOOP('',(#21736,#21737,#21738,#21739));
#3225=EDGE_LOOP('',(#21740,#21741,#21742,#21743));
#3226=EDGE_LOOP('',(#21744,#21745,#21746,#21747));
#3227=EDGE_LOOP('',(#21748,#21749,#21750,#21751));
#3228=EDGE_LOOP('',(#21752,#21753,#21754,#21755));
#3229=EDGE_LOOP('',(#21756,#21757,#21758,#21759));
#3230=EDGE_LOOP('',(#21760,#21761,#21762,#21763));
#3231=EDGE_LOOP('',(#21764,#21765,#21766,#21767));
#3232=EDGE_LOOP('',(#21768,#21769,#21770,#21771));
#3233=EDGE_LOOP('',(#21772,#21773,#21774,#21775));
#3234=EDGE_LOOP('',(#21776,#21777,#21778,#21779,#21780));
#3235=EDGE_LOOP('',(#21781,#21782,#21783,#21784));
#3236=EDGE_LOOP('',(#21785,#21786,#21787,#21788));
#3237=EDGE_LOOP('',(#21789,#21790,#21791,#21792,#21793,#21794,#21795,#21796,
#21797,#21798,#21799,#21800));
#3238=EDGE_LOOP('',(#21801,#21802,#21803,#21804));
#3239=EDGE_LOOP('',(#21805,#21806,#21807,#21808));
#3240=EDGE_LOOP('',(#21809,#21810,#21811,#21812));
#3241=EDGE_LOOP('',(#21813,#21814,#21815,#21816));
#3242=EDGE_LOOP('',(#21817,#21818,#21819,#21820));
#3243=EDGE_LOOP('',(#21821,#21822,#21823,#21824));
#3244=EDGE_LOOP('',(#21825,#21826,#21827,#21828,#21829));
#3245=EDGE_LOOP('',(#21830,#21831,#21832,#21833));
#3246=EDGE_LOOP('',(#21834,#21835,#21836,#21837));
#3247=EDGE_LOOP('',(#21838,#21839,#21840,#21841));
#3248=EDGE_LOOP('',(#21842,#21843,#21844,#21845,#21846,#21847,#21848,#21849,
#21850,#21851,#21852,#21853,#21854,#21855,#21856,#21857,#21858,#21859,#21860));
#3249=EDGE_LOOP('',(#21861,#21862,#21863));
#3250=EDGE_LOOP('',(#21864,#21865,#21866));
#3251=EDGE_LOOP('',(#21867,#21868,#21869));
#3252=EDGE_LOOP('',(#21870,#21871,#21872));
#3253=EDGE_LOOP('',(#21873,#21874,#21875));
#3254=EDGE_LOOP('',(#21876,#21877,#21878));
#3255=EDGE_LOOP('',(#21879,#21880,#21881));
#3256=EDGE_LOOP('',(#21882,#21883,#21884));
#3257=EDGE_LOOP('',(#21885,#21886,#21887));
#3258=EDGE_LOOP('',(#21888,#21889,#21890));
#3259=EDGE_LOOP('',(#21891,#21892,#21893));
#3260=EDGE_LOOP('',(#21894,#21895,#21896));
#3261=EDGE_LOOP('',(#21897,#21898,#21899));
#3262=EDGE_LOOP('',(#21900,#21901,#21902));
#3263=EDGE_LOOP('',(#21903,#21904,#21905));
#3264=EDGE_LOOP('',(#21906,#21907,#21908));
#3265=EDGE_LOOP('',(#21909,#21910,#21911));
#3266=EDGE_LOOP('',(#21912,#21913,#21914));
#3267=EDGE_LOOP('',(#21915,#21916,#21917));
#3268=EDGE_LOOP('',(#21918,#21919,#21920));
#3269=EDGE_LOOP('',(#21921,#21922,#21923));
#3270=EDGE_LOOP('',(#21924,#21925,#21926));
#3271=EDGE_LOOP('',(#21927,#21928,#21929));
#3272=EDGE_LOOP('',(#21930,#21931,#21932));
#3273=EDGE_LOOP('',(#21933,#21934,#21935));
#3274=EDGE_LOOP('',(#21936,#21937,#21938));
#3275=EDGE_LOOP('',(#21939,#21940,#21941));
#3276=EDGE_LOOP('',(#21942,#21943,#21944));
#3277=EDGE_LOOP('',(#21945,#21946,#21947));
#3278=EDGE_LOOP('',(#21948,#21949,#21950));
#3279=EDGE_LOOP('',(#21951,#21952,#21953));
#3280=EDGE_LOOP('',(#21954,#21955,#21956));
#3281=EDGE_LOOP('',(#21957,#21958,#21959));
#3282=EDGE_LOOP('',(#21960,#21961,#21962));
#3283=EDGE_LOOP('',(#21963,#21964,#21965));
#3284=EDGE_LOOP('',(#21966,#21967,#21968));
#3285=EDGE_LOOP('',(#21969,#21970,#21971));
#3286=EDGE_LOOP('',(#21972,#21973,#21974));
#3287=EDGE_LOOP('',(#21975,#21976,#21977));
#3288=EDGE_LOOP('',(#21978,#21979,#21980));
#3289=EDGE_LOOP('',(#21981,#21982,#21983));
#3290=EDGE_LOOP('',(#21984,#21985,#21986));
#3291=EDGE_LOOP('',(#21987,#21988,#21989));
#3292=EDGE_LOOP('',(#21990,#21991,#21992));
#3293=EDGE_LOOP('',(#21993,#21994,#21995));
#3294=EDGE_LOOP('',(#21996,#21997,#21998));
#3295=EDGE_LOOP('',(#21999,#22000,#22001));
#3296=EDGE_LOOP('',(#22002,#22003,#22004));
#3297=EDGE_LOOP('',(#22005,#22006,#22007));
#3298=EDGE_LOOP('',(#22008,#22009,#22010));
#3299=EDGE_LOOP('',(#22011,#22012,#22013));
#3300=EDGE_LOOP('',(#22014,#22015,#22016));
#3301=EDGE_LOOP('',(#22017,#22018,#22019));
#3302=EDGE_LOOP('',(#22020,#22021,#22022));
#3303=EDGE_LOOP('',(#22023,#22024,#22025));
#3304=EDGE_LOOP('',(#22026,#22027,#22028));
#3305=EDGE_LOOP('',(#22029,#22030,#22031));
#3306=EDGE_LOOP('',(#22032,#22033,#22034));
#3307=EDGE_LOOP('',(#22035,#22036,#22037));
#3308=EDGE_LOOP('',(#22038,#22039,#22040));
#3309=EDGE_LOOP('',(#22041,#22042,#22043));
#3310=EDGE_LOOP('',(#22044,#22045,#22046));
#3311=EDGE_LOOP('',(#22047,#22048,#22049));
#3312=EDGE_LOOP('',(#22050,#22051,#22052));
#3313=EDGE_LOOP('',(#22053,#22054,#22055));
#3314=EDGE_LOOP('',(#22056,#22057,#22058));
#3315=EDGE_LOOP('',(#22059,#22060,#22061));
#3316=EDGE_LOOP('',(#22062,#22063,#22064));
#3317=EDGE_LOOP('',(#22065,#22066,#22067));
#3318=EDGE_LOOP('',(#22068,#22069,#22070));
#3319=EDGE_LOOP('',(#22071,#22072,#22073));
#3320=EDGE_LOOP('',(#22074,#22075,#22076));
#3321=EDGE_LOOP('',(#22077,#22078,#22079));
#3322=EDGE_LOOP('',(#22080,#22081,#22082));
#3323=EDGE_LOOP('',(#22083,#22084,#22085));
#3324=EDGE_LOOP('',(#22086,#22087,#22088));
#3325=EDGE_LOOP('',(#22089,#22090,#22091));
#3326=EDGE_LOOP('',(#22092,#22093,#22094));
#3327=EDGE_LOOP('',(#22095,#22096,#22097));
#3328=EDGE_LOOP('',(#22098,#22099,#22100));
#3329=EDGE_LOOP('',(#22101,#22102,#22103));
#3330=EDGE_LOOP('',(#22104,#22105,#22106));
#3331=EDGE_LOOP('',(#22107,#22108,#22109));
#3332=EDGE_LOOP('',(#22110,#22111,#22112));
#3333=EDGE_LOOP('',(#22113,#22114,#22115));
#3334=EDGE_LOOP('',(#22116,#22117,#22118));
#3335=EDGE_LOOP('',(#22119,#22120,#22121));
#3336=EDGE_LOOP('',(#22122,#22123,#22124));
#3337=EDGE_LOOP('',(#22125,#22126,#22127));
#3338=EDGE_LOOP('',(#22128,#22129,#22130));
#3339=EDGE_LOOP('',(#22131,#22132,#22133));
#3340=EDGE_LOOP('',(#22134,#22135,#22136));
#3341=EDGE_LOOP('',(#22137,#22138,#22139));
#3342=EDGE_LOOP('',(#22140,#22141,#22142));
#3343=EDGE_LOOP('',(#22143,#22144,#22145));
#3344=EDGE_LOOP('',(#22146,#22147,#22148));
#3345=EDGE_LOOP('',(#22149,#22150,#22151));
#3346=EDGE_LOOP('',(#22152,#22153,#22154));
#3347=EDGE_LOOP('',(#22155,#22156,#22157));
#3348=EDGE_LOOP('',(#22158,#22159,#22160));
#3349=EDGE_LOOP('',(#22161,#22162,#22163));
#3350=EDGE_LOOP('',(#22164,#22165,#22166));
#3351=EDGE_LOOP('',(#22167,#22168,#22169));
#3352=EDGE_LOOP('',(#22170,#22171,#22172));
#3353=EDGE_LOOP('',(#22173,#22174,#22175));
#3354=EDGE_LOOP('',(#22176,#22177,#22178));
#3355=EDGE_LOOP('',(#22179,#22180,#22181));
#3356=EDGE_LOOP('',(#22182,#22183,#22184));
#3357=EDGE_LOOP('',(#22185,#22186,#22187));
#3358=EDGE_LOOP('',(#22188,#22189,#22190));
#3359=EDGE_LOOP('',(#22191,#22192,#22193));
#3360=EDGE_LOOP('',(#22194,#22195,#22196));
#3361=EDGE_LOOP('',(#22197,#22198,#22199));
#3362=EDGE_LOOP('',(#22200,#22201,#22202));
#3363=EDGE_LOOP('',(#22203,#22204,#22205));
#3364=EDGE_LOOP('',(#22206,#22207,#22208));
#3365=EDGE_LOOP('',(#22209,#22210,#22211));
#3366=EDGE_LOOP('',(#22212,#22213,#22214));
#3367=EDGE_LOOP('',(#22215,#22216,#22217));
#3368=EDGE_LOOP('',(#22218,#22219,#22220));
#3369=EDGE_LOOP('',(#22221,#22222,#22223));
#3370=EDGE_LOOP('',(#22224,#22225,#22226));
#3371=EDGE_LOOP('',(#22227,#22228,#22229));
#3372=EDGE_LOOP('',(#22230,#22231,#22232));
#3373=EDGE_LOOP('',(#22233,#22234,#22235));
#3374=EDGE_LOOP('',(#22236,#22237,#22238));
#3375=EDGE_LOOP('',(#22239,#22240,#22241));
#3376=EDGE_LOOP('',(#22242,#22243,#22244));
#3377=EDGE_LOOP('',(#22245,#22246,#22247));
#3378=EDGE_LOOP('',(#22248,#22249,#22250));
#3379=EDGE_LOOP('',(#22251,#22252,#22253));
#3380=EDGE_LOOP('',(#22254,#22255,#22256));
#3381=EDGE_LOOP('',(#22257,#22258,#22259));
#3382=EDGE_LOOP('',(#22260,#22261,#22262));
#3383=EDGE_LOOP('',(#22263,#22264,#22265));
#3384=EDGE_LOOP('',(#22266,#22267,#22268));
#3385=EDGE_LOOP('',(#22269,#22270,#22271));
#3386=EDGE_LOOP('',(#22272,#22273,#22274));
#3387=EDGE_LOOP('',(#22275,#22276,#22277));
#3388=EDGE_LOOP('',(#22278,#22279,#22280));
#3389=EDGE_LOOP('',(#22281,#22282,#22283));
#3390=EDGE_LOOP('',(#22284,#22285,#22286));
#3391=EDGE_LOOP('',(#22287,#22288,#22289));
#3392=EDGE_LOOP('',(#22290,#22291,#22292));
#3393=EDGE_LOOP('',(#22293,#22294,#22295));
#3394=EDGE_LOOP('',(#22296,#22297,#22298));
#3395=EDGE_LOOP('',(#22299,#22300,#22301));
#3396=EDGE_LOOP('',(#22302,#22303,#22304));
#3397=EDGE_LOOP('',(#22305,#22306,#22307));
#3398=EDGE_LOOP('',(#22308,#22309,#22310));
#3399=EDGE_LOOP('',(#22311,#22312,#22313));
#3400=EDGE_LOOP('',(#22314,#22315,#22316));
#3401=EDGE_LOOP('',(#22317,#22318,#22319));
#3402=EDGE_LOOP('',(#22320,#22321,#22322));
#3403=EDGE_LOOP('',(#22323,#22324,#22325));
#3404=EDGE_LOOP('',(#22326,#22327,#22328));
#3405=EDGE_LOOP('',(#22329,#22330,#22331));
#3406=EDGE_LOOP('',(#22332,#22333,#22334));
#3407=EDGE_LOOP('',(#22335,#22336,#22337));
#3408=EDGE_LOOP('',(#22338,#22339,#22340));
#3409=EDGE_LOOP('',(#22341,#22342,#22343));
#3410=EDGE_LOOP('',(#22344,#22345,#22346));
#3411=EDGE_LOOP('',(#22347,#22348,#22349));
#3412=EDGE_LOOP('',(#22350,#22351,#22352));
#3413=EDGE_LOOP('',(#22353,#22354,#22355));
#3414=EDGE_LOOP('',(#22356,#22357,#22358));
#3415=EDGE_LOOP('',(#22359,#22360,#22361));
#3416=EDGE_LOOP('',(#22362,#22363,#22364));
#3417=EDGE_LOOP('',(#22365,#22366,#22367));
#3418=EDGE_LOOP('',(#22368,#22369,#22370));
#3419=EDGE_LOOP('',(#22371,#22372,#22373));
#3420=EDGE_LOOP('',(#22374,#22375,#22376));
#3421=EDGE_LOOP('',(#22377,#22378,#22379));
#3422=EDGE_LOOP('',(#22380,#22381,#22382));
#3423=EDGE_LOOP('',(#22383,#22384,#22385));
#3424=EDGE_LOOP('',(#22386,#22387,#22388));
#3425=EDGE_LOOP('',(#22389,#22390,#22391));
#3426=EDGE_LOOP('',(#22392,#22393,#22394));
#3427=EDGE_LOOP('',(#22395,#22396,#22397));
#3428=EDGE_LOOP('',(#22398,#22399,#22400));
#3429=EDGE_LOOP('',(#22401,#22402,#22403));
#3430=EDGE_LOOP('',(#22404,#22405,#22406));
#3431=EDGE_LOOP('',(#22407,#22408,#22409));
#3432=EDGE_LOOP('',(#22410,#22411,#22412));
#3433=EDGE_LOOP('',(#22413,#22414,#22415));
#3434=EDGE_LOOP('',(#22416,#22417,#22418));
#3435=EDGE_LOOP('',(#22419,#22420,#22421));
#3436=EDGE_LOOP('',(#22422,#22423,#22424));
#3437=EDGE_LOOP('',(#22425,#22426,#22427));
#3438=EDGE_LOOP('',(#22428,#22429,#22430));
#3439=EDGE_LOOP('',(#22431,#22432,#22433));
#3440=EDGE_LOOP('',(#22434,#22435,#22436));
#3441=EDGE_LOOP('',(#22437,#22438,#22439));
#3442=EDGE_LOOP('',(#22440,#22441,#22442));
#3443=EDGE_LOOP('',(#22443,#22444,#22445));
#3444=EDGE_LOOP('',(#22446,#22447,#22448));
#3445=EDGE_LOOP('',(#22449,#22450,#22451));
#3446=EDGE_LOOP('',(#22452,#22453,#22454));
#3447=EDGE_LOOP('',(#22455,#22456,#22457));
#3448=EDGE_LOOP('',(#22458,#22459,#22460));
#3449=EDGE_LOOP('',(#22461,#22462,#22463));
#3450=EDGE_LOOP('',(#22464,#22465,#22466));
#3451=EDGE_LOOP('',(#22467,#22468,#22469));
#3452=EDGE_LOOP('',(#22470,#22471,#22472));
#3453=EDGE_LOOP('',(#22473,#22474,#22475));
#3454=EDGE_LOOP('',(#22476,#22477,#22478));
#3455=EDGE_LOOP('',(#22479,#22480,#22481));
#3456=EDGE_LOOP('',(#22482,#22483,#22484));
#3457=EDGE_LOOP('',(#22485,#22486,#22487));
#3458=EDGE_LOOP('',(#22488,#22489,#22490));
#3459=EDGE_LOOP('',(#22491,#22492,#22493));
#3460=EDGE_LOOP('',(#22494,#22495,#22496));
#3461=EDGE_LOOP('',(#22497,#22498,#22499));
#3462=EDGE_LOOP('',(#22500,#22501,#22502));
#3463=EDGE_LOOP('',(#22503,#22504,#22505));
#3464=EDGE_LOOP('',(#22506,#22507,#22508));
#3465=EDGE_LOOP('',(#22509,#22510,#22511));
#3466=EDGE_LOOP('',(#22512,#22513,#22514));
#3467=EDGE_LOOP('',(#22515,#22516,#22517));
#3468=EDGE_LOOP('',(#22518,#22519,#22520));
#3469=EDGE_LOOP('',(#22521,#22522,#22523));
#3470=EDGE_LOOP('',(#22524,#22525,#22526));
#3471=EDGE_LOOP('',(#22527,#22528,#22529));
#3472=EDGE_LOOP('',(#22530,#22531,#22532));
#3473=EDGE_LOOP('',(#22533,#22534,#22535));
#3474=EDGE_LOOP('',(#22536,#22537,#22538));
#3475=EDGE_LOOP('',(#22539,#22540,#22541));
#3476=EDGE_LOOP('',(#22542,#22543,#22544));
#3477=EDGE_LOOP('',(#22545,#22546,#22547));
#3478=EDGE_LOOP('',(#22548,#22549,#22550));
#3479=EDGE_LOOP('',(#22551,#22552,#22553));
#3480=EDGE_LOOP('',(#22554,#22555,#22556));
#3481=EDGE_LOOP('',(#22557,#22558,#22559));
#3482=EDGE_LOOP('',(#22560,#22561,#22562));
#3483=EDGE_LOOP('',(#22563,#22564,#22565));
#3484=EDGE_LOOP('',(#22566,#22567,#22568));
#3485=EDGE_LOOP('',(#22569,#22570,#22571));
#3486=EDGE_LOOP('',(#22572,#22573,#22574));
#3487=EDGE_LOOP('',(#22575,#22576,#22577));
#3488=EDGE_LOOP('',(#22578,#22579,#22580));
#3489=EDGE_LOOP('',(#22581,#22582,#22583));
#3490=EDGE_LOOP('',(#22584,#22585,#22586));
#3491=EDGE_LOOP('',(#22587,#22588,#22589));
#3492=EDGE_LOOP('',(#22590,#22591,#22592));
#3493=EDGE_LOOP('',(#22593,#22594,#22595));
#3494=EDGE_LOOP('',(#22596,#22597,#22598));
#3495=EDGE_LOOP('',(#22599,#22600,#22601));
#3496=EDGE_LOOP('',(#22602,#22603,#22604));
#3497=EDGE_LOOP('',(#22605,#22606,#22607));
#3498=EDGE_LOOP('',(#22608,#22609,#22610));
#3499=EDGE_LOOP('',(#22611,#22612,#22613));
#3500=EDGE_LOOP('',(#22614,#22615,#22616));
#3501=EDGE_LOOP('',(#22617,#22618,#22619));
#3502=EDGE_LOOP('',(#22620,#22621,#22622));
#3503=EDGE_LOOP('',(#22623,#22624,#22625));
#3504=EDGE_LOOP('',(#22626,#22627,#22628));
#3505=EDGE_LOOP('',(#22629,#22630,#22631));
#3506=EDGE_LOOP('',(#22632,#22633,#22634));
#3507=EDGE_LOOP('',(#22635,#22636,#22637));
#3508=EDGE_LOOP('',(#22638,#22639,#22640));
#3509=EDGE_LOOP('',(#22641,#22642,#22643));
#3510=EDGE_LOOP('',(#22644,#22645,#22646));
#3511=EDGE_LOOP('',(#22647,#22648,#22649));
#3512=EDGE_LOOP('',(#22650,#22651,#22652));
#3513=EDGE_LOOP('',(#22653,#22654,#22655));
#3514=EDGE_LOOP('',(#22656,#22657,#22658));
#3515=EDGE_LOOP('',(#22659,#22660,#22661));
#3516=EDGE_LOOP('',(#22662,#22663,#22664));
#3517=EDGE_LOOP('',(#22665,#22666,#22667));
#3518=EDGE_LOOP('',(#22668,#22669,#22670));
#3519=EDGE_LOOP('',(#22671,#22672,#22673));
#3520=EDGE_LOOP('',(#22674,#22675,#22676));
#3521=EDGE_LOOP('',(#22677,#22678,#22679));
#3522=EDGE_LOOP('',(#22680,#22681,#22682));
#3523=EDGE_LOOP('',(#22683,#22684,#22685));
#3524=EDGE_LOOP('',(#22686,#22687,#22688));
#3525=EDGE_LOOP('',(#22689,#22690,#22691));
#3526=EDGE_LOOP('',(#22692,#22693,#22694));
#3527=EDGE_LOOP('',(#22695,#22696,#22697));
#3528=EDGE_LOOP('',(#22698,#22699,#22700));
#3529=EDGE_LOOP('',(#22701,#22702,#22703));
#3530=EDGE_LOOP('',(#22704,#22705,#22706));
#3531=EDGE_LOOP('',(#22707,#22708,#22709));
#3532=EDGE_LOOP('',(#22710,#22711,#22712));
#3533=EDGE_LOOP('',(#22713,#22714,#22715));
#3534=EDGE_LOOP('',(#22716,#22717,#22718));
#3535=EDGE_LOOP('',(#22719,#22720,#22721));
#3536=EDGE_LOOP('',(#22722,#22723,#22724));
#3537=EDGE_LOOP('',(#22725,#22726,#22727));
#3538=EDGE_LOOP('',(#22728,#22729,#22730));
#3539=EDGE_LOOP('',(#22731,#22732,#22733));
#3540=EDGE_LOOP('',(#22734,#22735,#22736));
#3541=EDGE_LOOP('',(#22737,#22738,#22739));
#3542=EDGE_LOOP('',(#22740,#22741,#22742));
#3543=EDGE_LOOP('',(#22743,#22744,#22745));
#3544=EDGE_LOOP('',(#22746,#22747,#22748));
#3545=EDGE_LOOP('',(#22749,#22750,#22751));
#3546=EDGE_LOOP('',(#22752,#22753,#22754));
#3547=EDGE_LOOP('',(#22755,#22756,#22757));
#3548=EDGE_LOOP('',(#22758,#22759,#22760));
#3549=EDGE_LOOP('',(#22761,#22762,#22763));
#3550=EDGE_LOOP('',(#22764,#22765,#22766));
#3551=EDGE_LOOP('',(#22767,#22768,#22769));
#3552=EDGE_LOOP('',(#22770,#22771,#22772));
#3553=EDGE_LOOP('',(#22773,#22774,#22775));
#3554=EDGE_LOOP('',(#22776,#22777,#22778));
#3555=EDGE_LOOP('',(#22779,#22780,#22781));
#3556=EDGE_LOOP('',(#22782,#22783,#22784));
#3557=EDGE_LOOP('',(#22785,#22786,#22787));
#3558=EDGE_LOOP('',(#22788,#22789,#22790));
#3559=EDGE_LOOP('',(#22791,#22792,#22793));
#3560=EDGE_LOOP('',(#22794,#22795,#22796));
#3561=EDGE_LOOP('',(#22797,#22798,#22799));
#3562=EDGE_LOOP('',(#22800,#22801,#22802));
#3563=EDGE_LOOP('',(#22803,#22804,#22805));
#3564=EDGE_LOOP('',(#22806,#22807,#22808));
#3565=EDGE_LOOP('',(#22809,#22810,#22811));
#3566=EDGE_LOOP('',(#22812,#22813,#22814));
#3567=EDGE_LOOP('',(#22815,#22816,#22817));
#3568=EDGE_LOOP('',(#22818,#22819,#22820));
#3569=EDGE_LOOP('',(#22821,#22822,#22823));
#3570=EDGE_LOOP('',(#22824,#22825,#22826));
#3571=EDGE_LOOP('',(#22827,#22828,#22829));
#3572=EDGE_LOOP('',(#22830,#22831,#22832));
#3573=EDGE_LOOP('',(#22833,#22834,#22835));
#3574=EDGE_LOOP('',(#22836,#22837,#22838));
#3575=EDGE_LOOP('',(#22839,#22840,#22841));
#3576=EDGE_LOOP('',(#22842,#22843,#22844));
#3577=EDGE_LOOP('',(#22845,#22846,#22847));
#3578=EDGE_LOOP('',(#22848,#22849,#22850));
#3579=EDGE_LOOP('',(#22851,#22852,#22853));
#3580=EDGE_LOOP('',(#22854,#22855,#22856));
#3581=EDGE_LOOP('',(#22857,#22858,#22859));
#3582=EDGE_LOOP('',(#22860,#22861,#22862));
#3583=EDGE_LOOP('',(#22863,#22864,#22865));
#3584=EDGE_LOOP('',(#22866,#22867,#22868));
#3585=EDGE_LOOP('',(#22869,#22870,#22871));
#3586=EDGE_LOOP('',(#22872,#22873,#22874));
#3587=EDGE_LOOP('',(#22875,#22876,#22877));
#3588=EDGE_LOOP('',(#22878,#22879,#22880));
#3589=EDGE_LOOP('',(#22881,#22882,#22883));
#3590=EDGE_LOOP('',(#22884,#22885,#22886));
#3591=EDGE_LOOP('',(#22887,#22888,#22889));
#3592=EDGE_LOOP('',(#22890,#22891,#22892));
#3593=EDGE_LOOP('',(#22893,#22894,#22895));
#3594=EDGE_LOOP('',(#22896,#22897,#22898));
#3595=EDGE_LOOP('',(#22899,#22900,#22901));
#3596=EDGE_LOOP('',(#22902,#22903,#22904));
#3597=EDGE_LOOP('',(#22905,#22906,#22907));
#3598=EDGE_LOOP('',(#22908,#22909,#22910));
#3599=EDGE_LOOP('',(#22911,#22912,#22913));
#3600=EDGE_LOOP('',(#22914,#22915,#22916));
#3601=EDGE_LOOP('',(#22917,#22918,#22919));
#3602=EDGE_LOOP('',(#22920,#22921,#22922));
#3603=EDGE_LOOP('',(#22923,#22924,#22925));
#3604=EDGE_LOOP('',(#22926,#22927,#22928));
#3605=EDGE_LOOP('',(#22929,#22930,#22931));
#3606=EDGE_LOOP('',(#22932,#22933,#22934));
#3607=EDGE_LOOP('',(#22935,#22936,#22937));
#3608=EDGE_LOOP('',(#22938,#22939,#22940));
#3609=EDGE_LOOP('',(#22941,#22942,#22943));
#3610=EDGE_LOOP('',(#22944,#22945,#22946));
#3611=EDGE_LOOP('',(#22947,#22948,#22949));
#3612=EDGE_LOOP('',(#22950,#22951,#22952));
#3613=EDGE_LOOP('',(#22953,#22954,#22955));
#3614=EDGE_LOOP('',(#22956,#22957,#22958));
#3615=EDGE_LOOP('',(#22959,#22960,#22961));
#3616=EDGE_LOOP('',(#22962,#22963,#22964));
#3617=EDGE_LOOP('',(#22965,#22966,#22967));
#3618=EDGE_LOOP('',(#22968,#22969,#22970));
#3619=EDGE_LOOP('',(#22971,#22972,#22973));
#3620=EDGE_LOOP('',(#22974,#22975,#22976));
#3621=EDGE_LOOP('',(#22977,#22978,#22979));
#3622=EDGE_LOOP('',(#22980,#22981,#22982));
#3623=EDGE_LOOP('',(#22983,#22984,#22985));
#3624=EDGE_LOOP('',(#22986,#22987,#22988));
#3625=EDGE_LOOP('',(#22989,#22990,#22991));
#3626=EDGE_LOOP('',(#22992,#22993,#22994));
#3627=EDGE_LOOP('',(#22995,#22996,#22997));
#3628=EDGE_LOOP('',(#22998,#22999,#23000));
#3629=EDGE_LOOP('',(#23001,#23002,#23003));
#3630=EDGE_LOOP('',(#23004,#23005,#23006));
#3631=EDGE_LOOP('',(#23007,#23008,#23009));
#3632=EDGE_LOOP('',(#23010,#23011,#23012));
#3633=EDGE_LOOP('',(#23013,#23014,#23015));
#3634=EDGE_LOOP('',(#23016,#23017,#23018));
#3635=EDGE_LOOP('',(#23019,#23020,#23021));
#3636=EDGE_LOOP('',(#23022,#23023,#23024));
#3637=EDGE_LOOP('',(#23025,#23026,#23027));
#3638=EDGE_LOOP('',(#23028,#23029,#23030));
#3639=EDGE_LOOP('',(#23031,#23032,#23033));
#3640=EDGE_LOOP('',(#23034,#23035,#23036));
#3641=EDGE_LOOP('',(#23037,#23038,#23039));
#3642=EDGE_LOOP('',(#23040,#23041,#23042));
#3643=EDGE_LOOP('',(#23043,#23044,#23045));
#3644=EDGE_LOOP('',(#23046,#23047,#23048));
#3645=EDGE_LOOP('',(#23049,#23050,#23051));
#3646=EDGE_LOOP('',(#23052,#23053,#23054));
#3647=EDGE_LOOP('',(#23055,#23056,#23057));
#3648=EDGE_LOOP('',(#23058,#23059,#23060));
#3649=EDGE_LOOP('',(#23061,#23062,#23063));
#3650=EDGE_LOOP('',(#23064,#23065,#23066));
#3651=EDGE_LOOP('',(#23067,#23068,#23069));
#3652=EDGE_LOOP('',(#23070,#23071,#23072));
#3653=EDGE_LOOP('',(#23073,#23074,#23075));
#3654=EDGE_LOOP('',(#23076,#23077,#23078));
#3655=EDGE_LOOP('',(#23079,#23080,#23081));
#3656=EDGE_LOOP('',(#23082,#23083,#23084));
#3657=EDGE_LOOP('',(#23085,#23086,#23087));
#3658=EDGE_LOOP('',(#23088,#23089,#23090));
#3659=EDGE_LOOP('',(#23091,#23092,#23093));
#3660=EDGE_LOOP('',(#23094,#23095,#23096));
#3661=EDGE_LOOP('',(#23097,#23098,#23099));
#3662=EDGE_LOOP('',(#23100,#23101,#23102));
#3663=EDGE_LOOP('',(#23103,#23104,#23105));
#3664=EDGE_LOOP('',(#23106,#23107,#23108));
#3665=EDGE_LOOP('',(#23109,#23110,#23111));
#3666=EDGE_LOOP('',(#23112,#23113,#23114));
#3667=EDGE_LOOP('',(#23115,#23116,#23117));
#3668=EDGE_LOOP('',(#23118,#23119,#23120));
#3669=EDGE_LOOP('',(#23121,#23122,#23123));
#3670=EDGE_LOOP('',(#23124,#23125,#23126));
#3671=EDGE_LOOP('',(#23127,#23128,#23129));
#3672=EDGE_LOOP('',(#23130,#23131,#23132));
#3673=EDGE_LOOP('',(#23133,#23134,#23135));
#3674=EDGE_LOOP('',(#23136,#23137,#23138));
#3675=EDGE_LOOP('',(#23139,#23140,#23141));
#3676=EDGE_LOOP('',(#23142,#23143,#23144));
#3677=EDGE_LOOP('',(#23145,#23146,#23147));
#3678=EDGE_LOOP('',(#23148,#23149,#23150));
#3679=EDGE_LOOP('',(#23151,#23152,#23153));
#3680=EDGE_LOOP('',(#23154,#23155,#23156));
#3681=EDGE_LOOP('',(#23157,#23158,#23159));
#3682=EDGE_LOOP('',(#23160,#23161,#23162));
#3683=EDGE_LOOP('',(#23163,#23164,#23165));
#3684=EDGE_LOOP('',(#23166,#23167,#23168));
#3685=EDGE_LOOP('',(#23169,#23170,#23171));
#3686=EDGE_LOOP('',(#23172,#23173,#23174));
#3687=EDGE_LOOP('',(#23175,#23176,#23177));
#3688=EDGE_LOOP('',(#23178,#23179,#23180));
#3689=EDGE_LOOP('',(#23181,#23182,#23183));
#3690=EDGE_LOOP('',(#23184,#23185,#23186));
#3691=EDGE_LOOP('',(#23187,#23188,#23189));
#3692=EDGE_LOOP('',(#23190,#23191,#23192));
#3693=EDGE_LOOP('',(#23193,#23194,#23195));
#3694=EDGE_LOOP('',(#23196,#23197,#23198));
#3695=EDGE_LOOP('',(#23199,#23200,#23201));
#3696=EDGE_LOOP('',(#23202,#23203,#23204));
#3697=EDGE_LOOP('',(#23205,#23206,#23207));
#3698=EDGE_LOOP('',(#23208,#23209,#23210));
#3699=EDGE_LOOP('',(#23211,#23212,#23213));
#3700=EDGE_LOOP('',(#23214,#23215,#23216));
#3701=EDGE_LOOP('',(#23217,#23218,#23219));
#3702=EDGE_LOOP('',(#23220,#23221,#23222));
#3703=EDGE_LOOP('',(#23223,#23224,#23225));
#3704=EDGE_LOOP('',(#23226,#23227,#23228));
#3705=EDGE_LOOP('',(#23229,#23230,#23231));
#3706=EDGE_LOOP('',(#23232,#23233,#23234));
#3707=EDGE_LOOP('',(#23235,#23236,#23237));
#3708=EDGE_LOOP('',(#23238,#23239,#23240));
#3709=EDGE_LOOP('',(#23241,#23242,#23243));
#3710=EDGE_LOOP('',(#23244,#23245,#23246));
#3711=EDGE_LOOP('',(#23247,#23248,#23249));
#3712=EDGE_LOOP('',(#23250,#23251,#23252));
#3713=EDGE_LOOP('',(#23253,#23254,#23255));
#3714=EDGE_LOOP('',(#23256,#23257,#23258));
#3715=EDGE_LOOP('',(#23259,#23260,#23261));
#3716=EDGE_LOOP('',(#23262,#23263,#23264));
#3717=EDGE_LOOP('',(#23265,#23266,#23267));
#3718=EDGE_LOOP('',(#23268,#23269,#23270));
#3719=EDGE_LOOP('',(#23271,#23272,#23273));
#3720=EDGE_LOOP('',(#23274,#23275,#23276));
#3721=EDGE_LOOP('',(#23277,#23278,#23279));
#3722=EDGE_LOOP('',(#23280,#23281,#23282));
#3723=EDGE_LOOP('',(#23283,#23284,#23285));
#3724=EDGE_LOOP('',(#23286,#23287,#23288));
#3725=EDGE_LOOP('',(#23289,#23290,#23291));
#3726=EDGE_LOOP('',(#23292,#23293,#23294));
#3727=EDGE_LOOP('',(#23295,#23296,#23297));
#3728=EDGE_LOOP('',(#23298,#23299,#23300));
#3729=EDGE_LOOP('',(#23301,#23302,#23303));
#3730=EDGE_LOOP('',(#23304,#23305,#23306));
#3731=EDGE_LOOP('',(#23307,#23308,#23309));
#3732=EDGE_LOOP('',(#23310,#23311,#23312));
#3733=EDGE_LOOP('',(#23313,#23314,#23315));
#3734=EDGE_LOOP('',(#23316,#23317,#23318));
#3735=EDGE_LOOP('',(#23319,#23320,#23321));
#3736=EDGE_LOOP('',(#23322,#23323,#23324));
#3737=EDGE_LOOP('',(#23325,#23326,#23327));
#3738=EDGE_LOOP('',(#23328,#23329,#23330));
#3739=EDGE_LOOP('',(#23331,#23332,#23333));
#3740=EDGE_LOOP('',(#23334,#23335,#23336));
#3741=EDGE_LOOP('',(#23337,#23338,#23339));
#3742=EDGE_LOOP('',(#23340,#23341,#23342));
#3743=EDGE_LOOP('',(#23343,#23344,#23345));
#3744=EDGE_LOOP('',(#23346,#23347,#23348));
#3745=EDGE_LOOP('',(#23349,#23350,#23351));
#3746=EDGE_LOOP('',(#23352,#23353,#23354));
#3747=EDGE_LOOP('',(#23355,#23356,#23357));
#3748=EDGE_LOOP('',(#23358,#23359,#23360));
#3749=EDGE_LOOP('',(#23361,#23362,#23363));
#3750=EDGE_LOOP('',(#23364,#23365,#23366));
#3751=EDGE_LOOP('',(#23367,#23368,#23369));
#3752=EDGE_LOOP('',(#23370,#23371,#23372));
#3753=EDGE_LOOP('',(#23373,#23374,#23375));
#3754=EDGE_LOOP('',(#23376,#23377,#23378));
#3755=EDGE_LOOP('',(#23379,#23380,#23381));
#3756=EDGE_LOOP('',(#23382,#23383,#23384));
#3757=EDGE_LOOP('',(#23385,#23386,#23387));
#3758=EDGE_LOOP('',(#23388,#23389,#23390));
#3759=EDGE_LOOP('',(#23391,#23392,#23393));
#3760=EDGE_LOOP('',(#23394,#23395,#23396));
#3761=EDGE_LOOP('',(#23397,#23398,#23399));
#3762=EDGE_LOOP('',(#23400,#23401,#23402));
#3763=EDGE_LOOP('',(#23403,#23404,#23405));
#3764=EDGE_LOOP('',(#23406,#23407,#23408));
#3765=EDGE_LOOP('',(#23409,#23410,#23411));
#3766=EDGE_LOOP('',(#23412,#23413,#23414));
#3767=EDGE_LOOP('',(#23415,#23416,#23417));
#3768=EDGE_LOOP('',(#23418,#23419,#23420));
#3769=EDGE_LOOP('',(#23421,#23422,#23423));
#3770=EDGE_LOOP('',(#23424,#23425,#23426));
#3771=EDGE_LOOP('',(#23427,#23428,#23429));
#3772=EDGE_LOOP('',(#23430,#23431,#23432));
#3773=EDGE_LOOP('',(#23433,#23434,#23435));
#3774=EDGE_LOOP('',(#23436,#23437,#23438));
#3775=EDGE_LOOP('',(#23439,#23440,#23441));
#3776=EDGE_LOOP('',(#23442,#23443,#23444));
#3777=EDGE_LOOP('',(#23445,#23446,#23447));
#3778=EDGE_LOOP('',(#23448,#23449,#23450));
#3779=EDGE_LOOP('',(#23451,#23452,#23453));
#3780=EDGE_LOOP('',(#23454,#23455,#23456));
#3781=EDGE_LOOP('',(#23457,#23458,#23459));
#3782=EDGE_LOOP('',(#23460,#23461,#23462));
#3783=EDGE_LOOP('',(#23463,#23464,#23465));
#3784=EDGE_LOOP('',(#23466,#23467,#23468));
#3785=EDGE_LOOP('',(#23469,#23470,#23471));
#3786=EDGE_LOOP('',(#23472,#23473,#23474));
#3787=EDGE_LOOP('',(#23475,#23476,#23477));
#3788=EDGE_LOOP('',(#23478,#23479,#23480));
#3789=EDGE_LOOP('',(#23481,#23482,#23483));
#3790=EDGE_LOOP('',(#23484,#23485,#23486));
#3791=EDGE_LOOP('',(#23487,#23488,#23489));
#3792=EDGE_LOOP('',(#23490,#23491,#23492));
#3793=EDGE_LOOP('',(#23493,#23494,#23495));
#3794=EDGE_LOOP('',(#23496,#23497,#23498));
#3795=EDGE_LOOP('',(#23499,#23500,#23501));
#3796=EDGE_LOOP('',(#23502,#23503,#23504));
#3797=EDGE_LOOP('',(#23505,#23506,#23507));
#3798=EDGE_LOOP('',(#23508,#23509,#23510));
#3799=EDGE_LOOP('',(#23511,#23512,#23513));
#3800=EDGE_LOOP('',(#23514,#23515,#23516));
#3801=EDGE_LOOP('',(#23517,#23518,#23519));
#3802=EDGE_LOOP('',(#23520,#23521,#23522));
#3803=EDGE_LOOP('',(#23523,#23524,#23525));
#3804=EDGE_LOOP('',(#23526,#23527,#23528));
#3805=EDGE_LOOP('',(#23529,#23530,#23531));
#3806=EDGE_LOOP('',(#23532,#23533,#23534));
#3807=EDGE_LOOP('',(#23535,#23536,#23537));
#3808=EDGE_LOOP('',(#23538,#23539,#23540));
#3809=EDGE_LOOP('',(#23541,#23542,#23543));
#3810=EDGE_LOOP('',(#23544,#23545,#23546));
#3811=EDGE_LOOP('',(#23547,#23548,#23549));
#3812=EDGE_LOOP('',(#23550,#23551,#23552));
#3813=EDGE_LOOP('',(#23553,#23554,#23555));
#3814=EDGE_LOOP('',(#23556,#23557,#23558));
#3815=EDGE_LOOP('',(#23559,#23560,#23561));
#3816=EDGE_LOOP('',(#23562,#23563,#23564));
#3817=EDGE_LOOP('',(#23565,#23566,#23567));
#3818=EDGE_LOOP('',(#23568,#23569,#23570));
#3819=EDGE_LOOP('',(#23571,#23572,#23573));
#3820=EDGE_LOOP('',(#23574,#23575,#23576));
#3821=EDGE_LOOP('',(#23577,#23578,#23579));
#3822=EDGE_LOOP('',(#23580,#23581,#23582));
#3823=EDGE_LOOP('',(#23583,#23584,#23585));
#3824=EDGE_LOOP('',(#23586,#23587,#23588));
#3825=EDGE_LOOP('',(#23589,#23590,#23591));
#3826=EDGE_LOOP('',(#23592,#23593,#23594));
#3827=EDGE_LOOP('',(#23595,#23596,#23597));
#3828=EDGE_LOOP('',(#23598,#23599,#23600));
#3829=EDGE_LOOP('',(#23601,#23602,#23603));
#3830=EDGE_LOOP('',(#23604,#23605,#23606));
#3831=EDGE_LOOP('',(#23607,#23608,#23609));
#3832=EDGE_LOOP('',(#23610,#23611,#23612));
#3833=EDGE_LOOP('',(#23613,#23614,#23615));
#3834=EDGE_LOOP('',(#23616,#23617,#23618));
#3835=EDGE_LOOP('',(#23619,#23620,#23621));
#3836=EDGE_LOOP('',(#23622,#23623,#23624));
#3837=EDGE_LOOP('',(#23625,#23626,#23627));
#3838=EDGE_LOOP('',(#23628,#23629,#23630));
#3839=EDGE_LOOP('',(#23631,#23632,#23633));
#3840=EDGE_LOOP('',(#23634,#23635,#23636));
#3841=EDGE_LOOP('',(#23637,#23638,#23639));
#3842=EDGE_LOOP('',(#23640,#23641,#23642));
#3843=EDGE_LOOP('',(#23643,#23644,#23645));
#3844=EDGE_LOOP('',(#23646,#23647,#23648));
#3845=EDGE_LOOP('',(#23649,#23650,#23651));
#3846=EDGE_LOOP('',(#23652,#23653,#23654));
#3847=EDGE_LOOP('',(#23655,#23656,#23657));
#3848=EDGE_LOOP('',(#23658,#23659,#23660));
#3849=EDGE_LOOP('',(#23661,#23662,#23663));
#3850=EDGE_LOOP('',(#23664,#23665,#23666));
#3851=EDGE_LOOP('',(#23667,#23668,#23669));
#3852=EDGE_LOOP('',(#23670,#23671,#23672));
#3853=EDGE_LOOP('',(#23673,#23674,#23675));
#3854=EDGE_LOOP('',(#23676,#23677,#23678));
#3855=EDGE_LOOP('',(#23679,#23680,#23681));
#3856=EDGE_LOOP('',(#23682,#23683,#23684));
#3857=EDGE_LOOP('',(#23685,#23686,#23687));
#3858=EDGE_LOOP('',(#23688,#23689,#23690));
#3859=EDGE_LOOP('',(#23691,#23692,#23693));
#3860=EDGE_LOOP('',(#23694,#23695,#23696));
#3861=EDGE_LOOP('',(#23697,#23698,#23699));
#3862=EDGE_LOOP('',(#23700,#23701,#23702));
#3863=EDGE_LOOP('',(#23703,#23704,#23705));
#3864=EDGE_LOOP('',(#23706,#23707,#23708));
#3865=EDGE_LOOP('',(#23709,#23710,#23711));
#3866=EDGE_LOOP('',(#23712,#23713,#23714));
#3867=EDGE_LOOP('',(#23715,#23716,#23717));
#3868=EDGE_LOOP('',(#23718,#23719,#23720));
#3869=EDGE_LOOP('',(#23721,#23722,#23723));
#3870=EDGE_LOOP('',(#23724,#23725,#23726));
#3871=EDGE_LOOP('',(#23727,#23728,#23729));
#3872=EDGE_LOOP('',(#23730,#23731,#23732));
#3873=EDGE_LOOP('',(#23733,#23734,#23735));
#3874=EDGE_LOOP('',(#23736,#23737,#23738));
#3875=EDGE_LOOP('',(#23739,#23740,#23741));
#3876=EDGE_LOOP('',(#23742,#23743,#23744));
#3877=EDGE_LOOP('',(#23745,#23746,#23747));
#3878=EDGE_LOOP('',(#23748,#23749,#23750));
#3879=EDGE_LOOP('',(#23751,#23752,#23753));
#3880=EDGE_LOOP('',(#23754,#23755,#23756));
#3881=EDGE_LOOP('',(#23757,#23758,#23759));
#3882=EDGE_LOOP('',(#23760,#23761,#23762));
#3883=EDGE_LOOP('',(#23763,#23764,#23765));
#3884=EDGE_LOOP('',(#23766,#23767,#23768));
#3885=EDGE_LOOP('',(#23769,#23770,#23771));
#3886=EDGE_LOOP('',(#23772,#23773,#23774));
#3887=EDGE_LOOP('',(#23775,#23776,#23777));
#3888=EDGE_LOOP('',(#23778,#23779,#23780));
#3889=EDGE_LOOP('',(#23781,#23782,#23783));
#3890=EDGE_LOOP('',(#23784,#23785,#23786));
#3891=EDGE_LOOP('',(#23787,#23788,#23789));
#3892=EDGE_LOOP('',(#23790,#23791,#23792));
#3893=EDGE_LOOP('',(#23793,#23794,#23795));
#3894=EDGE_LOOP('',(#23796,#23797,#23798));
#3895=EDGE_LOOP('',(#23799,#23800,#23801));
#3896=EDGE_LOOP('',(#23802,#23803,#23804));
#3897=EDGE_LOOP('',(#23805,#23806,#23807));
#3898=EDGE_LOOP('',(#23808,#23809,#23810));
#3899=EDGE_LOOP('',(#23811,#23812,#23813));
#3900=EDGE_LOOP('',(#23814,#23815,#23816));
#3901=EDGE_LOOP('',(#23817,#23818,#23819));
#3902=EDGE_LOOP('',(#23820,#23821,#23822));
#3903=EDGE_LOOP('',(#23823,#23824,#23825));
#3904=EDGE_LOOP('',(#23826,#23827,#23828));
#3905=EDGE_LOOP('',(#23829,#23830,#23831));
#3906=EDGE_LOOP('',(#23832,#23833,#23834));
#3907=EDGE_LOOP('',(#23835,#23836,#23837));
#3908=EDGE_LOOP('',(#23838,#23839,#23840));
#3909=EDGE_LOOP('',(#23841,#23842,#23843));
#3910=EDGE_LOOP('',(#23844,#23845,#23846));
#3911=EDGE_LOOP('',(#23847,#23848,#23849));
#3912=EDGE_LOOP('',(#23850,#23851,#23852));
#3913=EDGE_LOOP('',(#23853,#23854,#23855));
#3914=EDGE_LOOP('',(#23856,#23857,#23858));
#3915=EDGE_LOOP('',(#23859,#23860,#23861));
#3916=EDGE_LOOP('',(#23862,#23863,#23864));
#3917=EDGE_LOOP('',(#23865,#23866,#23867));
#3918=EDGE_LOOP('',(#23868,#23869,#23870));
#3919=EDGE_LOOP('',(#23871,#23872,#23873));
#3920=EDGE_LOOP('',(#23874,#23875,#23876));
#3921=EDGE_LOOP('',(#23877,#23878,#23879));
#3922=EDGE_LOOP('',(#23880,#23881,#23882));
#3923=EDGE_LOOP('',(#23883,#23884,#23885));
#3924=EDGE_LOOP('',(#23886,#23887,#23888));
#3925=EDGE_LOOP('',(#23889,#23890,#23891));
#3926=EDGE_LOOP('',(#23892,#23893,#23894));
#3927=EDGE_LOOP('',(#23895,#23896,#23897));
#3928=EDGE_LOOP('',(#23898,#23899,#23900));
#3929=EDGE_LOOP('',(#23901,#23902,#23903));
#3930=EDGE_LOOP('',(#23904,#23905,#23906));
#3931=EDGE_LOOP('',(#23907,#23908,#23909));
#3932=EDGE_LOOP('',(#23910,#23911,#23912));
#3933=EDGE_LOOP('',(#23913,#23914,#23915));
#3934=EDGE_LOOP('',(#23916,#23917,#23918));
#3935=EDGE_LOOP('',(#23919,#23920,#23921));
#3936=EDGE_LOOP('',(#23922,#23923,#23924));
#3937=EDGE_LOOP('',(#23925,#23926,#23927));
#3938=EDGE_LOOP('',(#23928,#23929,#23930));
#3939=EDGE_LOOP('',(#23931,#23932,#23933));
#3940=EDGE_LOOP('',(#23934,#23935,#23936));
#3941=EDGE_LOOP('',(#23937,#23938,#23939));
#3942=EDGE_LOOP('',(#23940,#23941,#23942));
#3943=EDGE_LOOP('',(#23943,#23944,#23945));
#3944=EDGE_LOOP('',(#23946,#23947,#23948));
#3945=EDGE_LOOP('',(#23949,#23950,#23951));
#3946=EDGE_LOOP('',(#23952,#23953,#23954));
#3947=EDGE_LOOP('',(#23955,#23956,#23957));
#3948=EDGE_LOOP('',(#23958,#23959,#23960));
#3949=EDGE_LOOP('',(#23961,#23962,#23963));
#3950=EDGE_LOOP('',(#23964,#23965,#23966));
#3951=EDGE_LOOP('',(#23967,#23968,#23969));
#3952=EDGE_LOOP('',(#23970,#23971,#23972));
#3953=EDGE_LOOP('',(#23973,#23974,#23975));
#3954=EDGE_LOOP('',(#23976,#23977,#23978));
#3955=EDGE_LOOP('',(#23979,#23980,#23981));
#3956=EDGE_LOOP('',(#23982,#23983,#23984));
#3957=EDGE_LOOP('',(#23985,#23986,#23987));
#3958=EDGE_LOOP('',(#23988,#23989,#23990));
#3959=EDGE_LOOP('',(#23991,#23992,#23993));
#3960=EDGE_LOOP('',(#23994,#23995,#23996));
#3961=EDGE_LOOP('',(#23997,#23998,#23999));
#3962=EDGE_LOOP('',(#24000,#24001,#24002));
#3963=EDGE_LOOP('',(#24003,#24004,#24005));
#3964=EDGE_LOOP('',(#24006,#24007,#24008));
#3965=EDGE_LOOP('',(#24009,#24010,#24011));
#3966=EDGE_LOOP('',(#24012,#24013,#24014));
#3967=EDGE_LOOP('',(#24015,#24016,#24017));
#3968=EDGE_LOOP('',(#24018,#24019,#24020));
#3969=EDGE_LOOP('',(#24021,#24022,#24023));
#3970=EDGE_LOOP('',(#24024,#24025,#24026));
#3971=EDGE_LOOP('',(#24027,#24028,#24029));
#3972=EDGE_LOOP('',(#24030,#24031,#24032));
#3973=EDGE_LOOP('',(#24033,#24034,#24035));
#3974=EDGE_LOOP('',(#24036,#24037,#24038));
#3975=EDGE_LOOP('',(#24039,#24040,#24041));
#3976=EDGE_LOOP('',(#24042,#24043,#24044));
#3977=EDGE_LOOP('',(#24045,#24046,#24047));
#3978=EDGE_LOOP('',(#24048,#24049,#24050));
#3979=EDGE_LOOP('',(#24051,#24052,#24053));
#3980=EDGE_LOOP('',(#24054,#24055,#24056));
#3981=EDGE_LOOP('',(#24057,#24058,#24059));
#3982=EDGE_LOOP('',(#24060,#24061,#24062));
#3983=EDGE_LOOP('',(#24063,#24064,#24065));
#3984=EDGE_LOOP('',(#24066,#24067,#24068));
#3985=EDGE_LOOP('',(#24069,#24070,#24071));
#3986=EDGE_LOOP('',(#24072,#24073,#24074));
#3987=EDGE_LOOP('',(#24075,#24076,#24077));
#3988=EDGE_LOOP('',(#24078,#24079,#24080));
#3989=EDGE_LOOP('',(#24081,#24082,#24083));
#3990=EDGE_LOOP('',(#24084,#24085,#24086));
#3991=EDGE_LOOP('',(#24087,#24088,#24089));
#3992=EDGE_LOOP('',(#24090,#24091,#24092));
#3993=EDGE_LOOP('',(#24093,#24094,#24095));
#3994=EDGE_LOOP('',(#24096,#24097,#24098));
#3995=EDGE_LOOP('',(#24099,#24100,#24101));
#3996=EDGE_LOOP('',(#24102,#24103,#24104));
#3997=EDGE_LOOP('',(#24105,#24106,#24107));
#3998=EDGE_LOOP('',(#24108,#24109,#24110));
#3999=EDGE_LOOP('',(#24111,#24112,#24113));
#4000=EDGE_LOOP('',(#24114,#24115,#24116));
#4001=EDGE_LOOP('',(#24117,#24118,#24119));
#4002=EDGE_LOOP('',(#24120,#24121,#24122));
#4003=EDGE_LOOP('',(#24123,#24124,#24125));
#4004=EDGE_LOOP('',(#24126,#24127,#24128));
#4005=EDGE_LOOP('',(#24129,#24130,#24131));
#4006=EDGE_LOOP('',(#24132,#24133,#24134));
#4007=EDGE_LOOP('',(#24135,#24136,#24137));
#4008=EDGE_LOOP('',(#24138,#24139,#24140));
#4009=EDGE_LOOP('',(#24141,#24142,#24143));
#4010=EDGE_LOOP('',(#24144,#24145,#24146));
#4011=EDGE_LOOP('',(#24147,#24148,#24149));
#4012=EDGE_LOOP('',(#24150,#24151,#24152));
#4013=EDGE_LOOP('',(#24153,#24154,#24155));
#4014=EDGE_LOOP('',(#24156,#24157,#24158));
#4015=EDGE_LOOP('',(#24159,#24160,#24161));
#4016=EDGE_LOOP('',(#24162,#24163,#24164));
#4017=EDGE_LOOP('',(#24165,#24166,#24167));
#4018=EDGE_LOOP('',(#24168,#24169,#24170));
#4019=EDGE_LOOP('',(#24171,#24172,#24173));
#4020=EDGE_LOOP('',(#24174,#24175,#24176));
#4021=EDGE_LOOP('',(#24177,#24178,#24179));
#4022=EDGE_LOOP('',(#24180,#24181,#24182));
#4023=EDGE_LOOP('',(#24183,#24184,#24185));
#4024=EDGE_LOOP('',(#24186,#24187,#24188));
#4025=EDGE_LOOP('',(#24189,#24190,#24191));
#4026=EDGE_LOOP('',(#24192,#24193,#24194));
#4027=EDGE_LOOP('',(#24195,#24196,#24197));
#4028=EDGE_LOOP('',(#24198,#24199,#24200));
#4029=EDGE_LOOP('',(#24201,#24202,#24203));
#4030=EDGE_LOOP('',(#24204,#24205,#24206));
#4031=EDGE_LOOP('',(#24207,#24208,#24209));
#4032=EDGE_LOOP('',(#24210,#24211,#24212));
#4033=EDGE_LOOP('',(#24213,#24214,#24215));
#4034=EDGE_LOOP('',(#24216,#24217,#24218));
#4035=EDGE_LOOP('',(#24219,#24220,#24221));
#4036=EDGE_LOOP('',(#24222,#24223,#24224));
#4037=EDGE_LOOP('',(#24225,#24226,#24227));
#4038=EDGE_LOOP('',(#24228,#24229,#24230));
#4039=EDGE_LOOP('',(#24231,#24232,#24233));
#4040=EDGE_LOOP('',(#24234,#24235,#24236));
#4041=EDGE_LOOP('',(#24237,#24238,#24239));
#4042=EDGE_LOOP('',(#24240,#24241,#24242));
#4043=EDGE_LOOP('',(#24243,#24244,#24245));
#4044=EDGE_LOOP('',(#24246,#24247,#24248));
#4045=EDGE_LOOP('',(#24249,#24250,#24251));
#4046=EDGE_LOOP('',(#24252,#24253,#24254));
#4047=EDGE_LOOP('',(#24255,#24256,#24257));
#4048=EDGE_LOOP('',(#24258,#24259,#24260));
#4049=EDGE_LOOP('',(#24261,#24262,#24263));
#4050=EDGE_LOOP('',(#24264,#24265,#24266));
#4051=EDGE_LOOP('',(#24267,#24268,#24269));
#4052=EDGE_LOOP('',(#24270,#24271,#24272));
#4053=EDGE_LOOP('',(#24273,#24274,#24275));
#4054=EDGE_LOOP('',(#24276,#24277,#24278));
#4055=EDGE_LOOP('',(#24279,#24280,#24281));
#4056=EDGE_LOOP('',(#24282,#24283,#24284));
#4057=EDGE_LOOP('',(#24285,#24286,#24287));
#4058=EDGE_LOOP('',(#24288,#24289,#24290));
#4059=EDGE_LOOP('',(#24291,#24292,#24293));
#4060=EDGE_LOOP('',(#24294,#24295,#24296));
#4061=EDGE_LOOP('',(#24297,#24298,#24299));
#4062=EDGE_LOOP('',(#24300,#24301,#24302));
#4063=EDGE_LOOP('',(#24303,#24304,#24305));
#4064=EDGE_LOOP('',(#24306,#24307,#24308));
#4065=EDGE_LOOP('',(#24309,#24310,#24311));
#4066=EDGE_LOOP('',(#24312,#24313,#24314));
#4067=EDGE_LOOP('',(#24315,#24316,#24317));
#4068=EDGE_LOOP('',(#24318,#24319,#24320));
#4069=EDGE_LOOP('',(#24321,#24322,#24323));
#4070=EDGE_LOOP('',(#24324,#24325,#24326));
#4071=EDGE_LOOP('',(#24327,#24328,#24329));
#4072=EDGE_LOOP('',(#24330,#24331,#24332));
#4073=EDGE_LOOP('',(#24333,#24334,#24335));
#4074=EDGE_LOOP('',(#24336,#24337,#24338));
#4075=EDGE_LOOP('',(#24339,#24340,#24341));
#4076=EDGE_LOOP('',(#24342,#24343,#24344));
#4077=EDGE_LOOP('',(#24345,#24346,#24347));
#4078=EDGE_LOOP('',(#24348,#24349,#24350));
#4079=EDGE_LOOP('',(#24351,#24352,#24353));
#4080=EDGE_LOOP('',(#24354,#24355,#24356));
#4081=EDGE_LOOP('',(#24357,#24358,#24359));
#4082=EDGE_LOOP('',(#24360,#24361,#24362));
#4083=EDGE_LOOP('',(#24363,#24364,#24365));
#4084=EDGE_LOOP('',(#24366,#24367,#24368));
#4085=EDGE_LOOP('',(#24369,#24370,#24371));
#4086=EDGE_LOOP('',(#24372,#24373,#24374));
#4087=EDGE_LOOP('',(#24375,#24376,#24377));
#4088=EDGE_LOOP('',(#24378,#24379,#24380));
#4089=EDGE_LOOP('',(#24381,#24382,#24383));
#4090=EDGE_LOOP('',(#24384,#24385,#24386));
#4091=EDGE_LOOP('',(#24387,#24388,#24389));
#4092=EDGE_LOOP('',(#24390,#24391,#24392));
#4093=EDGE_LOOP('',(#24393,#24394,#24395));
#4094=EDGE_LOOP('',(#24396,#24397,#24398));
#4095=EDGE_LOOP('',(#24399,#24400,#24401));
#4096=EDGE_LOOP('',(#24402,#24403,#24404));
#4097=EDGE_LOOP('',(#24405,#24406,#24407));
#4098=EDGE_LOOP('',(#24408,#24409,#24410));
#4099=EDGE_LOOP('',(#24411,#24412,#24413));
#4100=EDGE_LOOP('',(#24414,#24415,#24416));
#4101=EDGE_LOOP('',(#24417,#24418,#24419));
#4102=EDGE_LOOP('',(#24420,#24421,#24422));
#4103=EDGE_LOOP('',(#24423,#24424,#24425));
#4104=EDGE_LOOP('',(#24426,#24427,#24428));
#4105=EDGE_LOOP('',(#24429,#24430,#24431));
#4106=EDGE_LOOP('',(#24432,#24433,#24434));
#4107=EDGE_LOOP('',(#24435,#24436,#24437));
#4108=EDGE_LOOP('',(#24438,#24439,#24440));
#4109=EDGE_LOOP('',(#24441,#24442,#24443));
#4110=EDGE_LOOP('',(#24444,#24445,#24446));
#4111=EDGE_LOOP('',(#24447,#24448,#24449));
#4112=EDGE_LOOP('',(#24450,#24451,#24452));
#4113=EDGE_LOOP('',(#24453,#24454,#24455));
#4114=EDGE_LOOP('',(#24456,#24457,#24458));
#4115=EDGE_LOOP('',(#24459,#24460,#24461));
#4116=EDGE_LOOP('',(#24462,#24463,#24464));
#4117=EDGE_LOOP('',(#24465,#24466,#24467));
#4118=EDGE_LOOP('',(#24468,#24469,#24470));
#4119=EDGE_LOOP('',(#24471,#24472,#24473));
#4120=EDGE_LOOP('',(#24474,#24475,#24476));
#4121=EDGE_LOOP('',(#24477,#24478,#24479));
#4122=EDGE_LOOP('',(#24480,#24481,#24482));
#4123=EDGE_LOOP('',(#24483,#24484,#24485));
#4124=EDGE_LOOP('',(#24486,#24487,#24488));
#4125=EDGE_LOOP('',(#24489,#24490,#24491));
#4126=EDGE_LOOP('',(#24492,#24493,#24494));
#4127=EDGE_LOOP('',(#24495,#24496,#24497));
#4128=EDGE_LOOP('',(#24498,#24499,#24500));
#4129=EDGE_LOOP('',(#24501,#24502,#24503));
#4130=EDGE_LOOP('',(#24504,#24505,#24506));
#4131=EDGE_LOOP('',(#24507,#24508,#24509));
#4132=EDGE_LOOP('',(#24510,#24511,#24512));
#4133=EDGE_LOOP('',(#24513,#24514,#24515));
#4134=EDGE_LOOP('',(#24516,#24517,#24518));
#4135=EDGE_LOOP('',(#24519,#24520,#24521));
#4136=EDGE_LOOP('',(#24522,#24523,#24524));
#4137=EDGE_LOOP('',(#24525,#24526,#24527));
#4138=EDGE_LOOP('',(#24528,#24529,#24530));
#4139=EDGE_LOOP('',(#24531,#24532,#24533));
#4140=EDGE_LOOP('',(#24534,#24535,#24536));
#4141=EDGE_LOOP('',(#24537,#24538,#24539));
#4142=EDGE_LOOP('',(#24540,#24541,#24542));
#4143=EDGE_LOOP('',(#24543,#24544,#24545));
#4144=EDGE_LOOP('',(#24546,#24547,#24548));
#4145=EDGE_LOOP('',(#24549,#24550,#24551));
#4146=EDGE_LOOP('',(#24552,#24553,#24554));
#4147=EDGE_LOOP('',(#24555,#24556,#24557));
#4148=EDGE_LOOP('',(#24558,#24559,#24560));
#4149=EDGE_LOOP('',(#24561,#24562,#24563));
#4150=EDGE_LOOP('',(#24564,#24565,#24566));
#4151=EDGE_LOOP('',(#24567,#24568,#24569));
#4152=EDGE_LOOP('',(#24570,#24571,#24572));
#4153=EDGE_LOOP('',(#24573,#24574,#24575));
#4154=EDGE_LOOP('',(#24576,#24577,#24578));
#4155=EDGE_LOOP('',(#24579,#24580,#24581));
#4156=EDGE_LOOP('',(#24582,#24583,#24584));
#4157=EDGE_LOOP('',(#24585,#24586,#24587));
#4158=EDGE_LOOP('',(#24588,#24589,#24590));
#4159=EDGE_LOOP('',(#24591,#24592,#24593));
#4160=EDGE_LOOP('',(#24594,#24595,#24596));
#4161=EDGE_LOOP('',(#24597,#24598,#24599));
#4162=EDGE_LOOP('',(#24600,#24601,#24602));
#4163=EDGE_LOOP('',(#24603,#24604,#24605));
#4164=EDGE_LOOP('',(#24606,#24607,#24608));
#4165=EDGE_LOOP('',(#24609,#24610,#24611));
#4166=EDGE_LOOP('',(#24612,#24613,#24614));
#4167=EDGE_LOOP('',(#24615,#24616,#24617));
#4168=EDGE_LOOP('',(#24618,#24619,#24620));
#4169=EDGE_LOOP('',(#24621,#24622,#24623));
#4170=EDGE_LOOP('',(#24624,#24625,#24626));
#4171=EDGE_LOOP('',(#24627,#24628,#24629));
#4172=EDGE_LOOP('',(#24630,#24631,#24632));
#4173=EDGE_LOOP('',(#24633,#24634,#24635));
#4174=EDGE_LOOP('',(#24636,#24637,#24638));
#4175=EDGE_LOOP('',(#24639,#24640,#24641));
#4176=EDGE_LOOP('',(#24642,#24643,#24644));
#4177=EDGE_LOOP('',(#24645,#24646,#24647));
#4178=EDGE_LOOP('',(#24648,#24649,#24650));
#4179=EDGE_LOOP('',(#24651,#24652,#24653));
#4180=EDGE_LOOP('',(#24654,#24655,#24656));
#4181=EDGE_LOOP('',(#24657,#24658,#24659));
#4182=EDGE_LOOP('',(#24660,#24661,#24662));
#4183=EDGE_LOOP('',(#24663,#24664,#24665));
#4184=EDGE_LOOP('',(#24666,#24667,#24668));
#4185=EDGE_LOOP('',(#24669,#24670,#24671));
#4186=EDGE_LOOP('',(#24672,#24673,#24674));
#4187=EDGE_LOOP('',(#24675,#24676,#24677));
#4188=EDGE_LOOP('',(#24678,#24679,#24680));
#4189=EDGE_LOOP('',(#24681,#24682,#24683));
#4190=EDGE_LOOP('',(#24684,#24685,#24686));
#4191=EDGE_LOOP('',(#24687,#24688,#24689));
#4192=EDGE_LOOP('',(#24690,#24691,#24692));
#4193=EDGE_LOOP('',(#24693,#24694,#24695));
#4194=EDGE_LOOP('',(#24696,#24697,#24698));
#4195=EDGE_LOOP('',(#24699,#24700,#24701));
#4196=EDGE_LOOP('',(#24702,#24703,#24704));
#4197=EDGE_LOOP('',(#24705,#24706,#24707));
#4198=EDGE_LOOP('',(#24708,#24709,#24710));
#4199=EDGE_LOOP('',(#24711,#24712,#24713));
#4200=EDGE_LOOP('',(#24714,#24715,#24716));
#4201=EDGE_LOOP('',(#24717,#24718,#24719));
#4202=EDGE_LOOP('',(#24720,#24721,#24722));
#4203=EDGE_LOOP('',(#24723,#24724,#24725));
#4204=EDGE_LOOP('',(#24726,#24727,#24728));
#4205=EDGE_LOOP('',(#24729,#24730,#24731));
#4206=EDGE_LOOP('',(#24732,#24733,#24734));
#4207=EDGE_LOOP('',(#24735,#24736,#24737));
#4208=EDGE_LOOP('',(#24738,#24739,#24740));
#4209=EDGE_LOOP('',(#24741,#24742,#24743));
#4210=EDGE_LOOP('',(#24744,#24745,#24746));
#4211=EDGE_LOOP('',(#24747,#24748,#24749));
#4212=EDGE_LOOP('',(#24750,#24751,#24752));
#4213=EDGE_LOOP('',(#24753,#24754,#24755));
#4214=EDGE_LOOP('',(#24756,#24757,#24758));
#4215=EDGE_LOOP('',(#24759,#24760,#24761));
#4216=EDGE_LOOP('',(#24762,#24763,#24764));
#4217=EDGE_LOOP('',(#24765,#24766,#24767));
#4218=EDGE_LOOP('',(#24768,#24769,#24770));
#4219=EDGE_LOOP('',(#24771,#24772,#24773));
#4220=EDGE_LOOP('',(#24774,#24775,#24776));
#4221=EDGE_LOOP('',(#24777,#24778,#24779));
#4222=EDGE_LOOP('',(#24780,#24781,#24782));
#4223=EDGE_LOOP('',(#24783,#24784,#24785));
#4224=EDGE_LOOP('',(#24786,#24787,#24788));
#4225=EDGE_LOOP('',(#24789,#24790,#24791));
#4226=EDGE_LOOP('',(#24792,#24793,#24794));
#4227=EDGE_LOOP('',(#24795,#24796,#24797));
#4228=EDGE_LOOP('',(#24798,#24799,#24800));
#4229=EDGE_LOOP('',(#24801,#24802,#24803));
#4230=EDGE_LOOP('',(#24804,#24805,#24806));
#4231=EDGE_LOOP('',(#24807,#24808,#24809));
#4232=EDGE_LOOP('',(#24810,#24811,#24812));
#4233=EDGE_LOOP('',(#24813,#24814,#24815));
#4234=EDGE_LOOP('',(#24816,#24817,#24818));
#4235=EDGE_LOOP('',(#24819,#24820,#24821));
#4236=EDGE_LOOP('',(#24822,#24823,#24824));
#4237=EDGE_LOOP('',(#24825,#24826,#24827));
#4238=EDGE_LOOP('',(#24828,#24829,#24830));
#4239=EDGE_LOOP('',(#24831,#24832,#24833));
#4240=EDGE_LOOP('',(#24834,#24835,#24836));
#4241=EDGE_LOOP('',(#24837,#24838,#24839));
#4242=EDGE_LOOP('',(#24840,#24841,#24842));
#4243=EDGE_LOOP('',(#24843,#24844,#24845));
#4244=EDGE_LOOP('',(#24846,#24847,#24848));
#4245=EDGE_LOOP('',(#24849,#24850,#24851));
#4246=EDGE_LOOP('',(#24852,#24853,#24854));
#4247=EDGE_LOOP('',(#24855,#24856,#24857));
#4248=EDGE_LOOP('',(#24858,#24859,#24860));
#4249=EDGE_LOOP('',(#24861,#24862,#24863));
#4250=EDGE_LOOP('',(#24864,#24865,#24866));
#4251=EDGE_LOOP('',(#24867,#24868,#24869));
#4252=EDGE_LOOP('',(#24870,#24871,#24872));
#4253=EDGE_LOOP('',(#24873,#24874,#24875));
#4254=EDGE_LOOP('',(#24876,#24877,#24878));
#4255=EDGE_LOOP('',(#24879,#24880,#24881));
#4256=EDGE_LOOP('',(#24882,#24883,#24884));
#4257=EDGE_LOOP('',(#24885,#24886,#24887));
#4258=EDGE_LOOP('',(#24888,#24889,#24890));
#4259=EDGE_LOOP('',(#24891,#24892,#24893));
#4260=EDGE_LOOP('',(#24894,#24895,#24896));
#4261=EDGE_LOOP('',(#24897,#24898,#24899));
#4262=EDGE_LOOP('',(#24900,#24901,#24902));
#4263=EDGE_LOOP('',(#24903,#24904,#24905));
#4264=EDGE_LOOP('',(#24906,#24907,#24908));
#4265=EDGE_LOOP('',(#24909,#24910,#24911));
#4266=EDGE_LOOP('',(#24912,#24913,#24914));
#4267=EDGE_LOOP('',(#24915,#24916,#24917));
#4268=EDGE_LOOP('',(#24918,#24919,#24920));
#4269=EDGE_LOOP('',(#24921,#24922,#24923));
#4270=EDGE_LOOP('',(#24924,#24925,#24926));
#4271=EDGE_LOOP('',(#24927,#24928,#24929));
#4272=EDGE_LOOP('',(#24930,#24931,#24932));
#4273=EDGE_LOOP('',(#24933,#24934,#24935));
#4274=EDGE_LOOP('',(#24936,#24937,#24938));
#4275=EDGE_LOOP('',(#24939,#24940,#24941));
#4276=EDGE_LOOP('',(#24942,#24943,#24944));
#4277=EDGE_LOOP('',(#24945,#24946,#24947));
#4278=EDGE_LOOP('',(#24948,#24949,#24950));
#4279=EDGE_LOOP('',(#24951,#24952,#24953));
#4280=EDGE_LOOP('',(#24954,#24955,#24956));
#4281=EDGE_LOOP('',(#24957,#24958,#24959));
#4282=EDGE_LOOP('',(#24960,#24961,#24962));
#4283=EDGE_LOOP('',(#24963,#24964,#24965));
#4284=EDGE_LOOP('',(#24966,#24967,#24968));
#4285=EDGE_LOOP('',(#24969,#24970,#24971));
#4286=EDGE_LOOP('',(#24972,#24973,#24974));
#4287=EDGE_LOOP('',(#24975,#24976,#24977));
#4288=EDGE_LOOP('',(#24978,#24979,#24980));
#4289=EDGE_LOOP('',(#24981,#24982,#24983));
#4290=EDGE_LOOP('',(#24984,#24985,#24986));
#4291=EDGE_LOOP('',(#24987,#24988,#24989));
#4292=EDGE_LOOP('',(#24990,#24991,#24992));
#4293=EDGE_LOOP('',(#24993,#24994,#24995));
#4294=EDGE_LOOP('',(#24996,#24997,#24998));
#4295=EDGE_LOOP('',(#24999,#25000,#25001));
#4296=EDGE_LOOP('',(#25002,#25003,#25004));
#4297=EDGE_LOOP('',(#25005,#25006,#25007));
#4298=EDGE_LOOP('',(#25008,#25009,#25010));
#4299=EDGE_LOOP('',(#25011,#25012,#25013));
#4300=EDGE_LOOP('',(#25014,#25015,#25016));
#4301=EDGE_LOOP('',(#25017,#25018,#25019));
#4302=EDGE_LOOP('',(#25020,#25021,#25022));
#4303=EDGE_LOOP('',(#25023,#25024,#25025));
#4304=EDGE_LOOP('',(#25026,#25027,#25028));
#4305=EDGE_LOOP('',(#25029,#25030,#25031));
#4306=EDGE_LOOP('',(#25032,#25033,#25034));
#4307=EDGE_LOOP('',(#25035,#25036,#25037));
#4308=EDGE_LOOP('',(#25038,#25039,#25040));
#4309=EDGE_LOOP('',(#25041,#25042,#25043));
#4310=EDGE_LOOP('',(#25044,#25045,#25046));
#4311=EDGE_LOOP('',(#25047,#25048,#25049));
#4312=EDGE_LOOP('',(#25050,#25051,#25052));
#4313=EDGE_LOOP('',(#25053,#25054,#25055));
#4314=EDGE_LOOP('',(#25056,#25057,#25058));
#4315=EDGE_LOOP('',(#25059,#25060,#25061));
#4316=EDGE_LOOP('',(#25062,#25063,#25064));
#4317=EDGE_LOOP('',(#25065,#25066,#25067));
#4318=EDGE_LOOP('',(#25068,#25069,#25070));
#4319=EDGE_LOOP('',(#25071,#25072,#25073));
#4320=EDGE_LOOP('',(#25074,#25075,#25076));
#4321=EDGE_LOOP('',(#25077,#25078,#25079));
#4322=EDGE_LOOP('',(#25080,#25081,#25082));
#4323=EDGE_LOOP('',(#25083,#25084,#25085));
#4324=EDGE_LOOP('',(#25086,#25087,#25088));
#4325=EDGE_LOOP('',(#25089,#25090,#25091));
#4326=EDGE_LOOP('',(#25092,#25093,#25094));
#4327=EDGE_LOOP('',(#25095,#25096,#25097));
#4328=EDGE_LOOP('',(#25098,#25099,#25100));
#4329=EDGE_LOOP('',(#25101,#25102,#25103));
#4330=EDGE_LOOP('',(#25104,#25105,#25106));
#4331=EDGE_LOOP('',(#25107,#25108,#25109));
#4332=EDGE_LOOP('',(#25110,#25111,#25112));
#4333=EDGE_LOOP('',(#25113,#25114,#25115));
#4334=EDGE_LOOP('',(#25116,#25117,#25118));
#4335=EDGE_LOOP('',(#25119,#25120,#25121));
#4336=EDGE_LOOP('',(#25122,#25123,#25124));
#4337=EDGE_LOOP('',(#25125,#25126,#25127));
#4338=EDGE_LOOP('',(#25128,#25129,#25130));
#4339=EDGE_LOOP('',(#25131,#25132,#25133));
#4340=EDGE_LOOP('',(#25134,#25135,#25136));
#4341=EDGE_LOOP('',(#25137,#25138,#25139));
#4342=EDGE_LOOP('',(#25140,#25141,#25142));
#4343=EDGE_LOOP('',(#25143,#25144,#25145));
#4344=EDGE_LOOP('',(#25146,#25147,#25148));
#4345=EDGE_LOOP('',(#25149,#25150,#25151));
#4346=EDGE_LOOP('',(#25152,#25153,#25154));
#4347=EDGE_LOOP('',(#25155,#25156,#25157));
#4348=EDGE_LOOP('',(#25158,#25159,#25160));
#4349=EDGE_LOOP('',(#25161,#25162,#25163));
#4350=EDGE_LOOP('',(#25164,#25165,#25166));
#4351=EDGE_LOOP('',(#25167,#25168,#25169));
#4352=EDGE_LOOP('',(#25170,#25171,#25172));
#4353=EDGE_LOOP('',(#25173,#25174,#25175));
#4354=EDGE_LOOP('',(#25176,#25177,#25178));
#4355=EDGE_LOOP('',(#25179,#25180,#25181));
#4356=EDGE_LOOP('',(#25182,#25183,#25184));
#4357=EDGE_LOOP('',(#25185,#25186,#25187));
#4358=EDGE_LOOP('',(#25188,#25189,#25190));
#4359=EDGE_LOOP('',(#25191,#25192,#25193));
#4360=EDGE_LOOP('',(#25194,#25195,#25196));
#4361=EDGE_LOOP('',(#25197,#25198,#25199));
#4362=EDGE_LOOP('',(#25200,#25201,#25202));
#4363=EDGE_LOOP('',(#25203,#25204,#25205));
#4364=EDGE_LOOP('',(#25206,#25207,#25208));
#4365=EDGE_LOOP('',(#25209,#25210,#25211));
#4366=EDGE_LOOP('',(#25212,#25213,#25214));
#4367=EDGE_LOOP('',(#25215,#25216,#25217));
#4368=EDGE_LOOP('',(#25218,#25219,#25220));
#4369=EDGE_LOOP('',(#25221,#25222,#25223));
#4370=EDGE_LOOP('',(#25224,#25225,#25226));
#4371=EDGE_LOOP('',(#25227,#25228,#25229));
#4372=EDGE_LOOP('',(#25230,#25231,#25232));
#4373=EDGE_LOOP('',(#25233,#25234,#25235));
#4374=EDGE_LOOP('',(#25236,#25237,#25238));
#4375=EDGE_LOOP('',(#25239,#25240,#25241));
#4376=EDGE_LOOP('',(#25242,#25243,#25244));
#4377=EDGE_LOOP('',(#25245,#25246,#25247));
#4378=EDGE_LOOP('',(#25248,#25249,#25250));
#4379=EDGE_LOOP('',(#25251,#25252,#25253));
#4380=EDGE_LOOP('',(#25254,#25255,#25256));
#4381=EDGE_LOOP('',(#25257,#25258,#25259));
#4382=EDGE_LOOP('',(#25260,#25261,#25262));
#4383=EDGE_LOOP('',(#25263,#25264,#25265));
#4384=EDGE_LOOP('',(#25266,#25267,#25268));
#4385=EDGE_LOOP('',(#25269,#25270,#25271));
#4386=EDGE_LOOP('',(#25272,#25273,#25274));
#4387=EDGE_LOOP('',(#25275,#25276,#25277));
#4388=EDGE_LOOP('',(#25278,#25279,#25280));
#4389=EDGE_LOOP('',(#25281,#25282,#25283));
#4390=EDGE_LOOP('',(#25284,#25285,#25286));
#4391=EDGE_LOOP('',(#25287,#25288,#25289));
#4392=EDGE_LOOP('',(#25290,#25291,#25292));
#4393=EDGE_LOOP('',(#25293,#25294,#25295));
#4394=EDGE_LOOP('',(#25296,#25297,#25298));
#4395=EDGE_LOOP('',(#25299,#25300,#25301));
#4396=EDGE_LOOP('',(#25302,#25303,#25304));
#4397=EDGE_LOOP('',(#25305,#25306,#25307));
#4398=EDGE_LOOP('',(#25308,#25309,#25310));
#4399=EDGE_LOOP('',(#25311,#25312,#25313));
#4400=EDGE_LOOP('',(#25314,#25315,#25316));
#4401=EDGE_LOOP('',(#25317,#25318,#25319));
#4402=EDGE_LOOP('',(#25320,#25321,#25322));
#4403=EDGE_LOOP('',(#25323,#25324,#25325));
#4404=EDGE_LOOP('',(#25326,#25327,#25328));
#4405=EDGE_LOOP('',(#25329,#25330,#25331));
#4406=EDGE_LOOP('',(#25332,#25333,#25334));
#4407=EDGE_LOOP('',(#25335,#25336,#25337));
#4408=EDGE_LOOP('',(#25338,#25339,#25340));
#4409=EDGE_LOOP('',(#25341,#25342,#25343));
#4410=EDGE_LOOP('',(#25344,#25345,#25346));
#4411=EDGE_LOOP('',(#25347,#25348,#25349));
#4412=EDGE_LOOP('',(#25350,#25351,#25352));
#4413=EDGE_LOOP('',(#25353,#25354,#25355));
#4414=EDGE_LOOP('',(#25356,#25357,#25358));
#4415=EDGE_LOOP('',(#25359,#25360,#25361));
#4416=EDGE_LOOP('',(#25362,#25363,#25364));
#4417=EDGE_LOOP('',(#25365,#25366,#25367));
#4418=EDGE_LOOP('',(#25368,#25369,#25370));
#4419=EDGE_LOOP('',(#25371,#25372,#25373));
#4420=EDGE_LOOP('',(#25374,#25375,#25376));
#4421=EDGE_LOOP('',(#25377,#25378,#25379));
#4422=EDGE_LOOP('',(#25380,#25381,#25382));
#4423=EDGE_LOOP('',(#25383,#25384,#25385));
#4424=EDGE_LOOP('',(#25386,#25387,#25388));
#4425=EDGE_LOOP('',(#25389,#25390,#25391));
#4426=EDGE_LOOP('',(#25392,#25393,#25394));
#4427=EDGE_LOOP('',(#25395,#25396,#25397));
#4428=EDGE_LOOP('',(#25398,#25399,#25400));
#4429=EDGE_LOOP('',(#25401,#25402,#25403));
#4430=EDGE_LOOP('',(#25404,#25405,#25406));
#4431=EDGE_LOOP('',(#25407,#25408,#25409));
#4432=EDGE_LOOP('',(#25410,#25411,#25412));
#4433=EDGE_LOOP('',(#25413,#25414,#25415));
#4434=EDGE_LOOP('',(#25416,#25417,#25418));
#4435=EDGE_LOOP('',(#25419,#25420,#25421));
#4436=EDGE_LOOP('',(#25422,#25423,#25424));
#4437=EDGE_LOOP('',(#25425,#25426,#25427));
#4438=EDGE_LOOP('',(#25428,#25429,#25430));
#4439=EDGE_LOOP('',(#25431,#25432,#25433));
#4440=EDGE_LOOP('',(#25434,#25435,#25436));
#4441=EDGE_LOOP('',(#25437,#25438,#25439));
#4442=EDGE_LOOP('',(#25440,#25441,#25442));
#4443=EDGE_LOOP('',(#25443,#25444,#25445));
#4444=EDGE_LOOP('',(#25446,#25447,#25448));
#4445=EDGE_LOOP('',(#25449,#25450,#25451));
#4446=EDGE_LOOP('',(#25452,#25453,#25454));
#4447=EDGE_LOOP('',(#25455,#25456,#25457));
#4448=EDGE_LOOP('',(#25458,#25459,#25460));
#4449=EDGE_LOOP('',(#25461,#25462,#25463));
#4450=EDGE_LOOP('',(#25464,#25465,#25466));
#4451=EDGE_LOOP('',(#25467,#25468,#25469));
#4452=EDGE_LOOP('',(#25470,#25471,#25472));
#4453=EDGE_LOOP('',(#25473,#25474,#25475));
#4454=EDGE_LOOP('',(#25476,#25477,#25478));
#4455=EDGE_LOOP('',(#25479,#25480,#25481));
#4456=EDGE_LOOP('',(#25482,#25483,#25484));
#4457=EDGE_LOOP('',(#25485,#25486,#25487));
#4458=EDGE_LOOP('',(#25488,#25489,#25490));
#4459=EDGE_LOOP('',(#25491,#25492,#25493));
#4460=EDGE_LOOP('',(#25494,#25495,#25496));
#4461=EDGE_LOOP('',(#25497,#25498,#25499));
#4462=EDGE_LOOP('',(#25500,#25501,#25502));
#4463=EDGE_LOOP('',(#25503,#25504,#25505));
#4464=EDGE_LOOP('',(#25506,#25507,#25508));
#4465=EDGE_LOOP('',(#25509,#25510,#25511));
#4466=EDGE_LOOP('',(#25512,#25513,#25514));
#4467=EDGE_LOOP('',(#25515,#25516,#25517));
#4468=EDGE_LOOP('',(#25518,#25519,#25520));
#4469=EDGE_LOOP('',(#25521,#25522,#25523));
#4470=EDGE_LOOP('',(#25524,#25525,#25526));
#4471=EDGE_LOOP('',(#25527,#25528,#25529));
#4472=EDGE_LOOP('',(#25530,#25531,#25532));
#4473=EDGE_LOOP('',(#25533,#25534,#25535));
#4474=EDGE_LOOP('',(#25536,#25537,#25538));
#4475=EDGE_LOOP('',(#25539,#25540,#25541));
#4476=EDGE_LOOP('',(#25542,#25543,#25544));
#4477=EDGE_LOOP('',(#25545,#25546,#25547));
#4478=EDGE_LOOP('',(#25548,#25549,#25550));
#4479=EDGE_LOOP('',(#25551,#25552,#25553));
#4480=EDGE_LOOP('',(#25554,#25555,#25556));
#4481=EDGE_LOOP('',(#25557,#25558,#25559));
#4482=EDGE_LOOP('',(#25560,#25561,#25562));
#4483=EDGE_LOOP('',(#25563,#25564,#25565));
#4484=EDGE_LOOP('',(#25566,#25567,#25568));
#4485=EDGE_LOOP('',(#25569,#25570,#25571));
#4486=EDGE_LOOP('',(#25572,#25573,#25574));
#4487=EDGE_LOOP('',(#25575,#25576,#25577));
#4488=EDGE_LOOP('',(#25578,#25579,#25580));
#4489=EDGE_LOOP('',(#25581,#25582,#25583));
#4490=EDGE_LOOP('',(#25584,#25585,#25586));
#4491=EDGE_LOOP('',(#25587,#25588,#25589));
#4492=EDGE_LOOP('',(#25590,#25591,#25592));
#4493=EDGE_LOOP('',(#25593,#25594,#25595));
#4494=EDGE_LOOP('',(#25596,#25597,#25598));
#4495=EDGE_LOOP('',(#25599,#25600,#25601));
#4496=EDGE_LOOP('',(#25602,#25603,#25604));
#4497=EDGE_LOOP('',(#25605,#25606,#25607));
#4498=EDGE_LOOP('',(#25608,#25609,#25610));
#4499=EDGE_LOOP('',(#25611,#25612,#25613));
#4500=EDGE_LOOP('',(#25614,#25615,#25616));
#4501=EDGE_LOOP('',(#25617,#25618,#25619));
#4502=EDGE_LOOP('',(#25620,#25621,#25622));
#4503=EDGE_LOOP('',(#25623,#25624,#25625));
#4504=EDGE_LOOP('',(#25626,#25627,#25628));
#4505=EDGE_LOOP('',(#25629,#25630,#25631));
#4506=EDGE_LOOP('',(#25632,#25633,#25634));
#4507=EDGE_LOOP('',(#25635,#25636,#25637));
#4508=EDGE_LOOP('',(#25638,#25639,#25640));
#4509=EDGE_LOOP('',(#25641,#25642,#25643));
#4510=EDGE_LOOP('',(#25644,#25645,#25646));
#4511=EDGE_LOOP('',(#25647,#25648,#25649));
#4512=EDGE_LOOP('',(#25650,#25651,#25652));
#4513=EDGE_LOOP('',(#25653,#25654,#25655));
#4514=EDGE_LOOP('',(#25656,#25657,#25658));
#4515=EDGE_LOOP('',(#25659,#25660,#25661));
#4516=EDGE_LOOP('',(#25662,#25663,#25664));
#4517=EDGE_LOOP('',(#25665,#25666,#25667));
#4518=EDGE_LOOP('',(#25668,#25669,#25670));
#4519=EDGE_LOOP('',(#25671,#25672,#25673));
#4520=EDGE_LOOP('',(#25674,#25675,#25676));
#4521=EDGE_LOOP('',(#25677,#25678,#25679));
#4522=EDGE_LOOP('',(#25680,#25681,#25682));
#4523=EDGE_LOOP('',(#25683,#25684,#25685));
#4524=EDGE_LOOP('',(#25686,#25687,#25688));
#4525=EDGE_LOOP('',(#25689,#25690,#25691));
#4526=EDGE_LOOP('',(#25692,#25693,#25694));
#4527=EDGE_LOOP('',(#25695,#25696,#25697));
#4528=EDGE_LOOP('',(#25698,#25699,#25700));
#4529=EDGE_LOOP('',(#25701,#25702,#25703));
#4530=EDGE_LOOP('',(#25704,#25705,#25706));
#4531=EDGE_LOOP('',(#25707,#25708,#25709));
#4532=EDGE_LOOP('',(#25710,#25711,#25712));
#4533=EDGE_LOOP('',(#25713,#25714,#25715));
#4534=EDGE_LOOP('',(#25716,#25717,#25718));
#4535=EDGE_LOOP('',(#25719,#25720,#25721));
#4536=EDGE_LOOP('',(#25722,#25723,#25724));
#4537=EDGE_LOOP('',(#25725,#25726,#25727));
#4538=EDGE_LOOP('',(#25728,#25729,#25730));
#4539=EDGE_LOOP('',(#25731,#25732,#25733));
#4540=EDGE_LOOP('',(#25734,#25735,#25736));
#4541=EDGE_LOOP('',(#25737,#25738,#25739));
#4542=EDGE_LOOP('',(#25740,#25741,#25742));
#4543=EDGE_LOOP('',(#25743,#25744,#25745));
#4544=EDGE_LOOP('',(#25746,#25747,#25748));
#4545=EDGE_LOOP('',(#25749,#25750,#25751));
#4546=EDGE_LOOP('',(#25752,#25753,#25754));
#4547=EDGE_LOOP('',(#25755,#25756,#25757));
#4548=EDGE_LOOP('',(#25758,#25759,#25760));
#4549=EDGE_LOOP('',(#25761,#25762,#25763));
#4550=EDGE_LOOP('',(#25764,#25765,#25766));
#4551=EDGE_LOOP('',(#25767,#25768,#25769));
#4552=EDGE_LOOP('',(#25770,#25771,#25772));
#4553=EDGE_LOOP('',(#25773,#25774,#25775));
#4554=EDGE_LOOP('',(#25776,#25777,#25778));
#4555=EDGE_LOOP('',(#25779,#25780,#25781));
#4556=EDGE_LOOP('',(#25782,#25783,#25784));
#4557=EDGE_LOOP('',(#25785,#25786,#25787));
#4558=EDGE_LOOP('',(#25788,#25789,#25790));
#4559=EDGE_LOOP('',(#25791,#25792,#25793));
#4560=EDGE_LOOP('',(#25794,#25795,#25796));
#4561=EDGE_LOOP('',(#25797,#25798,#25799));
#4562=EDGE_LOOP('',(#25800,#25801,#25802));
#4563=EDGE_LOOP('',(#25803,#25804,#25805));
#4564=EDGE_LOOP('',(#25806,#25807,#25808));
#4565=EDGE_LOOP('',(#25809,#25810,#25811));
#4566=EDGE_LOOP('',(#25812,#25813,#25814));
#4567=EDGE_LOOP('',(#25815,#25816,#25817));
#4568=EDGE_LOOP('',(#25818,#25819,#25820));
#4569=EDGE_LOOP('',(#25821,#25822,#25823));
#4570=EDGE_LOOP('',(#25824,#25825,#25826));
#4571=EDGE_LOOP('',(#25827,#25828,#25829));
#4572=EDGE_LOOP('',(#25830,#25831,#25832));
#4573=EDGE_LOOP('',(#25833,#25834,#25835));
#4574=EDGE_LOOP('',(#25836,#25837,#25838));
#4575=EDGE_LOOP('',(#25839,#25840,#25841));
#4576=EDGE_LOOP('',(#25842,#25843,#25844));
#4577=EDGE_LOOP('',(#25845,#25846,#25847));
#4578=EDGE_LOOP('',(#25848,#25849,#25850));
#4579=EDGE_LOOP('',(#25851,#25852,#25853));
#4580=EDGE_LOOP('',(#25854,#25855,#25856));
#4581=EDGE_LOOP('',(#25857,#25858,#25859));
#4582=EDGE_LOOP('',(#25860,#25861,#25862));
#4583=EDGE_LOOP('',(#25863,#25864,#25865));
#4584=EDGE_LOOP('',(#25866,#25867,#25868));
#4585=EDGE_LOOP('',(#25869,#25870,#25871));
#4586=EDGE_LOOP('',(#25872,#25873,#25874));
#4587=EDGE_LOOP('',(#25875,#25876,#25877));
#4588=EDGE_LOOP('',(#25878,#25879,#25880));
#4589=EDGE_LOOP('',(#25881,#25882,#25883));
#4590=EDGE_LOOP('',(#25884,#25885,#25886));
#4591=EDGE_LOOP('',(#25887,#25888,#25889));
#4592=EDGE_LOOP('',(#25890,#25891,#25892));
#4593=EDGE_LOOP('',(#25893,#25894,#25895));
#4594=EDGE_LOOP('',(#25896,#25897,#25898));
#4595=EDGE_LOOP('',(#25899,#25900,#25901));
#4596=EDGE_LOOP('',(#25902,#25903,#25904));
#4597=EDGE_LOOP('',(#25905,#25906,#25907));
#4598=EDGE_LOOP('',(#25908,#25909,#25910));
#4599=EDGE_LOOP('',(#25911,#25912,#25913));
#4600=EDGE_LOOP('',(#25914,#25915,#25916));
#4601=EDGE_LOOP('',(#25917,#25918,#25919));
#4602=EDGE_LOOP('',(#25920,#25921,#25922));
#4603=EDGE_LOOP('',(#25923,#25924,#25925));
#4604=EDGE_LOOP('',(#25926,#25927,#25928));
#4605=EDGE_LOOP('',(#25929,#25930,#25931));
#4606=EDGE_LOOP('',(#25932,#25933,#25934));
#4607=EDGE_LOOP('',(#25935,#25936,#25937));
#4608=EDGE_LOOP('',(#25938,#25939,#25940));
#4609=EDGE_LOOP('',(#25941,#25942,#25943));
#4610=EDGE_LOOP('',(#25944,#25945,#25946));
#4611=EDGE_LOOP('',(#25947,#25948,#25949));
#4612=EDGE_LOOP('',(#25950,#25951,#25952));
#4613=EDGE_LOOP('',(#25953,#25954,#25955));
#4614=EDGE_LOOP('',(#25956,#25957,#25958));
#4615=EDGE_LOOP('',(#25959,#25960,#25961));
#4616=EDGE_LOOP('',(#25962,#25963,#25964));
#4617=EDGE_LOOP('',(#25965,#25966,#25967));
#4618=EDGE_LOOP('',(#25968,#25969,#25970));
#4619=EDGE_LOOP('',(#25971,#25972,#25973));
#4620=EDGE_LOOP('',(#25974,#25975,#25976));
#4621=EDGE_LOOP('',(#25977,#25978,#25979));
#4622=EDGE_LOOP('',(#25980,#25981,#25982));
#4623=EDGE_LOOP('',(#25983,#25984,#25985));
#4624=EDGE_LOOP('',(#25986,#25987,#25988));
#4625=EDGE_LOOP('',(#25989,#25990,#25991));
#4626=EDGE_LOOP('',(#25992,#25993,#25994));
#4627=EDGE_LOOP('',(#25995,#25996,#25997));
#4628=EDGE_LOOP('',(#25998,#25999,#26000));
#4629=EDGE_LOOP('',(#26001,#26002,#26003));
#4630=EDGE_LOOP('',(#26004,#26005,#26006));
#4631=EDGE_LOOP('',(#26007,#26008,#26009));
#4632=EDGE_LOOP('',(#26010,#26011,#26012));
#4633=EDGE_LOOP('',(#26013,#26014,#26015));
#4634=EDGE_LOOP('',(#26016,#26017,#26018));
#4635=EDGE_LOOP('',(#26019,#26020,#26021));
#4636=EDGE_LOOP('',(#26022,#26023,#26024));
#4637=EDGE_LOOP('',(#26025,#26026,#26027));
#4638=EDGE_LOOP('',(#26028,#26029,#26030));
#4639=EDGE_LOOP('',(#26031,#26032,#26033));
#4640=EDGE_LOOP('',(#26034,#26035,#26036));
#4641=EDGE_LOOP('',(#26037,#26038,#26039));
#4642=EDGE_LOOP('',(#26040,#26041,#26042));
#4643=EDGE_LOOP('',(#26043,#26044,#26045));
#4644=EDGE_LOOP('',(#26046,#26047,#26048));
#4645=EDGE_LOOP('',(#26049,#26050,#26051));
#4646=EDGE_LOOP('',(#26052,#26053,#26054));
#4647=EDGE_LOOP('',(#26055,#26056,#26057));
#4648=EDGE_LOOP('',(#26058,#26059,#26060));
#4649=EDGE_LOOP('',(#26061,#26062,#26063));
#4650=EDGE_LOOP('',(#26064,#26065,#26066));
#4651=EDGE_LOOP('',(#26067,#26068,#26069));
#4652=EDGE_LOOP('',(#26070,#26071,#26072));
#4653=EDGE_LOOP('',(#26073,#26074,#26075));
#4654=EDGE_LOOP('',(#26076,#26077,#26078));
#4655=EDGE_LOOP('',(#26079,#26080,#26081));
#4656=EDGE_LOOP('',(#26082,#26083,#26084));
#4657=EDGE_LOOP('',(#26085,#26086,#26087));
#4658=EDGE_LOOP('',(#26088,#26089,#26090));
#4659=EDGE_LOOP('',(#26091,#26092,#26093));
#4660=EDGE_LOOP('',(#26094,#26095,#26096));
#4661=EDGE_LOOP('',(#26097,#26098,#26099));
#4662=EDGE_LOOP('',(#26100,#26101,#26102));
#4663=EDGE_LOOP('',(#26103,#26104,#26105));
#4664=EDGE_LOOP('',(#26106,#26107,#26108));
#4665=EDGE_LOOP('',(#26109,#26110,#26111));
#4666=EDGE_LOOP('',(#26112,#26113,#26114));
#4667=EDGE_LOOP('',(#26115,#26116,#26117));
#4668=EDGE_LOOP('',(#26118,#26119,#26120));
#4669=EDGE_LOOP('',(#26121,#26122,#26123));
#4670=EDGE_LOOP('',(#26124,#26125,#26126));
#4671=EDGE_LOOP('',(#26127,#26128,#26129));
#4672=EDGE_LOOP('',(#26130,#26131,#26132));
#4673=EDGE_LOOP('',(#26133,#26134,#26135));
#4674=EDGE_LOOP('',(#26136,#26137,#26138));
#4675=EDGE_LOOP('',(#26139,#26140,#26141));
#4676=EDGE_LOOP('',(#26142,#26143,#26144));
#4677=EDGE_LOOP('',(#26145,#26146,#26147));
#4678=EDGE_LOOP('',(#26148,#26149,#26150));
#4679=EDGE_LOOP('',(#26151,#26152,#26153));
#4680=EDGE_LOOP('',(#26154,#26155,#26156));
#4681=EDGE_LOOP('',(#26157,#26158,#26159));
#4682=EDGE_LOOP('',(#26160,#26161,#26162));
#4683=EDGE_LOOP('',(#26163,#26164,#26165));
#4684=EDGE_LOOP('',(#26166,#26167,#26168));
#4685=EDGE_LOOP('',(#26169,#26170,#26171));
#4686=EDGE_LOOP('',(#26172,#26173,#26174));
#4687=EDGE_LOOP('',(#26175,#26176,#26177));
#4688=EDGE_LOOP('',(#26178,#26179,#26180));
#4689=EDGE_LOOP('',(#26181,#26182,#26183));
#4690=EDGE_LOOP('',(#26184,#26185,#26186));
#4691=EDGE_LOOP('',(#26187,#26188,#26189));
#4692=EDGE_LOOP('',(#26190,#26191,#26192));
#4693=EDGE_LOOP('',(#26193,#26194,#26195));
#4694=EDGE_LOOP('',(#26196,#26197,#26198));
#4695=EDGE_LOOP('',(#26199,#26200,#26201));
#4696=EDGE_LOOP('',(#26202,#26203,#26204));
#4697=EDGE_LOOP('',(#26205,#26206,#26207));
#4698=EDGE_LOOP('',(#26208,#26209,#26210));
#4699=EDGE_LOOP('',(#26211,#26212,#26213));
#4700=EDGE_LOOP('',(#26214,#26215,#26216));
#4701=EDGE_LOOP('',(#26217,#26218,#26219));
#4702=EDGE_LOOP('',(#26220,#26221,#26222));
#4703=EDGE_LOOP('',(#26223,#26224,#26225));
#4704=EDGE_LOOP('',(#26226,#26227,#26228));
#4705=EDGE_LOOP('',(#26229,#26230,#26231));
#4706=EDGE_LOOP('',(#26232,#26233,#26234));
#4707=EDGE_LOOP('',(#26235,#26236,#26237));
#4708=EDGE_LOOP('',(#26238,#26239,#26240));
#4709=EDGE_LOOP('',(#26241,#26242,#26243));
#4710=EDGE_LOOP('',(#26244,#26245,#26246));
#4711=EDGE_LOOP('',(#26247,#26248,#26249));
#4712=EDGE_LOOP('',(#26250,#26251,#26252));
#4713=EDGE_LOOP('',(#26253,#26254,#26255));
#4714=EDGE_LOOP('',(#26256,#26257,#26258));
#4715=EDGE_LOOP('',(#26259,#26260,#26261));
#4716=EDGE_LOOP('',(#26262,#26263,#26264));
#4717=EDGE_LOOP('',(#26265,#26266,#26267));
#4718=EDGE_LOOP('',(#26268,#26269,#26270));
#4719=EDGE_LOOP('',(#26271,#26272,#26273));
#4720=EDGE_LOOP('',(#26274,#26275,#26276));
#4721=EDGE_LOOP('',(#26277,#26278,#26279));
#4722=EDGE_LOOP('',(#26280,#26281,#26282));
#4723=EDGE_LOOP('',(#26283,#26284,#26285));
#4724=EDGE_LOOP('',(#26286,#26287,#26288));
#4725=EDGE_LOOP('',(#26289,#26290,#26291));
#4726=EDGE_LOOP('',(#26292,#26293,#26294));
#4727=EDGE_LOOP('',(#26295,#26296,#26297));
#4728=EDGE_LOOP('',(#26298,#26299,#26300));
#4729=EDGE_LOOP('',(#26301,#26302,#26303));
#4730=EDGE_LOOP('',(#26304,#26305,#26306));
#4731=EDGE_LOOP('',(#26307,#26308,#26309));
#4732=EDGE_LOOP('',(#26310,#26311,#26312));
#4733=EDGE_LOOP('',(#26313,#26314,#26315));
#4734=EDGE_LOOP('',(#26316,#26317,#26318));
#4735=EDGE_LOOP('',(#26319,#26320,#26321));
#4736=EDGE_LOOP('',(#26322,#26323,#26324));
#4737=EDGE_LOOP('',(#26325,#26326,#26327));
#4738=EDGE_LOOP('',(#26328,#26329,#26330));
#4739=EDGE_LOOP('',(#26331,#26332,#26333));
#4740=EDGE_LOOP('',(#26334,#26335,#26336));
#4741=EDGE_LOOP('',(#26337,#26338,#26339));
#4742=EDGE_LOOP('',(#26340,#26341,#26342));
#4743=EDGE_LOOP('',(#26343,#26344,#26345));
#4744=EDGE_LOOP('',(#26346,#26347,#26348));
#4745=EDGE_LOOP('',(#26349,#26350,#26351));
#4746=EDGE_LOOP('',(#26352,#26353,#26354));
#4747=EDGE_LOOP('',(#26355,#26356,#26357));
#4748=EDGE_LOOP('',(#26358,#26359,#26360));
#4749=EDGE_LOOP('',(#26361,#26362,#26363));
#4750=EDGE_LOOP('',(#26364,#26365,#26366));
#4751=EDGE_LOOP('',(#26367,#26368,#26369));
#4752=EDGE_LOOP('',(#26370,#26371,#26372));
#4753=EDGE_LOOP('',(#26373,#26374,#26375));
#4754=EDGE_LOOP('',(#26376,#26377,#26378));
#4755=EDGE_LOOP('',(#26379,#26380,#26381));
#4756=EDGE_LOOP('',(#26382,#26383,#26384));
#4757=EDGE_LOOP('',(#26385,#26386,#26387));
#4758=EDGE_LOOP('',(#26388,#26389,#26390));
#4759=EDGE_LOOP('',(#26391,#26392,#26393));
#4760=EDGE_LOOP('',(#26394,#26395,#26396));
#4761=EDGE_LOOP('',(#26397,#26398,#26399));
#4762=EDGE_LOOP('',(#26400,#26401,#26402));
#4763=EDGE_LOOP('',(#26403,#26404,#26405));
#4764=EDGE_LOOP('',(#26406,#26407,#26408));
#4765=EDGE_LOOP('',(#26409,#26410,#26411));
#4766=EDGE_LOOP('',(#26412,#26413,#26414));
#4767=EDGE_LOOP('',(#26415,#26416,#26417));
#4768=EDGE_LOOP('',(#26418,#26419,#26420));
#4769=EDGE_LOOP('',(#26421,#26422,#26423));
#4770=EDGE_LOOP('',(#26424,#26425,#26426));
#4771=EDGE_LOOP('',(#26427,#26428,#26429));
#4772=EDGE_LOOP('',(#26430,#26431,#26432));
#4773=EDGE_LOOP('',(#26433,#26434,#26435));
#4774=EDGE_LOOP('',(#26436,#26437,#26438));
#4775=EDGE_LOOP('',(#26439,#26440,#26441));
#4776=EDGE_LOOP('',(#26442,#26443,#26444));
#4777=EDGE_LOOP('',(#26445,#26446,#26447));
#4778=EDGE_LOOP('',(#26448,#26449,#26450));
#4779=EDGE_LOOP('',(#26451,#26452,#26453));
#4780=EDGE_LOOP('',(#26454,#26455,#26456));
#4781=EDGE_LOOP('',(#26457,#26458,#26459));
#4782=EDGE_LOOP('',(#26460,#26461,#26462));
#4783=EDGE_LOOP('',(#26463,#26464,#26465));
#4784=EDGE_LOOP('',(#26466,#26467,#26468));
#4785=EDGE_LOOP('',(#26469,#26470,#26471));
#4786=EDGE_LOOP('',(#26472,#26473,#26474));
#4787=EDGE_LOOP('',(#26475,#26476,#26477));
#4788=EDGE_LOOP('',(#26478,#26479,#26480));
#4789=EDGE_LOOP('',(#26481,#26482,#26483));
#4790=EDGE_LOOP('',(#26484,#26485,#26486));
#4791=EDGE_LOOP('',(#26487,#26488,#26489));
#4792=EDGE_LOOP('',(#26490,#26491,#26492));
#4793=EDGE_LOOP('',(#26493,#26494,#26495));
#4794=EDGE_LOOP('',(#26496,#26497,#26498));
#4795=EDGE_LOOP('',(#26499,#26500,#26501));
#4796=EDGE_LOOP('',(#26502,#26503,#26504));
#4797=EDGE_LOOP('',(#26505,#26506,#26507));
#4798=EDGE_LOOP('',(#26508,#26509,#26510));
#4799=EDGE_LOOP('',(#26511,#26512,#26513));
#4800=EDGE_LOOP('',(#26514,#26515,#26516));
#4801=EDGE_LOOP('',(#26517,#26518,#26519));
#4802=EDGE_LOOP('',(#26520,#26521,#26522));
#4803=EDGE_LOOP('',(#26523,#26524,#26525));
#4804=EDGE_LOOP('',(#26526,#26527,#26528));
#4805=EDGE_LOOP('',(#26529,#26530,#26531));
#4806=EDGE_LOOP('',(#26532,#26533,#26534));
#4807=EDGE_LOOP('',(#26535,#26536,#26537));
#4808=EDGE_LOOP('',(#26538,#26539,#26540));
#4809=EDGE_LOOP('',(#26541,#26542,#26543));
#4810=EDGE_LOOP('',(#26544,#26545,#26546));
#4811=EDGE_LOOP('',(#26547,#26548,#26549));
#4812=EDGE_LOOP('',(#26550,#26551,#26552));
#4813=EDGE_LOOP('',(#26553,#26554,#26555));
#4814=EDGE_LOOP('',(#26556,#26557,#26558));
#4815=EDGE_LOOP('',(#26559,#26560,#26561));
#4816=EDGE_LOOP('',(#26562,#26563,#26564));
#4817=EDGE_LOOP('',(#26565,#26566,#26567));
#4818=EDGE_LOOP('',(#26568,#26569,#26570));
#4819=EDGE_LOOP('',(#26571,#26572,#26573));
#4820=EDGE_LOOP('',(#26574,#26575,#26576));
#4821=EDGE_LOOP('',(#26577,#26578,#26579));
#4822=EDGE_LOOP('',(#26580,#26581,#26582));
#4823=EDGE_LOOP('',(#26583,#26584,#26585));
#4824=EDGE_LOOP('',(#26586,#26587,#26588));
#4825=EDGE_LOOP('',(#26589,#26590,#26591));
#4826=EDGE_LOOP('',(#26592,#26593,#26594));
#4827=EDGE_LOOP('',(#26595,#26596,#26597));
#4828=EDGE_LOOP('',(#26598,#26599,#26600));
#4829=EDGE_LOOP('',(#26601,#26602,#26603));
#4830=EDGE_LOOP('',(#26604,#26605,#26606));
#4831=EDGE_LOOP('',(#26607,#26608,#26609));
#4832=EDGE_LOOP('',(#26610,#26611,#26612));
#4833=EDGE_LOOP('',(#26613,#26614,#26615));
#4834=EDGE_LOOP('',(#26616,#26617,#26618));
#4835=EDGE_LOOP('',(#26619,#26620,#26621));
#4836=EDGE_LOOP('',(#26622,#26623,#26624));
#4837=EDGE_LOOP('',(#26625,#26626,#26627));
#4838=EDGE_LOOP('',(#26628,#26629,#26630));
#4839=EDGE_LOOP('',(#26631,#26632,#26633));
#4840=EDGE_LOOP('',(#26634,#26635,#26636));
#4841=EDGE_LOOP('',(#26637,#26638,#26639));
#4842=EDGE_LOOP('',(#26640,#26641,#26642));
#4843=EDGE_LOOP('',(#26643,#26644,#26645));
#4844=EDGE_LOOP('',(#26646,#26647,#26648));
#4845=EDGE_LOOP('',(#26649,#26650,#26651));
#4846=EDGE_LOOP('',(#26652,#26653,#26654));
#4847=EDGE_LOOP('',(#26655,#26656,#26657));
#4848=EDGE_LOOP('',(#26658,#26659,#26660));
#4849=EDGE_LOOP('',(#26661,#26662,#26663));
#4850=EDGE_LOOP('',(#26664,#26665,#26666));
#4851=EDGE_LOOP('',(#26667,#26668,#26669));
#4852=EDGE_LOOP('',(#26670,#26671,#26672));
#4853=EDGE_LOOP('',(#26673,#26674,#26675));
#4854=EDGE_LOOP('',(#26676,#26677,#26678));
#4855=EDGE_LOOP('',(#26679,#26680,#26681));
#4856=EDGE_LOOP('',(#26682,#26683,#26684));
#4857=EDGE_LOOP('',(#26685,#26686,#26687));
#4858=EDGE_LOOP('',(#26688,#26689,#26690));
#4859=EDGE_LOOP('',(#26691,#26692,#26693));
#4860=EDGE_LOOP('',(#26694,#26695,#26696));
#4861=EDGE_LOOP('',(#26697,#26698,#26699));
#4862=EDGE_LOOP('',(#26700,#26701,#26702));
#4863=EDGE_LOOP('',(#26703,#26704,#26705));
#4864=EDGE_LOOP('',(#26706,#26707,#26708));
#4865=EDGE_LOOP('',(#26709,#26710,#26711));
#4866=EDGE_LOOP('',(#26712,#26713,#26714));
#4867=EDGE_LOOP('',(#26715,#26716,#26717));
#4868=EDGE_LOOP('',(#26718,#26719,#26720));
#4869=EDGE_LOOP('',(#26721,#26722,#26723));
#4870=EDGE_LOOP('',(#26724,#26725,#26726));
#4871=EDGE_LOOP('',(#26727,#26728,#26729));
#4872=EDGE_LOOP('',(#26730,#26731,#26732));
#4873=EDGE_LOOP('',(#26733,#26734,#26735));
#4874=EDGE_LOOP('',(#26736,#26737,#26738));
#4875=EDGE_LOOP('',(#26739,#26740,#26741));
#4876=EDGE_LOOP('',(#26742,#26743,#26744));
#4877=EDGE_LOOP('',(#26745,#26746,#26747));
#4878=EDGE_LOOP('',(#26748,#26749,#26750));
#4879=EDGE_LOOP('',(#26751,#26752,#26753));
#4880=EDGE_LOOP('',(#26754,#26755,#26756));
#4881=EDGE_LOOP('',(#26757,#26758,#26759));
#4882=EDGE_LOOP('',(#26760,#26761,#26762));
#4883=EDGE_LOOP('',(#26763,#26764,#26765));
#4884=EDGE_LOOP('',(#26766,#26767,#26768));
#4885=EDGE_LOOP('',(#26769,#26770,#26771));
#4886=EDGE_LOOP('',(#26772,#26773,#26774));
#4887=EDGE_LOOP('',(#26775,#26776,#26777));
#4888=EDGE_LOOP('',(#26778,#26779,#26780));
#4889=EDGE_LOOP('',(#26781,#26782,#26783));
#4890=EDGE_LOOP('',(#26784,#26785,#26786));
#4891=EDGE_LOOP('',(#26787,#26788,#26789));
#4892=EDGE_LOOP('',(#26790,#26791,#26792));
#4893=EDGE_LOOP('',(#26793,#26794,#26795));
#4894=EDGE_LOOP('',(#26796,#26797,#26798));
#4895=EDGE_LOOP('',(#26799,#26800,#26801));
#4896=EDGE_LOOP('',(#26802,#26803,#26804));
#4897=EDGE_LOOP('',(#26805,#26806,#26807));
#4898=EDGE_LOOP('',(#26808,#26809,#26810));
#4899=EDGE_LOOP('',(#26811,#26812,#26813));
#4900=EDGE_LOOP('',(#26814,#26815,#26816));
#4901=EDGE_LOOP('',(#26817,#26818,#26819));
#4902=EDGE_LOOP('',(#26820,#26821,#26822));
#4903=EDGE_LOOP('',(#26823,#26824,#26825));
#4904=EDGE_LOOP('',(#26826,#26827,#26828));
#4905=EDGE_LOOP('',(#26829,#26830,#26831));
#4906=EDGE_LOOP('',(#26832,#26833,#26834));
#4907=EDGE_LOOP('',(#26835,#26836,#26837));
#4908=EDGE_LOOP('',(#26838,#26839,#26840));
#4909=EDGE_LOOP('',(#26841,#26842,#26843));
#4910=EDGE_LOOP('',(#26844,#26845,#26846));
#4911=EDGE_LOOP('',(#26847,#26848,#26849));
#4912=EDGE_LOOP('',(#26850,#26851,#26852));
#4913=EDGE_LOOP('',(#26853,#26854,#26855));
#4914=EDGE_LOOP('',(#26856,#26857,#26858));
#4915=EDGE_LOOP('',(#26859,#26860,#26861));
#4916=EDGE_LOOP('',(#26862,#26863,#26864));
#4917=EDGE_LOOP('',(#26865,#26866,#26867));
#4918=EDGE_LOOP('',(#26868,#26869,#26870));
#4919=EDGE_LOOP('',(#26871,#26872,#26873));
#4920=EDGE_LOOP('',(#26874,#26875,#26876));
#4921=EDGE_LOOP('',(#26877,#26878,#26879));
#4922=EDGE_LOOP('',(#26880,#26881,#26882));
#4923=EDGE_LOOP('',(#26883,#26884,#26885));
#4924=EDGE_LOOP('',(#26886,#26887,#26888));
#4925=EDGE_LOOP('',(#26889,#26890,#26891));
#4926=EDGE_LOOP('',(#26892,#26893,#26894));
#4927=EDGE_LOOP('',(#26895,#26896,#26897));
#4928=EDGE_LOOP('',(#26898,#26899,#26900));
#4929=EDGE_LOOP('',(#26901,#26902,#26903));
#4930=EDGE_LOOP('',(#26904,#26905,#26906));
#4931=EDGE_LOOP('',(#26907,#26908,#26909));
#4932=EDGE_LOOP('',(#26910,#26911,#26912));
#4933=EDGE_LOOP('',(#26913,#26914,#26915));
#4934=EDGE_LOOP('',(#26916,#26917,#26918));
#4935=EDGE_LOOP('',(#26919,#26920,#26921));
#4936=EDGE_LOOP('',(#26922,#26923,#26924));
#4937=EDGE_LOOP('',(#26925,#26926,#26927));
#4938=EDGE_LOOP('',(#26928,#26929,#26930));
#4939=EDGE_LOOP('',(#26931,#26932,#26933));
#4940=EDGE_LOOP('',(#26934,#26935,#26936));
#4941=EDGE_LOOP('',(#26937,#26938,#26939));
#4942=EDGE_LOOP('',(#26940,#26941,#26942));
#4943=EDGE_LOOP('',(#26943,#26944,#26945));
#4944=EDGE_LOOP('',(#26946,#26947,#26948));
#4945=EDGE_LOOP('',(#26949,#26950,#26951));
#4946=EDGE_LOOP('',(#26952,#26953,#26954));
#4947=EDGE_LOOP('',(#26955,#26956,#26957));
#4948=EDGE_LOOP('',(#26958,#26959,#26960));
#4949=EDGE_LOOP('',(#26961,#26962,#26963));
#4950=EDGE_LOOP('',(#26964,#26965,#26966));
#4951=EDGE_LOOP('',(#26967,#26968,#26969));
#4952=EDGE_LOOP('',(#26970,#26971,#26972));
#4953=EDGE_LOOP('',(#26973,#26974,#26975));
#4954=EDGE_LOOP('',(#26976,#26977,#26978));
#4955=EDGE_LOOP('',(#26979,#26980,#26981));
#4956=EDGE_LOOP('',(#26982,#26983,#26984));
#4957=EDGE_LOOP('',(#26985,#26986,#26987));
#4958=EDGE_LOOP('',(#26988,#26989,#26990));
#4959=EDGE_LOOP('',(#26991,#26992,#26993));
#4960=EDGE_LOOP('',(#26994,#26995,#26996));
#4961=EDGE_LOOP('',(#26997,#26998,#26999));
#4962=EDGE_LOOP('',(#27000,#27001,#27002));
#4963=EDGE_LOOP('',(#27003,#27004,#27005));
#4964=EDGE_LOOP('',(#27006,#27007,#27008));
#4965=EDGE_LOOP('',(#27009,#27010,#27011));
#4966=EDGE_LOOP('',(#27012,#27013,#27014));
#4967=EDGE_LOOP('',(#27015,#27016,#27017));
#4968=EDGE_LOOP('',(#27018,#27019,#27020));
#4969=EDGE_LOOP('',(#27021,#27022,#27023));
#4970=EDGE_LOOP('',(#27024,#27025,#27026));
#4971=EDGE_LOOP('',(#27027,#27028,#27029));
#4972=EDGE_LOOP('',(#27030,#27031,#27032));
#4973=EDGE_LOOP('',(#27033,#27034,#27035));
#4974=EDGE_LOOP('',(#27036,#27037,#27038));
#4975=EDGE_LOOP('',(#27039,#27040,#27041));
#4976=EDGE_LOOP('',(#27042,#27043,#27044));
#4977=EDGE_LOOP('',(#27045,#27046,#27047));
#4978=EDGE_LOOP('',(#27048,#27049,#27050));
#4979=EDGE_LOOP('',(#27051,#27052,#27053));
#4980=EDGE_LOOP('',(#27054,#27055,#27056));
#4981=EDGE_LOOP('',(#27057,#27058,#27059));
#4982=EDGE_LOOP('',(#27060,#27061,#27062));
#4983=EDGE_LOOP('',(#27063,#27064,#27065));
#4984=EDGE_LOOP('',(#27066,#27067,#27068));
#4985=EDGE_LOOP('',(#27069,#27070,#27071));
#4986=EDGE_LOOP('',(#27072,#27073,#27074));
#4987=EDGE_LOOP('',(#27075,#27076,#27077));
#4988=EDGE_LOOP('',(#27078,#27079,#27080));
#4989=EDGE_LOOP('',(#27081,#27082,#27083));
#4990=EDGE_LOOP('',(#27084,#27085,#27086));
#4991=EDGE_LOOP('',(#27087,#27088,#27089));
#4992=EDGE_LOOP('',(#27090,#27091,#27092));
#4993=EDGE_LOOP('',(#27093,#27094,#27095));
#4994=EDGE_LOOP('',(#27096,#27097,#27098));
#4995=EDGE_LOOP('',(#27099,#27100,#27101));
#4996=EDGE_LOOP('',(#27102,#27103,#27104));
#4997=EDGE_LOOP('',(#27105,#27106,#27107));
#4998=EDGE_LOOP('',(#27108,#27109,#27110));
#4999=EDGE_LOOP('',(#27111,#27112,#27113));
#5000=EDGE_LOOP('',(#27114,#27115,#27116));
#5001=EDGE_LOOP('',(#27117,#27118,#27119));
#5002=EDGE_LOOP('',(#27120,#27121,#27122));
#5003=EDGE_LOOP('',(#27123,#27124,#27125));
#5004=EDGE_LOOP('',(#27126,#27127,#27128));
#5005=EDGE_LOOP('',(#27129,#27130,#27131));
#5006=EDGE_LOOP('',(#27132,#27133,#27134));
#5007=EDGE_LOOP('',(#27135,#27136,#27137));
#5008=EDGE_LOOP('',(#27138,#27139,#27140));
#5009=EDGE_LOOP('',(#27141,#27142,#27143));
#5010=EDGE_LOOP('',(#27144,#27145,#27146));
#5011=EDGE_LOOP('',(#27147,#27148,#27149));
#5012=EDGE_LOOP('',(#27150,#27151,#27152));
#5013=EDGE_LOOP('',(#27153,#27154,#27155));
#5014=EDGE_LOOP('',(#27156,#27157,#27158));
#5015=EDGE_LOOP('',(#27159,#27160,#27161));
#5016=EDGE_LOOP('',(#27162,#27163,#27164));
#5017=EDGE_LOOP('',(#27165,#27166,#27167));
#5018=EDGE_LOOP('',(#27168,#27169,#27170));
#5019=EDGE_LOOP('',(#27171,#27172,#27173));
#5020=EDGE_LOOP('',(#27174,#27175,#27176));
#5021=EDGE_LOOP('',(#27177,#27178,#27179));
#5022=EDGE_LOOP('',(#27180,#27181,#27182));
#5023=EDGE_LOOP('',(#27183,#27184,#27185));
#5024=EDGE_LOOP('',(#27186,#27187,#27188));
#5025=EDGE_LOOP('',(#27189,#27190,#27191));
#5026=EDGE_LOOP('',(#27192,#27193,#27194));
#5027=EDGE_LOOP('',(#27195,#27196,#27197));
#5028=EDGE_LOOP('',(#27198,#27199,#27200));
#5029=EDGE_LOOP('',(#27201,#27202,#27203));
#5030=EDGE_LOOP('',(#27204,#27205,#27206));
#5031=EDGE_LOOP('',(#27207,#27208,#27209));
#5032=EDGE_LOOP('',(#27210,#27211,#27212));
#5033=EDGE_LOOP('',(#27213,#27214,#27215));
#5034=EDGE_LOOP('',(#27216,#27217,#27218));
#5035=EDGE_LOOP('',(#27219,#27220,#27221));
#5036=EDGE_LOOP('',(#27222,#27223,#27224));
#5037=EDGE_LOOP('',(#27225,#27226,#27227));
#5038=EDGE_LOOP('',(#27228,#27229,#27230));
#5039=EDGE_LOOP('',(#27231,#27232,#27233));
#5040=EDGE_LOOP('',(#27234,#27235,#27236));
#5041=EDGE_LOOP('',(#27237,#27238,#27239));
#5042=EDGE_LOOP('',(#27240,#27241,#27242));
#5043=EDGE_LOOP('',(#27243,#27244,#27245));
#5044=EDGE_LOOP('',(#27246,#27247,#27248));
#5045=EDGE_LOOP('',(#27249,#27250,#27251));
#5046=EDGE_LOOP('',(#27252,#27253,#27254));
#5047=EDGE_LOOP('',(#27255,#27256,#27257));
#5048=EDGE_LOOP('',(#27258,#27259,#27260));
#5049=EDGE_LOOP('',(#27261,#27262,#27263));
#5050=EDGE_LOOP('',(#27264,#27265,#27266));
#5051=EDGE_LOOP('',(#27267,#27268,#27269));
#5052=EDGE_LOOP('',(#27270,#27271,#27272));
#5053=EDGE_LOOP('',(#27273,#27274,#27275));
#5054=EDGE_LOOP('',(#27276,#27277,#27278));
#5055=EDGE_LOOP('',(#27279,#27280,#27281));
#5056=EDGE_LOOP('',(#27282,#27283,#27284));
#5057=EDGE_LOOP('',(#27285,#27286,#27287));
#5058=EDGE_LOOP('',(#27288,#27289,#27290));
#5059=EDGE_LOOP('',(#27291,#27292,#27293));
#5060=EDGE_LOOP('',(#27294,#27295,#27296));
#5061=EDGE_LOOP('',(#27297,#27298,#27299));
#5062=EDGE_LOOP('',(#27300,#27301,#27302));
#5063=EDGE_LOOP('',(#27303,#27304,#27305));
#5064=EDGE_LOOP('',(#27306,#27307,#27308));
#5065=EDGE_LOOP('',(#27309,#27310,#27311));
#5066=EDGE_LOOP('',(#27312,#27313,#27314));
#5067=EDGE_LOOP('',(#27315,#27316,#27317));
#5068=EDGE_LOOP('',(#27318,#27319,#27320));
#5069=EDGE_LOOP('',(#27321,#27322,#27323));
#5070=EDGE_LOOP('',(#27324,#27325,#27326));
#5071=EDGE_LOOP('',(#27327,#27328,#27329));
#5072=EDGE_LOOP('',(#27330,#27331,#27332));
#5073=EDGE_LOOP('',(#27333,#27334,#27335));
#5074=EDGE_LOOP('',(#27336,#27337,#27338));
#5075=EDGE_LOOP('',(#27339,#27340,#27341));
#5076=EDGE_LOOP('',(#27342,#27343,#27344));
#5077=EDGE_LOOP('',(#27345,#27346,#27347));
#5078=EDGE_LOOP('',(#27348,#27349,#27350));
#5079=EDGE_LOOP('',(#27351,#27352,#27353));
#5080=EDGE_LOOP('',(#27354,#27355,#27356));
#5081=EDGE_LOOP('',(#27357,#27358,#27359));
#5082=EDGE_LOOP('',(#27360,#27361,#27362));
#5083=EDGE_LOOP('',(#27363,#27364,#27365));
#5084=EDGE_LOOP('',(#27366,#27367,#27368));
#5085=EDGE_LOOP('',(#27369,#27370,#27371));
#5086=EDGE_LOOP('',(#27372,#27373,#27374));
#5087=EDGE_LOOP('',(#27375,#27376,#27377));
#5088=EDGE_LOOP('',(#27378,#27379,#27380));
#5089=EDGE_LOOP('',(#27381,#27382,#27383));
#5090=EDGE_LOOP('',(#27384,#27385,#27386));
#5091=EDGE_LOOP('',(#27387,#27388,#27389));
#5092=EDGE_LOOP('',(#27390,#27391,#27392));
#5093=EDGE_LOOP('',(#27393,#27394,#27395));
#5094=EDGE_LOOP('',(#27396,#27397,#27398));
#5095=EDGE_LOOP('',(#27399,#27400,#27401));
#5096=EDGE_LOOP('',(#27402,#27403,#27404));
#5097=EDGE_LOOP('',(#27405,#27406,#27407));
#5098=EDGE_LOOP('',(#27408,#27409,#27410));
#5099=EDGE_LOOP('',(#27411,#27412,#27413));
#5100=EDGE_LOOP('',(#27414,#27415,#27416));
#5101=EDGE_LOOP('',(#27417,#27418,#27419));
#5102=EDGE_LOOP('',(#27420,#27421,#27422));
#5103=EDGE_LOOP('',(#27423,#27424,#27425));
#5104=EDGE_LOOP('',(#27426,#27427,#27428));
#5105=EDGE_LOOP('',(#27429,#27430,#27431));
#5106=EDGE_LOOP('',(#27432,#27433,#27434));
#5107=EDGE_LOOP('',(#27435,#27436,#27437));
#5108=EDGE_LOOP('',(#27438,#27439,#27440));
#5109=EDGE_LOOP('',(#27441,#27442,#27443));
#5110=EDGE_LOOP('',(#27444,#27445,#27446));
#5111=EDGE_LOOP('',(#27447,#27448,#27449));
#5112=EDGE_LOOP('',(#27450,#27451,#27452));
#5113=EDGE_LOOP('',(#27453,#27454,#27455));
#5114=EDGE_LOOP('',(#27456,#27457,#27458));
#5115=EDGE_LOOP('',(#27459,#27460,#27461));
#5116=EDGE_LOOP('',(#27462,#27463,#27464));
#5117=EDGE_LOOP('',(#27465,#27466,#27467));
#5118=EDGE_LOOP('',(#27468,#27469,#27470));
#5119=EDGE_LOOP('',(#27471,#27472,#27473));
#5120=EDGE_LOOP('',(#27474,#27475,#27476));
#5121=EDGE_LOOP('',(#27477,#27478,#27479));
#5122=EDGE_LOOP('',(#27480,#27481,#27482));
#5123=EDGE_LOOP('',(#27483,#27484,#27485));
#5124=EDGE_LOOP('',(#27486,#27487,#27488));
#5125=EDGE_LOOP('',(#27489,#27490,#27491));
#5126=EDGE_LOOP('',(#27492,#27493,#27494));
#5127=EDGE_LOOP('',(#27495,#27496,#27497));
#5128=EDGE_LOOP('',(#27498,#27499,#27500));
#5129=EDGE_LOOP('',(#27501,#27502,#27503));
#5130=EDGE_LOOP('',(#27504,#27505,#27506));
#5131=EDGE_LOOP('',(#27507,#27508,#27509));
#5132=EDGE_LOOP('',(#27510,#27511,#27512));
#5133=EDGE_LOOP('',(#27513,#27514,#27515));
#5134=EDGE_LOOP('',(#27516,#27517,#27518));
#5135=EDGE_LOOP('',(#27519,#27520,#27521));
#5136=EDGE_LOOP('',(#27522,#27523,#27524));
#5137=EDGE_LOOP('',(#27525,#27526,#27527));
#5138=EDGE_LOOP('',(#27528,#27529,#27530));
#5139=EDGE_LOOP('',(#27531,#27532,#27533));
#5140=EDGE_LOOP('',(#27534,#27535,#27536));
#5141=EDGE_LOOP('',(#27537,#27538,#27539));
#5142=EDGE_LOOP('',(#27540,#27541,#27542));
#5143=EDGE_LOOP('',(#27543,#27544,#27545));
#5144=EDGE_LOOP('',(#27546,#27547,#27548));
#5145=EDGE_LOOP('',(#27549,#27550,#27551));
#5146=EDGE_LOOP('',(#27552,#27553,#27554));
#5147=EDGE_LOOP('',(#27555,#27556,#27557));
#5148=EDGE_LOOP('',(#27558,#27559,#27560));
#5149=EDGE_LOOP('',(#27561,#27562,#27563));
#5150=EDGE_LOOP('',(#27564,#27565,#27566));
#5151=EDGE_LOOP('',(#27567,#27568,#27569));
#5152=EDGE_LOOP('',(#27570,#27571,#27572));
#5153=EDGE_LOOP('',(#27573,#27574,#27575));
#5154=EDGE_LOOP('',(#27576,#27577,#27578));
#5155=EDGE_LOOP('',(#27579,#27580,#27581));
#5156=EDGE_LOOP('',(#27582,#27583,#27584));
#5157=EDGE_LOOP('',(#27585,#27586,#27587));
#5158=EDGE_LOOP('',(#27588,#27589,#27590));
#5159=EDGE_LOOP('',(#27591,#27592,#27593));
#5160=EDGE_LOOP('',(#27594,#27595,#27596));
#5161=EDGE_LOOP('',(#27597,#27598,#27599));
#5162=EDGE_LOOP('',(#27600,#27601,#27602));
#5163=EDGE_LOOP('',(#27603,#27604,#27605));
#5164=EDGE_LOOP('',(#27606,#27607,#27608));
#5165=EDGE_LOOP('',(#27609,#27610,#27611));
#5166=EDGE_LOOP('',(#27612,#27613,#27614));
#5167=EDGE_LOOP('',(#27615,#27616,#27617));
#5168=EDGE_LOOP('',(#27618,#27619,#27620));
#5169=EDGE_LOOP('',(#27621,#27622,#27623));
#5170=EDGE_LOOP('',(#27624,#27625,#27626));
#5171=EDGE_LOOP('',(#27627,#27628,#27629));
#5172=EDGE_LOOP('',(#27630,#27631,#27632));
#5173=EDGE_LOOP('',(#27633,#27634,#27635));
#5174=EDGE_LOOP('',(#27636,#27637,#27638));
#5175=EDGE_LOOP('',(#27639,#27640,#27641));
#5176=EDGE_LOOP('',(#27642,#27643,#27644));
#5177=EDGE_LOOP('',(#27645,#27646,#27647));
#5178=EDGE_LOOP('',(#27648,#27649,#27650));
#5179=EDGE_LOOP('',(#27651,#27652,#27653));
#5180=EDGE_LOOP('',(#27654,#27655,#27656));
#5181=EDGE_LOOP('',(#27657,#27658,#27659));
#5182=EDGE_LOOP('',(#27660,#27661,#27662));
#5183=EDGE_LOOP('',(#27663,#27664,#27665));
#5184=EDGE_LOOP('',(#27666,#27667,#27668));
#5185=EDGE_LOOP('',(#27669,#27670,#27671));
#5186=EDGE_LOOP('',(#27672,#27673,#27674));
#5187=EDGE_LOOP('',(#27675,#27676,#27677));
#5188=EDGE_LOOP('',(#27678,#27679,#27680));
#5189=EDGE_LOOP('',(#27681,#27682,#27683));
#5190=EDGE_LOOP('',(#27684,#27685,#27686));
#5191=EDGE_LOOP('',(#27687,#27688,#27689));
#5192=EDGE_LOOP('',(#27690,#27691,#27692));
#5193=EDGE_LOOP('',(#27693,#27694,#27695));
#5194=EDGE_LOOP('',(#27696,#27697,#27698));
#5195=EDGE_LOOP('',(#27699,#27700,#27701));
#5196=EDGE_LOOP('',(#27702,#27703,#27704));
#5197=EDGE_LOOP('',(#27705,#27706,#27707));
#5198=EDGE_LOOP('',(#27708,#27709,#27710));
#5199=EDGE_LOOP('',(#27711,#27712,#27713));
#5200=EDGE_LOOP('',(#27714,#27715,#27716));
#5201=EDGE_LOOP('',(#27717,#27718,#27719));
#5202=EDGE_LOOP('',(#27720,#27721,#27722));
#5203=EDGE_LOOP('',(#27723,#27724,#27725));
#5204=EDGE_LOOP('',(#27726,#27727,#27728));
#5205=EDGE_LOOP('',(#27729,#27730,#27731));
#5206=EDGE_LOOP('',(#27732,#27733,#27734));
#5207=EDGE_LOOP('',(#27735,#27736,#27737));
#5208=EDGE_LOOP('',(#27738,#27739,#27740));
#5209=EDGE_LOOP('',(#27741,#27742,#27743));
#5210=EDGE_LOOP('',(#27744,#27745,#27746));
#5211=EDGE_LOOP('',(#27747,#27748,#27749));
#5212=EDGE_LOOP('',(#27750,#27751,#27752));
#5213=EDGE_LOOP('',(#27753,#27754,#27755));
#5214=EDGE_LOOP('',(#27756,#27757,#27758));
#5215=EDGE_LOOP('',(#27759,#27760,#27761));
#5216=EDGE_LOOP('',(#27762,#27763,#27764));
#5217=EDGE_LOOP('',(#27765,#27766,#27767));
#5218=EDGE_LOOP('',(#27768,#27769,#27770));
#5219=EDGE_LOOP('',(#27771,#27772,#27773));
#5220=EDGE_LOOP('',(#27774,#27775,#27776));
#5221=EDGE_LOOP('',(#27777,#27778,#27779));
#5222=EDGE_LOOP('',(#27780,#27781,#27782));
#5223=EDGE_LOOP('',(#27783,#27784,#27785));
#5224=EDGE_LOOP('',(#27786,#27787,#27788));
#5225=EDGE_LOOP('',(#27789,#27790,#27791));
#5226=EDGE_LOOP('',(#27792,#27793,#27794));
#5227=EDGE_LOOP('',(#27795,#27796,#27797));
#5228=EDGE_LOOP('',(#27798,#27799,#27800));
#5229=EDGE_LOOP('',(#27801,#27802,#27803));
#5230=EDGE_LOOP('',(#27804,#27805,#27806));
#5231=EDGE_LOOP('',(#27807,#27808,#27809));
#5232=EDGE_LOOP('',(#27810,#27811,#27812));
#5233=EDGE_LOOP('',(#27813,#27814,#27815));
#5234=EDGE_LOOP('',(#27816,#27817,#27818));
#5235=EDGE_LOOP('',(#27819,#27820,#27821));
#5236=EDGE_LOOP('',(#27822,#27823,#27824));
#5237=EDGE_LOOP('',(#27825,#27826,#27827));
#5238=EDGE_LOOP('',(#27828,#27829,#27830));
#5239=EDGE_LOOP('',(#27831,#27832,#27833));
#5240=EDGE_LOOP('',(#27834,#27835,#27836));
#5241=EDGE_LOOP('',(#27837,#27838,#27839));
#5242=EDGE_LOOP('',(#27840,#27841,#27842));
#5243=EDGE_LOOP('',(#27843,#27844,#27845));
#5244=EDGE_LOOP('',(#27846,#27847,#27848));
#5245=EDGE_LOOP('',(#27849,#27850,#27851));
#5246=EDGE_LOOP('',(#27852,#27853,#27854));
#5247=EDGE_LOOP('',(#27855,#27856,#27857));
#5248=EDGE_LOOP('',(#27858,#27859,#27860));
#5249=EDGE_LOOP('',(#27861,#27862,#27863));
#5250=EDGE_LOOP('',(#27864,#27865,#27866));
#5251=EDGE_LOOP('',(#27867,#27868,#27869));
#5252=EDGE_LOOP('',(#27870,#27871,#27872));
#5253=EDGE_LOOP('',(#27873,#27874,#27875));
#5254=EDGE_LOOP('',(#27876,#27877,#27878));
#5255=EDGE_LOOP('',(#27879,#27880,#27881));
#5256=EDGE_LOOP('',(#27882,#27883,#27884));
#5257=EDGE_LOOP('',(#27885,#27886,#27887));
#5258=EDGE_LOOP('',(#27888,#27889,#27890));
#5259=EDGE_LOOP('',(#27891,#27892,#27893));
#5260=EDGE_LOOP('',(#27894,#27895,#27896));
#5261=EDGE_LOOP('',(#27897,#27898,#27899));
#5262=EDGE_LOOP('',(#27900,#27901,#27902));
#5263=EDGE_LOOP('',(#27903,#27904,#27905));
#5264=EDGE_LOOP('',(#27906,#27907,#27908));
#5265=EDGE_LOOP('',(#27909,#27910,#27911));
#5266=EDGE_LOOP('',(#27912,#27913,#27914));
#5267=EDGE_LOOP('',(#27915,#27916,#27917));
#5268=EDGE_LOOP('',(#27918,#27919,#27920));
#5269=EDGE_LOOP('',(#27921,#27922,#27923));
#5270=EDGE_LOOP('',(#27924,#27925,#27926));
#5271=EDGE_LOOP('',(#27927,#27928,#27929));
#5272=EDGE_LOOP('',(#27930,#27931,#27932));
#5273=EDGE_LOOP('',(#27933,#27934,#27935));
#5274=EDGE_LOOP('',(#27936,#27937,#27938));
#5275=EDGE_LOOP('',(#27939,#27940,#27941));
#5276=EDGE_LOOP('',(#27942,#27943,#27944));
#5277=EDGE_LOOP('',(#27945,#27946,#27947));
#5278=EDGE_LOOP('',(#27948,#27949,#27950));
#5279=EDGE_LOOP('',(#27951,#27952,#27953));
#5280=EDGE_LOOP('',(#27954,#27955,#27956));
#5281=EDGE_LOOP('',(#27957,#27958,#27959));
#5282=EDGE_LOOP('',(#27960,#27961,#27962));
#5283=EDGE_LOOP('',(#27963,#27964,#27965));
#5284=EDGE_LOOP('',(#27966,#27967,#27968));
#5285=EDGE_LOOP('',(#27969,#27970,#27971));
#5286=EDGE_LOOP('',(#27972,#27973,#27974));
#5287=EDGE_LOOP('',(#27975,#27976,#27977));
#5288=EDGE_LOOP('',(#27978,#27979,#27980));
#5289=EDGE_LOOP('',(#27981,#27982,#27983));
#5290=EDGE_LOOP('',(#27984,#27985,#27986));
#5291=EDGE_LOOP('',(#27987,#27988,#27989));
#5292=EDGE_LOOP('',(#27990,#27991,#27992));
#5293=EDGE_LOOP('',(#27993,#27994,#27995));
#5294=EDGE_LOOP('',(#27996,#27997,#27998));
#5295=EDGE_LOOP('',(#27999,#28000,#28001));
#5296=EDGE_LOOP('',(#28002,#28003,#28004));
#5297=EDGE_LOOP('',(#28005,#28006,#28007));
#5298=EDGE_LOOP('',(#28008,#28009,#28010));
#5299=EDGE_LOOP('',(#28011,#28012,#28013));
#5300=EDGE_LOOP('',(#28014,#28015,#28016));
#5301=EDGE_LOOP('',(#28017,#28018,#28019));
#5302=EDGE_LOOP('',(#28020,#28021,#28022));
#5303=EDGE_LOOP('',(#28023,#28024,#28025));
#5304=EDGE_LOOP('',(#28026,#28027,#28028));
#5305=EDGE_LOOP('',(#28029,#28030,#28031));
#5306=EDGE_LOOP('',(#28032,#28033,#28034));
#5307=EDGE_LOOP('',(#28035,#28036,#28037));
#5308=EDGE_LOOP('',(#28038,#28039,#28040));
#5309=EDGE_LOOP('',(#28041,#28042,#28043));
#5310=EDGE_LOOP('',(#28044,#28045,#28046));
#5311=EDGE_LOOP('',(#28047,#28048,#28049));
#5312=EDGE_LOOP('',(#28050,#28051,#28052));
#5313=EDGE_LOOP('',(#28053,#28054,#28055));
#5314=EDGE_LOOP('',(#28056,#28057,#28058));
#5315=EDGE_LOOP('',(#28059,#28060,#28061));
#5316=EDGE_LOOP('',(#28062,#28063,#28064));
#5317=EDGE_LOOP('',(#28065,#28066,#28067));
#5318=EDGE_LOOP('',(#28068,#28069,#28070));
#5319=EDGE_LOOP('',(#28071,#28072,#28073));
#5320=EDGE_LOOP('',(#28074,#28075,#28076));
#5321=EDGE_LOOP('',(#28077,#28078,#28079));
#5322=EDGE_LOOP('',(#28080,#28081,#28082));
#5323=EDGE_LOOP('',(#28083,#28084,#28085));
#5324=EDGE_LOOP('',(#28086,#28087,#28088));
#5325=EDGE_LOOP('',(#28089,#28090,#28091));
#5326=EDGE_LOOP('',(#28092,#28093,#28094));
#5327=EDGE_LOOP('',(#28095,#28096,#28097));
#5328=EDGE_LOOP('',(#28098,#28099,#28100));
#5329=EDGE_LOOP('',(#28101,#28102,#28103));
#5330=EDGE_LOOP('',(#28104,#28105,#28106));
#5331=EDGE_LOOP('',(#28107,#28108,#28109));
#5332=EDGE_LOOP('',(#28110,#28111,#28112));
#5333=EDGE_LOOP('',(#28113,#28114,#28115));
#5334=EDGE_LOOP('',(#28116,#28117,#28118));
#5335=EDGE_LOOP('',(#28119,#28120,#28121));
#5336=EDGE_LOOP('',(#28122,#28123,#28124));
#5337=EDGE_LOOP('',(#28125,#28126,#28127));
#5338=EDGE_LOOP('',(#28128,#28129,#28130));
#5339=EDGE_LOOP('',(#28131,#28132,#28133));
#5340=EDGE_LOOP('',(#28134,#28135,#28136));
#5341=EDGE_LOOP('',(#28137,#28138,#28139));
#5342=EDGE_LOOP('',(#28140,#28141,#28142));
#5343=EDGE_LOOP('',(#28143,#28144,#28145));
#5344=EDGE_LOOP('',(#28146,#28147,#28148));
#5345=EDGE_LOOP('',(#28149,#28150,#28151));
#5346=EDGE_LOOP('',(#28152,#28153,#28154));
#5347=EDGE_LOOP('',(#28155,#28156,#28157));
#5348=EDGE_LOOP('',(#28158,#28159,#28160));
#5349=EDGE_LOOP('',(#28161,#28162,#28163));
#5350=EDGE_LOOP('',(#28164,#28165,#28166));
#5351=EDGE_LOOP('',(#28167,#28168,#28169));
#5352=EDGE_LOOP('',(#28170,#28171,#28172));
#5353=EDGE_LOOP('',(#28173,#28174,#28175));
#5354=EDGE_LOOP('',(#28176,#28177,#28178));
#5355=EDGE_LOOP('',(#28179,#28180,#28181));
#5356=EDGE_LOOP('',(#28182,#28183,#28184));
#5357=EDGE_LOOP('',(#28185,#28186,#28187));
#5358=EDGE_LOOP('',(#28188,#28189,#28190));
#5359=EDGE_LOOP('',(#28191,#28192,#28193));
#5360=EDGE_LOOP('',(#28194,#28195,#28196));
#5361=EDGE_LOOP('',(#28197,#28198,#28199));
#5362=EDGE_LOOP('',(#28200,#28201,#28202));
#5363=EDGE_LOOP('',(#28203,#28204,#28205));
#5364=EDGE_LOOP('',(#28206,#28207,#28208));
#5365=EDGE_LOOP('',(#28209,#28210,#28211));
#5366=EDGE_LOOP('',(#28212,#28213,#28214));
#5367=EDGE_LOOP('',(#28215,#28216,#28217));
#5368=EDGE_LOOP('',(#28218,#28219,#28220));
#5369=EDGE_LOOP('',(#28221,#28222,#28223));
#5370=EDGE_LOOP('',(#28224,#28225,#28226));
#5371=EDGE_LOOP('',(#28227,#28228,#28229));
#5372=EDGE_LOOP('',(#28230,#28231,#28232));
#5373=EDGE_LOOP('',(#28233,#28234,#28235));
#5374=EDGE_LOOP('',(#28236,#28237,#28238));
#5375=EDGE_LOOP('',(#28239,#28240,#28241));
#5376=EDGE_LOOP('',(#28242,#28243,#28244));
#5377=EDGE_LOOP('',(#28245,#28246,#28247));
#5378=EDGE_LOOP('',(#28248,#28249,#28250));
#5379=EDGE_LOOP('',(#28251,#28252,#28253));
#5380=EDGE_LOOP('',(#28254,#28255,#28256));
#5381=EDGE_LOOP('',(#28257,#28258,#28259));
#5382=EDGE_LOOP('',(#28260,#28261,#28262));
#5383=EDGE_LOOP('',(#28263,#28264,#28265));
#5384=EDGE_LOOP('',(#28266,#28267,#28268));
#5385=EDGE_LOOP('',(#28269,#28270,#28271));
#5386=EDGE_LOOP('',(#28272,#28273,#28274));
#5387=EDGE_LOOP('',(#28275,#28276,#28277));
#5388=EDGE_LOOP('',(#28278,#28279,#28280));
#5389=EDGE_LOOP('',(#28281,#28282,#28283));
#5390=EDGE_LOOP('',(#28284,#28285,#28286));
#5391=EDGE_LOOP('',(#28287,#28288,#28289));
#5392=EDGE_LOOP('',(#28290,#28291,#28292));
#5393=EDGE_LOOP('',(#28293,#28294,#28295));
#5394=EDGE_LOOP('',(#28296,#28297,#28298));
#5395=EDGE_LOOP('',(#28299,#28300,#28301));
#5396=EDGE_LOOP('',(#28302,#28303,#28304));
#5397=EDGE_LOOP('',(#28305,#28306,#28307));
#5398=EDGE_LOOP('',(#28308,#28309,#28310));
#5399=EDGE_LOOP('',(#28311,#28312,#28313));
#5400=EDGE_LOOP('',(#28314,#28315,#28316));
#5401=EDGE_LOOP('',(#28317,#28318,#28319));
#5402=EDGE_LOOP('',(#28320,#28321,#28322));
#5403=EDGE_LOOP('',(#28323,#28324,#28325));
#5404=EDGE_LOOP('',(#28326,#28327,#28328));
#5405=EDGE_LOOP('',(#28329,#28330,#28331));
#5406=EDGE_LOOP('',(#28332,#28333,#28334));
#5407=EDGE_LOOP('',(#28335,#28336,#28337));
#5408=EDGE_LOOP('',(#28338,#28339,#28340));
#5409=EDGE_LOOP('',(#28341,#28342,#28343));
#5410=EDGE_LOOP('',(#28344,#28345,#28346));
#5411=EDGE_LOOP('',(#28347,#28348,#28349));
#5412=EDGE_LOOP('',(#28350,#28351,#28352));
#5413=EDGE_LOOP('',(#28353,#28354,#28355));
#5414=EDGE_LOOP('',(#28356,#28357,#28358));
#5415=EDGE_LOOP('',(#28359,#28360,#28361));
#5416=EDGE_LOOP('',(#28362,#28363,#28364));
#5417=EDGE_LOOP('',(#28365,#28366,#28367));
#5418=EDGE_LOOP('',(#28368,#28369,#28370));
#5419=EDGE_LOOP('',(#28371,#28372,#28373));
#5420=EDGE_LOOP('',(#28374,#28375,#28376));
#5421=EDGE_LOOP('',(#28377,#28378,#28379));
#5422=EDGE_LOOP('',(#28380,#28381,#28382));
#5423=EDGE_LOOP('',(#28383,#28384,#28385));
#5424=EDGE_LOOP('',(#28386,#28387,#28388));
#5425=EDGE_LOOP('',(#28389,#28390,#28391));
#5426=EDGE_LOOP('',(#28392,#28393,#28394));
#5427=EDGE_LOOP('',(#28395,#28396,#28397));
#5428=EDGE_LOOP('',(#28398,#28399,#28400));
#5429=EDGE_LOOP('',(#28401,#28402,#28403));
#5430=EDGE_LOOP('',(#28404,#28405,#28406));
#5431=EDGE_LOOP('',(#28407,#28408,#28409));
#5432=EDGE_LOOP('',(#28410,#28411,#28412));
#5433=EDGE_LOOP('',(#28413,#28414,#28415));
#5434=EDGE_LOOP('',(#28416,#28417,#28418));
#5435=EDGE_LOOP('',(#28419,#28420,#28421));
#5436=EDGE_LOOP('',(#28422,#28423,#28424));
#5437=EDGE_LOOP('',(#28425,#28426,#28427));
#5438=EDGE_LOOP('',(#28428,#28429,#28430));
#5439=EDGE_LOOP('',(#28431,#28432,#28433));
#5440=EDGE_LOOP('',(#28434,#28435,#28436));
#5441=EDGE_LOOP('',(#28437,#28438,#28439));
#5442=EDGE_LOOP('',(#28440,#28441,#28442));
#5443=EDGE_LOOP('',(#28443,#28444,#28445));
#5444=EDGE_LOOP('',(#28446,#28447,#28448));
#5445=EDGE_LOOP('',(#28449,#28450,#28451));
#5446=EDGE_LOOP('',(#28452,#28453,#28454));
#5447=EDGE_LOOP('',(#28455,#28456,#28457));
#5448=EDGE_LOOP('',(#28458,#28459,#28460));
#5449=EDGE_LOOP('',(#28461,#28462,#28463));
#5450=EDGE_LOOP('',(#28464,#28465,#28466));
#5451=EDGE_LOOP('',(#28467,#28468,#28469));
#5452=EDGE_LOOP('',(#28470,#28471,#28472));
#5453=EDGE_LOOP('',(#28473,#28474,#28475));
#5454=EDGE_LOOP('',(#28476,#28477,#28478));
#5455=EDGE_LOOP('',(#28479,#28480,#28481));
#5456=EDGE_LOOP('',(#28482,#28483,#28484));
#5457=EDGE_LOOP('',(#28485,#28486,#28487));
#5458=EDGE_LOOP('',(#28488,#28489,#28490));
#5459=EDGE_LOOP('',(#28491,#28492,#28493));
#5460=EDGE_LOOP('',(#28494,#28495,#28496));
#5461=EDGE_LOOP('',(#28497,#28498,#28499));
#5462=EDGE_LOOP('',(#28500,#28501,#28502));
#5463=EDGE_LOOP('',(#28503,#28504,#28505));
#5464=EDGE_LOOP('',(#28506,#28507,#28508));
#5465=EDGE_LOOP('',(#28509,#28510,#28511));
#5466=EDGE_LOOP('',(#28512,#28513,#28514));
#5467=EDGE_LOOP('',(#28515,#28516,#28517));
#5468=EDGE_LOOP('',(#28518,#28519,#28520));
#5469=EDGE_LOOP('',(#28521,#28522,#28523));
#5470=EDGE_LOOP('',(#28524,#28525,#28526));
#5471=EDGE_LOOP('',(#28527,#28528,#28529));
#5472=EDGE_LOOP('',(#28530,#28531,#28532));
#5473=EDGE_LOOP('',(#28533,#28534,#28535));
#5474=EDGE_LOOP('',(#28536,#28537,#28538));
#5475=EDGE_LOOP('',(#28539,#28540,#28541));
#5476=EDGE_LOOP('',(#28542,#28543,#28544));
#5477=EDGE_LOOP('',(#28545,#28546,#28547));
#5478=EDGE_LOOP('',(#28548,#28549,#28550));
#5479=EDGE_LOOP('',(#28551,#28552,#28553));
#5480=EDGE_LOOP('',(#28554,#28555,#28556));
#5481=EDGE_LOOP('',(#28557,#28558,#28559));
#5482=EDGE_LOOP('',(#28560,#28561,#28562));
#5483=EDGE_LOOP('',(#28563,#28564,#28565));
#5484=EDGE_LOOP('',(#28566,#28567,#28568));
#5485=EDGE_LOOP('',(#28569,#28570,#28571));
#5486=EDGE_LOOP('',(#28572,#28573,#28574));
#5487=EDGE_LOOP('',(#28575,#28576,#28577));
#5488=EDGE_LOOP('',(#28578,#28579,#28580));
#5489=EDGE_LOOP('',(#28581,#28582,#28583));
#5490=EDGE_LOOP('',(#28584,#28585,#28586));
#5491=EDGE_LOOP('',(#28587,#28588,#28589));
#5492=EDGE_LOOP('',(#28590,#28591,#28592));
#5493=EDGE_LOOP('',(#28593,#28594,#28595));
#5494=EDGE_LOOP('',(#28596,#28597,#28598));
#5495=EDGE_LOOP('',(#28599,#28600,#28601));
#5496=EDGE_LOOP('',(#28602,#28603,#28604));
#5497=EDGE_LOOP('',(#28605,#28606,#28607));
#5498=EDGE_LOOP('',(#28608,#28609,#28610));
#5499=EDGE_LOOP('',(#28611,#28612,#28613));
#5500=EDGE_LOOP('',(#28614,#28615,#28616));
#5501=EDGE_LOOP('',(#28617,#28618,#28619));
#5502=EDGE_LOOP('',(#28620,#28621,#28622));
#5503=EDGE_LOOP('',(#28623,#28624,#28625));
#5504=EDGE_LOOP('',(#28626,#28627,#28628));
#5505=EDGE_LOOP('',(#28629,#28630,#28631));
#5506=EDGE_LOOP('',(#28632,#28633,#28634));
#5507=EDGE_LOOP('',(#28635,#28636,#28637));
#5508=EDGE_LOOP('',(#28638,#28639,#28640));
#5509=EDGE_LOOP('',(#28641,#28642,#28643));
#5510=EDGE_LOOP('',(#28644,#28645,#28646));
#5511=EDGE_LOOP('',(#28647,#28648,#28649));
#5512=EDGE_LOOP('',(#28650,#28651,#28652));
#5513=EDGE_LOOP('',(#28653,#28654,#28655));
#5514=EDGE_LOOP('',(#28656,#28657,#28658));
#5515=EDGE_LOOP('',(#28659,#28660,#28661));
#5516=EDGE_LOOP('',(#28662,#28663,#28664));
#5517=EDGE_LOOP('',(#28665,#28666,#28667));
#5518=EDGE_LOOP('',(#28668,#28669,#28670));
#5519=EDGE_LOOP('',(#28671,#28672,#28673));
#5520=EDGE_LOOP('',(#28674,#28675,#28676));
#5521=EDGE_LOOP('',(#28677,#28678,#28679));
#5522=EDGE_LOOP('',(#28680,#28681,#28682));
#5523=EDGE_LOOP('',(#28683,#28684,#28685));
#5524=EDGE_LOOP('',(#28686,#28687,#28688));
#5525=EDGE_LOOP('',(#28689,#28690,#28691));
#5526=EDGE_LOOP('',(#28692,#28693,#28694));
#5527=EDGE_LOOP('',(#28695,#28696,#28697));
#5528=EDGE_LOOP('',(#28698,#28699,#28700));
#5529=EDGE_LOOP('',(#28701,#28702,#28703));
#5530=EDGE_LOOP('',(#28704,#28705,#28706));
#5531=EDGE_LOOP('',(#28707,#28708,#28709));
#5532=EDGE_LOOP('',(#28710,#28711,#28712));
#5533=EDGE_LOOP('',(#28713,#28714,#28715));
#5534=EDGE_LOOP('',(#28716,#28717,#28718));
#5535=EDGE_LOOP('',(#28719,#28720,#28721));
#5536=EDGE_LOOP('',(#28722,#28723,#28724));
#5537=EDGE_LOOP('',(#28725,#28726,#28727));
#5538=EDGE_LOOP('',(#28728,#28729,#28730));
#5539=EDGE_LOOP('',(#28731,#28732,#28733));
#5540=EDGE_LOOP('',(#28734,#28735,#28736));
#5541=EDGE_LOOP('',(#28737,#28738,#28739));
#5542=EDGE_LOOP('',(#28740,#28741,#28742));
#5543=EDGE_LOOP('',(#28743,#28744,#28745));
#5544=EDGE_LOOP('',(#28746,#28747,#28748));
#5545=EDGE_LOOP('',(#28749,#28750,#28751));
#5546=EDGE_LOOP('',(#28752,#28753,#28754));
#5547=EDGE_LOOP('',(#28755,#28756,#28757));
#5548=EDGE_LOOP('',(#28758,#28759,#28760));
#5549=EDGE_LOOP('',(#28761,#28762,#28763));
#5550=EDGE_LOOP('',(#28764,#28765,#28766));
#5551=EDGE_LOOP('',(#28767,#28768,#28769));
#5552=EDGE_LOOP('',(#28770,#28771,#28772));
#5553=EDGE_LOOP('',(#28773,#28774,#28775));
#5554=EDGE_LOOP('',(#28776,#28777,#28778));
#5555=EDGE_LOOP('',(#28779,#28780,#28781));
#5556=EDGE_LOOP('',(#28782,#28783,#28784));
#5557=EDGE_LOOP('',(#28785,#28786,#28787));
#5558=EDGE_LOOP('',(#28788,#28789,#28790));
#5559=EDGE_LOOP('',(#28791,#28792,#28793));
#5560=EDGE_LOOP('',(#28794,#28795,#28796));
#5561=EDGE_LOOP('',(#28797,#28798,#28799));
#5562=EDGE_LOOP('',(#28800,#28801,#28802));
#5563=EDGE_LOOP('',(#28803,#28804,#28805));
#5564=EDGE_LOOP('',(#28806,#28807,#28808));
#5565=EDGE_LOOP('',(#28809,#28810,#28811));
#5566=EDGE_LOOP('',(#28812,#28813,#28814));
#5567=EDGE_LOOP('',(#28815,#28816,#28817));
#5568=EDGE_LOOP('',(#28818,#28819,#28820));
#5569=EDGE_LOOP('',(#28821,#28822,#28823));
#5570=EDGE_LOOP('',(#28824,#28825,#28826));
#5571=EDGE_LOOP('',(#28827,#28828,#28829));
#5572=EDGE_LOOP('',(#28830,#28831,#28832));
#5573=EDGE_LOOP('',(#28833,#28834,#28835));
#5574=EDGE_LOOP('',(#28836,#28837,#28838));
#5575=EDGE_LOOP('',(#28839,#28840,#28841));
#5576=EDGE_LOOP('',(#28842,#28843,#28844));
#5577=EDGE_LOOP('',(#28845,#28846,#28847));
#5578=EDGE_LOOP('',(#28848,#28849,#28850));
#5579=EDGE_LOOP('',(#28851,#28852,#28853));
#5580=EDGE_LOOP('',(#28854,#28855,#28856));
#5581=EDGE_LOOP('',(#28857,#28858,#28859));
#5582=EDGE_LOOP('',(#28860,#28861,#28862));
#5583=EDGE_LOOP('',(#28863,#28864,#28865));
#5584=EDGE_LOOP('',(#28866,#28867,#28868));
#5585=EDGE_LOOP('',(#28869,#28870,#28871));
#5586=EDGE_LOOP('',(#28872,#28873,#28874));
#5587=EDGE_LOOP('',(#28875,#28876,#28877));
#5588=EDGE_LOOP('',(#28878,#28879,#28880));
#5589=EDGE_LOOP('',(#28881,#28882,#28883));
#5590=EDGE_LOOP('',(#28884,#28885,#28886));
#5591=EDGE_LOOP('',(#28887,#28888,#28889));
#5592=EDGE_LOOP('',(#28890,#28891,#28892));
#5593=EDGE_LOOP('',(#28893,#28894,#28895));
#5594=EDGE_LOOP('',(#28896,#28897,#28898));
#5595=EDGE_LOOP('',(#28899,#28900,#28901));
#5596=EDGE_LOOP('',(#28902,#28903,#28904));
#5597=EDGE_LOOP('',(#28905,#28906,#28907));
#5598=EDGE_LOOP('',(#28908,#28909,#28910));
#5599=EDGE_LOOP('',(#28911,#28912,#28913));
#5600=EDGE_LOOP('',(#28914,#28915,#28916));
#5601=EDGE_LOOP('',(#28917,#28918,#28919));
#5602=EDGE_LOOP('',(#28920,#28921,#28922));
#5603=EDGE_LOOP('',(#28923,#28924,#28925));
#5604=EDGE_LOOP('',(#28926,#28927,#28928));
#5605=EDGE_LOOP('',(#28929,#28930,#28931));
#5606=EDGE_LOOP('',(#28932,#28933,#28934));
#5607=EDGE_LOOP('',(#28935,#28936,#28937));
#5608=EDGE_LOOP('',(#28938,#28939,#28940));
#5609=EDGE_LOOP('',(#28941,#28942,#28943));
#5610=EDGE_LOOP('',(#28944,#28945,#28946));
#5611=EDGE_LOOP('',(#28947,#28948,#28949));
#5612=EDGE_LOOP('',(#28950,#28951,#28952));
#5613=EDGE_LOOP('',(#28953,#28954,#28955));
#5614=EDGE_LOOP('',(#28956,#28957,#28958));
#5615=EDGE_LOOP('',(#28959,#28960,#28961));
#5616=EDGE_LOOP('',(#28962,#28963,#28964));
#5617=EDGE_LOOP('',(#28965,#28966,#28967));
#5618=EDGE_LOOP('',(#28968,#28969,#28970));
#5619=EDGE_LOOP('',(#28971,#28972,#28973));
#5620=EDGE_LOOP('',(#28974,#28975,#28976));
#5621=EDGE_LOOP('',(#28977,#28978,#28979));
#5622=EDGE_LOOP('',(#28980,#28981,#28982));
#5623=EDGE_LOOP('',(#28983,#28984,#28985));
#5624=EDGE_LOOP('',(#28986,#28987,#28988));
#5625=EDGE_LOOP('',(#28989,#28990,#28991));
#5626=EDGE_LOOP('',(#28992,#28993,#28994));
#5627=EDGE_LOOP('',(#28995,#28996,#28997));
#5628=EDGE_LOOP('',(#28998,#28999,#29000));
#5629=EDGE_LOOP('',(#29001,#29002,#29003));
#5630=EDGE_LOOP('',(#29004,#29005,#29006));
#5631=EDGE_LOOP('',(#29007,#29008,#29009));
#5632=EDGE_LOOP('',(#29010,#29011,#29012));
#5633=EDGE_LOOP('',(#29013,#29014,#29015));
#5634=EDGE_LOOP('',(#29016,#29017,#29018));
#5635=EDGE_LOOP('',(#29019,#29020,#29021));
#5636=EDGE_LOOP('',(#29022,#29023,#29024));
#5637=EDGE_LOOP('',(#29025,#29026,#29027));
#5638=EDGE_LOOP('',(#29028,#29029,#29030));
#5639=EDGE_LOOP('',(#29031,#29032,#29033));
#5640=EDGE_LOOP('',(#29034,#29035,#29036));
#5641=EDGE_LOOP('',(#29037,#29038,#29039));
#5642=EDGE_LOOP('',(#29040,#29041,#29042));
#5643=EDGE_LOOP('',(#29043,#29044,#29045));
#5644=EDGE_LOOP('',(#29046,#29047,#29048));
#5645=EDGE_LOOP('',(#29049,#29050,#29051));
#5646=EDGE_LOOP('',(#29052,#29053,#29054));
#5647=EDGE_LOOP('',(#29055,#29056,#29057));
#5648=EDGE_LOOP('',(#29058,#29059,#29060));
#5649=EDGE_LOOP('',(#29061,#29062,#29063));
#5650=EDGE_LOOP('',(#29064,#29065,#29066));
#5651=EDGE_LOOP('',(#29067,#29068,#29069));
#5652=EDGE_LOOP('',(#29070,#29071,#29072));
#5653=EDGE_LOOP('',(#29073,#29074,#29075));
#5654=EDGE_LOOP('',(#29076,#29077,#29078));
#5655=EDGE_LOOP('',(#29079,#29080,#29081));
#5656=EDGE_LOOP('',(#29082,#29083,#29084));
#5657=EDGE_LOOP('',(#29085,#29086,#29087));
#5658=EDGE_LOOP('',(#29088,#29089,#29090));
#5659=EDGE_LOOP('',(#29091,#29092,#29093));
#5660=EDGE_LOOP('',(#29094,#29095,#29096));
#5661=EDGE_LOOP('',(#29097,#29098,#29099));
#5662=EDGE_LOOP('',(#29100,#29101,#29102));
#5663=EDGE_LOOP('',(#29103,#29104,#29105));
#5664=EDGE_LOOP('',(#29106,#29107,#29108));
#5665=EDGE_LOOP('',(#29109,#29110,#29111));
#5666=EDGE_LOOP('',(#29112,#29113,#29114));
#5667=EDGE_LOOP('',(#29115,#29116,#29117));
#5668=EDGE_LOOP('',(#29118,#29119,#29120));
#5669=EDGE_LOOP('',(#29121,#29122,#29123));
#5670=EDGE_LOOP('',(#29124,#29125,#29126));
#5671=EDGE_LOOP('',(#29127,#29128,#29129));
#5672=EDGE_LOOP('',(#29130,#29131,#29132));
#5673=EDGE_LOOP('',(#29133,#29134,#29135));
#5674=EDGE_LOOP('',(#29136,#29137,#29138));
#5675=EDGE_LOOP('',(#29139,#29140,#29141));
#5676=EDGE_LOOP('',(#29142,#29143,#29144));
#5677=EDGE_LOOP('',(#29145,#29146,#29147));
#5678=EDGE_LOOP('',(#29148,#29149,#29150));
#5679=EDGE_LOOP('',(#29151,#29152,#29153));
#5680=EDGE_LOOP('',(#29154,#29155,#29156));
#5681=EDGE_LOOP('',(#29157,#29158,#29159));
#5682=EDGE_LOOP('',(#29160,#29161,#29162));
#5683=EDGE_LOOP('',(#29163,#29164,#29165));
#5684=EDGE_LOOP('',(#29166,#29167,#29168));
#5685=EDGE_LOOP('',(#29169,#29170,#29171));
#5686=EDGE_LOOP('',(#29172,#29173,#29174));
#5687=EDGE_LOOP('',(#29175,#29176,#29177));
#5688=EDGE_LOOP('',(#29178,#29179,#29180));
#5689=EDGE_LOOP('',(#29181,#29182,#29183));
#5690=EDGE_LOOP('',(#29184,#29185,#29186));
#5691=EDGE_LOOP('',(#29187,#29188,#29189));
#5692=EDGE_LOOP('',(#29190,#29191,#29192));
#5693=EDGE_LOOP('',(#29193,#29194,#29195));
#5694=EDGE_LOOP('',(#29196,#29197,#29198));
#5695=EDGE_LOOP('',(#29199,#29200,#29201));
#5696=EDGE_LOOP('',(#29202,#29203,#29204));
#5697=EDGE_LOOP('',(#29205,#29206,#29207));
#5698=EDGE_LOOP('',(#29208,#29209,#29210));
#5699=EDGE_LOOP('',(#29211,#29212,#29213));
#5700=EDGE_LOOP('',(#29214,#29215,#29216));
#5701=EDGE_LOOP('',(#29217,#29218,#29219));
#5702=EDGE_LOOP('',(#29220,#29221,#29222));
#5703=EDGE_LOOP('',(#29223,#29224,#29225));
#5704=EDGE_LOOP('',(#29226,#29227,#29228));
#5705=EDGE_LOOP('',(#29229,#29230,#29231));
#5706=EDGE_LOOP('',(#29232,#29233,#29234));
#5707=EDGE_LOOP('',(#29235,#29236,#29237));
#5708=EDGE_LOOP('',(#29238,#29239,#29240));
#5709=EDGE_LOOP('',(#29241,#29242,#29243));
#5710=EDGE_LOOP('',(#29244,#29245,#29246));
#5711=EDGE_LOOP('',(#29247,#29248,#29249));
#5712=EDGE_LOOP('',(#29250,#29251,#29252));
#5713=EDGE_LOOP('',(#29253,#29254,#29255));
#5714=EDGE_LOOP('',(#29256,#29257,#29258));
#5715=EDGE_LOOP('',(#29259,#29260,#29261));
#5716=EDGE_LOOP('',(#29262,#29263,#29264));
#5717=EDGE_LOOP('',(#29265,#29266,#29267));
#5718=EDGE_LOOP('',(#29268,#29269,#29270));
#5719=EDGE_LOOP('',(#29271,#29272,#29273));
#5720=EDGE_LOOP('',(#29274,#29275,#29276));
#5721=EDGE_LOOP('',(#29277,#29278,#29279));
#5722=EDGE_LOOP('',(#29280,#29281,#29282));
#5723=EDGE_LOOP('',(#29283,#29284,#29285));
#5724=EDGE_LOOP('',(#29286,#29287,#29288));
#5725=EDGE_LOOP('',(#29289,#29290,#29291));
#5726=EDGE_LOOP('',(#29292,#29293,#29294));
#5727=EDGE_LOOP('',(#29295,#29296,#29297));
#5728=EDGE_LOOP('',(#29298,#29299,#29300));
#5729=EDGE_LOOP('',(#29301,#29302,#29303));
#5730=EDGE_LOOP('',(#29304,#29305,#29306));
#5731=EDGE_LOOP('',(#29307,#29308,#29309));
#5732=EDGE_LOOP('',(#29310,#29311,#29312));
#5733=EDGE_LOOP('',(#29313,#29314,#29315));
#5734=EDGE_LOOP('',(#29316,#29317,#29318));
#5735=EDGE_LOOP('',(#29319,#29320,#29321));
#5736=EDGE_LOOP('',(#29322,#29323,#29324));
#5737=EDGE_LOOP('',(#29325,#29326,#29327));
#5738=EDGE_LOOP('',(#29328,#29329,#29330));
#5739=EDGE_LOOP('',(#29331,#29332,#29333));
#5740=EDGE_LOOP('',(#29334,#29335,#29336));
#5741=EDGE_LOOP('',(#29337,#29338,#29339));
#5742=EDGE_LOOP('',(#29340,#29341,#29342));
#5743=EDGE_LOOP('',(#29343,#29344,#29345));
#5744=EDGE_LOOP('',(#29346,#29347,#29348));
#5745=EDGE_LOOP('',(#29349,#29350,#29351));
#5746=EDGE_LOOP('',(#29352,#29353,#29354));
#5747=EDGE_LOOP('',(#29355,#29356,#29357));
#5748=EDGE_LOOP('',(#29358,#29359,#29360));
#5749=EDGE_LOOP('',(#29361,#29362,#29363));
#5750=EDGE_LOOP('',(#29364,#29365,#29366));
#5751=EDGE_LOOP('',(#29367,#29368,#29369));
#5752=EDGE_LOOP('',(#29370,#29371,#29372));
#5753=EDGE_LOOP('',(#29373,#29374,#29375));
#5754=EDGE_LOOP('',(#29376,#29377,#29378));
#5755=EDGE_LOOP('',(#29379,#29380,#29381));
#5756=EDGE_LOOP('',(#29382,#29383,#29384));
#5757=EDGE_LOOP('',(#29385,#29386,#29387));
#5758=EDGE_LOOP('',(#29388,#29389,#29390));
#5759=EDGE_LOOP('',(#29391,#29392,#29393));
#5760=EDGE_LOOP('',(#29394,#29395,#29396));
#5761=EDGE_LOOP('',(#29397,#29398,#29399));
#5762=EDGE_LOOP('',(#29400,#29401,#29402));
#5763=EDGE_LOOP('',(#29403,#29404,#29405));
#5764=EDGE_LOOP('',(#29406,#29407,#29408));
#5765=EDGE_LOOP('',(#29409,#29410,#29411));
#5766=EDGE_LOOP('',(#29412,#29413,#29414));
#5767=EDGE_LOOP('',(#29415,#29416,#29417));
#5768=EDGE_LOOP('',(#29418,#29419,#29420));
#5769=EDGE_LOOP('',(#29421,#29422,#29423));
#5770=EDGE_LOOP('',(#29424,#29425,#29426));
#5771=EDGE_LOOP('',(#29427,#29428,#29429));
#5772=EDGE_LOOP('',(#29430,#29431,#29432));
#5773=EDGE_LOOP('',(#29433,#29434,#29435));
#5774=EDGE_LOOP('',(#29436,#29437,#29438));
#5775=EDGE_LOOP('',(#29439,#29440,#29441));
#5776=EDGE_LOOP('',(#29442,#29443,#29444));
#5777=EDGE_LOOP('',(#29445,#29446,#29447));
#5778=EDGE_LOOP('',(#29448,#29449,#29450));
#5779=EDGE_LOOP('',(#29451,#29452,#29453));
#5780=EDGE_LOOP('',(#29454,#29455,#29456));
#5781=EDGE_LOOP('',(#29457,#29458,#29459));
#5782=EDGE_LOOP('',(#29460,#29461,#29462));
#5783=EDGE_LOOP('',(#29463,#29464,#29465));
#5784=EDGE_LOOP('',(#29466,#29467,#29468));
#5785=EDGE_LOOP('',(#29469,#29470,#29471));
#5786=EDGE_LOOP('',(#29472,#29473,#29474));
#5787=EDGE_LOOP('',(#29475,#29476,#29477));
#5788=EDGE_LOOP('',(#29478,#29479,#29480));
#5789=EDGE_LOOP('',(#29481,#29482,#29483));
#5790=EDGE_LOOP('',(#29484,#29485,#29486));
#5791=EDGE_LOOP('',(#29487,#29488,#29489));
#5792=EDGE_LOOP('',(#29490,#29491,#29492));
#5793=EDGE_LOOP('',(#29493,#29494,#29495));
#5794=EDGE_LOOP('',(#29496,#29497,#29498));
#5795=EDGE_LOOP('',(#29499,#29500,#29501));
#5796=EDGE_LOOP('',(#29502,#29503,#29504));
#5797=EDGE_LOOP('',(#29505,#29506,#29507));
#5798=EDGE_LOOP('',(#29508,#29509,#29510));
#5799=EDGE_LOOP('',(#29511,#29512,#29513));
#5800=EDGE_LOOP('',(#29514,#29515,#29516));
#5801=EDGE_LOOP('',(#29517,#29518,#29519));
#5802=EDGE_LOOP('',(#29520,#29521,#29522));
#5803=EDGE_LOOP('',(#29523,#29524,#29525));
#5804=EDGE_LOOP('',(#29526,#29527,#29528));
#5805=EDGE_LOOP('',(#29529,#29530,#29531));
#5806=EDGE_LOOP('',(#29532,#29533,#29534));
#5807=EDGE_LOOP('',(#29535,#29536,#29537));
#5808=EDGE_LOOP('',(#29538,#29539,#29540));
#5809=EDGE_LOOP('',(#29541,#29542,#29543));
#5810=EDGE_LOOP('',(#29544,#29545,#29546));
#5811=EDGE_LOOP('',(#29547,#29548,#29549));
#5812=EDGE_LOOP('',(#29550,#29551,#29552));
#5813=EDGE_LOOP('',(#29553,#29554,#29555));
#5814=EDGE_LOOP('',(#29556,#29557,#29558));
#5815=EDGE_LOOP('',(#29559,#29560,#29561));
#5816=EDGE_LOOP('',(#29562,#29563,#29564));
#5817=EDGE_LOOP('',(#29565,#29566,#29567));
#5818=EDGE_LOOP('',(#29568,#29569,#29570));
#5819=EDGE_LOOP('',(#29571,#29572,#29573));
#5820=EDGE_LOOP('',(#29574,#29575,#29576));
#5821=EDGE_LOOP('',(#29577,#29578,#29579));
#5822=EDGE_LOOP('',(#29580,#29581,#29582));
#5823=EDGE_LOOP('',(#29583,#29584,#29585));
#5824=EDGE_LOOP('',(#29586,#29587,#29588));
#5825=EDGE_LOOP('',(#29589,#29590,#29591));
#5826=EDGE_LOOP('',(#29592,#29593,#29594));
#5827=EDGE_LOOP('',(#29595,#29596,#29597));
#5828=EDGE_LOOP('',(#29598,#29599,#29600));
#5829=EDGE_LOOP('',(#29601,#29602,#29603));
#5830=EDGE_LOOP('',(#29604,#29605,#29606));
#5831=EDGE_LOOP('',(#29607,#29608,#29609));
#5832=EDGE_LOOP('',(#29610,#29611,#29612));
#5833=EDGE_LOOP('',(#29613,#29614,#29615));
#5834=EDGE_LOOP('',(#29616,#29617,#29618));
#5835=EDGE_LOOP('',(#29619,#29620,#29621));
#5836=EDGE_LOOP('',(#29622,#29623,#29624));
#5837=EDGE_LOOP('',(#29625,#29626,#29627));
#5838=EDGE_LOOP('',(#29628,#29629,#29630));
#5839=EDGE_LOOP('',(#29631,#29632,#29633));
#5840=EDGE_LOOP('',(#29634,#29635,#29636));
#5841=EDGE_LOOP('',(#29637,#29638,#29639));
#5842=EDGE_LOOP('',(#29640,#29641,#29642));
#5843=EDGE_LOOP('',(#29643,#29644,#29645));
#5844=EDGE_LOOP('',(#29646,#29647,#29648));
#5845=EDGE_LOOP('',(#29649,#29650,#29651));
#5846=EDGE_LOOP('',(#29652,#29653,#29654));
#5847=EDGE_LOOP('',(#29655,#29656,#29657));
#5848=EDGE_LOOP('',(#29658,#29659,#29660));
#5849=EDGE_LOOP('',(#29661,#29662,#29663));
#5850=EDGE_LOOP('',(#29664,#29665,#29666));
#5851=EDGE_LOOP('',(#29667,#29668,#29669));
#5852=EDGE_LOOP('',(#29670,#29671,#29672));
#5853=EDGE_LOOP('',(#29673,#29674,#29675));
#5854=EDGE_LOOP('',(#29676,#29677,#29678));
#5855=EDGE_LOOP('',(#29679,#29680,#29681));
#5856=EDGE_LOOP('',(#29682,#29683,#29684));
#5857=EDGE_LOOP('',(#29685,#29686,#29687));
#5858=EDGE_LOOP('',(#29688,#29689,#29690));
#5859=EDGE_LOOP('',(#29691,#29692,#29693));
#5860=EDGE_LOOP('',(#29694,#29695,#29696));
#5861=EDGE_LOOP('',(#29697,#29698,#29699));
#5862=EDGE_LOOP('',(#29700,#29701,#29702));
#5863=EDGE_LOOP('',(#29703,#29704,#29705));
#5864=EDGE_LOOP('',(#29706,#29707,#29708));
#5865=EDGE_LOOP('',(#29709,#29710,#29711));
#5866=EDGE_LOOP('',(#29712,#29713,#29714));
#5867=EDGE_LOOP('',(#29715,#29716,#29717));
#5868=EDGE_LOOP('',(#29718,#29719,#29720));
#5869=EDGE_LOOP('',(#29721,#29722,#29723));
#5870=EDGE_LOOP('',(#29724,#29725,#29726));
#5871=EDGE_LOOP('',(#29727,#29728,#29729));
#5872=EDGE_LOOP('',(#29730,#29731,#29732));
#5873=EDGE_LOOP('',(#29733,#29734,#29735));
#5874=EDGE_LOOP('',(#29736,#29737,#29738));
#5875=EDGE_LOOP('',(#29739,#29740,#29741));
#5876=EDGE_LOOP('',(#29742,#29743,#29744));
#5877=EDGE_LOOP('',(#29745,#29746,#29747));
#5878=EDGE_LOOP('',(#29748,#29749,#29750));
#5879=EDGE_LOOP('',(#29751,#29752,#29753));
#5880=EDGE_LOOP('',(#29754,#29755,#29756));
#5881=EDGE_LOOP('',(#29757,#29758,#29759));
#5882=EDGE_LOOP('',(#29760,#29761,#29762));
#5883=EDGE_LOOP('',(#29763,#29764,#29765));
#5884=EDGE_LOOP('',(#29766,#29767,#29768));
#5885=EDGE_LOOP('',(#29769,#29770,#29771));
#5886=EDGE_LOOP('',(#29772,#29773,#29774));
#5887=EDGE_LOOP('',(#29775,#29776,#29777));
#5888=EDGE_LOOP('',(#29778,#29779,#29780));
#5889=EDGE_LOOP('',(#29781,#29782,#29783));
#5890=EDGE_LOOP('',(#29784,#29785,#29786));
#5891=EDGE_LOOP('',(#29787,#29788,#29789));
#5892=EDGE_LOOP('',(#29790,#29791,#29792));
#5893=EDGE_LOOP('',(#29793,#29794,#29795));
#5894=EDGE_LOOP('',(#29796,#29797,#29798));
#5895=EDGE_LOOP('',(#29799,#29800,#29801));
#5896=EDGE_LOOP('',(#29802,#29803,#29804));
#5897=EDGE_LOOP('',(#29805,#29806,#29807));
#5898=EDGE_LOOP('',(#29808,#29809,#29810));
#5899=EDGE_LOOP('',(#29811,#29812,#29813));
#5900=EDGE_LOOP('',(#29814,#29815,#29816));
#5901=EDGE_LOOP('',(#29817,#29818,#29819));
#5902=EDGE_LOOP('',(#29820,#29821,#29822));
#5903=EDGE_LOOP('',(#29823,#29824,#29825));
#5904=EDGE_LOOP('',(#29826,#29827,#29828));
#5905=EDGE_LOOP('',(#29829,#29830,#29831));
#5906=EDGE_LOOP('',(#29832,#29833,#29834));
#5907=EDGE_LOOP('',(#29835,#29836,#29837));
#5908=EDGE_LOOP('',(#29838,#29839,#29840));
#5909=EDGE_LOOP('',(#29841,#29842,#29843));
#5910=EDGE_LOOP('',(#29844,#29845,#29846));
#5911=EDGE_LOOP('',(#29847,#29848,#29849));
#5912=EDGE_LOOP('',(#29850,#29851,#29852));
#5913=EDGE_LOOP('',(#29853,#29854,#29855));
#5914=EDGE_LOOP('',(#29856,#29857,#29858));
#5915=EDGE_LOOP('',(#29859,#29860,#29861));
#5916=EDGE_LOOP('',(#29862,#29863,#29864));
#5917=EDGE_LOOP('',(#29865,#29866,#29867));
#5918=EDGE_LOOP('',(#29868,#29869,#29870));
#5919=EDGE_LOOP('',(#29871,#29872,#29873));
#5920=EDGE_LOOP('',(#29874,#29875,#29876));
#5921=EDGE_LOOP('',(#29877,#29878,#29879));
#5922=EDGE_LOOP('',(#29880,#29881,#29882));
#5923=EDGE_LOOP('',(#29883,#29884,#29885));
#5924=EDGE_LOOP('',(#29886,#29887,#29888));
#5925=EDGE_LOOP('',(#29889,#29890,#29891));
#5926=EDGE_LOOP('',(#29892,#29893,#29894));
#5927=EDGE_LOOP('',(#29895,#29896,#29897));
#5928=EDGE_LOOP('',(#29898,#29899,#29900));
#5929=EDGE_LOOP('',(#29901,#29902,#29903));
#5930=EDGE_LOOP('',(#29904,#29905,#29906));
#5931=EDGE_LOOP('',(#29907,#29908,#29909));
#5932=EDGE_LOOP('',(#29910,#29911,#29912));
#5933=EDGE_LOOP('',(#29913,#29914,#29915));
#5934=EDGE_LOOP('',(#29916,#29917,#29918));
#5935=EDGE_LOOP('',(#29919,#29920,#29921));
#5936=EDGE_LOOP('',(#29922,#29923,#29924));
#5937=EDGE_LOOP('',(#29925,#29926,#29927));
#5938=EDGE_LOOP('',(#29928,#29929,#29930));
#5939=EDGE_LOOP('',(#29931,#29932,#29933));
#5940=EDGE_LOOP('',(#29934,#29935,#29936));
#5941=EDGE_LOOP('',(#29937,#29938,#29939));
#5942=EDGE_LOOP('',(#29940,#29941,#29942));
#5943=EDGE_LOOP('',(#29943,#29944,#29945));
#5944=EDGE_LOOP('',(#29946,#29947,#29948));
#5945=EDGE_LOOP('',(#29949,#29950,#29951));
#5946=EDGE_LOOP('',(#29952,#29953,#29954));
#5947=EDGE_LOOP('',(#29955,#29956,#29957));
#5948=EDGE_LOOP('',(#29958,#29959,#29960));
#5949=EDGE_LOOP('',(#29961,#29962,#29963));
#5950=EDGE_LOOP('',(#29964,#29965,#29966));
#5951=EDGE_LOOP('',(#29967,#29968,#29969));
#5952=EDGE_LOOP('',(#29970,#29971,#29972));
#5953=EDGE_LOOP('',(#29973,#29974,#29975));
#5954=EDGE_LOOP('',(#29976,#29977,#29978));
#5955=EDGE_LOOP('',(#29979,#29980,#29981));
#5956=EDGE_LOOP('',(#29982,#29983,#29984));
#5957=EDGE_LOOP('',(#29985,#29986,#29987));
#5958=EDGE_LOOP('',(#29988,#29989,#29990));
#5959=EDGE_LOOP('',(#29991,#29992,#29993));
#5960=EDGE_LOOP('',(#29994,#29995,#29996));
#5961=EDGE_LOOP('',(#29997,#29998,#29999));
#5962=EDGE_LOOP('',(#30000,#30001,#30002));
#5963=EDGE_LOOP('',(#30003,#30004,#30005));
#5964=EDGE_LOOP('',(#30006,#30007,#30008));
#5965=EDGE_LOOP('',(#30009,#30010,#30011));
#5966=EDGE_LOOP('',(#30012,#30013,#30014));
#5967=EDGE_LOOP('',(#30015,#30016,#30017));
#5968=EDGE_LOOP('',(#30018,#30019,#30020));
#5969=EDGE_LOOP('',(#30021,#30022,#30023));
#5970=EDGE_LOOP('',(#30024,#30025,#30026));
#5971=EDGE_LOOP('',(#30027,#30028,#30029));
#5972=EDGE_LOOP('',(#30030,#30031,#30032));
#5973=EDGE_LOOP('',(#30033,#30034,#30035));
#5974=EDGE_LOOP('',(#30036,#30037,#30038));
#5975=EDGE_LOOP('',(#30039,#30040,#30041));
#5976=EDGE_LOOP('',(#30042,#30043,#30044));
#5977=EDGE_LOOP('',(#30045,#30046,#30047));
#5978=EDGE_LOOP('',(#30048,#30049,#30050));
#5979=EDGE_LOOP('',(#30051,#30052,#30053));
#5980=EDGE_LOOP('',(#30054,#30055,#30056));
#5981=EDGE_LOOP('',(#30057,#30058,#30059));
#5982=EDGE_LOOP('',(#30060,#30061,#30062));
#5983=EDGE_LOOP('',(#30063,#30064,#30065));
#5984=EDGE_LOOP('',(#30066,#30067,#30068));
#5985=EDGE_LOOP('',(#30069,#30070,#30071));
#5986=EDGE_LOOP('',(#30072,#30073,#30074));
#5987=EDGE_LOOP('',(#30075,#30076,#30077));
#5988=EDGE_LOOP('',(#30078,#30079,#30080));
#5989=EDGE_LOOP('',(#30081,#30082,#30083));
#5990=EDGE_LOOP('',(#30084,#30085,#30086));
#5991=EDGE_LOOP('',(#30087,#30088,#30089));
#5992=EDGE_LOOP('',(#30090,#30091,#30092));
#5993=EDGE_LOOP('',(#30093,#30094,#30095));
#5994=EDGE_LOOP('',(#30096,#30097,#30098));
#5995=EDGE_LOOP('',(#30099,#30100,#30101));
#5996=EDGE_LOOP('',(#30102,#30103,#30104));
#5997=EDGE_LOOP('',(#30105,#30106,#30107));
#5998=EDGE_LOOP('',(#30108,#30109,#30110));
#5999=EDGE_LOOP('',(#30111,#30112,#30113));
#6000=EDGE_LOOP('',(#30114,#30115,#30116));
#6001=EDGE_LOOP('',(#30117,#30118,#30119));
#6002=EDGE_LOOP('',(#30120,#30121,#30122));
#6003=EDGE_LOOP('',(#30123,#30124,#30125));
#6004=EDGE_LOOP('',(#30126,#30127,#30128));
#6005=EDGE_LOOP('',(#30129,#30130,#30131));
#6006=EDGE_LOOP('',(#30132,#30133,#30134));
#6007=EDGE_LOOP('',(#30135,#30136,#30137));
#6008=EDGE_LOOP('',(#30138,#30139,#30140));
#6009=LINE('',#49139,#10475);
#6010=LINE('',#49141,#10476);
#6011=LINE('',#49142,#10477);
#6012=LINE('',#49146,#10478);
#6013=LINE('',#49147,#10479);
#6014=LINE('',#49148,#10480);
#6015=LINE('',#49152,#10481);
#6016=LINE('',#49153,#10482);
#6017=LINE('',#49154,#10483);
#6018=LINE('',#49158,#10484);
#6019=LINE('',#49159,#10485);
#6020=LINE('',#49160,#10486);
#6021=LINE('',#49164,#10487);
#6022=LINE('',#49165,#10488);
#6023=LINE('',#49166,#10489);
#6024=LINE('',#49170,#10490);
#6025=LINE('',#49171,#10491);
#6026=LINE('',#49172,#10492);
#6027=LINE('',#49176,#10493);
#6028=LINE('',#49177,#10494);
#6029=LINE('',#49178,#10495);
#6030=LINE('',#49182,#10496);
#6031=LINE('',#49183,#10497);
#6032=LINE('',#49184,#10498);
#6033=LINE('',#49188,#10499);
#6034=LINE('',#49189,#10500);
#6035=LINE('',#49190,#10501);
#6036=LINE('',#49194,#10502);
#6037=LINE('',#49195,#10503);
#6038=LINE('',#49196,#10504);
#6039=LINE('',#49200,#10505);
#6040=LINE('',#49201,#10506);
#6041=LINE('',#49202,#10507);
#6042=LINE('',#49206,#10508);
#6043=LINE('',#49207,#10509);
#6044=LINE('',#49208,#10510);
#6045=LINE('',#49212,#10511);
#6046=LINE('',#49213,#10512);
#6047=LINE('',#49214,#10513);
#6048=LINE('',#49218,#10514);
#6049=LINE('',#49219,#10515);
#6050=LINE('',#49220,#10516);
#6051=LINE('',#49224,#10517);
#6052=LINE('',#49226,#10518);
#6053=LINE('',#49228,#10519);
#6054=LINE('',#49230,#10520);
#6055=LINE('',#49232,#10521);
#6056=LINE('',#49234,#10522);
#6057=LINE('',#49236,#10523);
#6058=LINE('',#49238,#10524);
#6059=LINE('',#49240,#10525);
#6060=LINE('',#49242,#10526);
#6061=LINE('',#49244,#10527);
#6062=LINE('',#49246,#10528);
#6063=LINE('',#49248,#10529);
#6064=LINE('',#49250,#10530);
#6065=LINE('',#49252,#10531);
#6066=LINE('',#49254,#10532);
#6067=LINE('',#49256,#10533);
#6068=LINE('',#49258,#10534);
#6069=LINE('',#49260,#10535);
#6070=LINE('',#49262,#10536);
#6071=LINE('',#49264,#10537);
#6072=LINE('',#49266,#10538);
#6073=LINE('',#49268,#10539);
#6074=LINE('',#49270,#10540);
#6075=LINE('',#49272,#10541);
#6076=LINE('',#49274,#10542);
#6077=LINE('',#49276,#10543);
#6078=LINE('',#49278,#10544);
#6079=LINE('',#49280,#10545);
#6080=LINE('',#49282,#10546);
#6081=LINE('',#49284,#10547);
#6082=LINE('',#49286,#10548);
#6083=LINE('',#49288,#10549);
#6084=LINE('',#49290,#10550);
#6085=LINE('',#49292,#10551);
#6086=LINE('',#49294,#10552);
#6087=LINE('',#49296,#10553);
#6088=LINE('',#49298,#10554);
#6089=LINE('',#49300,#10555);
#6090=LINE('',#49302,#10556);
#6091=LINE('',#49304,#10557);
#6092=LINE('',#49306,#10558);
#6093=LINE('',#49308,#10559);
#6094=LINE('',#49310,#10560);
#6095=LINE('',#49312,#10561);
#6096=LINE('',#49313,#10562);
#6097=LINE('',#49315,#10563);
#6098=LINE('',#49317,#10564);
#6099=LINE('',#49319,#10565);
#6100=LINE('',#49321,#10566);
#6101=LINE('',#49323,#10567);
#6102=LINE('',#49325,#10568);
#6103=LINE('',#49329,#10569);
#6104=LINE('',#49333,#10570);
#6105=LINE('',#49337,#10571);
#6106=LINE('',#49341,#10572);
#6107=LINE('',#49343,#10573);
#6108=LINE('',#49345,#10574);
#6109=LINE('',#49347,#10575);
#6110=LINE('',#49349,#10576);
#6111=LINE('',#49353,#10577);
#6112=LINE('',#49357,#10578);
#6113=LINE('',#49361,#10579);
#6114=LINE('',#49365,#10580);
#6115=LINE('',#49367,#10581);
#6116=LINE('',#49369,#10582);
#6117=LINE('',#49371,#10583);
#6118=LINE('',#49373,#10584);
#6119=LINE('',#49375,#10585);
#6120=LINE('',#49377,#10586);
#6121=LINE('',#49379,#10587);
#6122=LINE('',#49381,#10588);
#6123=LINE('',#49383,#10589);
#6124=LINE('',#49385,#10590);
#6125=LINE('',#49389,#10591);
#6126=LINE('',#49393,#10592);
#6127=LINE('',#49397,#10593);
#6128=LINE('',#49401,#10594);
#6129=LINE('',#49403,#10595);
#6130=LINE('',#49405,#10596);
#6131=LINE('',#49407,#10597);
#6132=LINE('',#49409,#10598);
#6133=LINE('',#49413,#10599);
#6134=LINE('',#49417,#10600);
#6135=LINE('',#49421,#10601);
#6136=LINE('',#49425,#10602);
#6137=LINE('',#49427,#10603);
#6138=LINE('',#49429,#10604);
#6139=LINE('',#49431,#10605);
#6140=LINE('',#49433,#10606);
#6141=LINE('',#49434,#10607);
#6142=LINE('',#49436,#10608);
#6143=LINE('',#49438,#10609);
#6144=LINE('',#49440,#10610);
#6145=LINE('',#49442,#10611);
#6146=LINE('',#49444,#10612);
#6147=LINE('',#49446,#10613);
#6148=LINE('',#49448,#10614);
#6149=LINE('',#49450,#10615);
#6150=LINE('',#49452,#10616);
#6151=LINE('',#49454,#10617);
#6152=LINE('',#49456,#10618);
#6153=LINE('',#49458,#10619);
#6154=LINE('',#49460,#10620);
#6155=LINE('',#49462,#10621);
#6156=LINE('',#49464,#10622);
#6157=LINE('',#49466,#10623);
#6158=LINE('',#49468,#10624);
#6159=LINE('',#49470,#10625);
#6160=LINE('',#49472,#10626);
#6161=LINE('',#49474,#10627);
#6162=LINE('',#49476,#10628);
#6163=LINE('',#49478,#10629);
#6164=LINE('',#49480,#10630);
#6165=LINE('',#49482,#10631);
#6166=LINE('',#49484,#10632);
#6167=LINE('',#49486,#10633);
#6168=LINE('',#49488,#10634);
#6169=LINE('',#49490,#10635);
#6170=LINE('',#49492,#10636);
#6171=LINE('',#49494,#10637);
#6172=LINE('',#49496,#10638);
#6173=LINE('',#49498,#10639);
#6174=LINE('',#49500,#10640);
#6175=LINE('',#49502,#10641);
#6176=LINE('',#49504,#10642);
#6177=LINE('',#49506,#10643);
#6178=LINE('',#49508,#10644);
#6179=LINE('',#49510,#10645);
#6180=LINE('',#49512,#10646);
#6181=LINE('',#49514,#10647);
#6182=LINE('',#49516,#10648);
#6183=LINE('',#49518,#10649);
#6184=LINE('',#49520,#10650);
#6185=LINE('',#49522,#10651);
#6186=LINE('',#49524,#10652);
#6187=LINE('',#49526,#10653);
#6188=LINE('',#49528,#10654);
#6189=LINE('',#49530,#10655);
#6190=LINE('',#49532,#10656);
#6191=LINE('',#49534,#10657);
#6192=LINE('',#49536,#10658);
#6193=LINE('',#49538,#10659);
#6194=LINE('',#49540,#10660);
#6195=LINE('',#49542,#10661);
#6196=LINE('',#49544,#10662);
#6197=LINE('',#49546,#10663);
#6198=LINE('',#49548,#10664);
#6199=LINE('',#49550,#10665);
#6200=LINE('',#49552,#10666);
#6201=LINE('',#49554,#10667);
#6202=LINE('',#49556,#10668);
#6203=LINE('',#49558,#10669);
#6204=LINE('',#49560,#10670);
#6205=LINE('',#49562,#10671);
#6206=LINE('',#49564,#10672);
#6207=LINE('',#49566,#10673);
#6208=LINE('',#49568,#10674);
#6209=LINE('',#49570,#10675);
#6210=LINE('',#49572,#10676);
#6211=LINE('',#49574,#10677);
#6212=LINE('',#49576,#10678);
#6213=LINE('',#49578,#10679);
#6214=LINE('',#49580,#10680);
#6215=LINE('',#49582,#10681);
#6216=LINE('',#49584,#10682);
#6217=LINE('',#49585,#10683);
#6218=LINE('',#49589,#10684);
#6219=LINE('',#49593,#10685);
#6220=LINE('',#49598,#10686);
#6221=LINE('',#49602,#10687);
#6222=LINE('',#49606,#10688);
#6223=LINE('',#49607,#10689);
#6224=LINE('',#49609,#10690);
#6225=LINE('',#49610,#10691);
#6226=LINE('',#49613,#10692);
#6227=LINE('',#49614,#10693);
#6228=LINE('',#49616,#10694);
#6229=LINE('',#49617,#10695);
#6230=LINE('',#49622,#10696);
#6231=LINE('',#49626,#10697);
#6232=LINE('',#49628,#10698);
#6233=LINE('',#49630,#10699);
#6234=LINE('',#49632,#10700);
#6235=LINE('',#49634,#10701);
#6236=LINE('',#49636,#10702);
#6237=LINE('',#49638,#10703);
#6238=LINE('',#49642,#10704);
#6239=LINE('',#49645,#10705);
#6240=LINE('',#49648,#10706);
#6241=LINE('',#49652,#10707);
#6242=LINE('',#49656,#10708);
#6243=LINE('',#49658,#10709);
#6244=LINE('',#49660,#10710);
#6245=LINE('',#49662,#10711);
#6246=LINE('',#49664,#10712);
#6247=LINE('',#49666,#10713);
#6248=LINE('',#49668,#10714);
#6249=LINE('',#49672,#10715);
#6250=LINE('',#49678,#10716);
#6251=LINE('',#49682,#10717);
#6252=LINE('',#49686,#10718);
#6253=LINE('',#49690,#10719);
#6254=LINE('',#49694,#10720);
#6255=LINE('',#49698,#10721);
#6256=LINE('',#49702,#10722);
#6257=LINE('',#49705,#10723);
#6258=LINE('',#49709,#10724);
#6259=LINE('',#49713,#10725);
#6260=LINE('',#49715,#10726);
#6261=LINE('',#49717,#10727);
#6262=LINE('',#49719,#10728);
#6263=LINE('',#49721,#10729);
#6264=LINE('',#49725,#10730);
#6265=LINE('',#49728,#10731);
#6266=LINE('',#49734,#10732);
#6267=LINE('',#49737,#10733);
#6268=LINE('',#49740,#10734);
#6269=LINE('',#49742,#10735);
#6270=LINE('',#49743,#10736);
#6271=LINE('',#49745,#10737);
#6272=LINE('',#49747,#10738);
#6273=LINE('',#49749,#10739);
#6274=LINE('',#49751,#10740);
#6275=LINE('',#49753,#10741);
#6276=LINE('',#49754,#10742);
#6277=LINE('',#49755,#10743);
#6278=LINE('',#49758,#10744);
#6279=LINE('',#49762,#10745);
#6280=LINE('',#49764,#10746);
#6281=LINE('',#49766,#10747);
#6282=LINE('',#49767,#10748);
#6283=LINE('',#49768,#10749);
#6284=LINE('',#49774,#10750);
#6285=LINE('',#49777,#10751);
#6286=LINE('',#49779,#10752);
#6287=LINE('',#49782,#10753);
#6288=LINE('',#49784,#10754);
#6289=LINE('',#49785,#10755);
#6290=LINE('',#49790,#10756);
#6291=LINE('',#49791,#10757);
#6292=LINE('',#49793,#10758);
#6293=LINE('',#49795,#10759);
#6294=LINE('',#49797,#10760);
#6295=LINE('',#49799,#10761);
#6296=LINE('',#49801,#10762);
#6297=LINE('',#49803,#10763);
#6298=LINE('',#49804,#10764);
#6299=LINE('',#49806,#10765);
#6300=LINE('',#49807,#10766);
#6301=LINE('',#49810,#10767);
#6302=LINE('',#49812,#10768);
#6303=LINE('',#49813,#10769);
#6304=LINE('',#49816,#10770);
#6305=LINE('',#49818,#10771);
#6306=LINE('',#49820,#10772);
#6307=LINE('',#49822,#10773);
#6308=LINE('',#49823,#10774);
#6309=LINE('',#49825,#10775);
#6310=LINE('',#49826,#10776);
#6311=LINE('',#49828,#10777);
#6312=LINE('',#49830,#10778);
#6313=LINE('',#49834,#10779);
#6314=LINE('',#49835,#10780);
#6315=LINE('',#49839,#10781);
#6316=LINE('',#49840,#10782);
#6317=LINE('',#49841,#10783);
#6318=LINE('',#49843,#10784);
#6319=LINE('',#49846,#10785);
#6320=LINE('',#49847,#10786);
#6321=LINE('',#49850,#10787);
#6322=LINE('',#49851,#10788);
#6323=LINE('',#49854,#10789);
#6324=LINE('',#49855,#10790);
#6325=LINE('',#49857,#10791);
#6326=LINE('',#49861,#10792);
#6327=LINE('',#49862,#10793);
#6328=LINE('',#49863,#10794);
#6329=LINE('',#49866,#10795);
#6330=LINE('',#49868,#10796);
#6331=LINE('',#49869,#10797);
#6332=LINE('',#49871,#10798);
#6333=LINE('',#49873,#10799);
#6334=LINE('',#49874,#10800);
#6335=LINE('',#49876,#10801);
#6336=LINE('',#49878,#10802);
#6337=LINE('',#49881,#10803);
#6338=LINE('',#49883,#10804);
#6339=LINE('',#49884,#10805);
#6340=LINE('',#49887,#10806);
#6341=LINE('',#49889,#10807);
#6342=LINE('',#49891,#10808);
#6343=LINE('',#49893,#10809);
#6344=LINE('',#49894,#10810);
#6345=LINE('',#49896,#10811);
#6346=LINE('',#49897,#10812);
#6347=LINE('',#49899,#10813);
#6348=LINE('',#49901,#10814);
#6349=LINE('',#49906,#10815);
#6350=LINE('',#49908,#10816);
#6351=LINE('',#49910,#10817);
#6352=LINE('',#49911,#10818);
#6353=LINE('',#49915,#10819);
#6354=LINE('',#49916,#10820);
#6355=LINE('',#49918,#10821);
#6356=LINE('',#49920,#10822);
#6357=LINE('',#49921,#10823);
#6358=LINE('',#49924,#10824);
#6359=LINE('',#49926,#10825);
#6360=LINE('',#49927,#10826);
#6361=LINE('',#49929,#10827);
#6362=LINE('',#49930,#10828);
#6363=LINE('',#49932,#10829);
#6364=LINE('',#49934,#10830);
#6365=LINE('',#49937,#10831);
#6366=LINE('',#49938,#10832);
#6367=LINE('',#49939,#10833);
#6368=LINE('',#49941,#10834);
#6369=LINE('',#49942,#10835);
#6370=LINE('',#49944,#10836);
#6371=LINE('',#49946,#10837);
#6372=LINE('',#49948,#10838);
#6373=LINE('',#49949,#10839);
#6374=LINE('',#49951,#10840);
#6375=LINE('',#49953,#10841);
#6376=LINE('',#49954,#10842);
#6377=LINE('',#49956,#10843);
#6378=LINE('',#49958,#10844);
#6379=LINE('',#49960,#10845);
#6380=LINE('',#49962,#10846);
#6381=LINE('',#49966,#10847);
#6382=LINE('',#49971,#10848);
#6383=LINE('',#49972,#10849);
#6384=LINE('',#49974,#10850);
#6385=LINE('',#49975,#10851);
#6386=LINE('',#49977,#10852);
#6387=LINE('',#49979,#10853);
#6388=LINE('',#49981,#10854);
#6389=LINE('',#49983,#10855);
#6390=LINE('',#49985,#10856);
#6391=LINE('',#49987,#10857);
#6392=LINE('',#49989,#10858);
#6393=LINE('',#49990,#10859);
#6394=LINE('',#49993,#10860);
#6395=LINE('',#49994,#10861);
#6396=LINE('',#50000,#10862);
#6397=LINE('',#50004,#10863);
#6398=LINE('',#50007,#10864);
#6399=LINE('',#50009,#10865);
#6400=LINE('',#50013,#10866);
#6401=LINE('',#50016,#10867);
#6402=LINE('',#50018,#10868);
#6403=LINE('',#50021,#10869);
#6404=LINE('',#50023,#10870);
#6405=LINE('',#50028,#10871);
#6406=LINE('',#50031,#10872);
#6407=LINE('',#50032,#10873);
#6408=LINE('',#50036,#10874);
#6409=LINE('',#50040,#10875);
#6410=LINE('',#50044,#10876);
#6411=LINE('',#50046,#10877);
#6412=LINE('',#50047,#10878);
#6413=LINE('',#50049,#10879);
#6414=LINE('',#50051,#10880);
#6415=LINE('',#50055,#10881);
#6416=LINE('',#50057,#10882);
#6417=LINE('',#50058,#10883);
#6418=LINE('',#50060,#10884);
#6419=LINE('',#50062,#10885);
#6420=LINE('',#50064,#10886);
#6421=LINE('',#50067,#10887);
#6422=LINE('',#50069,#10888);
#6423=LINE('',#50070,#10889);
#6424=LINE('',#50072,#10890);
#6425=LINE('',#50074,#10891);
#6426=LINE('',#50076,#10892);
#6427=LINE('',#50079,#10893);
#6428=LINE('',#50081,#10894);
#6429=LINE('',#50082,#10895);
#6430=LINE('',#50084,#10896);
#6431=LINE('',#50086,#10897);
#6432=LINE('',#50088,#10898);
#6433=LINE('',#50091,#10899);
#6434=LINE('',#50093,#10900);
#6435=LINE('',#50094,#10901);
#6436=LINE('',#50096,#10902);
#6437=LINE('',#50098,#10903);
#6438=LINE('',#50100,#10904);
#6439=LINE('',#50103,#10905);
#6440=LINE('',#50105,#10906);
#6441=LINE('',#50106,#10907);
#6442=LINE('',#50108,#10908);
#6443=LINE('',#50110,#10909);
#6444=LINE('',#50112,#10910);
#6445=LINE('',#50115,#10911);
#6446=LINE('',#50117,#10912);
#6447=LINE('',#50118,#10913);
#6448=LINE('',#50120,#10914);
#6449=LINE('',#50122,#10915);
#6450=LINE('',#50124,#10916);
#6451=LINE('',#50127,#10917);
#6452=LINE('',#50129,#10918);
#6453=LINE('',#50130,#10919);
#6454=LINE('',#50132,#10920);
#6455=LINE('',#50134,#10921);
#6456=LINE('',#50136,#10922);
#6457=LINE('',#50139,#10923);
#6458=LINE('',#50141,#10924);
#6459=LINE('',#50142,#10925);
#6460=LINE('',#50144,#10926);
#6461=LINE('',#50146,#10927);
#6462=LINE('',#50148,#10928);
#6463=LINE('',#50151,#10929);
#6464=LINE('',#50153,#10930);
#6465=LINE('',#50154,#10931);
#6466=LINE('',#50156,#10932);
#6467=LINE('',#50158,#10933);
#6468=LINE('',#50160,#10934);
#6469=LINE('',#50163,#10935);
#6470=LINE('',#50165,#10936);
#6471=LINE('',#50166,#10937);
#6472=LINE('',#50168,#10938);
#6473=LINE('',#50170,#10939);
#6474=LINE('',#50172,#10940);
#6475=LINE('',#50175,#10941);
#6476=LINE('',#50177,#10942);
#6477=LINE('',#50178,#10943);
#6478=LINE('',#50180,#10944);
#6479=LINE('',#50182,#10945);
#6480=LINE('',#50184,#10946);
#6481=LINE('',#50187,#10947);
#6482=LINE('',#50189,#10948);
#6483=LINE('',#50190,#10949);
#6484=LINE('',#50192,#10950);
#6485=LINE('',#50194,#10951);
#6486=LINE('',#50196,#10952);
#6487=LINE('',#50199,#10953);
#6488=LINE('',#50201,#10954);
#6489=LINE('',#50202,#10955);
#6490=LINE('',#50204,#10956);
#6491=LINE('',#50206,#10957);
#6492=LINE('',#50208,#10958);
#6493=LINE('',#50211,#10959);
#6494=LINE('',#50213,#10960);
#6495=LINE('',#50214,#10961);
#6496=LINE('',#50216,#10962);
#6497=LINE('',#50218,#10963);
#6498=LINE('',#50220,#10964);
#6499=LINE('',#50223,#10965);
#6500=LINE('',#50225,#10966);
#6501=LINE('',#50226,#10967);
#6502=LINE('',#50228,#10968);
#6503=LINE('',#50230,#10969);
#6504=LINE('',#50232,#10970);
#6505=LINE('',#50235,#10971);
#6506=LINE('',#50237,#10972);
#6507=LINE('',#50238,#10973);
#6508=LINE('',#50240,#10974);
#6509=LINE('',#50242,#10975);
#6510=LINE('',#50244,#10976);
#6511=LINE('',#50247,#10977);
#6512=LINE('',#50249,#10978);
#6513=LINE('',#50250,#10979);
#6514=LINE('',#50252,#10980);
#6515=LINE('',#50254,#10981);
#6516=LINE('',#50256,#10982);
#6517=LINE('',#50259,#10983);
#6518=LINE('',#50261,#10984);
#6519=LINE('',#50262,#10985);
#6520=LINE('',#50264,#10986);
#6521=LINE('',#50266,#10987);
#6522=LINE('',#50268,#10988);
#6523=LINE('',#50271,#10989);
#6524=LINE('',#50273,#10990);
#6525=LINE('',#50274,#10991);
#6526=LINE('',#50276,#10992);
#6527=LINE('',#50278,#10993);
#6528=LINE('',#50280,#10994);
#6529=LINE('',#50283,#10995);
#6530=LINE('',#50285,#10996);
#6531=LINE('',#50286,#10997);
#6532=LINE('',#50288,#10998);
#6533=LINE('',#50290,#10999);
#6534=LINE('',#50292,#11000);
#6535=LINE('',#50295,#11001);
#6536=LINE('',#50297,#11002);
#6537=LINE('',#50298,#11003);
#6538=LINE('',#50300,#11004);
#6539=LINE('',#50302,#11005);
#6540=LINE('',#50304,#11006);
#6541=LINE('',#50307,#11007);
#6542=LINE('',#50309,#11008);
#6543=LINE('',#50310,#11009);
#6544=LINE('',#50312,#11010);
#6545=LINE('',#50314,#11011);
#6546=LINE('',#50316,#11012);
#6547=LINE('',#50319,#11013);
#6548=LINE('',#50321,#11014);
#6549=LINE('',#50322,#11015);
#6550=LINE('',#50324,#11016);
#6551=LINE('',#50325,#11017);
#6552=LINE('',#50327,#11018);
#6553=LINE('',#50332,#11019);
#6554=LINE('',#50334,#11020);
#6555=LINE('',#50335,#11021);
#6556=LINE('',#50337,#11022);
#6557=LINE('',#50338,#11023);
#6558=LINE('',#50340,#11024);
#6559=LINE('',#50341,#11025);
#6560=LINE('',#50343,#11026);
#6561=LINE('',#50347,#11027);
#6562=LINE('',#50349,#11028);
#6563=LINE('',#50350,#11029);
#6564=LINE('',#50352,#11030);
#6565=LINE('',#50353,#11031);
#6566=LINE('',#50355,#11032);
#6567=LINE('',#50356,#11033);
#6568=LINE('',#50358,#11034);
#6569=LINE('',#50362,#11035);
#6570=LINE('',#50364,#11036);
#6571=LINE('',#50365,#11037);
#6572=LINE('',#50367,#11038);
#6573=LINE('',#50368,#11039);
#6574=LINE('',#50370,#11040);
#6575=LINE('',#50371,#11041);
#6576=LINE('',#50373,#11042);
#6577=LINE('',#50377,#11043);
#6578=LINE('',#50379,#11044);
#6579=LINE('',#50380,#11045);
#6580=LINE('',#50382,#11046);
#6581=LINE('',#50383,#11047);
#6582=LINE('',#50385,#11048);
#6583=LINE('',#50386,#11049);
#6584=LINE('',#50388,#11050);
#6585=LINE('',#50392,#11051);
#6586=LINE('',#50394,#11052);
#6587=LINE('',#50395,#11053);
#6588=LINE('',#50397,#11054);
#6589=LINE('',#50398,#11055);
#6590=LINE('',#50400,#11056);
#6591=LINE('',#50401,#11057);
#6592=LINE('',#50403,#11058);
#6593=LINE('',#50407,#11059);
#6594=LINE('',#50409,#11060);
#6595=LINE('',#50410,#11061);
#6596=LINE('',#50412,#11062);
#6597=LINE('',#50413,#11063);
#6598=LINE('',#50415,#11064);
#6599=LINE('',#50416,#11065);
#6600=LINE('',#50418,#11066);
#6601=LINE('',#50422,#11067);
#6602=LINE('',#50424,#11068);
#6603=LINE('',#50425,#11069);
#6604=LINE('',#50427,#11070);
#6605=LINE('',#50428,#11071);
#6606=LINE('',#50430,#11072);
#6607=LINE('',#50431,#11073);
#6608=LINE('',#50433,#11074);
#6609=LINE('',#50437,#11075);
#6610=LINE('',#50439,#11076);
#6611=LINE('',#50440,#11077);
#6612=LINE('',#50442,#11078);
#6613=LINE('',#50443,#11079);
#6614=LINE('',#50445,#11080);
#6615=LINE('',#50446,#11081);
#6616=LINE('',#50448,#11082);
#6617=LINE('',#50452,#11083);
#6618=LINE('',#50454,#11084);
#6619=LINE('',#50455,#11085);
#6620=LINE('',#50457,#11086);
#6621=LINE('',#50458,#11087);
#6622=LINE('',#50460,#11088);
#6623=LINE('',#50461,#11089);
#6624=LINE('',#50463,#11090);
#6625=LINE('',#50467,#11091);
#6626=LINE('',#50469,#11092);
#6627=LINE('',#50470,#11093);
#6628=LINE('',#50472,#11094);
#6629=LINE('',#50473,#11095);
#6630=LINE('',#50475,#11096);
#6631=LINE('',#50476,#11097);
#6632=LINE('',#50478,#11098);
#6633=LINE('',#50482,#11099);
#6634=LINE('',#50484,#11100);
#6635=LINE('',#50485,#11101);
#6636=LINE('',#50487,#11102);
#6637=LINE('',#50488,#11103);
#6638=LINE('',#50490,#11104);
#6639=LINE('',#50491,#11105);
#6640=LINE('',#50493,#11106);
#6641=LINE('',#50497,#11107);
#6642=LINE('',#50499,#11108);
#6643=LINE('',#50500,#11109);
#6644=LINE('',#50502,#11110);
#6645=LINE('',#50503,#11111);
#6646=LINE('',#50505,#11112);
#6647=LINE('',#50506,#11113);
#6648=LINE('',#50508,#11114);
#6649=LINE('',#50512,#11115);
#6650=LINE('',#50514,#11116);
#6651=LINE('',#50515,#11117);
#6652=LINE('',#50517,#11118);
#6653=LINE('',#50518,#11119);
#6654=LINE('',#50520,#11120);
#6655=LINE('',#50521,#11121);
#6656=LINE('',#50523,#11122);
#6657=LINE('',#50527,#11123);
#6658=LINE('',#50529,#11124);
#6659=LINE('',#50530,#11125);
#6660=LINE('',#50532,#11126);
#6661=LINE('',#50533,#11127);
#6662=LINE('',#50535,#11128);
#6663=LINE('',#50536,#11129);
#6664=LINE('',#50538,#11130);
#6665=LINE('',#50542,#11131);
#6666=LINE('',#50544,#11132);
#6667=LINE('',#50545,#11133);
#6668=LINE('',#50547,#11134);
#6669=LINE('',#50548,#11135);
#6670=LINE('',#50550,#11136);
#6671=LINE('',#50551,#11137);
#6672=LINE('',#50553,#11138);
#6673=LINE('',#50557,#11139);
#6674=LINE('',#50559,#11140);
#6675=LINE('',#50560,#11141);
#6676=LINE('',#50562,#11142);
#6677=LINE('',#50563,#11143);
#6678=LINE('',#50565,#11144);
#6679=LINE('',#50566,#11145);
#6680=LINE('',#50568,#11146);
#6681=LINE('',#50572,#11147);
#6682=LINE('',#50574,#11148);
#6683=LINE('',#50575,#11149);
#6684=LINE('',#50577,#11150);
#6685=LINE('',#50578,#11151);
#6686=LINE('',#50580,#11152);
#6687=LINE('',#50581,#11153);
#6688=LINE('',#50583,#11154);
#6689=LINE('',#50587,#11155);
#6690=LINE('',#50589,#11156);
#6691=LINE('',#50590,#11157);
#6692=LINE('',#50592,#11158);
#6693=LINE('',#50593,#11159);
#6694=LINE('',#50595,#11160);
#6695=LINE('',#50596,#11161);
#6696=LINE('',#50598,#11162);
#6697=LINE('',#50602,#11163);
#6698=LINE('',#50604,#11164);
#6699=LINE('',#50605,#11165);
#6700=LINE('',#50607,#11166);
#6701=LINE('',#50608,#11167);
#6702=LINE('',#50610,#11168);
#6703=LINE('',#50611,#11169);
#6704=LINE('',#50613,#11170);
#6705=LINE('',#50617,#11171);
#6706=LINE('',#50619,#11172);
#6707=LINE('',#50620,#11173);
#6708=LINE('',#50622,#11174);
#6709=LINE('',#50623,#11175);
#6710=LINE('',#50625,#11176);
#6711=LINE('',#50626,#11177);
#6712=LINE('',#50628,#11178);
#6713=LINE('',#50632,#11179);
#6714=LINE('',#50634,#11180);
#6715=LINE('',#50635,#11181);
#6716=LINE('',#50637,#11182);
#6717=LINE('',#50638,#11183);
#6718=LINE('',#50640,#11184);
#6719=LINE('',#50641,#11185);
#6720=LINE('',#50643,#11186);
#6721=LINE('',#50646,#11187);
#6722=LINE('',#50648,#11188);
#6723=LINE('',#50649,#11189);
#6724=LINE('',#50651,#11190);
#6725=LINE('',#50652,#11191);
#6726=LINE('',#50654,#11192);
#6727=LINE('',#50655,#11193);
#6728=LINE('',#50657,#11194);
#6729=LINE('',#50660,#11195);
#6730=LINE('',#50662,#11196);
#6731=LINE('',#50663,#11197);
#6732=LINE('',#50665,#11198);
#6733=LINE('',#50666,#11199);
#6734=LINE('',#50668,#11200);
#6735=LINE('',#50673,#11201);
#6736=LINE('',#50675,#11202);
#6737=LINE('',#50676,#11203);
#6738=LINE('',#50678,#11204);
#6739=LINE('',#50679,#11205);
#6740=LINE('',#50681,#11206);
#6741=LINE('',#50682,#11207);
#6742=LINE('',#50684,#11208);
#6743=LINE('',#50688,#11209);
#6744=LINE('',#50690,#11210);
#6745=LINE('',#50691,#11211);
#6746=LINE('',#50693,#11212);
#6747=LINE('',#50694,#11213);
#6748=LINE('',#50696,#11214);
#6749=LINE('',#50697,#11215);
#6750=LINE('',#50699,#11216);
#6751=LINE('',#50703,#11217);
#6752=LINE('',#50705,#11218);
#6753=LINE('',#50706,#11219);
#6754=LINE('',#50708,#11220);
#6755=LINE('',#50709,#11221);
#6756=LINE('',#50711,#11222);
#6757=LINE('',#50712,#11223);
#6758=LINE('',#50714,#11224);
#6759=LINE('',#50718,#11225);
#6760=LINE('',#50720,#11226);
#6761=LINE('',#50721,#11227);
#6762=LINE('',#50723,#11228);
#6763=LINE('',#50724,#11229);
#6764=LINE('',#50726,#11230);
#6765=LINE('',#50727,#11231);
#6766=LINE('',#50729,#11232);
#6767=LINE('',#50733,#11233);
#6768=LINE('',#50735,#11234);
#6769=LINE('',#50736,#11235);
#6770=LINE('',#50738,#11236);
#6771=LINE('',#50739,#11237);
#6772=LINE('',#50741,#11238);
#6773=LINE('',#50742,#11239);
#6774=LINE('',#50744,#11240);
#6775=LINE('',#50748,#11241);
#6776=LINE('',#50750,#11242);
#6777=LINE('',#50751,#11243);
#6778=LINE('',#50753,#11244);
#6779=LINE('',#50754,#11245);
#6780=LINE('',#50756,#11246);
#6781=LINE('',#50757,#11247);
#6782=LINE('',#50759,#11248);
#6783=LINE('',#50763,#11249);
#6784=LINE('',#50765,#11250);
#6785=LINE('',#50766,#11251);
#6786=LINE('',#50768,#11252);
#6787=LINE('',#50769,#11253);
#6788=LINE('',#50771,#11254);
#6789=LINE('',#50772,#11255);
#6790=LINE('',#50774,#11256);
#6791=LINE('',#50778,#11257);
#6792=LINE('',#50780,#11258);
#6793=LINE('',#50781,#11259);
#6794=LINE('',#50783,#11260);
#6795=LINE('',#50784,#11261);
#6796=LINE('',#50786,#11262);
#6797=LINE('',#50787,#11263);
#6798=LINE('',#50789,#11264);
#6799=LINE('',#50793,#11265);
#6800=LINE('',#50795,#11266);
#6801=LINE('',#50796,#11267);
#6802=LINE('',#50798,#11268);
#6803=LINE('',#50799,#11269);
#6804=LINE('',#50801,#11270);
#6805=LINE('',#50802,#11271);
#6806=LINE('',#50804,#11272);
#6807=LINE('',#50808,#11273);
#6808=LINE('',#50810,#11274);
#6809=LINE('',#50811,#11275);
#6810=LINE('',#50813,#11276);
#6811=LINE('',#50814,#11277);
#6812=LINE('',#50816,#11278);
#6813=LINE('',#50817,#11279);
#6814=LINE('',#50819,#11280);
#6815=LINE('',#50823,#11281);
#6816=LINE('',#50825,#11282);
#6817=LINE('',#50826,#11283);
#6818=LINE('',#50828,#11284);
#6819=LINE('',#50829,#11285);
#6820=LINE('',#50831,#11286);
#6821=LINE('',#50832,#11287);
#6822=LINE('',#50834,#11288);
#6823=LINE('',#50838,#11289);
#6824=LINE('',#50840,#11290);
#6825=LINE('',#50841,#11291);
#6826=LINE('',#50843,#11292);
#6827=LINE('',#50844,#11293);
#6828=LINE('',#50846,#11294);
#6829=LINE('',#50847,#11295);
#6830=LINE('',#50849,#11296);
#6831=LINE('',#50853,#11297);
#6832=LINE('',#50855,#11298);
#6833=LINE('',#50856,#11299);
#6834=LINE('',#50858,#11300);
#6835=LINE('',#50859,#11301);
#6836=LINE('',#50861,#11302);
#6837=LINE('',#50862,#11303);
#6838=LINE('',#50864,#11304);
#6839=LINE('',#50868,#11305);
#6840=LINE('',#50870,#11306);
#6841=LINE('',#50871,#11307);
#6842=LINE('',#50873,#11308);
#6843=LINE('',#50874,#11309);
#6844=LINE('',#50876,#11310);
#6845=LINE('',#50877,#11311);
#6846=LINE('',#50879,#11312);
#6847=LINE('',#50883,#11313);
#6848=LINE('',#50885,#11314);
#6849=LINE('',#50886,#11315);
#6850=LINE('',#50888,#11316);
#6851=LINE('',#50889,#11317);
#6852=LINE('',#50891,#11318);
#6853=LINE('',#50892,#11319);
#6854=LINE('',#50894,#11320);
#6855=LINE('',#50898,#11321);
#6856=LINE('',#50900,#11322);
#6857=LINE('',#50901,#11323);
#6858=LINE('',#50903,#11324);
#6859=LINE('',#50904,#11325);
#6860=LINE('',#50906,#11326);
#6861=LINE('',#50907,#11327);
#6862=LINE('',#50909,#11328);
#6863=LINE('',#50913,#11329);
#6864=LINE('',#50915,#11330);
#6865=LINE('',#50916,#11331);
#6866=LINE('',#50918,#11332);
#6867=LINE('',#50919,#11333);
#6868=LINE('',#50921,#11334);
#6869=LINE('',#50922,#11335);
#6870=LINE('',#50924,#11336);
#6871=LINE('',#50928,#11337);
#6872=LINE('',#50930,#11338);
#6873=LINE('',#50931,#11339);
#6874=LINE('',#50933,#11340);
#6875=LINE('',#50934,#11341);
#6876=LINE('',#50936,#11342);
#6877=LINE('',#50937,#11343);
#6878=LINE('',#50939,#11344);
#6879=LINE('',#50943,#11345);
#6880=LINE('',#50945,#11346);
#6881=LINE('',#50946,#11347);
#6882=LINE('',#50948,#11348);
#6883=LINE('',#50949,#11349);
#6884=LINE('',#50951,#11350);
#6885=LINE('',#50952,#11351);
#6886=LINE('',#50954,#11352);
#6887=LINE('',#50958,#11353);
#6888=LINE('',#50960,#11354);
#6889=LINE('',#50961,#11355);
#6890=LINE('',#50963,#11356);
#6891=LINE('',#50964,#11357);
#6892=LINE('',#50966,#11358);
#6893=LINE('',#50967,#11359);
#6894=LINE('',#50969,#11360);
#6895=LINE('',#50973,#11361);
#6896=LINE('',#50975,#11362);
#6897=LINE('',#50976,#11363);
#6898=LINE('',#50978,#11364);
#6899=LINE('',#50979,#11365);
#6900=LINE('',#50981,#11366);
#6901=LINE('',#50982,#11367);
#6902=LINE('',#50984,#11368);
#6903=LINE('',#50987,#11369);
#6904=LINE('',#50989,#11370);
#6905=LINE('',#50990,#11371);
#6906=LINE('',#50992,#11372);
#6907=LINE('',#50993,#11373);
#6908=LINE('',#50995,#11374);
#6909=LINE('',#50996,#11375);
#6910=LINE('',#50998,#11376);
#6911=LINE('',#51001,#11377);
#6912=LINE('',#51003,#11378);
#6913=LINE('',#51004,#11379);
#6914=LINE('',#51006,#11380);
#6915=LINE('',#51007,#11381);
#6916=LINE('',#51009,#11382);
#6917=LINE('',#51014,#11383);
#6918=LINE('',#51016,#11384);
#6919=LINE('',#51017,#11385);
#6920=LINE('',#51019,#11386);
#6921=LINE('',#51020,#11387);
#6922=LINE('',#51022,#11388);
#6923=LINE('',#51023,#11389);
#6924=LINE('',#51025,#11390);
#6925=LINE('',#51029,#11391);
#6926=LINE('',#51031,#11392);
#6927=LINE('',#51032,#11393);
#6928=LINE('',#51034,#11394);
#6929=LINE('',#51035,#11395);
#6930=LINE('',#51037,#11396);
#6931=LINE('',#51038,#11397);
#6932=LINE('',#51040,#11398);
#6933=LINE('',#51044,#11399);
#6934=LINE('',#51046,#11400);
#6935=LINE('',#51047,#11401);
#6936=LINE('',#51049,#11402);
#6937=LINE('',#51050,#11403);
#6938=LINE('',#51052,#11404);
#6939=LINE('',#51053,#11405);
#6940=LINE('',#51055,#11406);
#6941=LINE('',#51059,#11407);
#6942=LINE('',#51061,#11408);
#6943=LINE('',#51062,#11409);
#6944=LINE('',#51064,#11410);
#6945=LINE('',#51065,#11411);
#6946=LINE('',#51067,#11412);
#6947=LINE('',#51068,#11413);
#6948=LINE('',#51070,#11414);
#6949=LINE('',#51074,#11415);
#6950=LINE('',#51076,#11416);
#6951=LINE('',#51077,#11417);
#6952=LINE('',#51079,#11418);
#6953=LINE('',#51080,#11419);
#6954=LINE('',#51082,#11420);
#6955=LINE('',#51083,#11421);
#6956=LINE('',#51085,#11422);
#6957=LINE('',#51089,#11423);
#6958=LINE('',#51091,#11424);
#6959=LINE('',#51092,#11425);
#6960=LINE('',#51094,#11426);
#6961=LINE('',#51095,#11427);
#6962=LINE('',#51097,#11428);
#6963=LINE('',#51098,#11429);
#6964=LINE('',#51100,#11430);
#6965=LINE('',#51104,#11431);
#6966=LINE('',#51106,#11432);
#6967=LINE('',#51107,#11433);
#6968=LINE('',#51109,#11434);
#6969=LINE('',#51110,#11435);
#6970=LINE('',#51112,#11436);
#6971=LINE('',#51113,#11437);
#6972=LINE('',#51115,#11438);
#6973=LINE('',#51119,#11439);
#6974=LINE('',#51121,#11440);
#6975=LINE('',#51122,#11441);
#6976=LINE('',#51124,#11442);
#6977=LINE('',#51125,#11443);
#6978=LINE('',#51127,#11444);
#6979=LINE('',#51128,#11445);
#6980=LINE('',#51130,#11446);
#6981=LINE('',#51134,#11447);
#6982=LINE('',#51136,#11448);
#6983=LINE('',#51137,#11449);
#6984=LINE('',#51139,#11450);
#6985=LINE('',#51140,#11451);
#6986=LINE('',#51142,#11452);
#6987=LINE('',#51143,#11453);
#6988=LINE('',#51145,#11454);
#6989=LINE('',#51149,#11455);
#6990=LINE('',#51151,#11456);
#6991=LINE('',#51152,#11457);
#6992=LINE('',#51154,#11458);
#6993=LINE('',#51155,#11459);
#6994=LINE('',#51157,#11460);
#6995=LINE('',#51158,#11461);
#6996=LINE('',#51160,#11462);
#6997=LINE('',#51164,#11463);
#6998=LINE('',#51166,#11464);
#6999=LINE('',#51167,#11465);
#7000=LINE('',#51169,#11466);
#7001=LINE('',#51170,#11467);
#7002=LINE('',#51172,#11468);
#7003=LINE('',#51173,#11469);
#7004=LINE('',#51175,#11470);
#7005=LINE('',#51179,#11471);
#7006=LINE('',#51181,#11472);
#7007=LINE('',#51182,#11473);
#7008=LINE('',#51184,#11474);
#7009=LINE('',#51185,#11475);
#7010=LINE('',#51187,#11476);
#7011=LINE('',#51188,#11477);
#7012=LINE('',#51190,#11478);
#7013=LINE('',#51194,#11479);
#7014=LINE('',#51196,#11480);
#7015=LINE('',#51197,#11481);
#7016=LINE('',#51199,#11482);
#7017=LINE('',#51200,#11483);
#7018=LINE('',#51202,#11484);
#7019=LINE('',#51203,#11485);
#7020=LINE('',#51205,#11486);
#7021=LINE('',#51209,#11487);
#7022=LINE('',#51211,#11488);
#7023=LINE('',#51212,#11489);
#7024=LINE('',#51214,#11490);
#7025=LINE('',#51215,#11491);
#7026=LINE('',#51217,#11492);
#7027=LINE('',#51218,#11493);
#7028=LINE('',#51220,#11494);
#7029=LINE('',#51224,#11495);
#7030=LINE('',#51226,#11496);
#7031=LINE('',#51227,#11497);
#7032=LINE('',#51229,#11498);
#7033=LINE('',#51230,#11499);
#7034=LINE('',#51232,#11500);
#7035=LINE('',#51233,#11501);
#7036=LINE('',#51235,#11502);
#7037=LINE('',#51239,#11503);
#7038=LINE('',#51241,#11504);
#7039=LINE('',#51242,#11505);
#7040=LINE('',#51244,#11506);
#7041=LINE('',#51245,#11507);
#7042=LINE('',#51247,#11508);
#7043=LINE('',#51248,#11509);
#7044=LINE('',#51250,#11510);
#7045=LINE('',#51254,#11511);
#7046=LINE('',#51256,#11512);
#7047=LINE('',#51257,#11513);
#7048=LINE('',#51259,#11514);
#7049=LINE('',#51260,#11515);
#7050=LINE('',#51262,#11516);
#7051=LINE('',#51263,#11517);
#7052=LINE('',#51265,#11518);
#7053=LINE('',#51269,#11519);
#7054=LINE('',#51271,#11520);
#7055=LINE('',#51272,#11521);
#7056=LINE('',#51274,#11522);
#7057=LINE('',#51275,#11523);
#7058=LINE('',#51277,#11524);
#7059=LINE('',#51278,#11525);
#7060=LINE('',#51280,#11526);
#7061=LINE('',#51284,#11527);
#7062=LINE('',#51286,#11528);
#7063=LINE('',#51287,#11529);
#7064=LINE('',#51289,#11530);
#7065=LINE('',#51290,#11531);
#7066=LINE('',#51292,#11532);
#7067=LINE('',#51293,#11533);
#7068=LINE('',#51295,#11534);
#7069=LINE('',#51299,#11535);
#7070=LINE('',#51301,#11536);
#7071=LINE('',#51302,#11537);
#7072=LINE('',#51304,#11538);
#7073=LINE('',#51305,#11539);
#7074=LINE('',#51307,#11540);
#7075=LINE('',#51308,#11541);
#7076=LINE('',#51310,#11542);
#7077=LINE('',#51314,#11543);
#7078=LINE('',#51316,#11544);
#7079=LINE('',#51317,#11545);
#7080=LINE('',#51319,#11546);
#7081=LINE('',#51320,#11547);
#7082=LINE('',#51322,#11548);
#7083=LINE('',#51323,#11549);
#7084=LINE('',#51325,#11550);
#7085=LINE('',#51328,#11551);
#7086=LINE('',#51330,#11552);
#7087=LINE('',#51331,#11553);
#7088=LINE('',#51333,#11554);
#7089=LINE('',#51334,#11555);
#7090=LINE('',#51336,#11556);
#7091=LINE('',#51337,#11557);
#7092=LINE('',#51339,#11558);
#7093=LINE('',#51342,#11559);
#7094=LINE('',#51344,#11560);
#7095=LINE('',#51345,#11561);
#7096=LINE('',#51347,#11562);
#7097=LINE('',#51348,#11563);
#7098=LINE('',#51350,#11564);
#7099=LINE('',#51355,#11565);
#7100=LINE('',#51357,#11566);
#7101=LINE('',#51358,#11567);
#7102=LINE('',#51360,#11568);
#7103=LINE('',#51361,#11569);
#7104=LINE('',#51363,#11570);
#7105=LINE('',#51364,#11571);
#7106=LINE('',#51366,#11572);
#7107=LINE('',#51370,#11573);
#7108=LINE('',#51372,#11574);
#7109=LINE('',#51373,#11575);
#7110=LINE('',#51375,#11576);
#7111=LINE('',#51376,#11577);
#7112=LINE('',#51378,#11578);
#7113=LINE('',#51379,#11579);
#7114=LINE('',#51381,#11580);
#7115=LINE('',#51385,#11581);
#7116=LINE('',#51387,#11582);
#7117=LINE('',#51388,#11583);
#7118=LINE('',#51390,#11584);
#7119=LINE('',#51391,#11585);
#7120=LINE('',#51393,#11586);
#7121=LINE('',#51394,#11587);
#7122=LINE('',#51396,#11588);
#7123=LINE('',#51400,#11589);
#7124=LINE('',#51402,#11590);
#7125=LINE('',#51403,#11591);
#7126=LINE('',#51405,#11592);
#7127=LINE('',#51406,#11593);
#7128=LINE('',#51408,#11594);
#7129=LINE('',#51409,#11595);
#7130=LINE('',#51411,#11596);
#7131=LINE('',#51415,#11597);
#7132=LINE('',#51417,#11598);
#7133=LINE('',#51418,#11599);
#7134=LINE('',#51420,#11600);
#7135=LINE('',#51421,#11601);
#7136=LINE('',#51423,#11602);
#7137=LINE('',#51424,#11603);
#7138=LINE('',#51426,#11604);
#7139=LINE('',#51430,#11605);
#7140=LINE('',#51432,#11606);
#7141=LINE('',#51433,#11607);
#7142=LINE('',#51435,#11608);
#7143=LINE('',#51436,#11609);
#7144=LINE('',#51438,#11610);
#7145=LINE('',#51439,#11611);
#7146=LINE('',#51441,#11612);
#7147=LINE('',#51445,#11613);
#7148=LINE('',#51447,#11614);
#7149=LINE('',#51448,#11615);
#7150=LINE('',#51450,#11616);
#7151=LINE('',#51451,#11617);
#7152=LINE('',#51453,#11618);
#7153=LINE('',#51454,#11619);
#7154=LINE('',#51456,#11620);
#7155=LINE('',#51460,#11621);
#7156=LINE('',#51462,#11622);
#7157=LINE('',#51463,#11623);
#7158=LINE('',#51465,#11624);
#7159=LINE('',#51466,#11625);
#7160=LINE('',#51468,#11626);
#7161=LINE('',#51469,#11627);
#7162=LINE('',#51471,#11628);
#7163=LINE('',#51475,#11629);
#7164=LINE('',#51477,#11630);
#7165=LINE('',#51478,#11631);
#7166=LINE('',#51480,#11632);
#7167=LINE('',#51481,#11633);
#7168=LINE('',#51483,#11634);
#7169=LINE('',#51484,#11635);
#7170=LINE('',#51486,#11636);
#7171=LINE('',#51490,#11637);
#7172=LINE('',#51492,#11638);
#7173=LINE('',#51493,#11639);
#7174=LINE('',#51495,#11640);
#7175=LINE('',#51496,#11641);
#7176=LINE('',#51498,#11642);
#7177=LINE('',#51499,#11643);
#7178=LINE('',#51501,#11644);
#7179=LINE('',#51505,#11645);
#7180=LINE('',#51507,#11646);
#7181=LINE('',#51508,#11647);
#7182=LINE('',#51510,#11648);
#7183=LINE('',#51511,#11649);
#7184=LINE('',#51513,#11650);
#7185=LINE('',#51514,#11651);
#7186=LINE('',#51516,#11652);
#7187=LINE('',#51520,#11653);
#7188=LINE('',#51522,#11654);
#7189=LINE('',#51523,#11655);
#7190=LINE('',#51525,#11656);
#7191=LINE('',#51526,#11657);
#7192=LINE('',#51528,#11658);
#7193=LINE('',#51529,#11659);
#7194=LINE('',#51531,#11660);
#7195=LINE('',#51535,#11661);
#7196=LINE('',#51537,#11662);
#7197=LINE('',#51538,#11663);
#7198=LINE('',#51540,#11664);
#7199=LINE('',#51541,#11665);
#7200=LINE('',#51543,#11666);
#7201=LINE('',#51544,#11667);
#7202=LINE('',#51546,#11668);
#7203=LINE('',#51550,#11669);
#7204=LINE('',#51552,#11670);
#7205=LINE('',#51553,#11671);
#7206=LINE('',#51555,#11672);
#7207=LINE('',#51556,#11673);
#7208=LINE('',#51558,#11674);
#7209=LINE('',#51559,#11675);
#7210=LINE('',#51561,#11676);
#7211=LINE('',#51565,#11677);
#7212=LINE('',#51567,#11678);
#7213=LINE('',#51568,#11679);
#7214=LINE('',#51570,#11680);
#7215=LINE('',#51571,#11681);
#7216=LINE('',#51573,#11682);
#7217=LINE('',#51574,#11683);
#7218=LINE('',#51576,#11684);
#7219=LINE('',#51580,#11685);
#7220=LINE('',#51582,#11686);
#7221=LINE('',#51583,#11687);
#7222=LINE('',#51585,#11688);
#7223=LINE('',#51586,#11689);
#7224=LINE('',#51588,#11690);
#7225=LINE('',#51589,#11691);
#7226=LINE('',#51591,#11692);
#7227=LINE('',#51595,#11693);
#7228=LINE('',#51597,#11694);
#7229=LINE('',#51598,#11695);
#7230=LINE('',#51600,#11696);
#7231=LINE('',#51601,#11697);
#7232=LINE('',#51603,#11698);
#7233=LINE('',#51604,#11699);
#7234=LINE('',#51606,#11700);
#7235=LINE('',#51610,#11701);
#7236=LINE('',#51612,#11702);
#7237=LINE('',#51613,#11703);
#7238=LINE('',#51615,#11704);
#7239=LINE('',#51616,#11705);
#7240=LINE('',#51618,#11706);
#7241=LINE('',#51619,#11707);
#7242=LINE('',#51621,#11708);
#7243=LINE('',#51625,#11709);
#7244=LINE('',#51627,#11710);
#7245=LINE('',#51628,#11711);
#7246=LINE('',#51630,#11712);
#7247=LINE('',#51631,#11713);
#7248=LINE('',#51633,#11714);
#7249=LINE('',#51634,#11715);
#7250=LINE('',#51636,#11716);
#7251=LINE('',#51640,#11717);
#7252=LINE('',#51642,#11718);
#7253=LINE('',#51643,#11719);
#7254=LINE('',#51645,#11720);
#7255=LINE('',#51646,#11721);
#7256=LINE('',#51648,#11722);
#7257=LINE('',#51649,#11723);
#7258=LINE('',#51651,#11724);
#7259=LINE('',#51655,#11725);
#7260=LINE('',#51657,#11726);
#7261=LINE('',#51658,#11727);
#7262=LINE('',#51660,#11728);
#7263=LINE('',#51661,#11729);
#7264=LINE('',#51663,#11730);
#7265=LINE('',#51664,#11731);
#7266=LINE('',#51666,#11732);
#7267=LINE('',#51669,#11733);
#7268=LINE('',#51671,#11734);
#7269=LINE('',#51672,#11735);
#7270=LINE('',#51674,#11736);
#7271=LINE('',#51675,#11737);
#7272=LINE('',#51677,#11738);
#7273=LINE('',#51678,#11739);
#7274=LINE('',#51680,#11740);
#7275=LINE('',#51683,#11741);
#7276=LINE('',#51685,#11742);
#7277=LINE('',#51686,#11743);
#7278=LINE('',#51688,#11744);
#7279=LINE('',#51689,#11745);
#7280=LINE('',#51691,#11746);
#7281=LINE('',#51696,#11747);
#7282=LINE('',#51698,#11748);
#7283=LINE('',#51699,#11749);
#7284=LINE('',#51701,#11750);
#7285=LINE('',#51702,#11751);
#7286=LINE('',#51704,#11752);
#7287=LINE('',#51705,#11753);
#7288=LINE('',#51707,#11754);
#7289=LINE('',#51711,#11755);
#7290=LINE('',#51713,#11756);
#7291=LINE('',#51714,#11757);
#7292=LINE('',#51716,#11758);
#7293=LINE('',#51717,#11759);
#7294=LINE('',#51719,#11760);
#7295=LINE('',#51720,#11761);
#7296=LINE('',#51722,#11762);
#7297=LINE('',#51726,#11763);
#7298=LINE('',#51728,#11764);
#7299=LINE('',#51729,#11765);
#7300=LINE('',#51731,#11766);
#7301=LINE('',#51732,#11767);
#7302=LINE('',#51734,#11768);
#7303=LINE('',#51735,#11769);
#7304=LINE('',#51737,#11770);
#7305=LINE('',#51741,#11771);
#7306=LINE('',#51743,#11772);
#7307=LINE('',#51744,#11773);
#7308=LINE('',#51746,#11774);
#7309=LINE('',#51747,#11775);
#7310=LINE('',#51749,#11776);
#7311=LINE('',#51750,#11777);
#7312=LINE('',#51752,#11778);
#7313=LINE('',#51756,#11779);
#7314=LINE('',#51758,#11780);
#7315=LINE('',#51759,#11781);
#7316=LINE('',#51761,#11782);
#7317=LINE('',#51762,#11783);
#7318=LINE('',#51764,#11784);
#7319=LINE('',#51765,#11785);
#7320=LINE('',#51767,#11786);
#7321=LINE('',#51771,#11787);
#7322=LINE('',#51773,#11788);
#7323=LINE('',#51774,#11789);
#7324=LINE('',#51776,#11790);
#7325=LINE('',#51777,#11791);
#7326=LINE('',#51779,#11792);
#7327=LINE('',#51780,#11793);
#7328=LINE('',#51782,#11794);
#7329=LINE('',#51786,#11795);
#7330=LINE('',#51788,#11796);
#7331=LINE('',#51789,#11797);
#7332=LINE('',#51791,#11798);
#7333=LINE('',#51792,#11799);
#7334=LINE('',#51794,#11800);
#7335=LINE('',#51795,#11801);
#7336=LINE('',#51797,#11802);
#7337=LINE('',#51801,#11803);
#7338=LINE('',#51803,#11804);
#7339=LINE('',#51804,#11805);
#7340=LINE('',#51806,#11806);
#7341=LINE('',#51807,#11807);
#7342=LINE('',#51809,#11808);
#7343=LINE('',#51810,#11809);
#7344=LINE('',#51812,#11810);
#7345=LINE('',#51816,#11811);
#7346=LINE('',#51818,#11812);
#7347=LINE('',#51819,#11813);
#7348=LINE('',#51821,#11814);
#7349=LINE('',#51822,#11815);
#7350=LINE('',#51824,#11816);
#7351=LINE('',#51825,#11817);
#7352=LINE('',#51827,#11818);
#7353=LINE('',#51831,#11819);
#7354=LINE('',#51833,#11820);
#7355=LINE('',#51834,#11821);
#7356=LINE('',#51836,#11822);
#7357=LINE('',#51837,#11823);
#7358=LINE('',#51839,#11824);
#7359=LINE('',#51840,#11825);
#7360=LINE('',#51842,#11826);
#7361=LINE('',#51846,#11827);
#7362=LINE('',#51848,#11828);
#7363=LINE('',#51849,#11829);
#7364=LINE('',#51851,#11830);
#7365=LINE('',#51852,#11831);
#7366=LINE('',#51854,#11832);
#7367=LINE('',#51855,#11833);
#7368=LINE('',#51857,#11834);
#7369=LINE('',#51861,#11835);
#7370=LINE('',#51863,#11836);
#7371=LINE('',#51864,#11837);
#7372=LINE('',#51866,#11838);
#7373=LINE('',#51867,#11839);
#7374=LINE('',#51869,#11840);
#7375=LINE('',#51870,#11841);
#7376=LINE('',#51872,#11842);
#7377=LINE('',#51876,#11843);
#7378=LINE('',#51878,#11844);
#7379=LINE('',#51879,#11845);
#7380=LINE('',#51881,#11846);
#7381=LINE('',#51882,#11847);
#7382=LINE('',#51884,#11848);
#7383=LINE('',#51885,#11849);
#7384=LINE('',#51887,#11850);
#7385=LINE('',#51891,#11851);
#7386=LINE('',#51893,#11852);
#7387=LINE('',#51894,#11853);
#7388=LINE('',#51896,#11854);
#7389=LINE('',#51897,#11855);
#7390=LINE('',#51899,#11856);
#7391=LINE('',#51900,#11857);
#7392=LINE('',#51902,#11858);
#7393=LINE('',#51906,#11859);
#7394=LINE('',#51908,#11860);
#7395=LINE('',#51909,#11861);
#7396=LINE('',#51911,#11862);
#7397=LINE('',#51912,#11863);
#7398=LINE('',#51914,#11864);
#7399=LINE('',#51915,#11865);
#7400=LINE('',#51917,#11866);
#7401=LINE('',#51921,#11867);
#7402=LINE('',#51923,#11868);
#7403=LINE('',#51924,#11869);
#7404=LINE('',#51926,#11870);
#7405=LINE('',#51927,#11871);
#7406=LINE('',#51929,#11872);
#7407=LINE('',#51930,#11873);
#7408=LINE('',#51932,#11874);
#7409=LINE('',#51936,#11875);
#7410=LINE('',#51938,#11876);
#7411=LINE('',#51939,#11877);
#7412=LINE('',#51941,#11878);
#7413=LINE('',#51942,#11879);
#7414=LINE('',#51944,#11880);
#7415=LINE('',#51945,#11881);
#7416=LINE('',#51947,#11882);
#7417=LINE('',#51951,#11883);
#7418=LINE('',#51953,#11884);
#7419=LINE('',#51954,#11885);
#7420=LINE('',#51956,#11886);
#7421=LINE('',#51957,#11887);
#7422=LINE('',#51959,#11888);
#7423=LINE('',#51960,#11889);
#7424=LINE('',#51962,#11890);
#7425=LINE('',#51966,#11891);
#7426=LINE('',#51968,#11892);
#7427=LINE('',#51969,#11893);
#7428=LINE('',#51971,#11894);
#7429=LINE('',#51972,#11895);
#7430=LINE('',#51974,#11896);
#7431=LINE('',#51975,#11897);
#7432=LINE('',#51977,#11898);
#7433=LINE('',#51981,#11899);
#7434=LINE('',#51983,#11900);
#7435=LINE('',#51984,#11901);
#7436=LINE('',#51986,#11902);
#7437=LINE('',#51987,#11903);
#7438=LINE('',#51989,#11904);
#7439=LINE('',#51990,#11905);
#7440=LINE('',#51992,#11906);
#7441=LINE('',#51996,#11907);
#7442=LINE('',#51998,#11908);
#7443=LINE('',#51999,#11909);
#7444=LINE('',#52001,#11910);
#7445=LINE('',#52002,#11911);
#7446=LINE('',#52004,#11912);
#7447=LINE('',#52005,#11913);
#7448=LINE('',#52007,#11914);
#7449=LINE('',#52010,#11915);
#7450=LINE('',#52012,#11916);
#7451=LINE('',#52013,#11917);
#7452=LINE('',#52015,#11918);
#7453=LINE('',#52016,#11919);
#7454=LINE('',#52018,#11920);
#7455=LINE('',#52019,#11921);
#7456=LINE('',#52021,#11922);
#7457=LINE('',#52024,#11923);
#7458=LINE('',#52026,#11924);
#7459=LINE('',#52027,#11925);
#7460=LINE('',#52029,#11926);
#7461=LINE('',#52030,#11927);
#7462=LINE('',#52032,#11928);
#7463=LINE('',#52037,#11929);
#7464=LINE('',#52039,#11930);
#7465=LINE('',#52040,#11931);
#7466=LINE('',#52042,#11932);
#7467=LINE('',#52043,#11933);
#7468=LINE('',#52045,#11934);
#7469=LINE('',#52046,#11935);
#7470=LINE('',#52048,#11936);
#7471=LINE('',#52052,#11937);
#7472=LINE('',#52054,#11938);
#7473=LINE('',#52055,#11939);
#7474=LINE('',#52057,#11940);
#7475=LINE('',#52058,#11941);
#7476=LINE('',#52060,#11942);
#7477=LINE('',#52061,#11943);
#7478=LINE('',#52063,#11944);
#7479=LINE('',#52067,#11945);
#7480=LINE('',#52069,#11946);
#7481=LINE('',#52070,#11947);
#7482=LINE('',#52072,#11948);
#7483=LINE('',#52073,#11949);
#7484=LINE('',#52075,#11950);
#7485=LINE('',#52076,#11951);
#7486=LINE('',#52078,#11952);
#7487=LINE('',#52082,#11953);
#7488=LINE('',#52084,#11954);
#7489=LINE('',#52085,#11955);
#7490=LINE('',#52087,#11956);
#7491=LINE('',#52088,#11957);
#7492=LINE('',#52090,#11958);
#7493=LINE('',#52091,#11959);
#7494=LINE('',#52093,#11960);
#7495=LINE('',#52097,#11961);
#7496=LINE('',#52099,#11962);
#7497=LINE('',#52100,#11963);
#7498=LINE('',#52102,#11964);
#7499=LINE('',#52103,#11965);
#7500=LINE('',#52105,#11966);
#7501=LINE('',#52106,#11967);
#7502=LINE('',#52108,#11968);
#7503=LINE('',#52112,#11969);
#7504=LINE('',#52114,#11970);
#7505=LINE('',#52115,#11971);
#7506=LINE('',#52117,#11972);
#7507=LINE('',#52118,#11973);
#7508=LINE('',#52120,#11974);
#7509=LINE('',#52121,#11975);
#7510=LINE('',#52123,#11976);
#7511=LINE('',#52127,#11977);
#7512=LINE('',#52129,#11978);
#7513=LINE('',#52130,#11979);
#7514=LINE('',#52132,#11980);
#7515=LINE('',#52133,#11981);
#7516=LINE('',#52135,#11982);
#7517=LINE('',#52136,#11983);
#7518=LINE('',#52138,#11984);
#7519=LINE('',#52142,#11985);
#7520=LINE('',#52144,#11986);
#7521=LINE('',#52145,#11987);
#7522=LINE('',#52147,#11988);
#7523=LINE('',#52148,#11989);
#7524=LINE('',#52150,#11990);
#7525=LINE('',#52151,#11991);
#7526=LINE('',#52153,#11992);
#7527=LINE('',#52157,#11993);
#7528=LINE('',#52159,#11994);
#7529=LINE('',#52160,#11995);
#7530=LINE('',#52162,#11996);
#7531=LINE('',#52163,#11997);
#7532=LINE('',#52165,#11998);
#7533=LINE('',#52166,#11999);
#7534=LINE('',#52168,#12000);
#7535=LINE('',#52172,#12001);
#7536=LINE('',#52174,#12002);
#7537=LINE('',#52175,#12003);
#7538=LINE('',#52177,#12004);
#7539=LINE('',#52178,#12005);
#7540=LINE('',#52180,#12006);
#7541=LINE('',#52181,#12007);
#7542=LINE('',#52183,#12008);
#7543=LINE('',#52187,#12009);
#7544=LINE('',#52189,#12010);
#7545=LINE('',#52190,#12011);
#7546=LINE('',#52192,#12012);
#7547=LINE('',#52193,#12013);
#7548=LINE('',#52195,#12014);
#7549=LINE('',#52196,#12015);
#7550=LINE('',#52198,#12016);
#7551=LINE('',#52202,#12017);
#7552=LINE('',#52204,#12018);
#7553=LINE('',#52205,#12019);
#7554=LINE('',#52207,#12020);
#7555=LINE('',#52208,#12021);
#7556=LINE('',#52210,#12022);
#7557=LINE('',#52211,#12023);
#7558=LINE('',#52213,#12024);
#7559=LINE('',#52217,#12025);
#7560=LINE('',#52219,#12026);
#7561=LINE('',#52220,#12027);
#7562=LINE('',#52222,#12028);
#7563=LINE('',#52223,#12029);
#7564=LINE('',#52225,#12030);
#7565=LINE('',#52226,#12031);
#7566=LINE('',#52228,#12032);
#7567=LINE('',#52232,#12033);
#7568=LINE('',#52234,#12034);
#7569=LINE('',#52235,#12035);
#7570=LINE('',#52237,#12036);
#7571=LINE('',#52238,#12037);
#7572=LINE('',#52240,#12038);
#7573=LINE('',#52241,#12039);
#7574=LINE('',#52243,#12040);
#7575=LINE('',#52247,#12041);
#7576=LINE('',#52249,#12042);
#7577=LINE('',#52250,#12043);
#7578=LINE('',#52252,#12044);
#7579=LINE('',#52253,#12045);
#7580=LINE('',#52255,#12046);
#7581=LINE('',#52256,#12047);
#7582=LINE('',#52258,#12048);
#7583=LINE('',#52262,#12049);
#7584=LINE('',#52264,#12050);
#7585=LINE('',#52265,#12051);
#7586=LINE('',#52267,#12052);
#7587=LINE('',#52268,#12053);
#7588=LINE('',#52270,#12054);
#7589=LINE('',#52271,#12055);
#7590=LINE('',#52273,#12056);
#7591=LINE('',#52277,#12057);
#7592=LINE('',#52279,#12058);
#7593=LINE('',#52280,#12059);
#7594=LINE('',#52282,#12060);
#7595=LINE('',#52283,#12061);
#7596=LINE('',#52285,#12062);
#7597=LINE('',#52286,#12063);
#7598=LINE('',#52288,#12064);
#7599=LINE('',#52292,#12065);
#7600=LINE('',#52294,#12066);
#7601=LINE('',#52295,#12067);
#7602=LINE('',#52297,#12068);
#7603=LINE('',#52298,#12069);
#7604=LINE('',#52300,#12070);
#7605=LINE('',#52301,#12071);
#7606=LINE('',#52303,#12072);
#7607=LINE('',#52307,#12073);
#7608=LINE('',#52309,#12074);
#7609=LINE('',#52310,#12075);
#7610=LINE('',#52312,#12076);
#7611=LINE('',#52313,#12077);
#7612=LINE('',#52315,#12078);
#7613=LINE('',#52316,#12079);
#7614=LINE('',#52318,#12080);
#7615=LINE('',#52322,#12081);
#7616=LINE('',#52324,#12082);
#7617=LINE('',#52325,#12083);
#7618=LINE('',#52327,#12084);
#7619=LINE('',#52328,#12085);
#7620=LINE('',#52330,#12086);
#7621=LINE('',#52331,#12087);
#7622=LINE('',#52333,#12088);
#7623=LINE('',#52337,#12089);
#7624=LINE('',#52339,#12090);
#7625=LINE('',#52340,#12091);
#7626=LINE('',#52342,#12092);
#7627=LINE('',#52343,#12093);
#7628=LINE('',#52345,#12094);
#7629=LINE('',#52346,#12095);
#7630=LINE('',#52348,#12096);
#7631=LINE('',#52351,#12097);
#7632=LINE('',#52353,#12098);
#7633=LINE('',#52354,#12099);
#7634=LINE('',#52356,#12100);
#7635=LINE('',#52357,#12101);
#7636=LINE('',#52359,#12102);
#7637=LINE('',#52360,#12103);
#7638=LINE('',#52362,#12104);
#7639=LINE('',#52365,#12105);
#7640=LINE('',#52367,#12106);
#7641=LINE('',#52368,#12107);
#7642=LINE('',#52370,#12108);
#7643=LINE('',#52371,#12109);
#7644=LINE('',#52373,#12110);
#7645=LINE('',#52378,#12111);
#7646=LINE('',#52380,#12112);
#7647=LINE('',#52381,#12113);
#7648=LINE('',#52383,#12114);
#7649=LINE('',#52384,#12115);
#7650=LINE('',#52386,#12116);
#7651=LINE('',#52387,#12117);
#7652=LINE('',#52389,#12118);
#7653=LINE('',#52393,#12119);
#7654=LINE('',#52395,#12120);
#7655=LINE('',#52396,#12121);
#7656=LINE('',#52398,#12122);
#7657=LINE('',#52399,#12123);
#7658=LINE('',#52401,#12124);
#7659=LINE('',#52402,#12125);
#7660=LINE('',#52404,#12126);
#7661=LINE('',#52408,#12127);
#7662=LINE('',#52410,#12128);
#7663=LINE('',#52411,#12129);
#7664=LINE('',#52413,#12130);
#7665=LINE('',#52414,#12131);
#7666=LINE('',#52416,#12132);
#7667=LINE('',#52417,#12133);
#7668=LINE('',#52419,#12134);
#7669=LINE('',#52423,#12135);
#7670=LINE('',#52425,#12136);
#7671=LINE('',#52426,#12137);
#7672=LINE('',#52428,#12138);
#7673=LINE('',#52429,#12139);
#7674=LINE('',#52431,#12140);
#7675=LINE('',#52432,#12141);
#7676=LINE('',#52434,#12142);
#7677=LINE('',#52438,#12143);
#7678=LINE('',#52440,#12144);
#7679=LINE('',#52441,#12145);
#7680=LINE('',#52443,#12146);
#7681=LINE('',#52444,#12147);
#7682=LINE('',#52446,#12148);
#7683=LINE('',#52447,#12149);
#7684=LINE('',#52449,#12150);
#7685=LINE('',#52453,#12151);
#7686=LINE('',#52455,#12152);
#7687=LINE('',#52456,#12153);
#7688=LINE('',#52458,#12154);
#7689=LINE('',#52459,#12155);
#7690=LINE('',#52461,#12156);
#7691=LINE('',#52462,#12157);
#7692=LINE('',#52464,#12158);
#7693=LINE('',#52468,#12159);
#7694=LINE('',#52470,#12160);
#7695=LINE('',#52471,#12161);
#7696=LINE('',#52473,#12162);
#7697=LINE('',#52474,#12163);
#7698=LINE('',#52476,#12164);
#7699=LINE('',#52477,#12165);
#7700=LINE('',#52479,#12166);
#7701=LINE('',#52483,#12167);
#7702=LINE('',#52485,#12168);
#7703=LINE('',#52486,#12169);
#7704=LINE('',#52488,#12170);
#7705=LINE('',#52489,#12171);
#7706=LINE('',#52491,#12172);
#7707=LINE('',#52492,#12173);
#7708=LINE('',#52494,#12174);
#7709=LINE('',#52498,#12175);
#7710=LINE('',#52500,#12176);
#7711=LINE('',#52501,#12177);
#7712=LINE('',#52503,#12178);
#7713=LINE('',#52504,#12179);
#7714=LINE('',#52506,#12180);
#7715=LINE('',#52507,#12181);
#7716=LINE('',#52509,#12182);
#7717=LINE('',#52513,#12183);
#7718=LINE('',#52515,#12184);
#7719=LINE('',#52516,#12185);
#7720=LINE('',#52518,#12186);
#7721=LINE('',#52519,#12187);
#7722=LINE('',#52521,#12188);
#7723=LINE('',#52522,#12189);
#7724=LINE('',#52524,#12190);
#7725=LINE('',#52528,#12191);
#7726=LINE('',#52530,#12192);
#7727=LINE('',#52531,#12193);
#7728=LINE('',#52533,#12194);
#7729=LINE('',#52534,#12195);
#7730=LINE('',#52536,#12196);
#7731=LINE('',#52537,#12197);
#7732=LINE('',#52539,#12198);
#7733=LINE('',#52543,#12199);
#7734=LINE('',#52545,#12200);
#7735=LINE('',#52546,#12201);
#7736=LINE('',#52548,#12202);
#7737=LINE('',#52549,#12203);
#7738=LINE('',#52551,#12204);
#7739=LINE('',#52552,#12205);
#7740=LINE('',#52554,#12206);
#7741=LINE('',#52558,#12207);
#7742=LINE('',#52560,#12208);
#7743=LINE('',#52561,#12209);
#7744=LINE('',#52563,#12210);
#7745=LINE('',#52564,#12211);
#7746=LINE('',#52566,#12212);
#7747=LINE('',#52567,#12213);
#7748=LINE('',#52569,#12214);
#7749=LINE('',#52573,#12215);
#7750=LINE('',#52575,#12216);
#7751=LINE('',#52576,#12217);
#7752=LINE('',#52578,#12218);
#7753=LINE('',#52579,#12219);
#7754=LINE('',#52581,#12220);
#7755=LINE('',#52582,#12221);
#7756=LINE('',#52584,#12222);
#7757=LINE('',#52588,#12223);
#7758=LINE('',#52590,#12224);
#7759=LINE('',#52591,#12225);
#7760=LINE('',#52593,#12226);
#7761=LINE('',#52594,#12227);
#7762=LINE('',#52596,#12228);
#7763=LINE('',#52597,#12229);
#7764=LINE('',#52599,#12230);
#7765=LINE('',#52603,#12231);
#7766=LINE('',#52605,#12232);
#7767=LINE('',#52606,#12233);
#7768=LINE('',#52608,#12234);
#7769=LINE('',#52609,#12235);
#7770=LINE('',#52611,#12236);
#7771=LINE('',#52612,#12237);
#7772=LINE('',#52614,#12238);
#7773=LINE('',#52618,#12239);
#7774=LINE('',#52620,#12240);
#7775=LINE('',#52621,#12241);
#7776=LINE('',#52623,#12242);
#7777=LINE('',#52624,#12243);
#7778=LINE('',#52626,#12244);
#7779=LINE('',#52627,#12245);
#7780=LINE('',#52629,#12246);
#7781=LINE('',#52633,#12247);
#7782=LINE('',#52635,#12248);
#7783=LINE('',#52636,#12249);
#7784=LINE('',#52638,#12250);
#7785=LINE('',#52639,#12251);
#7786=LINE('',#52641,#12252);
#7787=LINE('',#52642,#12253);
#7788=LINE('',#52644,#12254);
#7789=LINE('',#52648,#12255);
#7790=LINE('',#52650,#12256);
#7791=LINE('',#52651,#12257);
#7792=LINE('',#52653,#12258);
#7793=LINE('',#52654,#12259);
#7794=LINE('',#52656,#12260);
#7795=LINE('',#52657,#12261);
#7796=LINE('',#52659,#12262);
#7797=LINE('',#52663,#12263);
#7798=LINE('',#52665,#12264);
#7799=LINE('',#52666,#12265);
#7800=LINE('',#52668,#12266);
#7801=LINE('',#52669,#12267);
#7802=LINE('',#52671,#12268);
#7803=LINE('',#52672,#12269);
#7804=LINE('',#52674,#12270);
#7805=LINE('',#52678,#12271);
#7806=LINE('',#52680,#12272);
#7807=LINE('',#52681,#12273);
#7808=LINE('',#52683,#12274);
#7809=LINE('',#52684,#12275);
#7810=LINE('',#52686,#12276);
#7811=LINE('',#52687,#12277);
#7812=LINE('',#52689,#12278);
#7813=LINE('',#52692,#12279);
#7814=LINE('',#52694,#12280);
#7815=LINE('',#52695,#12281);
#7816=LINE('',#52697,#12282);
#7817=LINE('',#52698,#12283);
#7818=LINE('',#52700,#12284);
#7819=LINE('',#52701,#12285);
#7820=LINE('',#52703,#12286);
#7821=LINE('',#52706,#12287);
#7822=LINE('',#52708,#12288);
#7823=LINE('',#52709,#12289);
#7824=LINE('',#52711,#12290);
#7825=LINE('',#52712,#12291);
#7826=LINE('',#52714,#12292);
#7827=LINE('',#52719,#12293);
#7828=LINE('',#52721,#12294);
#7829=LINE('',#52722,#12295);
#7830=LINE('',#52724,#12296);
#7831=LINE('',#52725,#12297);
#7832=LINE('',#52727,#12298);
#7833=LINE('',#52728,#12299);
#7834=LINE('',#52730,#12300);
#7835=LINE('',#52734,#12301);
#7836=LINE('',#52736,#12302);
#7837=LINE('',#52737,#12303);
#7838=LINE('',#52739,#12304);
#7839=LINE('',#52740,#12305);
#7840=LINE('',#52742,#12306);
#7841=LINE('',#52743,#12307);
#7842=LINE('',#52745,#12308);
#7843=LINE('',#52749,#12309);
#7844=LINE('',#52751,#12310);
#7845=LINE('',#52752,#12311);
#7846=LINE('',#52754,#12312);
#7847=LINE('',#52755,#12313);
#7848=LINE('',#52757,#12314);
#7849=LINE('',#52758,#12315);
#7850=LINE('',#52760,#12316);
#7851=LINE('',#52764,#12317);
#7852=LINE('',#52766,#12318);
#7853=LINE('',#52767,#12319);
#7854=LINE('',#52769,#12320);
#7855=LINE('',#52770,#12321);
#7856=LINE('',#52772,#12322);
#7857=LINE('',#52773,#12323);
#7858=LINE('',#52775,#12324);
#7859=LINE('',#52779,#12325);
#7860=LINE('',#52781,#12326);
#7861=LINE('',#52782,#12327);
#7862=LINE('',#52784,#12328);
#7863=LINE('',#52785,#12329);
#7864=LINE('',#52787,#12330);
#7865=LINE('',#52788,#12331);
#7866=LINE('',#52790,#12332);
#7867=LINE('',#52794,#12333);
#7868=LINE('',#52796,#12334);
#7869=LINE('',#52797,#12335);
#7870=LINE('',#52799,#12336);
#7871=LINE('',#52800,#12337);
#7872=LINE('',#52802,#12338);
#7873=LINE('',#52803,#12339);
#7874=LINE('',#52805,#12340);
#7875=LINE('',#52809,#12341);
#7876=LINE('',#52811,#12342);
#7877=LINE('',#52812,#12343);
#7878=LINE('',#52814,#12344);
#7879=LINE('',#52815,#12345);
#7880=LINE('',#52817,#12346);
#7881=LINE('',#52818,#12347);
#7882=LINE('',#52820,#12348);
#7883=LINE('',#52824,#12349);
#7884=LINE('',#52826,#12350);
#7885=LINE('',#52827,#12351);
#7886=LINE('',#52829,#12352);
#7887=LINE('',#52830,#12353);
#7888=LINE('',#52832,#12354);
#7889=LINE('',#52833,#12355);
#7890=LINE('',#52835,#12356);
#7891=LINE('',#52839,#12357);
#7892=LINE('',#52841,#12358);
#7893=LINE('',#52842,#12359);
#7894=LINE('',#52844,#12360);
#7895=LINE('',#52845,#12361);
#7896=LINE('',#52847,#12362);
#7897=LINE('',#52848,#12363);
#7898=LINE('',#52850,#12364);
#7899=LINE('',#52854,#12365);
#7900=LINE('',#52856,#12366);
#7901=LINE('',#52857,#12367);
#7902=LINE('',#52859,#12368);
#7903=LINE('',#52860,#12369);
#7904=LINE('',#52862,#12370);
#7905=LINE('',#52863,#12371);
#7906=LINE('',#52865,#12372);
#7907=LINE('',#52869,#12373);
#7908=LINE('',#52871,#12374);
#7909=LINE('',#52872,#12375);
#7910=LINE('',#52874,#12376);
#7911=LINE('',#52875,#12377);
#7912=LINE('',#52877,#12378);
#7913=LINE('',#52878,#12379);
#7914=LINE('',#52880,#12380);
#7915=LINE('',#52884,#12381);
#7916=LINE('',#52886,#12382);
#7917=LINE('',#52887,#12383);
#7918=LINE('',#52889,#12384);
#7919=LINE('',#52890,#12385);
#7920=LINE('',#52892,#12386);
#7921=LINE('',#52893,#12387);
#7922=LINE('',#52895,#12388);
#7923=LINE('',#52899,#12389);
#7924=LINE('',#52901,#12390);
#7925=LINE('',#52902,#12391);
#7926=LINE('',#52904,#12392);
#7927=LINE('',#52905,#12393);
#7928=LINE('',#52907,#12394);
#7929=LINE('',#52908,#12395);
#7930=LINE('',#52910,#12396);
#7931=LINE('',#52914,#12397);
#7932=LINE('',#52916,#12398);
#7933=LINE('',#52917,#12399);
#7934=LINE('',#52919,#12400);
#7935=LINE('',#52920,#12401);
#7936=LINE('',#52922,#12402);
#7937=LINE('',#52923,#12403);
#7938=LINE('',#52925,#12404);
#7939=LINE('',#52929,#12405);
#7940=LINE('',#52931,#12406);
#7941=LINE('',#52932,#12407);
#7942=LINE('',#52934,#12408);
#7943=LINE('',#52935,#12409);
#7944=LINE('',#52937,#12410);
#7945=LINE('',#52938,#12411);
#7946=LINE('',#52940,#12412);
#7947=LINE('',#52944,#12413);
#7948=LINE('',#52946,#12414);
#7949=LINE('',#52947,#12415);
#7950=LINE('',#52949,#12416);
#7951=LINE('',#52950,#12417);
#7952=LINE('',#52952,#12418);
#7953=LINE('',#52953,#12419);
#7954=LINE('',#52955,#12420);
#7955=LINE('',#52959,#12421);
#7956=LINE('',#52961,#12422);
#7957=LINE('',#52962,#12423);
#7958=LINE('',#52964,#12424);
#7959=LINE('',#52965,#12425);
#7960=LINE('',#52967,#12426);
#7961=LINE('',#52968,#12427);
#7962=LINE('',#52970,#12428);
#7963=LINE('',#52974,#12429);
#7964=LINE('',#52976,#12430);
#7965=LINE('',#52977,#12431);
#7966=LINE('',#52979,#12432);
#7967=LINE('',#52980,#12433);
#7968=LINE('',#52982,#12434);
#7969=LINE('',#52983,#12435);
#7970=LINE('',#52985,#12436);
#7971=LINE('',#52989,#12437);
#7972=LINE('',#52991,#12438);
#7973=LINE('',#52992,#12439);
#7974=LINE('',#52994,#12440);
#7975=LINE('',#52995,#12441);
#7976=LINE('',#52997,#12442);
#7977=LINE('',#52998,#12443);
#7978=LINE('',#53000,#12444);
#7979=LINE('',#53004,#12445);
#7980=LINE('',#53006,#12446);
#7981=LINE('',#53007,#12447);
#7982=LINE('',#53009,#12448);
#7983=LINE('',#53010,#12449);
#7984=LINE('',#53012,#12450);
#7985=LINE('',#53013,#12451);
#7986=LINE('',#53015,#12452);
#7987=LINE('',#53019,#12453);
#7988=LINE('',#53021,#12454);
#7989=LINE('',#53022,#12455);
#7990=LINE('',#53024,#12456);
#7991=LINE('',#53025,#12457);
#7992=LINE('',#53027,#12458);
#7993=LINE('',#53028,#12459);
#7994=LINE('',#53030,#12460);
#7995=LINE('',#53033,#12461);
#7996=LINE('',#53035,#12462);
#7997=LINE('',#53036,#12463);
#7998=LINE('',#53038,#12464);
#7999=LINE('',#53039,#12465);
#8000=LINE('',#53041,#12466);
#8001=LINE('',#53042,#12467);
#8002=LINE('',#53044,#12468);
#8003=LINE('',#53047,#12469);
#8004=LINE('',#53049,#12470);
#8005=LINE('',#53050,#12471);
#8006=LINE('',#53052,#12472);
#8007=LINE('',#53053,#12473);
#8008=LINE('',#53055,#12474);
#8009=LINE('',#53060,#12475);
#8010=LINE('',#53062,#12476);
#8011=LINE('',#53063,#12477);
#8012=LINE('',#53065,#12478);
#8013=LINE('',#53066,#12479);
#8014=LINE('',#53068,#12480);
#8015=LINE('',#53069,#12481);
#8016=LINE('',#53071,#12482);
#8017=LINE('',#53075,#12483);
#8018=LINE('',#53077,#12484);
#8019=LINE('',#53078,#12485);
#8020=LINE('',#53080,#12486);
#8021=LINE('',#53081,#12487);
#8022=LINE('',#53083,#12488);
#8023=LINE('',#53084,#12489);
#8024=LINE('',#53086,#12490);
#8025=LINE('',#53090,#12491);
#8026=LINE('',#53092,#12492);
#8027=LINE('',#53093,#12493);
#8028=LINE('',#53095,#12494);
#8029=LINE('',#53096,#12495);
#8030=LINE('',#53098,#12496);
#8031=LINE('',#53099,#12497);
#8032=LINE('',#53101,#12498);
#8033=LINE('',#53105,#12499);
#8034=LINE('',#53107,#12500);
#8035=LINE('',#53108,#12501);
#8036=LINE('',#53110,#12502);
#8037=LINE('',#53111,#12503);
#8038=LINE('',#53113,#12504);
#8039=LINE('',#53114,#12505);
#8040=LINE('',#53116,#12506);
#8041=LINE('',#53120,#12507);
#8042=LINE('',#53122,#12508);
#8043=LINE('',#53123,#12509);
#8044=LINE('',#53125,#12510);
#8045=LINE('',#53126,#12511);
#8046=LINE('',#53128,#12512);
#8047=LINE('',#53129,#12513);
#8048=LINE('',#53131,#12514);
#8049=LINE('',#53135,#12515);
#8050=LINE('',#53137,#12516);
#8051=LINE('',#53138,#12517);
#8052=LINE('',#53140,#12518);
#8053=LINE('',#53141,#12519);
#8054=LINE('',#53143,#12520);
#8055=LINE('',#53144,#12521);
#8056=LINE('',#53146,#12522);
#8057=LINE('',#53150,#12523);
#8058=LINE('',#53152,#12524);
#8059=LINE('',#53153,#12525);
#8060=LINE('',#53155,#12526);
#8061=LINE('',#53156,#12527);
#8062=LINE('',#53158,#12528);
#8063=LINE('',#53159,#12529);
#8064=LINE('',#53161,#12530);
#8065=LINE('',#53165,#12531);
#8066=LINE('',#53167,#12532);
#8067=LINE('',#53168,#12533);
#8068=LINE('',#53170,#12534);
#8069=LINE('',#53171,#12535);
#8070=LINE('',#53173,#12536);
#8071=LINE('',#53174,#12537);
#8072=LINE('',#53176,#12538);
#8073=LINE('',#53180,#12539);
#8074=LINE('',#53182,#12540);
#8075=LINE('',#53183,#12541);
#8076=LINE('',#53185,#12542);
#8077=LINE('',#53186,#12543);
#8078=LINE('',#53188,#12544);
#8079=LINE('',#53189,#12545);
#8080=LINE('',#53191,#12546);
#8081=LINE('',#53195,#12547);
#8082=LINE('',#53197,#12548);
#8083=LINE('',#53198,#12549);
#8084=LINE('',#53200,#12550);
#8085=LINE('',#53201,#12551);
#8086=LINE('',#53203,#12552);
#8087=LINE('',#53204,#12553);
#8088=LINE('',#53206,#12554);
#8089=LINE('',#53210,#12555);
#8090=LINE('',#53212,#12556);
#8091=LINE('',#53213,#12557);
#8092=LINE('',#53215,#12558);
#8093=LINE('',#53216,#12559);
#8094=LINE('',#53218,#12560);
#8095=LINE('',#53219,#12561);
#8096=LINE('',#53221,#12562);
#8097=LINE('',#53225,#12563);
#8098=LINE('',#53227,#12564);
#8099=LINE('',#53228,#12565);
#8100=LINE('',#53230,#12566);
#8101=LINE('',#53231,#12567);
#8102=LINE('',#53233,#12568);
#8103=LINE('',#53234,#12569);
#8104=LINE('',#53236,#12570);
#8105=LINE('',#53240,#12571);
#8106=LINE('',#53242,#12572);
#8107=LINE('',#53243,#12573);
#8108=LINE('',#53245,#12574);
#8109=LINE('',#53246,#12575);
#8110=LINE('',#53248,#12576);
#8111=LINE('',#53249,#12577);
#8112=LINE('',#53251,#12578);
#8113=LINE('',#53255,#12579);
#8114=LINE('',#53257,#12580);
#8115=LINE('',#53258,#12581);
#8116=LINE('',#53260,#12582);
#8117=LINE('',#53261,#12583);
#8118=LINE('',#53263,#12584);
#8119=LINE('',#53264,#12585);
#8120=LINE('',#53266,#12586);
#8121=LINE('',#53270,#12587);
#8122=LINE('',#53272,#12588);
#8123=LINE('',#53273,#12589);
#8124=LINE('',#53275,#12590);
#8125=LINE('',#53276,#12591);
#8126=LINE('',#53278,#12592);
#8127=LINE('',#53279,#12593);
#8128=LINE('',#53281,#12594);
#8129=LINE('',#53285,#12595);
#8130=LINE('',#53287,#12596);
#8131=LINE('',#53288,#12597);
#8132=LINE('',#53290,#12598);
#8133=LINE('',#53291,#12599);
#8134=LINE('',#53293,#12600);
#8135=LINE('',#53294,#12601);
#8136=LINE('',#53296,#12602);
#8137=LINE('',#53300,#12603);
#8138=LINE('',#53302,#12604);
#8139=LINE('',#53303,#12605);
#8140=LINE('',#53305,#12606);
#8141=LINE('',#53306,#12607);
#8142=LINE('',#53308,#12608);
#8143=LINE('',#53309,#12609);
#8144=LINE('',#53311,#12610);
#8145=LINE('',#53315,#12611);
#8146=LINE('',#53317,#12612);
#8147=LINE('',#53318,#12613);
#8148=LINE('',#53320,#12614);
#8149=LINE('',#53321,#12615);
#8150=LINE('',#53323,#12616);
#8151=LINE('',#53324,#12617);
#8152=LINE('',#53326,#12618);
#8153=LINE('',#53330,#12619);
#8154=LINE('',#53332,#12620);
#8155=LINE('',#53333,#12621);
#8156=LINE('',#53335,#12622);
#8157=LINE('',#53336,#12623);
#8158=LINE('',#53338,#12624);
#8159=LINE('',#53339,#12625);
#8160=LINE('',#53341,#12626);
#8161=LINE('',#53345,#12627);
#8162=LINE('',#53347,#12628);
#8163=LINE('',#53348,#12629);
#8164=LINE('',#53350,#12630);
#8165=LINE('',#53351,#12631);
#8166=LINE('',#53353,#12632);
#8167=LINE('',#53354,#12633);
#8168=LINE('',#53356,#12634);
#8169=LINE('',#53360,#12635);
#8170=LINE('',#53362,#12636);
#8171=LINE('',#53363,#12637);
#8172=LINE('',#53365,#12638);
#8173=LINE('',#53366,#12639);
#8174=LINE('',#53368,#12640);
#8175=LINE('',#53369,#12641);
#8176=LINE('',#53371,#12642);
#8177=LINE('',#53374,#12643);
#8178=LINE('',#53376,#12644);
#8179=LINE('',#53377,#12645);
#8180=LINE('',#53379,#12646);
#8181=LINE('',#53380,#12647);
#8182=LINE('',#53382,#12648);
#8183=LINE('',#53383,#12649);
#8184=LINE('',#53385,#12650);
#8185=LINE('',#53388,#12651);
#8186=LINE('',#53390,#12652);
#8187=LINE('',#53391,#12653);
#8188=LINE('',#53393,#12654);
#8189=LINE('',#53394,#12655);
#8190=LINE('',#53396,#12656);
#8191=LINE('',#53401,#12657);
#8192=LINE('',#53403,#12658);
#8193=LINE('',#53404,#12659);
#8194=LINE('',#53406,#12660);
#8195=LINE('',#53407,#12661);
#8196=LINE('',#53409,#12662);
#8197=LINE('',#53410,#12663);
#8198=LINE('',#53412,#12664);
#8199=LINE('',#53416,#12665);
#8200=LINE('',#53418,#12666);
#8201=LINE('',#53419,#12667);
#8202=LINE('',#53421,#12668);
#8203=LINE('',#53422,#12669);
#8204=LINE('',#53424,#12670);
#8205=LINE('',#53425,#12671);
#8206=LINE('',#53427,#12672);
#8207=LINE('',#53431,#12673);
#8208=LINE('',#53433,#12674);
#8209=LINE('',#53434,#12675);
#8210=LINE('',#53436,#12676);
#8211=LINE('',#53437,#12677);
#8212=LINE('',#53439,#12678);
#8213=LINE('',#53440,#12679);
#8214=LINE('',#53442,#12680);
#8215=LINE('',#53446,#12681);
#8216=LINE('',#53448,#12682);
#8217=LINE('',#53449,#12683);
#8218=LINE('',#53451,#12684);
#8219=LINE('',#53452,#12685);
#8220=LINE('',#53454,#12686);
#8221=LINE('',#53455,#12687);
#8222=LINE('',#53457,#12688);
#8223=LINE('',#53461,#12689);
#8224=LINE('',#53463,#12690);
#8225=LINE('',#53464,#12691);
#8226=LINE('',#53466,#12692);
#8227=LINE('',#53467,#12693);
#8228=LINE('',#53469,#12694);
#8229=LINE('',#53470,#12695);
#8230=LINE('',#53472,#12696);
#8231=LINE('',#53476,#12697);
#8232=LINE('',#53478,#12698);
#8233=LINE('',#53479,#12699);
#8234=LINE('',#53481,#12700);
#8235=LINE('',#53482,#12701);
#8236=LINE('',#53484,#12702);
#8237=LINE('',#53485,#12703);
#8238=LINE('',#53487,#12704);
#8239=LINE('',#53491,#12705);
#8240=LINE('',#53493,#12706);
#8241=LINE('',#53494,#12707);
#8242=LINE('',#53496,#12708);
#8243=LINE('',#53497,#12709);
#8244=LINE('',#53499,#12710);
#8245=LINE('',#53500,#12711);
#8246=LINE('',#53502,#12712);
#8247=LINE('',#53506,#12713);
#8248=LINE('',#53508,#12714);
#8249=LINE('',#53509,#12715);
#8250=LINE('',#53511,#12716);
#8251=LINE('',#53512,#12717);
#8252=LINE('',#53514,#12718);
#8253=LINE('',#53515,#12719);
#8254=LINE('',#53517,#12720);
#8255=LINE('',#53521,#12721);
#8256=LINE('',#53523,#12722);
#8257=LINE('',#53524,#12723);
#8258=LINE('',#53526,#12724);
#8259=LINE('',#53527,#12725);
#8260=LINE('',#53529,#12726);
#8261=LINE('',#53530,#12727);
#8262=LINE('',#53532,#12728);
#8263=LINE('',#53536,#12729);
#8264=LINE('',#53538,#12730);
#8265=LINE('',#53539,#12731);
#8266=LINE('',#53541,#12732);
#8267=LINE('',#53542,#12733);
#8268=LINE('',#53544,#12734);
#8269=LINE('',#53545,#12735);
#8270=LINE('',#53547,#12736);
#8271=LINE('',#53551,#12737);
#8272=LINE('',#53553,#12738);
#8273=LINE('',#53554,#12739);
#8274=LINE('',#53556,#12740);
#8275=LINE('',#53557,#12741);
#8276=LINE('',#53559,#12742);
#8277=LINE('',#53560,#12743);
#8278=LINE('',#53562,#12744);
#8279=LINE('',#53566,#12745);
#8280=LINE('',#53568,#12746);
#8281=LINE('',#53569,#12747);
#8282=LINE('',#53571,#12748);
#8283=LINE('',#53572,#12749);
#8284=LINE('',#53574,#12750);
#8285=LINE('',#53575,#12751);
#8286=LINE('',#53577,#12752);
#8287=LINE('',#53581,#12753);
#8288=LINE('',#53583,#12754);
#8289=LINE('',#53584,#12755);
#8290=LINE('',#53586,#12756);
#8291=LINE('',#53587,#12757);
#8292=LINE('',#53589,#12758);
#8293=LINE('',#53590,#12759);
#8294=LINE('',#53592,#12760);
#8295=LINE('',#53596,#12761);
#8296=LINE('',#53598,#12762);
#8297=LINE('',#53599,#12763);
#8298=LINE('',#53601,#12764);
#8299=LINE('',#53602,#12765);
#8300=LINE('',#53604,#12766);
#8301=LINE('',#53605,#12767);
#8302=LINE('',#53607,#12768);
#8303=LINE('',#53611,#12769);
#8304=LINE('',#53613,#12770);
#8305=LINE('',#53614,#12771);
#8306=LINE('',#53616,#12772);
#8307=LINE('',#53617,#12773);
#8308=LINE('',#53619,#12774);
#8309=LINE('',#53620,#12775);
#8310=LINE('',#53622,#12776);
#8311=LINE('',#53626,#12777);
#8312=LINE('',#53628,#12778);
#8313=LINE('',#53629,#12779);
#8314=LINE('',#53631,#12780);
#8315=LINE('',#53632,#12781);
#8316=LINE('',#53634,#12782);
#8317=LINE('',#53635,#12783);
#8318=LINE('',#53637,#12784);
#8319=LINE('',#53641,#12785);
#8320=LINE('',#53643,#12786);
#8321=LINE('',#53644,#12787);
#8322=LINE('',#53646,#12788);
#8323=LINE('',#53647,#12789);
#8324=LINE('',#53649,#12790);
#8325=LINE('',#53650,#12791);
#8326=LINE('',#53652,#12792);
#8327=LINE('',#53656,#12793);
#8328=LINE('',#53658,#12794);
#8329=LINE('',#53659,#12795);
#8330=LINE('',#53661,#12796);
#8331=LINE('',#53662,#12797);
#8332=LINE('',#53664,#12798);
#8333=LINE('',#53665,#12799);
#8334=LINE('',#53667,#12800);
#8335=LINE('',#53671,#12801);
#8336=LINE('',#53673,#12802);
#8337=LINE('',#53674,#12803);
#8338=LINE('',#53676,#12804);
#8339=LINE('',#53677,#12805);
#8340=LINE('',#53679,#12806);
#8341=LINE('',#53680,#12807);
#8342=LINE('',#53682,#12808);
#8343=LINE('',#53686,#12809);
#8344=LINE('',#53688,#12810);
#8345=LINE('',#53689,#12811);
#8346=LINE('',#53691,#12812);
#8347=LINE('',#53692,#12813);
#8348=LINE('',#53694,#12814);
#8349=LINE('',#53695,#12815);
#8350=LINE('',#53697,#12816);
#8351=LINE('',#53701,#12817);
#8352=LINE('',#53703,#12818);
#8353=LINE('',#53704,#12819);
#8354=LINE('',#53706,#12820);
#8355=LINE('',#53707,#12821);
#8356=LINE('',#53709,#12822);
#8357=LINE('',#53710,#12823);
#8358=LINE('',#53712,#12824);
#8359=LINE('',#53715,#12825);
#8360=LINE('',#53717,#12826);
#8361=LINE('',#53718,#12827);
#8362=LINE('',#53720,#12828);
#8363=LINE('',#53721,#12829);
#8364=LINE('',#53723,#12830);
#8365=LINE('',#53724,#12831);
#8366=LINE('',#53726,#12832);
#8367=LINE('',#53729,#12833);
#8368=LINE('',#53731,#12834);
#8369=LINE('',#53732,#12835);
#8370=LINE('',#53734,#12836);
#8371=LINE('',#53735,#12837);
#8372=LINE('',#53737,#12838);
#8373=LINE('',#53742,#12839);
#8374=LINE('',#53744,#12840);
#8375=LINE('',#53745,#12841);
#8376=LINE('',#53747,#12842);
#8377=LINE('',#53748,#12843);
#8378=LINE('',#53750,#12844);
#8379=LINE('',#53751,#12845);
#8380=LINE('',#53753,#12846);
#8381=LINE('',#53757,#12847);
#8382=LINE('',#53759,#12848);
#8383=LINE('',#53760,#12849);
#8384=LINE('',#53762,#12850);
#8385=LINE('',#53763,#12851);
#8386=LINE('',#53765,#12852);
#8387=LINE('',#53766,#12853);
#8388=LINE('',#53768,#12854);
#8389=LINE('',#53772,#12855);
#8390=LINE('',#53774,#12856);
#8391=LINE('',#53775,#12857);
#8392=LINE('',#53777,#12858);
#8393=LINE('',#53778,#12859);
#8394=LINE('',#53780,#12860);
#8395=LINE('',#53781,#12861);
#8396=LINE('',#53783,#12862);
#8397=LINE('',#53787,#12863);
#8398=LINE('',#53789,#12864);
#8399=LINE('',#53790,#12865);
#8400=LINE('',#53792,#12866);
#8401=LINE('',#53793,#12867);
#8402=LINE('',#53795,#12868);
#8403=LINE('',#53796,#12869);
#8404=LINE('',#53798,#12870);
#8405=LINE('',#53802,#12871);
#8406=LINE('',#53804,#12872);
#8407=LINE('',#53805,#12873);
#8408=LINE('',#53807,#12874);
#8409=LINE('',#53808,#12875);
#8410=LINE('',#53810,#12876);
#8411=LINE('',#53811,#12877);
#8412=LINE('',#53813,#12878);
#8413=LINE('',#53817,#12879);
#8414=LINE('',#53819,#12880);
#8415=LINE('',#53820,#12881);
#8416=LINE('',#53822,#12882);
#8417=LINE('',#53823,#12883);
#8418=LINE('',#53825,#12884);
#8419=LINE('',#53826,#12885);
#8420=LINE('',#53828,#12886);
#8421=LINE('',#53832,#12887);
#8422=LINE('',#53834,#12888);
#8423=LINE('',#53835,#12889);
#8424=LINE('',#53837,#12890);
#8425=LINE('',#53838,#12891);
#8426=LINE('',#53840,#12892);
#8427=LINE('',#53841,#12893);
#8428=LINE('',#53843,#12894);
#8429=LINE('',#53847,#12895);
#8430=LINE('',#53849,#12896);
#8431=LINE('',#53850,#12897);
#8432=LINE('',#53852,#12898);
#8433=LINE('',#53853,#12899);
#8434=LINE('',#53855,#12900);
#8435=LINE('',#53856,#12901);
#8436=LINE('',#53858,#12902);
#8437=LINE('',#53862,#12903);
#8438=LINE('',#53864,#12904);
#8439=LINE('',#53865,#12905);
#8440=LINE('',#53867,#12906);
#8441=LINE('',#53868,#12907);
#8442=LINE('',#53870,#12908);
#8443=LINE('',#53871,#12909);
#8444=LINE('',#53873,#12910);
#8445=LINE('',#53877,#12911);
#8446=LINE('',#53879,#12912);
#8447=LINE('',#53880,#12913);
#8448=LINE('',#53882,#12914);
#8449=LINE('',#53883,#12915);
#8450=LINE('',#53885,#12916);
#8451=LINE('',#53886,#12917);
#8452=LINE('',#53888,#12918);
#8453=LINE('',#53892,#12919);
#8454=LINE('',#53894,#12920);
#8455=LINE('',#53895,#12921);
#8456=LINE('',#53897,#12922);
#8457=LINE('',#53898,#12923);
#8458=LINE('',#53900,#12924);
#8459=LINE('',#53901,#12925);
#8460=LINE('',#53903,#12926);
#8461=LINE('',#53907,#12927);
#8462=LINE('',#53909,#12928);
#8463=LINE('',#53910,#12929);
#8464=LINE('',#53912,#12930);
#8465=LINE('',#53913,#12931);
#8466=LINE('',#53915,#12932);
#8467=LINE('',#53916,#12933);
#8468=LINE('',#53918,#12934);
#8469=LINE('',#53922,#12935);
#8470=LINE('',#53924,#12936);
#8471=LINE('',#53925,#12937);
#8472=LINE('',#53927,#12938);
#8473=LINE('',#53928,#12939);
#8474=LINE('',#53930,#12940);
#8475=LINE('',#53931,#12941);
#8476=LINE('',#53933,#12942);
#8477=LINE('',#53937,#12943);
#8478=LINE('',#53939,#12944);
#8479=LINE('',#53940,#12945);
#8480=LINE('',#53942,#12946);
#8481=LINE('',#53943,#12947);
#8482=LINE('',#53945,#12948);
#8483=LINE('',#53946,#12949);
#8484=LINE('',#53948,#12950);
#8485=LINE('',#53952,#12951);
#8486=LINE('',#53954,#12952);
#8487=LINE('',#53955,#12953);
#8488=LINE('',#53957,#12954);
#8489=LINE('',#53958,#12955);
#8490=LINE('',#53960,#12956);
#8491=LINE('',#53961,#12957);
#8492=LINE('',#53963,#12958);
#8493=LINE('',#53967,#12959);
#8494=LINE('',#53969,#12960);
#8495=LINE('',#53970,#12961);
#8496=LINE('',#53972,#12962);
#8497=LINE('',#53973,#12963);
#8498=LINE('',#53975,#12964);
#8499=LINE('',#53976,#12965);
#8500=LINE('',#53978,#12966);
#8501=LINE('',#53982,#12967);
#8502=LINE('',#53984,#12968);
#8503=LINE('',#53985,#12969);
#8504=LINE('',#53987,#12970);
#8505=LINE('',#53988,#12971);
#8506=LINE('',#53990,#12972);
#8507=LINE('',#53991,#12973);
#8508=LINE('',#53993,#12974);
#8509=LINE('',#53997,#12975);
#8510=LINE('',#53999,#12976);
#8511=LINE('',#54000,#12977);
#8512=LINE('',#54002,#12978);
#8513=LINE('',#54003,#12979);
#8514=LINE('',#54005,#12980);
#8515=LINE('',#54006,#12981);
#8516=LINE('',#54008,#12982);
#8517=LINE('',#54012,#12983);
#8518=LINE('',#54014,#12984);
#8519=LINE('',#54015,#12985);
#8520=LINE('',#54017,#12986);
#8521=LINE('',#54018,#12987);
#8522=LINE('',#54020,#12988);
#8523=LINE('',#54021,#12989);
#8524=LINE('',#54023,#12990);
#8525=LINE('',#54027,#12991);
#8526=LINE('',#54029,#12992);
#8527=LINE('',#54030,#12993);
#8528=LINE('',#54032,#12994);
#8529=LINE('',#54033,#12995);
#8530=LINE('',#54035,#12996);
#8531=LINE('',#54036,#12997);
#8532=LINE('',#54038,#12998);
#8533=LINE('',#54042,#12999);
#8534=LINE('',#54044,#13000);
#8535=LINE('',#54045,#13001);
#8536=LINE('',#54047,#13002);
#8537=LINE('',#54048,#13003);
#8538=LINE('',#54050,#13004);
#8539=LINE('',#54051,#13005);
#8540=LINE('',#54053,#13006);
#8541=LINE('',#54056,#13007);
#8542=LINE('',#54058,#13008);
#8543=LINE('',#54059,#13009);
#8544=LINE('',#54061,#13010);
#8545=LINE('',#54062,#13011);
#8546=LINE('',#54064,#13012);
#8547=LINE('',#54065,#13013);
#8548=LINE('',#54067,#13014);
#8549=LINE('',#54070,#13015);
#8550=LINE('',#54072,#13016);
#8551=LINE('',#54073,#13017);
#8552=LINE('',#54075,#13018);
#8553=LINE('',#54076,#13019);
#8554=LINE('',#54078,#13020);
#8555=LINE('',#54083,#13021);
#8556=LINE('',#54085,#13022);
#8557=LINE('',#54086,#13023);
#8558=LINE('',#54088,#13024);
#8559=LINE('',#54089,#13025);
#8560=LINE('',#54091,#13026);
#8561=LINE('',#54092,#13027);
#8562=LINE('',#54094,#13028);
#8563=LINE('',#54098,#13029);
#8564=LINE('',#54100,#13030);
#8565=LINE('',#54101,#13031);
#8566=LINE('',#54103,#13032);
#8567=LINE('',#54104,#13033);
#8568=LINE('',#54106,#13034);
#8569=LINE('',#54107,#13035);
#8570=LINE('',#54109,#13036);
#8571=LINE('',#54113,#13037);
#8572=LINE('',#54115,#13038);
#8573=LINE('',#54116,#13039);
#8574=LINE('',#54118,#13040);
#8575=LINE('',#54119,#13041);
#8576=LINE('',#54121,#13042);
#8577=LINE('',#54122,#13043);
#8578=LINE('',#54124,#13044);
#8579=LINE('',#54128,#13045);
#8580=LINE('',#54130,#13046);
#8581=LINE('',#54131,#13047);
#8582=LINE('',#54133,#13048);
#8583=LINE('',#54134,#13049);
#8584=LINE('',#54136,#13050);
#8585=LINE('',#54137,#13051);
#8586=LINE('',#54139,#13052);
#8587=LINE('',#54143,#13053);
#8588=LINE('',#54145,#13054);
#8589=LINE('',#54146,#13055);
#8590=LINE('',#54148,#13056);
#8591=LINE('',#54149,#13057);
#8592=LINE('',#54151,#13058);
#8593=LINE('',#54152,#13059);
#8594=LINE('',#54154,#13060);
#8595=LINE('',#54158,#13061);
#8596=LINE('',#54160,#13062);
#8597=LINE('',#54161,#13063);
#8598=LINE('',#54163,#13064);
#8599=LINE('',#54164,#13065);
#8600=LINE('',#54166,#13066);
#8601=LINE('',#54167,#13067);
#8602=LINE('',#54169,#13068);
#8603=LINE('',#54173,#13069);
#8604=LINE('',#54175,#13070);
#8605=LINE('',#54176,#13071);
#8606=LINE('',#54178,#13072);
#8607=LINE('',#54179,#13073);
#8608=LINE('',#54181,#13074);
#8609=LINE('',#54182,#13075);
#8610=LINE('',#54184,#13076);
#8611=LINE('',#54188,#13077);
#8612=LINE('',#54190,#13078);
#8613=LINE('',#54191,#13079);
#8614=LINE('',#54193,#13080);
#8615=LINE('',#54194,#13081);
#8616=LINE('',#54196,#13082);
#8617=LINE('',#54197,#13083);
#8618=LINE('',#54199,#13084);
#8619=LINE('',#54203,#13085);
#8620=LINE('',#54205,#13086);
#8621=LINE('',#54206,#13087);
#8622=LINE('',#54208,#13088);
#8623=LINE('',#54209,#13089);
#8624=LINE('',#54211,#13090);
#8625=LINE('',#54212,#13091);
#8626=LINE('',#54214,#13092);
#8627=LINE('',#54218,#13093);
#8628=LINE('',#54220,#13094);
#8629=LINE('',#54221,#13095);
#8630=LINE('',#54223,#13096);
#8631=LINE('',#54224,#13097);
#8632=LINE('',#54226,#13098);
#8633=LINE('',#54227,#13099);
#8634=LINE('',#54229,#13100);
#8635=LINE('',#54233,#13101);
#8636=LINE('',#54235,#13102);
#8637=LINE('',#54236,#13103);
#8638=LINE('',#54238,#13104);
#8639=LINE('',#54239,#13105);
#8640=LINE('',#54241,#13106);
#8641=LINE('',#54242,#13107);
#8642=LINE('',#54244,#13108);
#8643=LINE('',#54248,#13109);
#8644=LINE('',#54250,#13110);
#8645=LINE('',#54251,#13111);
#8646=LINE('',#54253,#13112);
#8647=LINE('',#54254,#13113);
#8648=LINE('',#54256,#13114);
#8649=LINE('',#54257,#13115);
#8650=LINE('',#54259,#13116);
#8651=LINE('',#54263,#13117);
#8652=LINE('',#54265,#13118);
#8653=LINE('',#54266,#13119);
#8654=LINE('',#54268,#13120);
#8655=LINE('',#54269,#13121);
#8656=LINE('',#54271,#13122);
#8657=LINE('',#54272,#13123);
#8658=LINE('',#54274,#13124);
#8659=LINE('',#54278,#13125);
#8660=LINE('',#54280,#13126);
#8661=LINE('',#54281,#13127);
#8662=LINE('',#54283,#13128);
#8663=LINE('',#54284,#13129);
#8664=LINE('',#54286,#13130);
#8665=LINE('',#54287,#13131);
#8666=LINE('',#54289,#13132);
#8667=LINE('',#54293,#13133);
#8668=LINE('',#54295,#13134);
#8669=LINE('',#54296,#13135);
#8670=LINE('',#54298,#13136);
#8671=LINE('',#54299,#13137);
#8672=LINE('',#54301,#13138);
#8673=LINE('',#54302,#13139);
#8674=LINE('',#54304,#13140);
#8675=LINE('',#54308,#13141);
#8676=LINE('',#54310,#13142);
#8677=LINE('',#54311,#13143);
#8678=LINE('',#54313,#13144);
#8679=LINE('',#54314,#13145);
#8680=LINE('',#54316,#13146);
#8681=LINE('',#54317,#13147);
#8682=LINE('',#54319,#13148);
#8683=LINE('',#54323,#13149);
#8684=LINE('',#54325,#13150);
#8685=LINE('',#54326,#13151);
#8686=LINE('',#54328,#13152);
#8687=LINE('',#54329,#13153);
#8688=LINE('',#54331,#13154);
#8689=LINE('',#54332,#13155);
#8690=LINE('',#54334,#13156);
#8691=LINE('',#54338,#13157);
#8692=LINE('',#54340,#13158);
#8693=LINE('',#54341,#13159);
#8694=LINE('',#54343,#13160);
#8695=LINE('',#54344,#13161);
#8696=LINE('',#54346,#13162);
#8697=LINE('',#54347,#13163);
#8698=LINE('',#54349,#13164);
#8699=LINE('',#54353,#13165);
#8700=LINE('',#54355,#13166);
#8701=LINE('',#54356,#13167);
#8702=LINE('',#54358,#13168);
#8703=LINE('',#54359,#13169);
#8704=LINE('',#54361,#13170);
#8705=LINE('',#54362,#13171);
#8706=LINE('',#54364,#13172);
#8707=LINE('',#54368,#13173);
#8708=LINE('',#54370,#13174);
#8709=LINE('',#54371,#13175);
#8710=LINE('',#54373,#13176);
#8711=LINE('',#54374,#13177);
#8712=LINE('',#54376,#13178);
#8713=LINE('',#54377,#13179);
#8714=LINE('',#54379,#13180);
#8715=LINE('',#54383,#13181);
#8716=LINE('',#54385,#13182);
#8717=LINE('',#54386,#13183);
#8718=LINE('',#54388,#13184);
#8719=LINE('',#54389,#13185);
#8720=LINE('',#54391,#13186);
#8721=LINE('',#54392,#13187);
#8722=LINE('',#54394,#13188);
#8723=LINE('',#54397,#13189);
#8724=LINE('',#54399,#13190);
#8725=LINE('',#54400,#13191);
#8726=LINE('',#54402,#13192);
#8727=LINE('',#54403,#13193);
#8728=LINE('',#54405,#13194);
#8729=LINE('',#54406,#13195);
#8730=LINE('',#54408,#13196);
#8731=LINE('',#54411,#13197);
#8732=LINE('',#54413,#13198);
#8733=LINE('',#54414,#13199);
#8734=LINE('',#54416,#13200);
#8735=LINE('',#54417,#13201);
#8736=LINE('',#54419,#13202);
#8737=LINE('',#54424,#13203);
#8738=LINE('',#54426,#13204);
#8739=LINE('',#54427,#13205);
#8740=LINE('',#54429,#13206);
#8741=LINE('',#54430,#13207);
#8742=LINE('',#54432,#13208);
#8743=LINE('',#54433,#13209);
#8744=LINE('',#54435,#13210);
#8745=LINE('',#54439,#13211);
#8746=LINE('',#54441,#13212);
#8747=LINE('',#54442,#13213);
#8748=LINE('',#54444,#13214);
#8749=LINE('',#54445,#13215);
#8750=LINE('',#54447,#13216);
#8751=LINE('',#54448,#13217);
#8752=LINE('',#54450,#13218);
#8753=LINE('',#54454,#13219);
#8754=LINE('',#54456,#13220);
#8755=LINE('',#54457,#13221);
#8756=LINE('',#54459,#13222);
#8757=LINE('',#54460,#13223);
#8758=LINE('',#54462,#13224);
#8759=LINE('',#54463,#13225);
#8760=LINE('',#54465,#13226);
#8761=LINE('',#54469,#13227);
#8762=LINE('',#54471,#13228);
#8763=LINE('',#54472,#13229);
#8764=LINE('',#54474,#13230);
#8765=LINE('',#54475,#13231);
#8766=LINE('',#54477,#13232);
#8767=LINE('',#54478,#13233);
#8768=LINE('',#54480,#13234);
#8769=LINE('',#54484,#13235);
#8770=LINE('',#54486,#13236);
#8771=LINE('',#54487,#13237);
#8772=LINE('',#54489,#13238);
#8773=LINE('',#54490,#13239);
#8774=LINE('',#54492,#13240);
#8775=LINE('',#54493,#13241);
#8776=LINE('',#54495,#13242);
#8777=LINE('',#54499,#13243);
#8778=LINE('',#54501,#13244);
#8779=LINE('',#54502,#13245);
#8780=LINE('',#54504,#13246);
#8781=LINE('',#54505,#13247);
#8782=LINE('',#54507,#13248);
#8783=LINE('',#54508,#13249);
#8784=LINE('',#54510,#13250);
#8785=LINE('',#54514,#13251);
#8786=LINE('',#54516,#13252);
#8787=LINE('',#54517,#13253);
#8788=LINE('',#54519,#13254);
#8789=LINE('',#54520,#13255);
#8790=LINE('',#54522,#13256);
#8791=LINE('',#54523,#13257);
#8792=LINE('',#54525,#13258);
#8793=LINE('',#54529,#13259);
#8794=LINE('',#54531,#13260);
#8795=LINE('',#54532,#13261);
#8796=LINE('',#54534,#13262);
#8797=LINE('',#54535,#13263);
#8798=LINE('',#54537,#13264);
#8799=LINE('',#54538,#13265);
#8800=LINE('',#54540,#13266);
#8801=LINE('',#54544,#13267);
#8802=LINE('',#54546,#13268);
#8803=LINE('',#54547,#13269);
#8804=LINE('',#54549,#13270);
#8805=LINE('',#54550,#13271);
#8806=LINE('',#54552,#13272);
#8807=LINE('',#54553,#13273);
#8808=LINE('',#54555,#13274);
#8809=LINE('',#54559,#13275);
#8810=LINE('',#54561,#13276);
#8811=LINE('',#54562,#13277);
#8812=LINE('',#54564,#13278);
#8813=LINE('',#54565,#13279);
#8814=LINE('',#54567,#13280);
#8815=LINE('',#54568,#13281);
#8816=LINE('',#54570,#13282);
#8817=LINE('',#54574,#13283);
#8818=LINE('',#54576,#13284);
#8819=LINE('',#54577,#13285);
#8820=LINE('',#54579,#13286);
#8821=LINE('',#54580,#13287);
#8822=LINE('',#54582,#13288);
#8823=LINE('',#54583,#13289);
#8824=LINE('',#54585,#13290);
#8825=LINE('',#54589,#13291);
#8826=LINE('',#54591,#13292);
#8827=LINE('',#54592,#13293);
#8828=LINE('',#54594,#13294);
#8829=LINE('',#54595,#13295);
#8830=LINE('',#54597,#13296);
#8831=LINE('',#54598,#13297);
#8832=LINE('',#54600,#13298);
#8833=LINE('',#54604,#13299);
#8834=LINE('',#54606,#13300);
#8835=LINE('',#54607,#13301);
#8836=LINE('',#54609,#13302);
#8837=LINE('',#54610,#13303);
#8838=LINE('',#54612,#13304);
#8839=LINE('',#54613,#13305);
#8840=LINE('',#54615,#13306);
#8841=LINE('',#54619,#13307);
#8842=LINE('',#54621,#13308);
#8843=LINE('',#54622,#13309);
#8844=LINE('',#54624,#13310);
#8845=LINE('',#54625,#13311);
#8846=LINE('',#54627,#13312);
#8847=LINE('',#54628,#13313);
#8848=LINE('',#54630,#13314);
#8849=LINE('',#54634,#13315);
#8850=LINE('',#54636,#13316);
#8851=LINE('',#54637,#13317);
#8852=LINE('',#54639,#13318);
#8853=LINE('',#54640,#13319);
#8854=LINE('',#54642,#13320);
#8855=LINE('',#54643,#13321);
#8856=LINE('',#54645,#13322);
#8857=LINE('',#54649,#13323);
#8858=LINE('',#54651,#13324);
#8859=LINE('',#54652,#13325);
#8860=LINE('',#54654,#13326);
#8861=LINE('',#54655,#13327);
#8862=LINE('',#54657,#13328);
#8863=LINE('',#54658,#13329);
#8864=LINE('',#54660,#13330);
#8865=LINE('',#54664,#13331);
#8866=LINE('',#54666,#13332);
#8867=LINE('',#54667,#13333);
#8868=LINE('',#54669,#13334);
#8869=LINE('',#54670,#13335);
#8870=LINE('',#54672,#13336);
#8871=LINE('',#54673,#13337);
#8872=LINE('',#54675,#13338);
#8873=LINE('',#54679,#13339);
#8874=LINE('',#54681,#13340);
#8875=LINE('',#54682,#13341);
#8876=LINE('',#54684,#13342);
#8877=LINE('',#54685,#13343);
#8878=LINE('',#54687,#13344);
#8879=LINE('',#54688,#13345);
#8880=LINE('',#54690,#13346);
#8881=LINE('',#54694,#13347);
#8882=LINE('',#54696,#13348);
#8883=LINE('',#54697,#13349);
#8884=LINE('',#54699,#13350);
#8885=LINE('',#54700,#13351);
#8886=LINE('',#54702,#13352);
#8887=LINE('',#54703,#13353);
#8888=LINE('',#54705,#13354);
#8889=LINE('',#54709,#13355);
#8890=LINE('',#54711,#13356);
#8891=LINE('',#54712,#13357);
#8892=LINE('',#54714,#13358);
#8893=LINE('',#54715,#13359);
#8894=LINE('',#54717,#13360);
#8895=LINE('',#54718,#13361);
#8896=LINE('',#54720,#13362);
#8897=LINE('',#54724,#13363);
#8898=LINE('',#54726,#13364);
#8899=LINE('',#54727,#13365);
#8900=LINE('',#54729,#13366);
#8901=LINE('',#54730,#13367);
#8902=LINE('',#54732,#13368);
#8903=LINE('',#54733,#13369);
#8904=LINE('',#54735,#13370);
#8905=LINE('',#54738,#13371);
#8906=LINE('',#54740,#13372);
#8907=LINE('',#54741,#13373);
#8908=LINE('',#54743,#13374);
#8909=LINE('',#54744,#13375);
#8910=LINE('',#54746,#13376);
#8911=LINE('',#54747,#13377);
#8912=LINE('',#54749,#13378);
#8913=LINE('',#54752,#13379);
#8914=LINE('',#54754,#13380);
#8915=LINE('',#54755,#13381);
#8916=LINE('',#54757,#13382);
#8917=LINE('',#54758,#13383);
#8918=LINE('',#54760,#13384);
#8919=LINE('',#54764,#13385);
#8920=LINE('',#54766,#13386);
#8921=LINE('',#54767,#13387);
#8922=LINE('',#54769,#13388);
#8923=LINE('',#54770,#13389);
#8924=LINE('',#54772,#13390);
#8925=LINE('',#54773,#13391);
#8926=LINE('',#54775,#13392);
#8927=LINE('',#54778,#13393);
#8928=LINE('',#54780,#13394);
#8929=LINE('',#54781,#13395);
#8930=LINE('',#54783,#13396);
#8931=LINE('',#54784,#13397);
#8932=LINE('',#54786,#13398);
#8933=LINE('',#54787,#13399);
#8934=LINE('',#54789,#13400);
#8935=LINE('',#54792,#13401);
#8936=LINE('',#54794,#13402);
#8937=LINE('',#54795,#13403);
#8938=LINE('',#54797,#13404);
#8939=LINE('',#54798,#13405);
#8940=LINE('',#54800,#13406);
#8941=LINE('',#54801,#13407);
#8942=LINE('',#54803,#13408);
#8943=LINE('',#54806,#13409);
#8944=LINE('',#54808,#13410);
#8945=LINE('',#54809,#13411);
#8946=LINE('',#54811,#13412);
#8947=LINE('',#54812,#13413);
#8948=LINE('',#54814,#13414);
#8949=LINE('',#54815,#13415);
#8950=LINE('',#54817,#13416);
#8951=LINE('',#54820,#13417);
#8952=LINE('',#54822,#13418);
#8953=LINE('',#54823,#13419);
#8954=LINE('',#54825,#13420);
#8955=LINE('',#54826,#13421);
#8956=LINE('',#54828,#13422);
#8957=LINE('',#54829,#13423);
#8958=LINE('',#54831,#13424);
#8959=LINE('',#54834,#13425);
#8960=LINE('',#54836,#13426);
#8961=LINE('',#54837,#13427);
#8962=LINE('',#54839,#13428);
#8963=LINE('',#54840,#13429);
#8964=LINE('',#54842,#13430);
#8965=LINE('',#54843,#13431);
#8966=LINE('',#54845,#13432);
#8967=LINE('',#54848,#13433);
#8968=LINE('',#54850,#13434);
#8969=LINE('',#54851,#13435);
#8970=LINE('',#54853,#13436);
#8971=LINE('',#54854,#13437);
#8972=LINE('',#54856,#13438);
#8973=LINE('',#54857,#13439);
#8974=LINE('',#54859,#13440);
#8975=LINE('',#54862,#13441);
#8976=LINE('',#54864,#13442);
#8977=LINE('',#54865,#13443);
#8978=LINE('',#54867,#13444);
#8979=LINE('',#54868,#13445);
#8980=LINE('',#54870,#13446);
#8981=LINE('',#54871,#13447);
#8982=LINE('',#54873,#13448);
#8983=LINE('',#54876,#13449);
#8984=LINE('',#54878,#13450);
#8985=LINE('',#54879,#13451);
#8986=LINE('',#54881,#13452);
#8987=LINE('',#54882,#13453);
#8988=LINE('',#54884,#13454);
#8989=LINE('',#54885,#13455);
#8990=LINE('',#54887,#13456);
#8991=LINE('',#54890,#13457);
#8992=LINE('',#54892,#13458);
#8993=LINE('',#54893,#13459);
#8994=LINE('',#54895,#13460);
#8995=LINE('',#54896,#13461);
#8996=LINE('',#54898,#13462);
#8997=LINE('',#54899,#13463);
#8998=LINE('',#54901,#13464);
#8999=LINE('',#54904,#13465);
#9000=LINE('',#54906,#13466);
#9001=LINE('',#54907,#13467);
#9002=LINE('',#54909,#13468);
#9003=LINE('',#54910,#13469);
#9004=LINE('',#54912,#13470);
#9005=LINE('',#54913,#13471);
#9006=LINE('',#54915,#13472);
#9007=LINE('',#54918,#13473);
#9008=LINE('',#54920,#13474);
#9009=LINE('',#54921,#13475);
#9010=LINE('',#54923,#13476);
#9011=LINE('',#54924,#13477);
#9012=LINE('',#54926,#13478);
#9013=LINE('',#54927,#13479);
#9014=LINE('',#54929,#13480);
#9015=LINE('',#54932,#13481);
#9016=LINE('',#54934,#13482);
#9017=LINE('',#54935,#13483);
#9018=LINE('',#54937,#13484);
#9019=LINE('',#54938,#13485);
#9020=LINE('',#54940,#13486);
#9021=LINE('',#54941,#13487);
#9022=LINE('',#54943,#13488);
#9023=LINE('',#54946,#13489);
#9024=LINE('',#54948,#13490);
#9025=LINE('',#54949,#13491);
#9026=LINE('',#54951,#13492);
#9027=LINE('',#54952,#13493);
#9028=LINE('',#54954,#13494);
#9029=LINE('',#54955,#13495);
#9030=LINE('',#54957,#13496);
#9031=LINE('',#54960,#13497);
#9032=LINE('',#54962,#13498);
#9033=LINE('',#54963,#13499);
#9034=LINE('',#54965,#13500);
#9035=LINE('',#54966,#13501);
#9036=LINE('',#54968,#13502);
#9037=LINE('',#54969,#13503);
#9038=LINE('',#54971,#13504);
#9039=LINE('',#54974,#13505);
#9040=LINE('',#54976,#13506);
#9041=LINE('',#54977,#13507);
#9042=LINE('',#54979,#13508);
#9043=LINE('',#54980,#13509);
#9044=LINE('',#54982,#13510);
#9045=LINE('',#54983,#13511);
#9046=LINE('',#54985,#13512);
#9047=LINE('',#54988,#13513);
#9048=LINE('',#54990,#13514);
#9049=LINE('',#54991,#13515);
#9050=LINE('',#54993,#13516);
#9051=LINE('',#54994,#13517);
#9052=LINE('',#54996,#13518);
#9053=LINE('',#54997,#13519);
#9054=LINE('',#54999,#13520);
#9055=LINE('',#55002,#13521);
#9056=LINE('',#55004,#13522);
#9057=LINE('',#55005,#13523);
#9058=LINE('',#55007,#13524);
#9059=LINE('',#55008,#13525);
#9060=LINE('',#55010,#13526);
#9061=LINE('',#55011,#13527);
#9062=LINE('',#55013,#13528);
#9063=LINE('',#55016,#13529);
#9064=LINE('',#55018,#13530);
#9065=LINE('',#55019,#13531);
#9066=LINE('',#55021,#13532);
#9067=LINE('',#55022,#13533);
#9068=LINE('',#55024,#13534);
#9069=LINE('',#55025,#13535);
#9070=LINE('',#55027,#13536);
#9071=LINE('',#55030,#13537);
#9072=LINE('',#55032,#13538);
#9073=LINE('',#55033,#13539);
#9074=LINE('',#55035,#13540);
#9075=LINE('',#55036,#13541);
#9076=LINE('',#55038,#13542);
#9077=LINE('',#55039,#13543);
#9078=LINE('',#55041,#13544);
#9079=LINE('',#55044,#13545);
#9080=LINE('',#55046,#13546);
#9081=LINE('',#55047,#13547);
#9082=LINE('',#55049,#13548);
#9083=LINE('',#55050,#13549);
#9084=LINE('',#55052,#13550);
#9085=LINE('',#55053,#13551);
#9086=LINE('',#55055,#13552);
#9087=LINE('',#55057,#13553);
#9088=LINE('',#55059,#13554);
#9089=LINE('',#55060,#13555);
#9090=LINE('',#55062,#13556);
#9091=LINE('',#55063,#13557);
#9092=LINE('',#55065,#13558);
#9093=LINE('',#55066,#13559);
#9094=LINE('',#55068,#13560);
#9095=LINE('',#55071,#13561);
#9096=LINE('',#55072,#13562);
#9097=LINE('',#55074,#13563);
#9098=LINE('',#55076,#13564);
#9099=LINE('',#55080,#13565);
#9100=LINE('',#55081,#13566);
#9101=LINE('',#55083,#13567);
#9102=LINE('',#55085,#13568);
#9103=LINE('',#55089,#13569);
#9104=LINE('',#55090,#13570);
#9105=LINE('',#55092,#13571);
#9106=LINE('',#55094,#13572);
#9107=LINE('',#55098,#13573);
#9108=LINE('',#55099,#13574);
#9109=LINE('',#55101,#13575);
#9110=LINE('',#55103,#13576);
#9111=LINE('',#55107,#13577);
#9112=LINE('',#55108,#13578);
#9113=LINE('',#55110,#13579);
#9114=LINE('',#55112,#13580);
#9115=LINE('',#55116,#13581);
#9116=LINE('',#55117,#13582);
#9117=LINE('',#55119,#13583);
#9118=LINE('',#55121,#13584);
#9119=LINE('',#55125,#13585);
#9120=LINE('',#55126,#13586);
#9121=LINE('',#55128,#13587);
#9122=LINE('',#55130,#13588);
#9123=LINE('',#55134,#13589);
#9124=LINE('',#55135,#13590);
#9125=LINE('',#55137,#13591);
#9126=LINE('',#55139,#13592);
#9127=LINE('',#55143,#13593);
#9128=LINE('',#55144,#13594);
#9129=LINE('',#55146,#13595);
#9130=LINE('',#55148,#13596);
#9131=LINE('',#55152,#13597);
#9132=LINE('',#55153,#13598);
#9133=LINE('',#55155,#13599);
#9134=LINE('',#55157,#13600);
#9135=LINE('',#55161,#13601);
#9136=LINE('',#55162,#13602);
#9137=LINE('',#55164,#13603);
#9138=LINE('',#55166,#13604);
#9139=LINE('',#55170,#13605);
#9140=LINE('',#55171,#13606);
#9141=LINE('',#55173,#13607);
#9142=LINE('',#55175,#13608);
#9143=LINE('',#55179,#13609);
#9144=LINE('',#55180,#13610);
#9145=LINE('',#55182,#13611);
#9146=LINE('',#55184,#13612);
#9147=LINE('',#55188,#13613);
#9148=LINE('',#55189,#13614);
#9149=LINE('',#55191,#13615);
#9150=LINE('',#55193,#13616);
#9151=LINE('',#55197,#13617);
#9152=LINE('',#55198,#13618);
#9153=LINE('',#55200,#13619);
#9154=LINE('',#55202,#13620);
#9155=LINE('',#55206,#13621);
#9156=LINE('',#55207,#13622);
#9157=LINE('',#55209,#13623);
#9158=LINE('',#55211,#13624);
#9159=LINE('',#55215,#13625);
#9160=LINE('',#55216,#13626);
#9161=LINE('',#55218,#13627);
#9162=LINE('',#55220,#13628);
#9163=LINE('',#55224,#13629);
#9164=LINE('',#55225,#13630);
#9165=LINE('',#55227,#13631);
#9166=LINE('',#55229,#13632);
#9167=LINE('',#55233,#13633);
#9168=LINE('',#55234,#13634);
#9169=LINE('',#55236,#13635);
#9170=LINE('',#55238,#13636);
#9171=LINE('',#55242,#13637);
#9172=LINE('',#55243,#13638);
#9173=LINE('',#55245,#13639);
#9174=LINE('',#55247,#13640);
#9175=LINE('',#55251,#13641);
#9176=LINE('',#55252,#13642);
#9177=LINE('',#55254,#13643);
#9178=LINE('',#55256,#13644);
#9179=LINE('',#55260,#13645);
#9180=LINE('',#55261,#13646);
#9181=LINE('',#55263,#13647);
#9182=LINE('',#55265,#13648);
#9183=LINE('',#55269,#13649);
#9184=LINE('',#55270,#13650);
#9185=LINE('',#55272,#13651);
#9186=LINE('',#55274,#13652);
#9187=LINE('',#55278,#13653);
#9188=LINE('',#55279,#13654);
#9189=LINE('',#55281,#13655);
#9190=LINE('',#55283,#13656);
#9191=LINE('',#55287,#13657);
#9192=LINE('',#55288,#13658);
#9193=LINE('',#55290,#13659);
#9194=LINE('',#55292,#13660);
#9195=LINE('',#55296,#13661);
#9196=LINE('',#55297,#13662);
#9197=LINE('',#55299,#13663);
#9198=LINE('',#55301,#13664);
#9199=LINE('',#55305,#13665);
#9200=LINE('',#55306,#13666);
#9201=LINE('',#55308,#13667);
#9202=LINE('',#55310,#13668);
#9203=LINE('',#55314,#13669);
#9204=LINE('',#55315,#13670);
#9205=LINE('',#55317,#13671);
#9206=LINE('',#55319,#13672);
#9207=LINE('',#55323,#13673);
#9208=LINE('',#55324,#13674);
#9209=LINE('',#55326,#13675);
#9210=LINE('',#55328,#13676);
#9211=LINE('',#55332,#13677);
#9212=LINE('',#55333,#13678);
#9213=LINE('',#55335,#13679);
#9214=LINE('',#55337,#13680);
#9215=LINE('',#55341,#13681);
#9216=LINE('',#55342,#13682);
#9217=LINE('',#55344,#13683);
#9218=LINE('',#55346,#13684);
#9219=LINE('',#55350,#13685);
#9220=LINE('',#55351,#13686);
#9221=LINE('',#55353,#13687);
#9222=LINE('',#55355,#13688);
#9223=LINE('',#55359,#13689);
#9224=LINE('',#55360,#13690);
#9225=LINE('',#55362,#13691);
#9226=LINE('',#55364,#13692);
#9227=LINE('',#55368,#13693);
#9228=LINE('',#55369,#13694);
#9229=LINE('',#55371,#13695);
#9230=LINE('',#55373,#13696);
#9231=LINE('',#55377,#13697);
#9232=LINE('',#55378,#13698);
#9233=LINE('',#55380,#13699);
#9234=LINE('',#55382,#13700);
#9235=LINE('',#55386,#13701);
#9236=LINE('',#55387,#13702);
#9237=LINE('',#55389,#13703);
#9238=LINE('',#55391,#13704);
#9239=LINE('',#55395,#13705);
#9240=LINE('',#55396,#13706);
#9241=LINE('',#55398,#13707);
#9242=LINE('',#55400,#13708);
#9243=LINE('',#55404,#13709);
#9244=LINE('',#55405,#13710);
#9245=LINE('',#55407,#13711);
#9246=LINE('',#55409,#13712);
#9247=LINE('',#55413,#13713);
#9248=LINE('',#55414,#13714);
#9249=LINE('',#55416,#13715);
#9250=LINE('',#55418,#13716);
#9251=LINE('',#55422,#13717);
#9252=LINE('',#55423,#13718);
#9253=LINE('',#55425,#13719);
#9254=LINE('',#55427,#13720);
#9255=LINE('',#55431,#13721);
#9256=LINE('',#55432,#13722);
#9257=LINE('',#55434,#13723);
#9258=LINE('',#55436,#13724);
#9259=LINE('',#55440,#13725);
#9260=LINE('',#55441,#13726);
#9261=LINE('',#55443,#13727);
#9262=LINE('',#55445,#13728);
#9263=LINE('',#55449,#13729);
#9264=LINE('',#55450,#13730);
#9265=LINE('',#55452,#13731);
#9266=LINE('',#55454,#13732);
#9267=LINE('',#55458,#13733);
#9268=LINE('',#55459,#13734);
#9269=LINE('',#55461,#13735);
#9270=LINE('',#55463,#13736);
#9271=LINE('',#55467,#13737);
#9272=LINE('',#55468,#13738);
#9273=LINE('',#55470,#13739);
#9274=LINE('',#55472,#13740);
#9275=LINE('',#55476,#13741);
#9276=LINE('',#55477,#13742);
#9277=LINE('',#55479,#13743);
#9278=LINE('',#55481,#13744);
#9279=LINE('',#55485,#13745);
#9280=LINE('',#55486,#13746);
#9281=LINE('',#55488,#13747);
#9282=LINE('',#55490,#13748);
#9283=LINE('',#55494,#13749);
#9284=LINE('',#55495,#13750);
#9285=LINE('',#55497,#13751);
#9286=LINE('',#55499,#13752);
#9287=LINE('',#55503,#13753);
#9288=LINE('',#55504,#13754);
#9289=LINE('',#55506,#13755);
#9290=LINE('',#55508,#13756);
#9291=LINE('',#55512,#13757);
#9292=LINE('',#55513,#13758);
#9293=LINE('',#55515,#13759);
#9294=LINE('',#55517,#13760);
#9295=LINE('',#55521,#13761);
#9296=LINE('',#55522,#13762);
#9297=LINE('',#55524,#13763);
#9298=LINE('',#55526,#13764);
#9299=LINE('',#55530,#13765);
#9300=LINE('',#55531,#13766);
#9301=LINE('',#55533,#13767);
#9302=LINE('',#55535,#13768);
#9303=LINE('',#55539,#13769);
#9304=LINE('',#55540,#13770);
#9305=LINE('',#55542,#13771);
#9306=LINE('',#55544,#13772);
#9307=LINE('',#55548,#13773);
#9308=LINE('',#55549,#13774);
#9309=LINE('',#55551,#13775);
#9310=LINE('',#55553,#13776);
#9311=LINE('',#55557,#13777);
#9312=LINE('',#55558,#13778);
#9313=LINE('',#55560,#13779);
#9314=LINE('',#55562,#13780);
#9315=LINE('',#55566,#13781);
#9316=LINE('',#55567,#13782);
#9317=LINE('',#55569,#13783);
#9318=LINE('',#55571,#13784);
#9319=LINE('',#55575,#13785);
#9320=LINE('',#55576,#13786);
#9321=LINE('',#55578,#13787);
#9322=LINE('',#55580,#13788);
#9323=LINE('',#55584,#13789);
#9324=LINE('',#55585,#13790);
#9325=LINE('',#55587,#13791);
#9326=LINE('',#55589,#13792);
#9327=LINE('',#55593,#13793);
#9328=LINE('',#55594,#13794);
#9329=LINE('',#55596,#13795);
#9330=LINE('',#55598,#13796);
#9331=LINE('',#55602,#13797);
#9332=LINE('',#55603,#13798);
#9333=LINE('',#55605,#13799);
#9334=LINE('',#55607,#13800);
#9335=LINE('',#55611,#13801);
#9336=LINE('',#55612,#13802);
#9337=LINE('',#55614,#13803);
#9338=LINE('',#55616,#13804);
#9339=LINE('',#55620,#13805);
#9340=LINE('',#55621,#13806);
#9341=LINE('',#55623,#13807);
#9342=LINE('',#55625,#13808);
#9343=LINE('',#55629,#13809);
#9344=LINE('',#55630,#13810);
#9345=LINE('',#55632,#13811);
#9346=LINE('',#55634,#13812);
#9347=LINE('',#55638,#13813);
#9348=LINE('',#55639,#13814);
#9349=LINE('',#55641,#13815);
#9350=LINE('',#55643,#13816);
#9351=LINE('',#55647,#13817);
#9352=LINE('',#55648,#13818);
#9353=LINE('',#55650,#13819);
#9354=LINE('',#55652,#13820);
#9355=LINE('',#55656,#13821);
#9356=LINE('',#55657,#13822);
#9357=LINE('',#55659,#13823);
#9358=LINE('',#55661,#13824);
#9359=LINE('',#55665,#13825);
#9360=LINE('',#55666,#13826);
#9361=LINE('',#55668,#13827);
#9362=LINE('',#55670,#13828);
#9363=LINE('',#55674,#13829);
#9364=LINE('',#55675,#13830);
#9365=LINE('',#55677,#13831);
#9366=LINE('',#55679,#13832);
#9367=LINE('',#55683,#13833);
#9368=LINE('',#55684,#13834);
#9369=LINE('',#55686,#13835);
#9370=LINE('',#55688,#13836);
#9371=LINE('',#55692,#13837);
#9372=LINE('',#55693,#13838);
#9373=LINE('',#55695,#13839);
#9374=LINE('',#55697,#13840);
#9375=LINE('',#55701,#13841);
#9376=LINE('',#55702,#13842);
#9377=LINE('',#55704,#13843);
#9378=LINE('',#55706,#13844);
#9379=LINE('',#55710,#13845);
#9380=LINE('',#55711,#13846);
#9381=LINE('',#55713,#13847);
#9382=LINE('',#55715,#13848);
#9383=LINE('',#55719,#13849);
#9384=LINE('',#55720,#13850);
#9385=LINE('',#55722,#13851);
#9386=LINE('',#55724,#13852);
#9387=LINE('',#55728,#13853);
#9388=LINE('',#55729,#13854);
#9389=LINE('',#55731,#13855);
#9390=LINE('',#55733,#13856);
#9391=LINE('',#55737,#13857);
#9392=LINE('',#55738,#13858);
#9393=LINE('',#55740,#13859);
#9394=LINE('',#55742,#13860);
#9395=LINE('',#55746,#13861);
#9396=LINE('',#55747,#13862);
#9397=LINE('',#55749,#13863);
#9398=LINE('',#55751,#13864);
#9399=LINE('',#55755,#13865);
#9400=LINE('',#55756,#13866);
#9401=LINE('',#55758,#13867);
#9402=LINE('',#55760,#13868);
#9403=LINE('',#55764,#13869);
#9404=LINE('',#55765,#13870);
#9405=LINE('',#55767,#13871);
#9406=LINE('',#55769,#13872);
#9407=LINE('',#55773,#13873);
#9408=LINE('',#55774,#13874);
#9409=LINE('',#55776,#13875);
#9410=LINE('',#55778,#13876);
#9411=LINE('',#55782,#13877);
#9412=LINE('',#55783,#13878);
#9413=LINE('',#55785,#13879);
#9414=LINE('',#55787,#13880);
#9415=LINE('',#55791,#13881);
#9416=LINE('',#55792,#13882);
#9417=LINE('',#55794,#13883);
#9418=LINE('',#55796,#13884);
#9419=LINE('',#55800,#13885);
#9420=LINE('',#55801,#13886);
#9421=LINE('',#55803,#13887);
#9422=LINE('',#55805,#13888);
#9423=LINE('',#55809,#13889);
#9424=LINE('',#55810,#13890);
#9425=LINE('',#55812,#13891);
#9426=LINE('',#55814,#13892);
#9427=LINE('',#55818,#13893);
#9428=LINE('',#55819,#13894);
#9429=LINE('',#55821,#13895);
#9430=LINE('',#55823,#13896);
#9431=LINE('',#55827,#13897);
#9432=LINE('',#55828,#13898);
#9433=LINE('',#55830,#13899);
#9434=LINE('',#55832,#13900);
#9435=LINE('',#55836,#13901);
#9436=LINE('',#55837,#13902);
#9437=LINE('',#55839,#13903);
#9438=LINE('',#55841,#13904);
#9439=LINE('',#55845,#13905);
#9440=LINE('',#55846,#13906);
#9441=LINE('',#55848,#13907);
#9442=LINE('',#55850,#13908);
#9443=LINE('',#55854,#13909);
#9444=LINE('',#55855,#13910);
#9445=LINE('',#55857,#13911);
#9446=LINE('',#55859,#13912);
#9447=LINE('',#55863,#13913);
#9448=LINE('',#55864,#13914);
#9449=LINE('',#55866,#13915);
#9450=LINE('',#55868,#13916);
#9451=LINE('',#55872,#13917);
#9452=LINE('',#55873,#13918);
#9453=LINE('',#55875,#13919);
#9454=LINE('',#55877,#13920);
#9455=LINE('',#55881,#13921);
#9456=LINE('',#55882,#13922);
#9457=LINE('',#55884,#13923);
#9458=LINE('',#55886,#13924);
#9459=LINE('',#55890,#13925);
#9460=LINE('',#55891,#13926);
#9461=LINE('',#55893,#13927);
#9462=LINE('',#55895,#13928);
#9463=LINE('',#55899,#13929);
#9464=LINE('',#55900,#13930);
#9465=LINE('',#55902,#13931);
#9466=LINE('',#55904,#13932);
#9467=LINE('',#55908,#13933);
#9468=LINE('',#55909,#13934);
#9469=LINE('',#55911,#13935);
#9470=LINE('',#55913,#13936);
#9471=LINE('',#55917,#13937);
#9472=LINE('',#55918,#13938);
#9473=LINE('',#55920,#13939);
#9474=LINE('',#55922,#13940);
#9475=LINE('',#55926,#13941);
#9476=LINE('',#55927,#13942);
#9477=LINE('',#55929,#13943);
#9478=LINE('',#55931,#13944);
#9479=LINE('',#55935,#13945);
#9480=LINE('',#55936,#13946);
#9481=LINE('',#55938,#13947);
#9482=LINE('',#55940,#13948);
#9483=LINE('',#55944,#13949);
#9484=LINE('',#55945,#13950);
#9485=LINE('',#55947,#13951);
#9486=LINE('',#55949,#13952);
#9487=LINE('',#55953,#13953);
#9488=LINE('',#55954,#13954);
#9489=LINE('',#55956,#13955);
#9490=LINE('',#55958,#13956);
#9491=LINE('',#55962,#13957);
#9492=LINE('',#55963,#13958);
#9493=LINE('',#55965,#13959);
#9494=LINE('',#55967,#13960);
#9495=LINE('',#55971,#13961);
#9496=LINE('',#55972,#13962);
#9497=LINE('',#55974,#13963);
#9498=LINE('',#55976,#13964);
#9499=LINE('',#55980,#13965);
#9500=LINE('',#55981,#13966);
#9501=LINE('',#55983,#13967);
#9502=LINE('',#55985,#13968);
#9503=LINE('',#55989,#13969);
#9504=LINE('',#55990,#13970);
#9505=LINE('',#55992,#13971);
#9506=LINE('',#55994,#13972);
#9507=LINE('',#55998,#13973);
#9508=LINE('',#55999,#13974);
#9509=LINE('',#56001,#13975);
#9510=LINE('',#56003,#13976);
#9511=LINE('',#56007,#13977);
#9512=LINE('',#56008,#13978);
#9513=LINE('',#56010,#13979);
#9514=LINE('',#56012,#13980);
#9515=LINE('',#56016,#13981);
#9516=LINE('',#56017,#13982);
#9517=LINE('',#56019,#13983);
#9518=LINE('',#56021,#13984);
#9519=LINE('',#56025,#13985);
#9520=LINE('',#56026,#13986);
#9521=LINE('',#56028,#13987);
#9522=LINE('',#56030,#13988);
#9523=LINE('',#56034,#13989);
#9524=LINE('',#56035,#13990);
#9525=LINE('',#56037,#13991);
#9526=LINE('',#56039,#13992);
#9527=LINE('',#56043,#13993);
#9528=LINE('',#56044,#13994);
#9529=LINE('',#56046,#13995);
#9530=LINE('',#56048,#13996);
#9531=LINE('',#56052,#13997);
#9532=LINE('',#56053,#13998);
#9533=LINE('',#56055,#13999);
#9534=LINE('',#56057,#14000);
#9535=LINE('',#56061,#14001);
#9536=LINE('',#56062,#14002);
#9537=LINE('',#56064,#14003);
#9538=LINE('',#56066,#14004);
#9539=LINE('',#56070,#14005);
#9540=LINE('',#56071,#14006);
#9541=LINE('',#56073,#14007);
#9542=LINE('',#56075,#14008);
#9543=LINE('',#56079,#14009);
#9544=LINE('',#56080,#14010);
#9545=LINE('',#56082,#14011);
#9546=LINE('',#56084,#14012);
#9547=LINE('',#56088,#14013);
#9548=LINE('',#56089,#14014);
#9549=LINE('',#56091,#14015);
#9550=LINE('',#56093,#14016);
#9551=LINE('',#56097,#14017);
#9552=LINE('',#56098,#14018);
#9553=LINE('',#56100,#14019);
#9554=LINE('',#56102,#14020);
#9555=LINE('',#56106,#14021);
#9556=LINE('',#56107,#14022);
#9557=LINE('',#56109,#14023);
#9558=LINE('',#56111,#14024);
#9559=LINE('',#56115,#14025);
#9560=LINE('',#56116,#14026);
#9561=LINE('',#56118,#14027);
#9562=LINE('',#56120,#14028);
#9563=LINE('',#56124,#14029);
#9564=LINE('',#56125,#14030);
#9565=LINE('',#56127,#14031);
#9566=LINE('',#56129,#14032);
#9567=LINE('',#56133,#14033);
#9568=LINE('',#56134,#14034);
#9569=LINE('',#56136,#14035);
#9570=LINE('',#56138,#14036);
#9571=LINE('',#56142,#14037);
#9572=LINE('',#56143,#14038);
#9573=LINE('',#56145,#14039);
#9574=LINE('',#56147,#14040);
#9575=LINE('',#56151,#14041);
#9576=LINE('',#56152,#14042);
#9577=LINE('',#56154,#14043);
#9578=LINE('',#56156,#14044);
#9579=LINE('',#56160,#14045);
#9580=LINE('',#56161,#14046);
#9581=LINE('',#56163,#14047);
#9582=LINE('',#56165,#14048);
#9583=LINE('',#56169,#14049);
#9584=LINE('',#56170,#14050);
#9585=LINE('',#56172,#14051);
#9586=LINE('',#56174,#14052);
#9587=LINE('',#56178,#14053);
#9588=LINE('',#56179,#14054);
#9589=LINE('',#56181,#14055);
#9590=LINE('',#56183,#14056);
#9591=LINE('',#56187,#14057);
#9592=LINE('',#56188,#14058);
#9593=LINE('',#56190,#14059);
#9594=LINE('',#56192,#14060);
#9595=LINE('',#56196,#14061);
#9596=LINE('',#56197,#14062);
#9597=LINE('',#56199,#14063);
#9598=LINE('',#56201,#14064);
#9599=LINE('',#56205,#14065);
#9600=LINE('',#56206,#14066);
#9601=LINE('',#56208,#14067);
#9602=LINE('',#56210,#14068);
#9603=LINE('',#56214,#14069);
#9604=LINE('',#56215,#14070);
#9605=LINE('',#56217,#14071);
#9606=LINE('',#56219,#14072);
#9607=LINE('',#56223,#14073);
#9608=LINE('',#56224,#14074);
#9609=LINE('',#56226,#14075);
#9610=LINE('',#56228,#14076);
#9611=LINE('',#56232,#14077);
#9612=LINE('',#56233,#14078);
#9613=LINE('',#56235,#14079);
#9614=LINE('',#56237,#14080);
#9615=LINE('',#56241,#14081);
#9616=LINE('',#56242,#14082);
#9617=LINE('',#56244,#14083);
#9618=LINE('',#56246,#14084);
#9619=LINE('',#56250,#14085);
#9620=LINE('',#56251,#14086);
#9621=LINE('',#56253,#14087);
#9622=LINE('',#56255,#14088);
#9623=LINE('',#56259,#14089);
#9624=LINE('',#56260,#14090);
#9625=LINE('',#56262,#14091);
#9626=LINE('',#56264,#14092);
#9627=LINE('',#56268,#14093);
#9628=LINE('',#56269,#14094);
#9629=LINE('',#56271,#14095);
#9630=LINE('',#56273,#14096);
#9631=LINE('',#56277,#14097);
#9632=LINE('',#56278,#14098);
#9633=LINE('',#56280,#14099);
#9634=LINE('',#56282,#14100);
#9635=LINE('',#56286,#14101);
#9636=LINE('',#56287,#14102);
#9637=LINE('',#56289,#14103);
#9638=LINE('',#56291,#14104);
#9639=LINE('',#56295,#14105);
#9640=LINE('',#56296,#14106);
#9641=LINE('',#56298,#14107);
#9642=LINE('',#56300,#14108);
#9643=LINE('',#56304,#14109);
#9644=LINE('',#56305,#14110);
#9645=LINE('',#56307,#14111);
#9646=LINE('',#56309,#14112);
#9647=LINE('',#56313,#14113);
#9648=LINE('',#56314,#14114);
#9649=LINE('',#56316,#14115);
#9650=LINE('',#56318,#14116);
#9651=LINE('',#56322,#14117);
#9652=LINE('',#56323,#14118);
#9653=LINE('',#56325,#14119);
#9654=LINE('',#56327,#14120);
#9655=LINE('',#56331,#14121);
#9656=LINE('',#56332,#14122);
#9657=LINE('',#56334,#14123);
#9658=LINE('',#56336,#14124);
#9659=LINE('',#56340,#14125);
#9660=LINE('',#56341,#14126);
#9661=LINE('',#56343,#14127);
#9662=LINE('',#56345,#14128);
#9663=LINE('',#56349,#14129);
#9664=LINE('',#56350,#14130);
#9665=LINE('',#56352,#14131);
#9666=LINE('',#56354,#14132);
#9667=LINE('',#56358,#14133);
#9668=LINE('',#56359,#14134);
#9669=LINE('',#56361,#14135);
#9670=LINE('',#56363,#14136);
#9671=LINE('',#56367,#14137);
#9672=LINE('',#56368,#14138);
#9673=LINE('',#56370,#14139);
#9674=LINE('',#56372,#14140);
#9675=LINE('',#56376,#14141);
#9676=LINE('',#56377,#14142);
#9677=LINE('',#56379,#14143);
#9678=LINE('',#56381,#14144);
#9679=LINE('',#56385,#14145);
#9680=LINE('',#56386,#14146);
#9681=LINE('',#56388,#14147);
#9682=LINE('',#56390,#14148);
#9683=LINE('',#56394,#14149);
#9684=LINE('',#56395,#14150);
#9685=LINE('',#56397,#14151);
#9686=LINE('',#56399,#14152);
#9687=LINE('',#56403,#14153);
#9688=LINE('',#56404,#14154);
#9689=LINE('',#56406,#14155);
#9690=LINE('',#56408,#14156);
#9691=LINE('',#56412,#14157);
#9692=LINE('',#56413,#14158);
#9693=LINE('',#56415,#14159);
#9694=LINE('',#56417,#14160);
#9695=LINE('',#56421,#14161);
#9696=LINE('',#56422,#14162);
#9697=LINE('',#56424,#14163);
#9698=LINE('',#56426,#14164);
#9699=LINE('',#56430,#14165);
#9700=LINE('',#56431,#14166);
#9701=LINE('',#56433,#14167);
#9702=LINE('',#56435,#14168);
#9703=LINE('',#56439,#14169);
#9704=LINE('',#56440,#14170);
#9705=LINE('',#56442,#14171);
#9706=LINE('',#56444,#14172);
#9707=LINE('',#56448,#14173);
#9708=LINE('',#56449,#14174);
#9709=LINE('',#56451,#14175);
#9710=LINE('',#56453,#14176);
#9711=LINE('',#56457,#14177);
#9712=LINE('',#56458,#14178);
#9713=LINE('',#56460,#14179);
#9714=LINE('',#56462,#14180);
#9715=LINE('',#56466,#14181);
#9716=LINE('',#56467,#14182);
#9717=LINE('',#56469,#14183);
#9718=LINE('',#56471,#14184);
#9719=LINE('',#56475,#14185);
#9720=LINE('',#56476,#14186);
#9721=LINE('',#56478,#14187);
#9722=LINE('',#56480,#14188);
#9723=LINE('',#56484,#14189);
#9724=LINE('',#56485,#14190);
#9725=LINE('',#56487,#14191);
#9726=LINE('',#56489,#14192);
#9727=LINE('',#56493,#14193);
#9728=LINE('',#56494,#14194);
#9729=LINE('',#56496,#14195);
#9730=LINE('',#56498,#14196);
#9731=LINE('',#56502,#14197);
#9732=LINE('',#56503,#14198);
#9733=LINE('',#56505,#14199);
#9734=LINE('',#56507,#14200);
#9735=LINE('',#56511,#14201);
#9736=LINE('',#56512,#14202);
#9737=LINE('',#56514,#14203);
#9738=LINE('',#56516,#14204);
#9739=LINE('',#56520,#14205);
#9740=LINE('',#56521,#14206);
#9741=LINE('',#56523,#14207);
#9742=LINE('',#56525,#14208);
#9743=LINE('',#56529,#14209);
#9744=LINE('',#56530,#14210);
#9745=LINE('',#56532,#14211);
#9746=LINE('',#56534,#14212);
#9747=LINE('',#56538,#14213);
#9748=LINE('',#56539,#14214);
#9749=LINE('',#56541,#14215);
#9750=LINE('',#56543,#14216);
#9751=LINE('',#56547,#14217);
#9752=LINE('',#56548,#14218);
#9753=LINE('',#56550,#14219);
#9754=LINE('',#56552,#14220);
#9755=LINE('',#56556,#14221);
#9756=LINE('',#56557,#14222);
#9757=LINE('',#56559,#14223);
#9758=LINE('',#56561,#14224);
#9759=LINE('',#56565,#14225);
#9760=LINE('',#56566,#14226);
#9761=LINE('',#56568,#14227);
#9762=LINE('',#56570,#14228);
#9763=LINE('',#56574,#14229);
#9764=LINE('',#56575,#14230);
#9765=LINE('',#56577,#14231);
#9766=LINE('',#56579,#14232);
#9767=LINE('',#56583,#14233);
#9768=LINE('',#56584,#14234);
#9769=LINE('',#56586,#14235);
#9770=LINE('',#56588,#14236);
#9771=LINE('',#56592,#14237);
#9772=LINE('',#56593,#14238);
#9773=LINE('',#56595,#14239);
#9774=LINE('',#56597,#14240);
#9775=LINE('',#56601,#14241);
#9776=LINE('',#56602,#14242);
#9777=LINE('',#56604,#14243);
#9778=LINE('',#56606,#14244);
#9779=LINE('',#56610,#14245);
#9780=LINE('',#56611,#14246);
#9781=LINE('',#56613,#14247);
#9782=LINE('',#56615,#14248);
#9783=LINE('',#56619,#14249);
#9784=LINE('',#56620,#14250);
#9785=LINE('',#56622,#14251);
#9786=LINE('',#56624,#14252);
#9787=LINE('',#56628,#14253);
#9788=LINE('',#56629,#14254);
#9789=LINE('',#56631,#14255);
#9790=LINE('',#56633,#14256);
#9791=LINE('',#56637,#14257);
#9792=LINE('',#56638,#14258);
#9793=LINE('',#56640,#14259);
#9794=LINE('',#56642,#14260);
#9795=LINE('',#56646,#14261);
#9796=LINE('',#56647,#14262);
#9797=LINE('',#56649,#14263);
#9798=LINE('',#56651,#14264);
#9799=LINE('',#56655,#14265);
#9800=LINE('',#56656,#14266);
#9801=LINE('',#56658,#14267);
#9802=LINE('',#56660,#14268);
#9803=LINE('',#56664,#14269);
#9804=LINE('',#56665,#14270);
#9805=LINE('',#56667,#14271);
#9806=LINE('',#56669,#14272);
#9807=LINE('',#56673,#14273);
#9808=LINE('',#56674,#14274);
#9809=LINE('',#56676,#14275);
#9810=LINE('',#56678,#14276);
#9811=LINE('',#56682,#14277);
#9812=LINE('',#56683,#14278);
#9813=LINE('',#56685,#14279);
#9814=LINE('',#56687,#14280);
#9815=LINE('',#56691,#14281);
#9816=LINE('',#56692,#14282);
#9817=LINE('',#56694,#14283);
#9818=LINE('',#56696,#14284);
#9819=LINE('',#56700,#14285);
#9820=LINE('',#56701,#14286);
#9821=LINE('',#56703,#14287);
#9822=LINE('',#56705,#14288);
#9823=LINE('',#56709,#14289);
#9824=LINE('',#56710,#14290);
#9825=LINE('',#56712,#14291);
#9826=LINE('',#56714,#14292);
#9827=LINE('',#56718,#14293);
#9828=LINE('',#56719,#14294);
#9829=LINE('',#56721,#14295);
#9830=LINE('',#56723,#14296);
#9831=LINE('',#56727,#14297);
#9832=LINE('',#56728,#14298);
#9833=LINE('',#56730,#14299);
#9834=LINE('',#56732,#14300);
#9835=LINE('',#56736,#14301);
#9836=LINE('',#56737,#14302);
#9837=LINE('',#56739,#14303);
#9838=LINE('',#56741,#14304);
#9839=LINE('',#56745,#14305);
#9840=LINE('',#56746,#14306);
#9841=LINE('',#56748,#14307);
#9842=LINE('',#56750,#14308);
#9843=LINE('',#56754,#14309);
#9844=LINE('',#56755,#14310);
#9845=LINE('',#56757,#14311);
#9846=LINE('',#56759,#14312);
#9847=LINE('',#56763,#14313);
#9848=LINE('',#56764,#14314);
#9849=LINE('',#56766,#14315);
#9850=LINE('',#56768,#14316);
#9851=LINE('',#56772,#14317);
#9852=LINE('',#56773,#14318);
#9853=LINE('',#56775,#14319);
#9854=LINE('',#56777,#14320);
#9855=LINE('',#56781,#14321);
#9856=LINE('',#56782,#14322);
#9857=LINE('',#56784,#14323);
#9858=LINE('',#56786,#14324);
#9859=LINE('',#56790,#14325);
#9860=LINE('',#56791,#14326);
#9861=LINE('',#56793,#14327);
#9862=LINE('',#56795,#14328);
#9863=LINE('',#56799,#14329);
#9864=LINE('',#56800,#14330);
#9865=LINE('',#56802,#14331);
#9866=LINE('',#56804,#14332);
#9867=LINE('',#56808,#14333);
#9868=LINE('',#56809,#14334);
#9869=LINE('',#56811,#14335);
#9870=LINE('',#56813,#14336);
#9871=LINE('',#56817,#14337);
#9872=LINE('',#56818,#14338);
#9873=LINE('',#56820,#14339);
#9874=LINE('',#56822,#14340);
#9875=LINE('',#56826,#14341);
#9876=LINE('',#56827,#14342);
#9877=LINE('',#56829,#14343);
#9878=LINE('',#56831,#14344);
#9879=LINE('',#56835,#14345);
#9880=LINE('',#56836,#14346);
#9881=LINE('',#56838,#14347);
#9882=LINE('',#56840,#14348);
#9883=LINE('',#56844,#14349);
#9884=LINE('',#56845,#14350);
#9885=LINE('',#56847,#14351);
#9886=LINE('',#56849,#14352);
#9887=LINE('',#56853,#14353);
#9888=LINE('',#56854,#14354);
#9889=LINE('',#56856,#14355);
#9890=LINE('',#56858,#14356);
#9891=LINE('',#56862,#14357);
#9892=LINE('',#56863,#14358);
#9893=LINE('',#56865,#14359);
#9894=LINE('',#56867,#14360);
#9895=LINE('',#56871,#14361);
#9896=LINE('',#56872,#14362);
#9897=LINE('',#56874,#14363);
#9898=LINE('',#56876,#14364);
#9899=LINE('',#56880,#14365);
#9900=LINE('',#56881,#14366);
#9901=LINE('',#56883,#14367);
#9902=LINE('',#56885,#14368);
#9903=LINE('',#56889,#14369);
#9904=LINE('',#56890,#14370);
#9905=LINE('',#56892,#14371);
#9906=LINE('',#56894,#14372);
#9907=LINE('',#56898,#14373);
#9908=LINE('',#56899,#14374);
#9909=LINE('',#56901,#14375);
#9910=LINE('',#56903,#14376);
#9911=LINE('',#56907,#14377);
#9912=LINE('',#56908,#14378);
#9913=LINE('',#56910,#14379);
#9914=LINE('',#56912,#14380);
#9915=LINE('',#56916,#14381);
#9916=LINE('',#56917,#14382);
#9917=LINE('',#56919,#14383);
#9918=LINE('',#56921,#14384);
#9919=LINE('',#56925,#14385);
#9920=LINE('',#56926,#14386);
#9921=LINE('',#56928,#14387);
#9922=LINE('',#56930,#14388);
#9923=LINE('',#56934,#14389);
#9924=LINE('',#56935,#14390);
#9925=LINE('',#56937,#14391);
#9926=LINE('',#56939,#14392);
#9927=LINE('',#56943,#14393);
#9928=LINE('',#56944,#14394);
#9929=LINE('',#56946,#14395);
#9930=LINE('',#56948,#14396);
#9931=LINE('',#56952,#14397);
#9932=LINE('',#56953,#14398);
#9933=LINE('',#56955,#14399);
#9934=LINE('',#56957,#14400);
#9935=LINE('',#56961,#14401);
#9936=LINE('',#56962,#14402);
#9937=LINE('',#56964,#14403);
#9938=LINE('',#56966,#14404);
#9939=LINE('',#56970,#14405);
#9940=LINE('',#56971,#14406);
#9941=LINE('',#56973,#14407);
#9942=LINE('',#56975,#14408);
#9943=LINE('',#56979,#14409);
#9944=LINE('',#56980,#14410);
#9945=LINE('',#56982,#14411);
#9946=LINE('',#56984,#14412);
#9947=LINE('',#56988,#14413);
#9948=LINE('',#56989,#14414);
#9949=LINE('',#56991,#14415);
#9950=LINE('',#56993,#14416);
#9951=LINE('',#56997,#14417);
#9952=LINE('',#56998,#14418);
#9953=LINE('',#57000,#14419);
#9954=LINE('',#57002,#14420);
#9955=LINE('',#57006,#14421);
#9956=LINE('',#57007,#14422);
#9957=LINE('',#57009,#14423);
#9958=LINE('',#57011,#14424);
#9959=LINE('',#57015,#14425);
#9960=LINE('',#57016,#14426);
#9961=LINE('',#57018,#14427);
#9962=LINE('',#57020,#14428);
#9963=LINE('',#57024,#14429);
#9964=LINE('',#57025,#14430);
#9965=LINE('',#57027,#14431);
#9966=LINE('',#57029,#14432);
#9967=LINE('',#57033,#14433);
#9968=LINE('',#57034,#14434);
#9969=LINE('',#57036,#14435);
#9970=LINE('',#57038,#14436);
#9971=LINE('',#57042,#14437);
#9972=LINE('',#57043,#14438);
#9973=LINE('',#57045,#14439);
#9974=LINE('',#57047,#14440);
#9975=LINE('',#57051,#14441);
#9976=LINE('',#57052,#14442);
#9977=LINE('',#57054,#14443);
#9978=LINE('',#57056,#14444);
#9979=LINE('',#57060,#14445);
#9980=LINE('',#57061,#14446);
#9981=LINE('',#57063,#14447);
#9982=LINE('',#57065,#14448);
#9983=LINE('',#57069,#14449);
#9984=LINE('',#57070,#14450);
#9985=LINE('',#57072,#14451);
#9986=LINE('',#57074,#14452);
#9987=LINE('',#57078,#14453);
#9988=LINE('',#57079,#14454);
#9989=LINE('',#57081,#14455);
#9990=LINE('',#57083,#14456);
#9991=LINE('',#57087,#14457);
#9992=LINE('',#57088,#14458);
#9993=LINE('',#57090,#14459);
#9994=LINE('',#57092,#14460);
#9995=LINE('',#57096,#14461);
#9996=LINE('',#57097,#14462);
#9997=LINE('',#57099,#14463);
#9998=LINE('',#57101,#14464);
#9999=LINE('',#57105,#14465);
#10000=LINE('',#57106,#14466);
#10001=LINE('',#57108,#14467);
#10002=LINE('',#57110,#14468);
#10003=LINE('',#57114,#14469);
#10004=LINE('',#57115,#14470);
#10005=LINE('',#57117,#14471);
#10006=LINE('',#57119,#14472);
#10007=LINE('',#57123,#14473);
#10008=LINE('',#57124,#14474);
#10009=LINE('',#57126,#14475);
#10010=LINE('',#57128,#14476);
#10011=LINE('',#57132,#14477);
#10012=LINE('',#57133,#14478);
#10013=LINE('',#57135,#14479);
#10014=LINE('',#57137,#14480);
#10015=LINE('',#57141,#14481);
#10016=LINE('',#57142,#14482);
#10017=LINE('',#57144,#14483);
#10018=LINE('',#57146,#14484);
#10019=LINE('',#57150,#14485);
#10020=LINE('',#57151,#14486);
#10021=LINE('',#57153,#14487);
#10022=LINE('',#57155,#14488);
#10023=LINE('',#57159,#14489);
#10024=LINE('',#57160,#14490);
#10025=LINE('',#57162,#14491);
#10026=LINE('',#57164,#14492);
#10027=LINE('',#57168,#14493);
#10028=LINE('',#57169,#14494);
#10029=LINE('',#57171,#14495);
#10030=LINE('',#57173,#14496);
#10031=LINE('',#57177,#14497);
#10032=LINE('',#57178,#14498);
#10033=LINE('',#57180,#14499);
#10034=LINE('',#57182,#14500);
#10035=LINE('',#57186,#14501);
#10036=LINE('',#57187,#14502);
#10037=LINE('',#57189,#14503);
#10038=LINE('',#57191,#14504);
#10039=LINE('',#57195,#14505);
#10040=LINE('',#57196,#14506);
#10041=LINE('',#57198,#14507);
#10042=LINE('',#57200,#14508);
#10043=LINE('',#57204,#14509);
#10044=LINE('',#57205,#14510);
#10045=LINE('',#57207,#14511);
#10046=LINE('',#57209,#14512);
#10047=LINE('',#57213,#14513);
#10048=LINE('',#57214,#14514);
#10049=LINE('',#57216,#14515);
#10050=LINE('',#57218,#14516);
#10051=LINE('',#57222,#14517);
#10052=LINE('',#57223,#14518);
#10053=LINE('',#57225,#14519);
#10054=LINE('',#57227,#14520);
#10055=LINE('',#57231,#14521);
#10056=LINE('',#57232,#14522);
#10057=LINE('',#57234,#14523);
#10058=LINE('',#57236,#14524);
#10059=LINE('',#57240,#14525);
#10060=LINE('',#57241,#14526);
#10061=LINE('',#57243,#14527);
#10062=LINE('',#57245,#14528);
#10063=LINE('',#57249,#14529);
#10064=LINE('',#57250,#14530);
#10065=LINE('',#57252,#14531);
#10066=LINE('',#57254,#14532);
#10067=LINE('',#57258,#14533);
#10068=LINE('',#57259,#14534);
#10069=LINE('',#57261,#14535);
#10070=LINE('',#57263,#14536);
#10071=LINE('',#57267,#14537);
#10072=LINE('',#57268,#14538);
#10073=LINE('',#57270,#14539);
#10074=LINE('',#57272,#14540);
#10075=LINE('',#57276,#14541);
#10076=LINE('',#57277,#14542);
#10077=LINE('',#57279,#14543);
#10078=LINE('',#57281,#14544);
#10079=LINE('',#57285,#14545);
#10080=LINE('',#57286,#14546);
#10081=LINE('',#57288,#14547);
#10082=LINE('',#57290,#14548);
#10083=LINE('',#57294,#14549);
#10084=LINE('',#57295,#14550);
#10085=LINE('',#57297,#14551);
#10086=LINE('',#57299,#14552);
#10087=LINE('',#57303,#14553);
#10088=LINE('',#57304,#14554);
#10089=LINE('',#57306,#14555);
#10090=LINE('',#57308,#14556);
#10091=LINE('',#57312,#14557);
#10092=LINE('',#57313,#14558);
#10093=LINE('',#57315,#14559);
#10094=LINE('',#57317,#14560);
#10095=LINE('',#57321,#14561);
#10096=LINE('',#57322,#14562);
#10097=LINE('',#57324,#14563);
#10098=LINE('',#57326,#14564);
#10099=LINE('',#57330,#14565);
#10100=LINE('',#57331,#14566);
#10101=LINE('',#57333,#14567);
#10102=LINE('',#57335,#14568);
#10103=LINE('',#57339,#14569);
#10104=LINE('',#57340,#14570);
#10105=LINE('',#57342,#14571);
#10106=LINE('',#57344,#14572);
#10107=LINE('',#57348,#14573);
#10108=LINE('',#57349,#14574);
#10109=LINE('',#57351,#14575);
#10110=LINE('',#57353,#14576);
#10111=LINE('',#57357,#14577);
#10112=LINE('',#57358,#14578);
#10113=LINE('',#57360,#14579);
#10114=LINE('',#57362,#14580);
#10115=LINE('',#57366,#14581);
#10116=LINE('',#57367,#14582);
#10117=LINE('',#57369,#14583);
#10118=LINE('',#57371,#14584);
#10119=LINE('',#57375,#14585);
#10120=LINE('',#57376,#14586);
#10121=LINE('',#57378,#14587);
#10122=LINE('',#57380,#14588);
#10123=LINE('',#57384,#14589);
#10124=LINE('',#57385,#14590);
#10125=LINE('',#57387,#14591);
#10126=LINE('',#57389,#14592);
#10127=LINE('',#57393,#14593);
#10128=LINE('',#57394,#14594);
#10129=LINE('',#57396,#14595);
#10130=LINE('',#57398,#14596);
#10131=LINE('',#57402,#14597);
#10132=LINE('',#57403,#14598);
#10133=LINE('',#57405,#14599);
#10134=LINE('',#57407,#14600);
#10135=LINE('',#57411,#14601);
#10136=LINE('',#57412,#14602);
#10137=LINE('',#57414,#14603);
#10138=LINE('',#57416,#14604);
#10139=LINE('',#57420,#14605);
#10140=LINE('',#57421,#14606);
#10141=LINE('',#57423,#14607);
#10142=LINE('',#57425,#14608);
#10143=LINE('',#57429,#14609);
#10144=LINE('',#57430,#14610);
#10145=LINE('',#57432,#14611);
#10146=LINE('',#57434,#14612);
#10147=LINE('',#57438,#14613);
#10148=LINE('',#57439,#14614);
#10149=LINE('',#57441,#14615);
#10150=LINE('',#57443,#14616);
#10151=LINE('',#57447,#14617);
#10152=LINE('',#57448,#14618);
#10153=LINE('',#57450,#14619);
#10154=LINE('',#57452,#14620);
#10155=LINE('',#57456,#14621);
#10156=LINE('',#57457,#14622);
#10157=LINE('',#57459,#14623);
#10158=LINE('',#57461,#14624);
#10159=LINE('',#57465,#14625);
#10160=LINE('',#57466,#14626);
#10161=LINE('',#57468,#14627);
#10162=LINE('',#57470,#14628);
#10163=LINE('',#57474,#14629);
#10164=LINE('',#57475,#14630);
#10165=LINE('',#57477,#14631);
#10166=LINE('',#57479,#14632);
#10167=LINE('',#57483,#14633);
#10168=LINE('',#57484,#14634);
#10169=LINE('',#57486,#14635);
#10170=LINE('',#57488,#14636);
#10171=LINE('',#57492,#14637);
#10172=LINE('',#57493,#14638);
#10173=LINE('',#57495,#14639);
#10174=LINE('',#57497,#14640);
#10175=LINE('',#57501,#14641);
#10176=LINE('',#57502,#14642);
#10177=LINE('',#57504,#14643);
#10178=LINE('',#57506,#14644);
#10179=LINE('',#57510,#14645);
#10180=LINE('',#57511,#14646);
#10181=LINE('',#57513,#14647);
#10182=LINE('',#57515,#14648);
#10183=LINE('',#57519,#14649);
#10184=LINE('',#57520,#14650);
#10185=LINE('',#57522,#14651);
#10186=LINE('',#57524,#14652);
#10187=LINE('',#57528,#14653);
#10188=LINE('',#57529,#14654);
#10189=LINE('',#57531,#14655);
#10190=LINE('',#57533,#14656);
#10191=LINE('',#57537,#14657);
#10192=LINE('',#57538,#14658);
#10193=LINE('',#57540,#14659);
#10194=LINE('',#57542,#14660);
#10195=LINE('',#57546,#14661);
#10196=LINE('',#57547,#14662);
#10197=LINE('',#57549,#14663);
#10198=LINE('',#57551,#14664);
#10199=LINE('',#57555,#14665);
#10200=LINE('',#57556,#14666);
#10201=LINE('',#57558,#14667);
#10202=LINE('',#57560,#14668);
#10203=LINE('',#57564,#14669);
#10204=LINE('',#57565,#14670);
#10205=LINE('',#57567,#14671);
#10206=LINE('',#57569,#14672);
#10207=LINE('',#57573,#14673);
#10208=LINE('',#57574,#14674);
#10209=LINE('',#57576,#14675);
#10210=LINE('',#57578,#14676);
#10211=LINE('',#57582,#14677);
#10212=LINE('',#57583,#14678);
#10213=LINE('',#57585,#14679);
#10214=LINE('',#57587,#14680);
#10215=LINE('',#57591,#14681);
#10216=LINE('',#57592,#14682);
#10217=LINE('',#57594,#14683);
#10218=LINE('',#57596,#14684);
#10219=LINE('',#57600,#14685);
#10220=LINE('',#57601,#14686);
#10221=LINE('',#57603,#14687);
#10222=LINE('',#57605,#14688);
#10223=LINE('',#57609,#14689);
#10224=LINE('',#57610,#14690);
#10225=LINE('',#57612,#14691);
#10226=LINE('',#57614,#14692);
#10227=LINE('',#57618,#14693);
#10228=LINE('',#57619,#14694);
#10229=LINE('',#57621,#14695);
#10230=LINE('',#57623,#14696);
#10231=LINE('',#57627,#14697);
#10232=LINE('',#57628,#14698);
#10233=LINE('',#57630,#14699);
#10234=LINE('',#57632,#14700);
#10235=LINE('',#57636,#14701);
#10236=LINE('',#57637,#14702);
#10237=LINE('',#57639,#14703);
#10238=LINE('',#57641,#14704);
#10239=LINE('',#57645,#14705);
#10240=LINE('',#57646,#14706);
#10241=LINE('',#57648,#14707);
#10242=LINE('',#57650,#14708);
#10243=LINE('',#57654,#14709);
#10244=LINE('',#57655,#14710);
#10245=LINE('',#57657,#14711);
#10246=LINE('',#57659,#14712);
#10247=LINE('',#57663,#14713);
#10248=LINE('',#57664,#14714);
#10249=LINE('',#57666,#14715);
#10250=LINE('',#57668,#14716);
#10251=LINE('',#57672,#14717);
#10252=LINE('',#57673,#14718);
#10253=LINE('',#57675,#14719);
#10254=LINE('',#57677,#14720);
#10255=LINE('',#57681,#14721);
#10256=LINE('',#57682,#14722);
#10257=LINE('',#57684,#14723);
#10258=LINE('',#57686,#14724);
#10259=LINE('',#57690,#14725);
#10260=LINE('',#57691,#14726);
#10261=LINE('',#57693,#14727);
#10262=LINE('',#57695,#14728);
#10263=LINE('',#57699,#14729);
#10264=LINE('',#57700,#14730);
#10265=LINE('',#57702,#14731);
#10266=LINE('',#57704,#14732);
#10267=LINE('',#57708,#14733);
#10268=LINE('',#57709,#14734);
#10269=LINE('',#57711,#14735);
#10270=LINE('',#57713,#14736);
#10271=LINE('',#57717,#14737);
#10272=LINE('',#57718,#14738);
#10273=LINE('',#57720,#14739);
#10274=LINE('',#57722,#14740);
#10275=LINE('',#57726,#14741);
#10276=LINE('',#57727,#14742);
#10277=LINE('',#57729,#14743);
#10278=LINE('',#57731,#14744);
#10279=LINE('',#57735,#14745);
#10280=LINE('',#57736,#14746);
#10281=LINE('',#57738,#14747);
#10282=LINE('',#57740,#14748);
#10283=LINE('',#57744,#14749);
#10284=LINE('',#57745,#14750);
#10285=LINE('',#57747,#14751);
#10286=LINE('',#57749,#14752);
#10287=LINE('',#57753,#14753);
#10288=LINE('',#57754,#14754);
#10289=LINE('',#57756,#14755);
#10290=LINE('',#57758,#14756);
#10291=LINE('',#57762,#14757);
#10292=LINE('',#57763,#14758);
#10293=LINE('',#57765,#14759);
#10294=LINE('',#57767,#14760);
#10295=LINE('',#57771,#14761);
#10296=LINE('',#57772,#14762);
#10297=LINE('',#57774,#14763);
#10298=LINE('',#57776,#14764);
#10299=LINE('',#57780,#14765);
#10300=LINE('',#57781,#14766);
#10301=LINE('',#57783,#14767);
#10302=LINE('',#57785,#14768);
#10303=LINE('',#57789,#14769);
#10304=LINE('',#57790,#14770);
#10305=LINE('',#57792,#14771);
#10306=LINE('',#57794,#14772);
#10307=LINE('',#57798,#14773);
#10308=LINE('',#57799,#14774);
#10309=LINE('',#57801,#14775);
#10310=LINE('',#57803,#14776);
#10311=LINE('',#57807,#14777);
#10312=LINE('',#57808,#14778);
#10313=LINE('',#57810,#14779);
#10314=LINE('',#57812,#14780);
#10315=LINE('',#57816,#14781);
#10316=LINE('',#57817,#14782);
#10317=LINE('',#57819,#14783);
#10318=LINE('',#57821,#14784);
#10319=LINE('',#57825,#14785);
#10320=LINE('',#57826,#14786);
#10321=LINE('',#57828,#14787);
#10322=LINE('',#57830,#14788);
#10323=LINE('',#57834,#14789);
#10324=LINE('',#57835,#14790);
#10325=LINE('',#57837,#14791);
#10326=LINE('',#57839,#14792);
#10327=LINE('',#57843,#14793);
#10328=LINE('',#57844,#14794);
#10329=LINE('',#57846,#14795);
#10330=LINE('',#57848,#14796);
#10331=LINE('',#57852,#14797);
#10332=LINE('',#57853,#14798);
#10333=LINE('',#57855,#14799);
#10334=LINE('',#57857,#14800);
#10335=LINE('',#57861,#14801);
#10336=LINE('',#57862,#14802);
#10337=LINE('',#57864,#14803);
#10338=LINE('',#57866,#14804);
#10339=LINE('',#57870,#14805);
#10340=LINE('',#57871,#14806);
#10341=LINE('',#57873,#14807);
#10342=LINE('',#57875,#14808);
#10343=LINE('',#57879,#14809);
#10344=LINE('',#57880,#14810);
#10345=LINE('',#57882,#14811);
#10346=LINE('',#57884,#14812);
#10347=LINE('',#57888,#14813);
#10348=LINE('',#57889,#14814);
#10349=LINE('',#57891,#14815);
#10350=LINE('',#57893,#14816);
#10351=LINE('',#57897,#14817);
#10352=LINE('',#57898,#14818);
#10353=LINE('',#57900,#14819);
#10354=LINE('',#57902,#14820);
#10355=LINE('',#57906,#14821);
#10356=LINE('',#57907,#14822);
#10357=LINE('',#57909,#14823);
#10358=LINE('',#57911,#14824);
#10359=LINE('',#57915,#14825);
#10360=LINE('',#57916,#14826);
#10361=LINE('',#57918,#14827);
#10362=LINE('',#57920,#14828);
#10363=LINE('',#57924,#14829);
#10364=LINE('',#57925,#14830);
#10365=LINE('',#57927,#14831);
#10366=LINE('',#57929,#14832);
#10367=LINE('',#57933,#14833);
#10368=LINE('',#57934,#14834);
#10369=LINE('',#57936,#14835);
#10370=LINE('',#57938,#14836);
#10371=LINE('',#57942,#14837);
#10372=LINE('',#57943,#14838);
#10373=LINE('',#57945,#14839);
#10374=LINE('',#57947,#14840);
#10375=LINE('',#57951,#14841);
#10376=LINE('',#57952,#14842);
#10377=LINE('',#57954,#14843);
#10378=LINE('',#57956,#14844);
#10379=LINE('',#57960,#14845);
#10380=LINE('',#57961,#14846);
#10381=LINE('',#57963,#14847);
#10382=LINE('',#57965,#14848);
#10383=LINE('',#57969,#14849);
#10384=LINE('',#57970,#14850);
#10385=LINE('',#57972,#14851);
#10386=LINE('',#57974,#14852);
#10387=LINE('',#57978,#14853);
#10388=LINE('',#57979,#14854);
#10389=LINE('',#57981,#14855);
#10390=LINE('',#57983,#14856);
#10391=LINE('',#57987,#14857);
#10392=LINE('',#57988,#14858);
#10393=LINE('',#57990,#14859);
#10394=LINE('',#57992,#14860);
#10395=LINE('',#57996,#14861);
#10396=LINE('',#57997,#14862);
#10397=LINE('',#57999,#14863);
#10398=LINE('',#58001,#14864);
#10399=LINE('',#58005,#14865);
#10400=LINE('',#58006,#14866);
#10401=LINE('',#58008,#14867);
#10402=LINE('',#58010,#14868);
#10403=LINE('',#58014,#14869);
#10404=LINE('',#58015,#14870);
#10405=LINE('',#58017,#14871);
#10406=LINE('',#58019,#14872);
#10407=LINE('',#58023,#14873);
#10408=LINE('',#58024,#14874);
#10409=LINE('',#58026,#14875);
#10410=LINE('',#58028,#14876);
#10411=LINE('',#58032,#14877);
#10412=LINE('',#58033,#14878);
#10413=LINE('',#58035,#14879);
#10414=LINE('',#58037,#14880);
#10415=LINE('',#58041,#14881);
#10416=LINE('',#58042,#14882);
#10417=LINE('',#58044,#14883);
#10418=LINE('',#58046,#14884);
#10419=LINE('',#58050,#14885);
#10420=LINE('',#58051,#14886);
#10421=LINE('',#58053,#14887);
#10422=LINE('',#58055,#14888);
#10423=LINE('',#58059,#14889);
#10424=LINE('',#58060,#14890);
#10425=LINE('',#58062,#14891);
#10426=LINE('',#58064,#14892);
#10427=LINE('',#58068,#14893);
#10428=LINE('',#58069,#14894);
#10429=LINE('',#58071,#14895);
#10430=LINE('',#58073,#14896);
#10431=LINE('',#58077,#14897);
#10432=LINE('',#58078,#14898);
#10433=LINE('',#58080,#14899);
#10434=LINE('',#58082,#14900);
#10435=LINE('',#58086,#14901);
#10436=LINE('',#58087,#14902);
#10437=LINE('',#58089,#14903);
#10438=LINE('',#58091,#14904);
#10439=LINE('',#58095,#14905);
#10440=LINE('',#58096,#14906);
#10441=LINE('',#58098,#14907);
#10442=LINE('',#58100,#14908);
#10443=LINE('',#58104,#14909);
#10444=LINE('',#58105,#14910);
#10445=LINE('',#58107,#14911);
#10446=LINE('',#58109,#14912);
#10447=LINE('',#58113,#14913);
#10448=LINE('',#58114,#14914);
#10449=LINE('',#58116,#14915);
#10450=LINE('',#58118,#14916);
#10451=LINE('',#58122,#14917);
#10452=LINE('',#58123,#14918);
#10453=LINE('',#58125,#14919);
#10454=LINE('',#58127,#14920);
#10455=LINE('',#58131,#14921);
#10456=LINE('',#58132,#14922);
#10457=LINE('',#58134,#14923);
#10458=LINE('',#58136,#14924);
#10459=LINE('',#58140,#14925);
#10460=LINE('',#58141,#14926);
#10461=LINE('',#58143,#14927);
#10462=LINE('',#58145,#14928);
#10463=LINE('',#58149,#14929);
#10464=LINE('',#58150,#14930);
#10465=LINE('',#58152,#14931);
#10466=LINE('',#58154,#14932);
#10467=LINE('',#58158,#14933);
#10468=LINE('',#58159,#14934);
#10469=LINE('',#58161,#14935);
#10470=LINE('',#58163,#14936);
#10471=LINE('',#58167,#14937);
#10472=LINE('',#58168,#14938);
#10473=LINE('',#58170,#14939);
#10474=LINE('',#58172,#14940);
#10475=VECTOR('',#38815,10.);
#10476=VECTOR('',#38816,10.);
#10477=VECTOR('',#38817,10.);
#10478=VECTOR('',#38820,10.);
#10479=VECTOR('',#38821,10.);
#10480=VECTOR('',#38822,10.);
#10481=VECTOR('',#38825,10.);
#10482=VECTOR('',#38826,10.);
#10483=VECTOR('',#38827,10.);
#10484=VECTOR('',#38830,10.);
#10485=VECTOR('',#38831,10.);
#10486=VECTOR('',#38832,10.);
#10487=VECTOR('',#38835,10.);
#10488=VECTOR('',#38836,10.);
#10489=VECTOR('',#38837,10.);
#10490=VECTOR('',#38840,10.);
#10491=VECTOR('',#38841,10.);
#10492=VECTOR('',#38842,10.);
#10493=VECTOR('',#38845,10.);
#10494=VECTOR('',#38846,10.);
#10495=VECTOR('',#38847,10.);
#10496=VECTOR('',#38850,10.);
#10497=VECTOR('',#38851,10.);
#10498=VECTOR('',#38852,10.);
#10499=VECTOR('',#38855,10.);
#10500=VECTOR('',#38856,10.);
#10501=VECTOR('',#38857,10.);
#10502=VECTOR('',#38860,10.);
#10503=VECTOR('',#38861,10.);
#10504=VECTOR('',#38862,10.);
#10505=VECTOR('',#38865,10.);
#10506=VECTOR('',#38866,10.);
#10507=VECTOR('',#38867,10.);
#10508=VECTOR('',#38870,10.);
#10509=VECTOR('',#38871,10.);
#10510=VECTOR('',#38872,10.);
#10511=VECTOR('',#38875,10.);
#10512=VECTOR('',#38876,10.);
#10513=VECTOR('',#38877,10.);
#10514=VECTOR('',#38880,10.);
#10515=VECTOR('',#38881,10.);
#10516=VECTOR('',#38882,10.);
#10517=VECTOR('',#38885,10.);
#10518=VECTOR('',#38886,10.);
#10519=VECTOR('',#38887,10.);
#10520=VECTOR('',#38888,10.);
#10521=VECTOR('',#38889,10.);
#10522=VECTOR('',#38890,10.);
#10523=VECTOR('',#38891,10.);
#10524=VECTOR('',#38892,10.);
#10525=VECTOR('',#38893,10.);
#10526=VECTOR('',#38894,10.);
#10527=VECTOR('',#38895,10.);
#10528=VECTOR('',#38896,10.);
#10529=VECTOR('',#38897,10.);
#10530=VECTOR('',#38898,10.);
#10531=VECTOR('',#38899,10.);
#10532=VECTOR('',#38900,10.);
#10533=VECTOR('',#38901,10.);
#10534=VECTOR('',#38902,10.);
#10535=VECTOR('',#38903,10.);
#10536=VECTOR('',#38904,10.);
#10537=VECTOR('',#38905,10.);
#10538=VECTOR('',#38906,10.);
#10539=VECTOR('',#38907,10.);
#10540=VECTOR('',#38908,10.);
#10541=VECTOR('',#38909,10.);
#10542=VECTOR('',#38910,10.);
#10543=VECTOR('',#38911,10.);
#10544=VECTOR('',#38912,10.);
#10545=VECTOR('',#38913,10.);
#10546=VECTOR('',#38914,10.);
#10547=VECTOR('',#38915,10.);
#10548=VECTOR('',#38916,10.);
#10549=VECTOR('',#38917,10.);
#10550=VECTOR('',#38918,10.);
#10551=VECTOR('',#38919,10.);
#10552=VECTOR('',#38920,10.);
#10553=VECTOR('',#38921,10.);
#10554=VECTOR('',#38922,10.);
#10555=VECTOR('',#38923,10.);
#10556=VECTOR('',#38924,10.);
#10557=VECTOR('',#38925,10.);
#10558=VECTOR('',#38926,10.);
#10559=VECTOR('',#38927,10.);
#10560=VECTOR('',#38928,10.);
#10561=VECTOR('',#38929,10.);
#10562=VECTOR('',#38930,10.);
#10563=VECTOR('',#38931,10.);
#10564=VECTOR('',#38932,10.);
#10565=VECTOR('',#38933,10.);
#10566=VECTOR('',#38934,10.);
#10567=VECTOR('',#38935,10.);
#10568=VECTOR('',#38936,10.);
#10569=VECTOR('',#38939,10.);
#10570=VECTOR('',#38942,10.);
#10571=VECTOR('',#38945,10.);
#10572=VECTOR('',#38948,10.);
#10573=VECTOR('',#38949,10.);
#10574=VECTOR('',#38950,10.);
#10575=VECTOR('',#38951,10.);
#10576=VECTOR('',#38952,10.);
#10577=VECTOR('',#38955,10.);
#10578=VECTOR('',#38958,10.);
#10579=VECTOR('',#38961,10.);
#10580=VECTOR('',#38964,10.);
#10581=VECTOR('',#38965,10.);
#10582=VECTOR('',#38966,10.);
#10583=VECTOR('',#38967,10.);
#10584=VECTOR('',#38968,10.);
#10585=VECTOR('',#38969,10.);
#10586=VECTOR('',#38970,10.);
#10587=VECTOR('',#38971,10.);
#10588=VECTOR('',#38972,10.);
#10589=VECTOR('',#38973,10.);
#10590=VECTOR('',#38974,10.);
#10591=VECTOR('',#38977,10.);
#10592=VECTOR('',#38980,10.);
#10593=VECTOR('',#38983,10.);
#10594=VECTOR('',#38986,10.);
#10595=VECTOR('',#38987,10.);
#10596=VECTOR('',#38988,10.);
#10597=VECTOR('',#38989,10.);
#10598=VECTOR('',#38990,10.);
#10599=VECTOR('',#38993,10.);
#10600=VECTOR('',#38996,10.);
#10601=VECTOR('',#38999,10.);
#10602=VECTOR('',#39002,10.);
#10603=VECTOR('',#39003,10.);
#10604=VECTOR('',#39004,10.);
#10605=VECTOR('',#39005,10.);
#10606=VECTOR('',#39006,10.);
#10607=VECTOR('',#39007,10.);
#10608=VECTOR('',#39008,10.);
#10609=VECTOR('',#39009,10.);
#10610=VECTOR('',#39010,10.);
#10611=VECTOR('',#39011,10.);
#10612=VECTOR('',#39012,10.);
#10613=VECTOR('',#39013,10.);
#10614=VECTOR('',#39014,10.);
#10615=VECTOR('',#39015,10.);
#10616=VECTOR('',#39016,10.);
#10617=VECTOR('',#39017,10.);
#10618=VECTOR('',#39018,10.);
#10619=VECTOR('',#39019,10.);
#10620=VECTOR('',#39020,10.);
#10621=VECTOR('',#39021,10.);
#10622=VECTOR('',#39022,10.);
#10623=VECTOR('',#39023,10.);
#10624=VECTOR('',#39024,10.);
#10625=VECTOR('',#39025,10.);
#10626=VECTOR('',#39026,10.);
#10627=VECTOR('',#39027,10.);
#10628=VECTOR('',#39028,10.);
#10629=VECTOR('',#39029,10.);
#10630=VECTOR('',#39030,10.);
#10631=VECTOR('',#39031,10.);
#10632=VECTOR('',#39032,10.);
#10633=VECTOR('',#39033,10.);
#10634=VECTOR('',#39034,10.);
#10635=VECTOR('',#39035,10.);
#10636=VECTOR('',#39036,10.);
#10637=VECTOR('',#39037,10.);
#10638=VECTOR('',#39038,10.);
#10639=VECTOR('',#39039,10.);
#10640=VECTOR('',#39040,10.);
#10641=VECTOR('',#39041,10.);
#10642=VECTOR('',#39042,10.);
#10643=VECTOR('',#39043,10.);
#10644=VECTOR('',#39044,10.);
#10645=VECTOR('',#39045,10.);
#10646=VECTOR('',#39046,10.);
#10647=VECTOR('',#39047,10.);
#10648=VECTOR('',#39048,10.);
#10649=VECTOR('',#39049,10.);
#10650=VECTOR('',#39050,10.);
#10651=VECTOR('',#39051,10.);
#10652=VECTOR('',#39052,10.);
#10653=VECTOR('',#39053,10.);
#10654=VECTOR('',#39054,10.);
#10655=VECTOR('',#39055,10.);
#10656=VECTOR('',#39056,10.);
#10657=VECTOR('',#39057,10.);
#10658=VECTOR('',#39058,10.);
#10659=VECTOR('',#39059,10.);
#10660=VECTOR('',#39060,10.);
#10661=VECTOR('',#39061,10.);
#10662=VECTOR('',#39062,10.);
#10663=VECTOR('',#39063,10.);
#10664=VECTOR('',#39064,10.);
#10665=VECTOR('',#39065,10.);
#10666=VECTOR('',#39066,10.);
#10667=VECTOR('',#39067,10.);
#10668=VECTOR('',#39068,10.);
#10669=VECTOR('',#39069,10.);
#10670=VECTOR('',#39070,10.);
#10671=VECTOR('',#39071,10.);
#10672=VECTOR('',#39072,10.);
#10673=VECTOR('',#39073,10.);
#10674=VECTOR('',#39074,10.);
#10675=VECTOR('',#39075,10.);
#10676=VECTOR('',#39076,10.);
#10677=VECTOR('',#39077,10.);
#10678=VECTOR('',#39078,10.);
#10679=VECTOR('',#39079,10.);
#10680=VECTOR('',#39080,10.);
#10681=VECTOR('',#39081,10.);
#10682=VECTOR('',#39082,10.);
#10683=VECTOR('',#39083,10.);
#10684=VECTOR('',#39086,10.);
#10685=VECTOR('',#39089,10.);
#10686=VECTOR('',#39094,10.);
#10687=VECTOR('',#39097,10.);
#10688=VECTOR('',#39102,10.);
#10689=VECTOR('',#39103,10.);
#10690=VECTOR('',#39104,10.);
#10691=VECTOR('',#39105,10.);
#10692=VECTOR('',#39108,10.);
#10693=VECTOR('',#39109,10.);
#10694=VECTOR('',#39110,10.);
#10695=VECTOR('',#39111,10.);
#10696=VECTOR('',#39116,10.);
#10697=VECTOR('',#39119,10.);
#10698=VECTOR('',#39120,10.);
#10699=VECTOR('',#39121,10.);
#10700=VECTOR('',#39122,10.);
#10701=VECTOR('',#39123,10.);
#10702=VECTOR('',#39124,10.);
#10703=VECTOR('',#39125,10.);
#10704=VECTOR('',#39128,10.);
#10705=VECTOR('',#39131,10.);
#10706=VECTOR('',#39134,10.);
#10707=VECTOR('',#39137,10.);
#10708=VECTOR('',#39140,10.);
#10709=VECTOR('',#39141,10.);
#10710=VECTOR('',#39142,10.);
#10711=VECTOR('',#39143,10.);
#10712=VECTOR('',#39144,10.);
#10713=VECTOR('',#39145,10.);
#10714=VECTOR('',#39146,10.);
#10715=VECTOR('',#39149,10.);
#10716=VECTOR('',#39156,10.);
#10717=VECTOR('',#39159,10.);
#10718=VECTOR('',#39162,10.);
#10719=VECTOR('',#39165,10.);
#10720=VECTOR('',#39168,10.);
#10721=VECTOR('',#39171,10.);
#10722=VECTOR('',#39174,10.);
#10723=VECTOR('',#39177,10.);
#10724=VECTOR('',#39180,10.);
#10725=VECTOR('',#39183,10.);
#10726=VECTOR('',#39184,10.);
#10727=VECTOR('',#39185,10.);
#10728=VECTOR('',#39186,10.);
#10729=VECTOR('',#39187,10.);
#10730=VECTOR('',#39190,10.);
#10731=VECTOR('',#39193,10.);
#10732=VECTOR('',#39198,10.);
#10733=VECTOR('',#39201,10.);
#10734=VECTOR('',#39204,10.);
#10735=VECTOR('',#39205,10.);
#10736=VECTOR('',#39206,10.);
#10737=VECTOR('',#39209,10.);
#10738=VECTOR('',#39210,10.);
#10739=VECTOR('',#39211,10.);
#10740=VECTOR('',#39212,10.);
#10741=VECTOR('',#39213,10.);
#10742=VECTOR('',#39214,10.);
#10743=VECTOR('',#39215,10.);
#10744=VECTOR('',#39218,10.);
#10745=VECTOR('',#39223,10.);
#10746=VECTOR('',#39226,10.);
#10747=VECTOR('',#39227,10.);
#10748=VECTOR('',#39228,10.);
#10749=VECTOR('',#39229,10.);
#10750=VECTOR('',#39236,10.);
#10751=VECTOR('',#39239,10.);
#10752=VECTOR('',#39240,10.);
#10753=VECTOR('',#39243,10.);
#10754=VECTOR('',#39244,10.);
#10755=VECTOR('',#39245,10.);
#10756=VECTOR('',#39250,10.);
#10757=VECTOR('',#39251,10.);
#10758=VECTOR('',#39254,10.);
#10759=VECTOR('',#39257,10.);
#10760=VECTOR('',#39258,10.);
#10761=VECTOR('',#39259,10.);
#10762=VECTOR('',#39260,10.);
#10763=VECTOR('',#39261,10.);
#10764=VECTOR('',#39262,10.);
#10765=VECTOR('',#39263,10.);
#10766=VECTOR('',#39264,10.);
#10767=VECTOR('',#39267,10.);
#10768=VECTOR('',#39268,10.);
#10769=VECTOR('',#39269,10.);
#10770=VECTOR('',#39272,10.);
#10771=VECTOR('',#39273,10.);
#10772=VECTOR('',#39274,10.);
#10773=VECTOR('',#39275,10.);
#10774=VECTOR('',#39276,10.);
#10775=VECTOR('',#39279,10.);
#10776=VECTOR('',#39280,10.);
#10777=VECTOR('',#39283,10.);
#10778=VECTOR('',#39286,10.);
#10779=VECTOR('',#39291,10.);
#10780=VECTOR('',#39292,10.);
#10781=VECTOR('',#39295,10.);
#10782=VECTOR('',#39296,10.);
#10783=VECTOR('',#39297,10.);
#10784=VECTOR('',#39300,10.);
#10785=VECTOR('',#39303,10.);
#10786=VECTOR('',#39304,10.);
#10787=VECTOR('',#39307,10.);
#10788=VECTOR('',#39308,10.);
#10789=VECTOR('',#39311,10.);
#10790=VECTOR('',#39312,10.);
#10791=VECTOR('',#39315,10.);
#10792=VECTOR('',#39318,10.);
#10793=VECTOR('',#39319,10.);
#10794=VECTOR('',#39320,10.);
#10795=VECTOR('',#39323,10.);
#10796=VECTOR('',#39324,10.);
#10797=VECTOR('',#39325,10.);
#10798=VECTOR('',#39328,10.);
#10799=VECTOR('',#39331,10.);
#10800=VECTOR('',#39332,10.);
#10801=VECTOR('',#39335,10.);
#10802=VECTOR('',#39338,10.);
#10803=VECTOR('',#39341,10.);
#10804=VECTOR('',#39342,10.);
#10805=VECTOR('',#39343,10.);
#10806=VECTOR('',#39346,10.);
#10807=VECTOR('',#39347,10.);
#10808=VECTOR('',#39348,10.);
#10809=VECTOR('',#39349,10.);
#10810=VECTOR('',#39350,10.);
#10811=VECTOR('',#39353,10.);
#10812=VECTOR('',#39354,10.);
#10813=VECTOR('',#39357,10.);
#10814=VECTOR('',#39360,10.);
#10815=VECTOR('',#39365,10.);
#10816=VECTOR('',#39366,10.);
#10817=VECTOR('',#39367,10.);
#10818=VECTOR('',#39368,10.);
#10819=VECTOR('',#39371,10.);
#10820=VECTOR('',#39372,10.);
#10821=VECTOR('',#39373,10.);
#10822=VECTOR('',#39374,10.);
#10823=VECTOR('',#39375,10.);
#10824=VECTOR('',#39378,10.);
#10825=VECTOR('',#39379,10.);
#10826=VECTOR('',#39380,10.);
#10827=VECTOR('',#39383,10.);
#10828=VECTOR('',#39384,10.);
#10829=VECTOR('',#39387,10.);
#10830=VECTOR('',#39390,10.);
#10831=VECTOR('',#39393,10.);
#10832=VECTOR('',#39394,10.);
#10833=VECTOR('',#39395,10.);
#10834=VECTOR('',#39398,10.);
#10835=VECTOR('',#39399,10.);
#10836=VECTOR('',#39402,10.);
#10837=VECTOR('',#39405,10.);
#10838=VECTOR('',#39408,10.);
#10839=VECTOR('',#39409,10.);
#10840=VECTOR('',#39412,10.);
#10841=VECTOR('',#39415,10.);
#10842=VECTOR('',#39416,10.);
#10843=VECTOR('',#39419,10.);
#10844=VECTOR('',#39422,10.);
#10845=VECTOR('',#39425,10.);
#10846=VECTOR('',#39428,10.);
#10847=VECTOR('',#39433,10.);
#10848=VECTOR('',#39438,10.);
#10849=VECTOR('',#39439,10.);
#10850=VECTOR('',#39442,10.);
#10851=VECTOR('',#39443,10.);
#10852=VECTOR('',#39446,10.);
#10853=VECTOR('',#39449,10.);
#10854=VECTOR('',#39452,10.);
#10855=VECTOR('',#39455,10.);
#10856=VECTOR('',#39458,10.);
#10857=VECTOR('',#39461,10.);
#10858=VECTOR('',#39464,10.);
#10859=VECTOR('',#39465,10.);
#10860=VECTOR('',#39470,10.);
#10861=VECTOR('',#39471,10.);
#10862=VECTOR('',#39482,10.);
#10863=VECTOR('',#39487,10.);
#10864=VECTOR('',#39490,10.);
#10865=VECTOR('',#39493,10.);
#10866=VECTOR('',#39498,10.);
#10867=VECTOR('',#39501,10.);
#10868=VECTOR('',#39504,10.);
#10869=VECTOR('',#39509,10.);
#10870=VECTOR('',#39512,10.);
#10871=VECTOR('',#39521,10.);
#10872=VECTOR('',#39526,10.);
#10873=VECTOR('',#39527,10.);
#10874=VECTOR('',#39534,10.);
#10875=VECTOR('',#39541,10.);
#10876=VECTOR('',#39548,10.);
#10877=VECTOR('',#39549,10.);
#10878=VECTOR('',#39550,10.);
#10879=VECTOR('',#39553,10.);
#10880=VECTOR('',#39556,10.);
#10881=VECTOR('',#39561,10.);
#10882=VECTOR('',#39562,10.);
#10883=VECTOR('',#39563,10.);
#10884=VECTOR('',#39566,10.);
#10885=VECTOR('',#39569,10.);
#10886=VECTOR('',#39572,10.);
#10887=VECTOR('',#39575,10.);
#10888=VECTOR('',#39576,10.);
#10889=VECTOR('',#39577,10.);
#10890=VECTOR('',#39580,10.);
#10891=VECTOR('',#39583,10.);
#10892=VECTOR('',#39586,10.);
#10893=VECTOR('',#39589,10.);
#10894=VECTOR('',#39590,10.);
#10895=VECTOR('',#39591,10.);
#10896=VECTOR('',#39594,10.);
#10897=VECTOR('',#39597,10.);
#10898=VECTOR('',#39600,10.);
#10899=VECTOR('',#39603,10.);
#10900=VECTOR('',#39604,10.);
#10901=VECTOR('',#39605,10.);
#10902=VECTOR('',#39608,10.);
#10903=VECTOR('',#39611,10.);
#10904=VECTOR('',#39614,10.);
#10905=VECTOR('',#39617,10.);
#10906=VECTOR('',#39618,10.);
#10907=VECTOR('',#39619,10.);
#10908=VECTOR('',#39622,10.);
#10909=VECTOR('',#39625,10.);
#10910=VECTOR('',#39628,10.);
#10911=VECTOR('',#39631,10.);
#10912=VECTOR('',#39632,10.);
#10913=VECTOR('',#39633,10.);
#10914=VECTOR('',#39636,10.);
#10915=VECTOR('',#39639,10.);
#10916=VECTOR('',#39642,10.);
#10917=VECTOR('',#39645,10.);
#10918=VECTOR('',#39646,10.);
#10919=VECTOR('',#39647,10.);
#10920=VECTOR('',#39650,10.);
#10921=VECTOR('',#39653,10.);
#10922=VECTOR('',#39656,10.);
#10923=VECTOR('',#39659,10.);
#10924=VECTOR('',#39660,10.);
#10925=VECTOR('',#39661,10.);
#10926=VECTOR('',#39664,10.);
#10927=VECTOR('',#39667,10.);
#10928=VECTOR('',#39670,10.);
#10929=VECTOR('',#39673,10.);
#10930=VECTOR('',#39674,10.);
#10931=VECTOR('',#39675,10.);
#10932=VECTOR('',#39678,10.);
#10933=VECTOR('',#39681,10.);
#10934=VECTOR('',#39684,10.);
#10935=VECTOR('',#39687,10.);
#10936=VECTOR('',#39688,10.);
#10937=VECTOR('',#39689,10.);
#10938=VECTOR('',#39692,10.);
#10939=VECTOR('',#39695,10.);
#10940=VECTOR('',#39698,10.);
#10941=VECTOR('',#39701,10.);
#10942=VECTOR('',#39702,10.);
#10943=VECTOR('',#39703,10.);
#10944=VECTOR('',#39706,10.);
#10945=VECTOR('',#39709,10.);
#10946=VECTOR('',#39712,10.);
#10947=VECTOR('',#39715,10.);
#10948=VECTOR('',#39716,10.);
#10949=VECTOR('',#39717,10.);
#10950=VECTOR('',#39720,10.);
#10951=VECTOR('',#39723,10.);
#10952=VECTOR('',#39726,10.);
#10953=VECTOR('',#39729,10.);
#10954=VECTOR('',#39730,10.);
#10955=VECTOR('',#39731,10.);
#10956=VECTOR('',#39734,10.);
#10957=VECTOR('',#39737,10.);
#10958=VECTOR('',#39740,10.);
#10959=VECTOR('',#39743,10.);
#10960=VECTOR('',#39744,10.);
#10961=VECTOR('',#39745,10.);
#10962=VECTOR('',#39748,10.);
#10963=VECTOR('',#39751,10.);
#10964=VECTOR('',#39754,10.);
#10965=VECTOR('',#39757,10.);
#10966=VECTOR('',#39758,10.);
#10967=VECTOR('',#39759,10.);
#10968=VECTOR('',#39762,10.);
#10969=VECTOR('',#39765,10.);
#10970=VECTOR('',#39768,10.);
#10971=VECTOR('',#39771,10.);
#10972=VECTOR('',#39772,10.);
#10973=VECTOR('',#39773,10.);
#10974=VECTOR('',#39776,10.);
#10975=VECTOR('',#39779,10.);
#10976=VECTOR('',#39782,10.);
#10977=VECTOR('',#39785,10.);
#10978=VECTOR('',#39786,10.);
#10979=VECTOR('',#39787,10.);
#10980=VECTOR('',#39790,10.);
#10981=VECTOR('',#39793,10.);
#10982=VECTOR('',#39796,10.);
#10983=VECTOR('',#39799,10.);
#10984=VECTOR('',#39800,10.);
#10985=VECTOR('',#39801,10.);
#10986=VECTOR('',#39804,10.);
#10987=VECTOR('',#39807,10.);
#10988=VECTOR('',#39810,10.);
#10989=VECTOR('',#39813,10.);
#10990=VECTOR('',#39814,10.);
#10991=VECTOR('',#39815,10.);
#10992=VECTOR('',#39818,10.);
#10993=VECTOR('',#39821,10.);
#10994=VECTOR('',#39824,10.);
#10995=VECTOR('',#39827,10.);
#10996=VECTOR('',#39828,10.);
#10997=VECTOR('',#39829,10.);
#10998=VECTOR('',#39832,10.);
#10999=VECTOR('',#39835,10.);
#11000=VECTOR('',#39838,10.);
#11001=VECTOR('',#39841,10.);
#11002=VECTOR('',#39842,10.);
#11003=VECTOR('',#39843,10.);
#11004=VECTOR('',#39846,10.);
#11005=VECTOR('',#39849,10.);
#11006=VECTOR('',#39852,10.);
#11007=VECTOR('',#39855,10.);
#11008=VECTOR('',#39856,10.);
#11009=VECTOR('',#39857,10.);
#11010=VECTOR('',#39860,10.);
#11011=VECTOR('',#39863,10.);
#11012=VECTOR('',#39866,10.);
#11013=VECTOR('',#39869,10.);
#11014=VECTOR('',#39870,10.);
#11015=VECTOR('',#39871,10.);
#11016=VECTOR('',#39874,10.);
#11017=VECTOR('',#39875,10.);
#11018=VECTOR('',#39878,10.);
#11019=VECTOR('',#39883,10.);
#11020=VECTOR('',#39884,10.);
#11021=VECTOR('',#39885,10.);
#11022=VECTOR('',#39888,10.);
#11023=VECTOR('',#39889,10.);
#11024=VECTOR('',#39892,10.);
#11025=VECTOR('',#39893,10.);
#11026=VECTOR('',#39896,10.);
#11027=VECTOR('',#39899,10.);
#11028=VECTOR('',#39900,10.);
#11029=VECTOR('',#39901,10.);
#11030=VECTOR('',#39904,10.);
#11031=VECTOR('',#39905,10.);
#11032=VECTOR('',#39908,10.);
#11033=VECTOR('',#39909,10.);
#11034=VECTOR('',#39912,10.);
#11035=VECTOR('',#39915,10.);
[truncated: 2,524,008 more chars]
