# Supplementary material for: Approach to Standardized Material Characterization of the Human Lumbopelvic System: Testing and Evaluation
Source: Bioengineering (Basel). 2025 Aug 11;12(8):862. doi: 10.3390/bioengineering12080862 (PMC12383908; doi:10.3390/bioengineering12080862)
Supplement: Supplementary file 1 [file bioengineering-12-00862-s001.zip › File S2 Designs and auxiliaries/Models/ATT_Clamp mount_Support_V01-Spacer_20mm.stp]

ISO-10303-21;
HEADER;
/* Generated by software containing ST-Developer
 * from STEP Tools, Inc. (www.steptools.com) 
 */

FILE_DESCRIPTION(
/* description */ ('',
'CAx-IF Rec.Pracs.---Representation and Presentation of Product Manufa
cturing Information (PMI)---4.0---2014-10-13'),
/* implementation_level */ '2;1');

FILE_NAME(
/* name */ 
'D:\\Gebhardt\\Messeinrichtungen\\02_Zugversuch_Faszie\\Inventor_Final
\\ATT_Clamp\\ATT_Clamp mount_Support_V01-Spacer_20mm.stp',
/* time_stamp */ '2022-08-04T12:03:26+02:00',
/* author */ ('Gebhardt, Marc'),
/* organization */ (''),
/* preprocessor_version */ 'ST-DEVELOPER v18.1',
/* originating_system */ 'Autodesk Inventor 2022',
/* authorisation */ '');

FILE_SCHEMA (('AP242_MANAGED_MODEL_BASED_3D_ENGINEERING_MIM_LF { 1 0 10303 442 1 1 4 }'));
ENDSEC;

DATA;
#10=MECHANICAL_DESIGN_GEOMETRIC_PRESENTATION_REPRESENTATION('',(#39,#40,
#41,#42,#43,#44,#45,#46,#47,#48,#49,#50,#51,#52,#53,#54,#55,#56,#57,#58,
#59,#60,#61,#62,#63,#64,#65),#905);
#11=CONSTRUCTIVE_GEOMETRY_REPRESENTATION_RELATIONSHIP('CGRR','None',#912,
#12);
#12=CONSTRUCTIVE_GEOMETRY_REPRESENTATION('',(#13,#14),#904);
#13=GEOMETRIC_CURVE_SET('Skizze1',(#18,#19,#20,#21,#22,#23,#24,#25,#26,
#27,#28,#29,#30,#31,#885));
#14=GEOMETRIC_CURVE_SET('Skizze2',(#253,#32,#33,#34,#35,#36,#37,#38,#901));
#15=SHAPE_REPRESENTATION_RELATIONSHIP('SRR','None',#912,#16);
#16=ADVANCED_BREP_SHAPE_REPRESENTATION('',(#66),#904);
#17=INVISIBILITY((#40,#41,#42,#43,#44,#45,#46,#47,#48,#49,#50,#51,#52,#53,
#54,#55,#56,#57,#58,#59,#60,#61,#62,#63,#64,#65));
#18=POLYLINE('',(#857,#858));
#19=POLYLINE('',(#859,#860));
#20=POLYLINE('',(#861,#862));
#21=POLYLINE('',(#863,#864));
#22=POLYLINE('',(#865,#866));
#23=POLYLINE('',(#867,#868));
#24=POLYLINE('',(#869,#870));
#25=POLYLINE('',(#871,#872));
#26=POLYLINE('',(#873,#874));
#27=POLYLINE('',(#875,#876));
#28=POLYLINE('',(#877,#878));
#29=POLYLINE('',(#879,#880));
#30=POLYLINE('',(#881,#882));
#31=POLYLINE('',(#883,#884));
#32=POLYLINE('',(#887,#888));
#33=POLYLINE('',(#889,#890));
#34=POLYLINE('',(#891,#892));
#35=POLYLINE('',(#893,#894));
#36=POLYLINE('',(#895,#896));
#37=POLYLINE('',(#897,#898));
#38=POLYLINE('',(#899,#900));
#39=STYLED_ITEM('',(#921),#66);
#40=STYLED_ITEM('',(#923),#18);
#41=STYLED_ITEM('',(#923),#19);
#42=STYLED_ITEM('',(#923),#20);
#43=STYLED_ITEM('',(#923),#21);
#44=STYLED_ITEM('',(#923),#22);
#45=STYLED_ITEM('',(#923),#23);
#46=STYLED_ITEM('',(#923),#24);
#47=STYLED_ITEM('',(#923),#25);
#48=STYLED_ITEM('',(#923),#26);
#49=STYLED_ITEM('',(#923),#27);
#50=STYLED_ITEM('',(#923),#28);
#51=STYLED_ITEM('',(#923),#29);
#52=STYLED_ITEM('',(#923),#30);
#53=STYLED_ITEM('',(#923),#31);
#54=STYLED_ITEM('',(#924),#885);
#55=STYLED_ITEM('',(#923),#253);
#56=STYLED_ITEM('',(#922),#32);
#57=STYLED_ITEM('',(#922),#33);
#58=STYLED_ITEM('',(#922),#34);
#59=STYLED_ITEM('',(#922),#35);
#60=STYLED_ITEM('',(#923),#36);
#61=STYLED_ITEM('',(#922),#37);
#62=STYLED_ITEM('',(#923),#38);
#63=STYLED_ITEM('',(#925),#901);
#64=STYLED_ITEM('',(#926),#13);
#65=STYLED_ITEM('',(#927),#14);
#66=MANIFOLD_SOLID_BREP('Volumenk\X\F6rper1',#518);
#67=CYLINDRICAL_SURFACE('',#551,1.99999999999999);
#68=CYLINDRICAL_SURFACE('',#553,0.4);
#69=CYLINDRICAL_SURFACE('',#556,0.4);
#70=CYLINDRICAL_SURFACE('',#559,0.4);
#71=CYLINDRICAL_SURFACE('',#562,0.4);
#72=CYLINDRICAL_SURFACE('',#565,0.2);
#73=CYLINDRICAL_SURFACE('',#568,0.2);
#74=CYLINDRICAL_SURFACE('',#570,0.2);
#75=CYLINDRICAL_SURFACE('',#573,0.2);
#76=FACE_BOUND('',#209,.T.);
#77=LINE('',#735,#122);
#78=LINE('',#739,#123);
#79=LINE('',#743,#124);
#80=LINE('',#745,#125);
#81=LINE('',#747,#126);
#82=LINE('',#751,#127);
#83=LINE('',#755,#128);
#84=LINE('',#759,#129);
#85=LINE('',#763,#130);
#86=LINE('',#765,#131);
#87=LINE('',#767,#132);
#88=LINE('',#770,#133);
#89=LINE('',#774,#134);
#90=LINE('',#777,#135);
#91=LINE('',#780,#136);
#92=LINE('',#783,#137);
#93=LINE('',#784,#138);
#94=LINE('',#787,#139);
#95=LINE('',#790,#140);
#96=LINE('',#793,#141);
#97=LINE('',#794,#142);
#98=LINE('',#799,#143);
#99=LINE('',#800,#144);
#100=LINE('',#803,#145);
#101=LINE('',#804,#146);
#102=LINE('',#807,#147);
#103=LINE('',#810,#148);
#104=LINE('',#813,#149);
#105=LINE('',#814,#150);
#106=LINE('',#819,#151);
#107=LINE('',#820,#152);
#108=LINE('',#823,#153);
#109=LINE('',#824,#154);
#110=LINE('',#831,#155);
#111=LINE('',#832,#156);
#112=LINE('',#834,#157);
#113=LINE('',#839,#158);
#114=LINE('',#840,#159);
#115=LINE('',#842,#160);
#116=LINE('',#845,#161);
#117=LINE('',#847,#162);
#118=LINE('',#849,#163);
#119=LINE('',#852,#164);
#120=LINE('',#853,#165);
#121=LINE('',#855,#166);
#122=VECTOR('',#598,10.);
#123=VECTOR('',#601,10.);
#124=VECTOR('',#604,10.);
#125=VECTOR('',#605,10.);
#126=VECTOR('',#606,10.);
#127=VECTOR('',#609,10.);
#128=VECTOR('',#612,10.);
#129=VECTOR('',#615,10.);
#130=VECTOR('',#618,10.);
#131=VECTOR('',#619,10.);
#132=VECTOR('',#620,10.);
#133=VECTOR('',#623,10.);
#134=VECTOR('',#628,1.99999999999999);
#135=VECTOR('',#631,10.);
#136=VECTOR('',#634,10.);
#137=VECTOR('',#637,10.);
#138=VECTOR('',#638,10.);
#139=VECTOR('',#641,10.);
#140=VECTOR('',#644,10.);
#141=VECTOR('',#647,10.);
#142=VECTOR('',#648,10.);
#143=VECTOR('',#653,10.);
#144=VECTOR('',#654,10.);
#145=VECTOR('',#657,10.);
#146=VECTOR('',#658,10.);
#147=VECTOR('',#661,10.);
#148=VECTOR('',#664,10.);
#149=VECTOR('',#667,10.);
#150=VECTOR('',#668,10.);
#151=VECTOR('',#673,10.);
#152=VECTOR('',#674,10.);
#153=VECTOR('',#677,10.);
#154=VECTOR('',#678,10.);
#155=VECTOR('',#687,10.);
#156=VECTOR('',#688,10.);
#157=VECTOR('',#691,10.);
#158=VECTOR('',#696,10.);
#159=VECTOR('',#697,10.);
#160=VECTOR('',#700,10.);
#161=VECTOR('',#705,10.);
#162=VECTOR('',#708,10.);
#163=VECTOR('',#711,10.);
#164=VECTOR('',#714,10.);
#165=VECTOR('',#715,10.);
#166=VECTOR('',#718,10.);
#167=PLANE('',#542);
#168=PLANE('',#555);
#169=PLANE('',#558);
#170=PLANE('',#561);
#171=PLANE('',#564);
#172=PLANE('',#567);
#173=PLANE('',#572);
#174=PLANE('',#575);
#175=PLANE('',#576);
#176=PLANE('',#577);
#177=PLANE('',#578);
#178=PLANE('',#579);
#179=PLANE('',#580);
#180=PLANE('',#581);
#181=PLANE('',#582);
#182=FACE_OUTER_BOUND('',#207,.T.);
#183=FACE_OUTER_BOUND('',#208,.T.);
#184=FACE_OUTER_BOUND('',#210,.T.);
#185=FACE_OUTER_BOUND('',#211,.T.);
#186=FACE_OUTER_BOUND('',#212,.T.);
#187=FACE_OUTER_BOUND('',#213,.T.);
#188=FACE_OUTER_BOUND('',#214,.T.);
#189=FACE_OUTER_BOUND('',#215,.T.);
#190=FACE_OUTER_BOUND('',#216,.T.);
#191=FACE_OUTER_BOUND('',#217,.T.);
#192=FACE_OUTER_BOUND('',#218,.T.);
#193=FACE_OUTER_BOUND('',#219,.T.);
#194=FACE_OUTER_BOUND('',#220,.T.);
#195=FACE_OUTER_BOUND('',#221,.T.);
#196=FACE_OUTER_BOUND('',#222,.T.);
#197=FACE_OUTER_BOUND('',#223,.T.);
#198=FACE_OUTER_BOUND('',#224,.T.);
#199=FACE_OUTER_BOUND('',#225,.T.);
#200=FACE_OUTER_BOUND('',#226,.T.);
#201=FACE_OUTER_BOUND('',#227,.T.);
#202=FACE_OUTER_BOUND('',#228,.T.);
#203=FACE_OUTER_BOUND('',#229,.T.);
#204=FACE_OUTER_BOUND('',#230,.T.);
#205=FACE_OUTER_BOUND('',#231,.T.);
#206=FACE_OUTER_BOUND('',#232,.T.);
#207=EDGE_LOOP('',(#362,#363,#364,#365));
#208=EDGE_LOOP('',(#366,#367,#368,#369,#370,#371,#372,#373,#374,#375,#376,
#377,#378,#379,#380,#381,#382,#383,#384,#385));
#209=EDGE_LOOP('',(#386));
#210=EDGE_LOOP('',(#387,#388,#389,#390));
#211=EDGE_LOOP('',(#391,#392,#393,#394));
#212=EDGE_LOOP('',(#395,#396,#397,#398));
#213=EDGE_LOOP('',(#399,#400,#401,#402));
#214=EDGE_LOOP('',(#403,#404,#405,#406));
#215=EDGE_LOOP('',(#407,#408,#409,#410));
#216=EDGE_LOOP('',(#411,#412,#413,#414));
#217=EDGE_LOOP('',(#415,#416,#417,#418));
#218=EDGE_LOOP('',(#419,#420,#421,#422));
#219=EDGE_LOOP('',(#423,#424,#425,#426));
#220=EDGE_LOOP('',(#427,#428,#429,#430));
#221=EDGE_LOOP('',(#431,#432,#433,#434));
#222=EDGE_LOOP('',(#435,#436,#437,#438));
#223=EDGE_LOOP('',(#439,#440,#441,#442));
#224=EDGE_LOOP('',(#443,#444,#445,#446));
#225=EDGE_LOOP('',(#447,#448,#449,#450));
#226=EDGE_LOOP('',(#451));
#227=EDGE_LOOP('',(#452,#453,#454,#455));
#228=EDGE_LOOP('',(#456,#457,#458,#459));
#229=EDGE_LOOP('',(#460,#461,#462,#463));
#230=EDGE_LOOP('',(#464,#465,#466,#467));
#231=EDGE_LOOP('',(#468,#469,#470,#471));
#232=EDGE_LOOP('',(#472,#473,#474,#475,#476,#477,#478,#479,#480,#481,#482,
#483,#484,#485,#486,#487,#488,#489,#490,#491));
#233=CIRCLE('',#539,1.99999999999999);
#234=CIRCLE('',#540,0.8);
#235=CIRCLE('',#541,2.79999999999999);
#236=CIRCLE('',#543,0.2);
#237=CIRCLE('',#544,0.2);
#238=CIRCLE('',#545,0.4);
#239=CIRCLE('',#546,0.4);
#240=CIRCLE('',#547,0.2);
#241=CIRCLE('',#548,0.2);
#242=CIRCLE('',#549,0.4);
#243=CIRCLE('',#550,0.4);
#244=CIRCLE('',#552,1.99999999999999);
#245=CIRCLE('',#554,0.4);
#246=CIRCLE('',#557,0.4);
#247=CIRCLE('',#560,0.4);
#248=CIRCLE('',#563,0.4);
#249=CIRCLE('',#566,0.2);
#250=CIRCLE('',#569,0.2);
#251=CIRCLE('',#571,0.2);
#252=CIRCLE('',#574,0.2);
#253=CIRCLE('',#583,1.99999999999999);
#254=VERTEX_POINT('',#725);
#255=VERTEX_POINT('',#727);
#256=VERTEX_POINT('',#731);
#257=VERTEX_POINT('',#732);
#258=VERTEX_POINT('',#734);
#259=VERTEX_POINT('',#736);
#260=VERTEX_POINT('',#738);
#261=VERTEX_POINT('',#740);
#262=VERTEX_POINT('',#742);
#263=VERTEX_POINT('',#744);
#264=VERTEX_POINT('',#746);
#265=VERTEX_POINT('',#748);
#266=VERTEX_POINT('',#750);
#267=VERTEX_POINT('',#752);
#268=VERTEX_POINT('',#754);
#269=VERTEX_POINT('',#756);
#270=VERTEX_POINT('',#758);
#271=VERTEX_POINT('',#760);
#272=VERTEX_POINT('',#762);
#273=VERTEX_POINT('',#764);
#274=VERTEX_POINT('',#766);
#275=VERTEX_POINT('',#768);
#276=VERTEX_POINT('',#772);
#277=VERTEX_POINT('',#776);
#278=VERTEX_POINT('',#778);
#279=VERTEX_POINT('',#782);
#280=VERTEX_POINT('',#786);
#281=VERTEX_POINT('',#788);
#282=VERTEX_POINT('',#792);
#283=VERTEX_POINT('',#796);
#284=VERTEX_POINT('',#797);
#285=VERTEX_POINT('',#802);
#286=VERTEX_POINT('',#806);
#287=VERTEX_POINT('',#808);
#288=VERTEX_POINT('',#812);
#289=VERTEX_POINT('',#816);
#290=VERTEX_POINT('',#817);
#291=VERTEX_POINT('',#822);
#292=VERTEX_POINT('',#828);
#293=VERTEX_POINT('',#829);
#294=VERTEX_POINT('',#836);
#295=VERTEX_POINT('',#837);
#296=VERTEX_POINT('',#851);
#297=EDGE_CURVE('',#254,#254,#233,.T.);
#298=EDGE_CURVE('',#254,#255,#234,.T.);
#299=EDGE_CURVE('',#255,#255,#235,.T.);
#300=EDGE_CURVE('',#256,#257,#236,.T.);
#301=EDGE_CURVE('',#256,#258,#77,.T.);
#302=EDGE_CURVE('',#259,#258,#237,.T.);
#303=EDGE_CURVE('',#259,#260,#78,.T.);
#304=EDGE_CURVE('',#261,#260,#238,.T.);
#305=EDGE_CURVE('',#261,#262,#79,.T.);
#306=EDGE_CURVE('',#262,#263,#80,.T.);
#307=EDGE_CURVE('',#263,#264,#81,.T.);
#308=EDGE_CURVE('',#265,#264,#239,.T.);
#309=EDGE_CURVE('',#265,#266,#82,.T.);
#310=EDGE_CURVE('',#267,#266,#240,.T.);
#311=EDGE_CURVE('',#267,#268,#83,.T.);
#312=EDGE_CURVE('',#269,#268,#241,.T.);
#313=EDGE_CURVE('',#269,#270,#84,.T.);
#314=EDGE_CURVE('',#271,#270,#242,.T.);
#315=EDGE_CURVE('',#271,#272,#85,.T.);
#316=EDGE_CURVE('',#272,#273,#86,.T.);
#317=EDGE_CURVE('',#273,#274,#87,.T.);
#318=EDGE_CURVE('',#275,#274,#243,.T.);
#319=EDGE_CURVE('',#275,#257,#88,.T.);
#320=EDGE_CURVE('',#276,#276,#244,.T.);
#321=EDGE_CURVE('',#276,#254,#89,.T.);
#322=EDGE_CURVE('',#260,#277,#90,.T.);
#323=EDGE_CURVE('',#277,#278,#245,.T.);
#324=EDGE_CURVE('',#278,#261,#91,.T.);
#325=EDGE_CURVE('',#279,#259,#92,.T.);
#326=EDGE_CURVE('',#277,#279,#93,.T.);
#327=EDGE_CURVE('',#274,#280,#94,.T.);
#328=EDGE_CURVE('',#280,#281,#246,.T.);
#329=EDGE_CURVE('',#281,#275,#95,.T.);
#330=EDGE_CURVE('',#273,#282,#96,.T.);
#331=EDGE_CURVE('',#280,#282,#97,.T.);
#332=EDGE_CURVE('',#283,#284,#247,.T.);
#333=EDGE_CURVE('',#284,#271,#98,.T.);
#334=EDGE_CURVE('',#270,#283,#99,.T.);
#335=EDGE_CURVE('',#285,#284,#100,.T.);
#336=EDGE_CURVE('',#272,#285,#101,.T.);
#337=EDGE_CURVE('',#264,#286,#102,.T.);
#338=EDGE_CURVE('',#286,#287,#248,.T.);
#339=EDGE_CURVE('',#287,#265,#103,.T.);
#340=EDGE_CURVE('',#263,#288,#104,.T.);
#341=EDGE_CURVE('',#286,#288,#105,.T.);
#342=EDGE_CURVE('',#289,#290,#249,.T.);
#343=EDGE_CURVE('',#290,#256,#106,.T.);
#344=EDGE_CURVE('',#257,#289,#107,.T.);
#345=EDGE_CURVE('',#291,#290,#108,.T.);
#346=EDGE_CURVE('',#258,#291,#109,.T.);
#347=EDGE_CURVE('',#291,#279,#250,.T.);
#348=EDGE_CURVE('',#292,#293,#251,.T.);
#349=EDGE_CURVE('',#293,#267,#110,.T.);
#350=EDGE_CURVE('',#266,#292,#111,.T.);
#351=EDGE_CURVE('',#292,#287,#112,.T.);
#352=EDGE_CURVE('',#294,#295,#252,.T.);
#353=EDGE_CURVE('',#295,#269,#113,.T.);
#354=EDGE_CURVE('',#268,#294,#114,.T.);
#355=EDGE_CURVE('',#283,#295,#115,.T.);
#356=EDGE_CURVE('',#294,#293,#116,.T.);
#357=EDGE_CURVE('',#282,#285,#117,.T.);
#358=EDGE_CURVE('',#289,#281,#118,.T.);
#359=EDGE_CURVE('',#296,#278,#119,.T.);
#360=EDGE_CURVE('',#262,#296,#120,.T.);
#361=EDGE_CURVE('',#288,#296,#121,.T.);
#362=ORIENTED_EDGE('',*,*,#297,.T.);
#363=ORIENTED_EDGE('',*,*,#298,.T.);
#364=ORIENTED_EDGE('',*,*,#299,.T.);
#365=ORIENTED_EDGE('',*,*,#298,.F.);
#366=ORIENTED_EDGE('',*,*,#300,.F.);
#367=ORIENTED_EDGE('',*,*,#301,.T.);
#368=ORIENTED_EDGE('',*,*,#302,.F.);
#369=ORIENTED_EDGE('',*,*,#303,.T.);
#370=ORIENTED_EDGE('',*,*,#304,.F.);
#371=ORIENTED_EDGE('',*,*,#305,.T.);
#372=ORIENTED_EDGE('',*,*,#306,.T.);
#373=ORIENTED_EDGE('',*,*,#307,.T.);
#374=ORIENTED_EDGE('',*,*,#308,.F.);
#375=ORIENTED_EDGE('',*,*,#309,.T.);
#376=ORIENTED_EDGE('',*,*,#310,.F.);
#377=ORIENTED_EDGE('',*,*,#311,.T.);
#378=ORIENTED_EDGE('',*,*,#312,.F.);
#379=ORIENTED_EDGE('',*,*,#313,.T.);
#380=ORIENTED_EDGE('',*,*,#314,.F.);
#381=ORIENTED_EDGE('',*,*,#315,.T.);
#382=ORIENTED_EDGE('',*,*,#316,.T.);
#383=ORIENTED_EDGE('',*,*,#317,.T.);
#384=ORIENTED_EDGE('',*,*,#318,.F.);
#385=ORIENTED_EDGE('',*,*,#319,.T.);
#386=ORIENTED_EDGE('',*,*,#299,.F.);
#387=ORIENTED_EDGE('',*,*,#320,.F.);
#388=ORIENTED_EDGE('',*,*,#321,.T.);
#389=ORIENTED_EDGE('',*,*,#297,.F.);
#390=ORIENTED_EDGE('',*,*,#321,.F.);
#391=ORIENTED_EDGE('',*,*,#304,.T.);
#392=ORIENTED_EDGE('',*,*,#322,.T.);
#393=ORIENTED_EDGE('',*,*,#323,.T.);
#394=ORIENTED_EDGE('',*,*,#324,.T.);
#395=ORIENTED_EDGE('',*,*,#322,.F.);
#396=ORIENTED_EDGE('',*,*,#303,.F.);
#397=ORIENTED_EDGE('',*,*,#325,.F.);
#398=ORIENTED_EDGE('',*,*,#326,.F.);
#399=ORIENTED_EDGE('',*,*,#318,.T.);
#400=ORIENTED_EDGE('',*,*,#327,.T.);
#401=ORIENTED_EDGE('',*,*,#328,.T.);
#402=ORIENTED_EDGE('',*,*,#329,.T.);
#403=ORIENTED_EDGE('',*,*,#327,.F.);
#404=ORIENTED_EDGE('',*,*,#317,.F.);
#405=ORIENTED_EDGE('',*,*,#330,.T.);
#406=ORIENTED_EDGE('',*,*,#331,.F.);
#407=ORIENTED_EDGE('',*,*,#332,.T.);
#408=ORIENTED_EDGE('',*,*,#333,.T.);
#409=ORIENTED_EDGE('',*,*,#314,.T.);
#410=ORIENTED_EDGE('',*,*,#334,.T.);
#411=ORIENTED_EDGE('',*,*,#333,.F.);
#412=ORIENTED_EDGE('',*,*,#335,.F.);
#413=ORIENTED_EDGE('',*,*,#336,.F.);
#414=ORIENTED_EDGE('',*,*,#315,.F.);
#415=ORIENTED_EDGE('',*,*,#308,.T.);
#416=ORIENTED_EDGE('',*,*,#337,.T.);
#417=ORIENTED_EDGE('',*,*,#338,.T.);
#418=ORIENTED_EDGE('',*,*,#339,.T.);
#419=ORIENTED_EDGE('',*,*,#337,.F.);
#420=ORIENTED_EDGE('',*,*,#307,.F.);
#421=ORIENTED_EDGE('',*,*,#340,.T.);
#422=ORIENTED_EDGE('',*,*,#341,.F.);
#423=ORIENTED_EDGE('',*,*,#342,.T.);
#424=ORIENTED_EDGE('',*,*,#343,.T.);
#425=ORIENTED_EDGE('',*,*,#300,.T.);
#426=ORIENTED_EDGE('',*,*,#344,.T.);
#427=ORIENTED_EDGE('',*,*,#343,.F.);
#428=ORIENTED_EDGE('',*,*,#345,.F.);
#429=ORIENTED_EDGE('',*,*,#346,.F.);
#430=ORIENTED_EDGE('',*,*,#301,.F.);
#431=ORIENTED_EDGE('',*,*,#347,.T.);
#432=ORIENTED_EDGE('',*,*,#325,.T.);
#433=ORIENTED_EDGE('',*,*,#302,.T.);
#434=ORIENTED_EDGE('',*,*,#346,.T.);
#435=ORIENTED_EDGE('',*,*,#348,.T.);
#436=ORIENTED_EDGE('',*,*,#349,.T.);
#437=ORIENTED_EDGE('',*,*,#310,.T.);
#438=ORIENTED_EDGE('',*,*,#350,.T.);
#439=ORIENTED_EDGE('',*,*,#339,.F.);
#440=ORIENTED_EDGE('',*,*,#351,.F.);
#441=ORIENTED_EDGE('',*,*,#350,.F.);
#442=ORIENTED_EDGE('',*,*,#309,.F.);
#443=ORIENTED_EDGE('',*,*,#352,.T.);
#444=ORIENTED_EDGE('',*,*,#353,.T.);
#445=ORIENTED_EDGE('',*,*,#312,.T.);
#446=ORIENTED_EDGE('',*,*,#354,.T.);
#447=ORIENTED_EDGE('',*,*,#334,.F.);
#448=ORIENTED_EDGE('',*,*,#313,.F.);
#449=ORIENTED_EDGE('',*,*,#353,.F.);
#450=ORIENTED_EDGE('',*,*,#355,.F.);
#451=ORIENTED_EDGE('',*,*,#320,.T.);
#452=ORIENTED_EDGE('',*,*,#349,.F.);
#453=ORIENTED_EDGE('',*,*,#356,.F.);
#454=ORIENTED_EDGE('',*,*,#354,.F.);
#455=ORIENTED_EDGE('',*,*,#311,.F.);
#456=ORIENTED_EDGE('',*,*,#357,.F.);
#457=ORIENTED_EDGE('',*,*,#330,.F.);
#458=ORIENTED_EDGE('',*,*,#316,.F.);
#459=ORIENTED_EDGE('',*,*,#336,.T.);
#460=ORIENTED_EDGE('',*,*,#329,.F.);
#461=ORIENTED_EDGE('',*,*,#358,.F.);
#462=ORIENTED_EDGE('',*,*,#344,.F.);
#463=ORIENTED_EDGE('',*,*,#319,.F.);
#464=ORIENTED_EDGE('',*,*,#324,.F.);
#465=ORIENTED_EDGE('',*,*,#359,.F.);
#466=ORIENTED_EDGE('',*,*,#360,.F.);
#467=ORIENTED_EDGE('',*,*,#305,.F.);
#468=ORIENTED_EDGE('',*,*,#360,.T.);
#469=ORIENTED_EDGE('',*,*,#361,.F.);
#470=ORIENTED_EDGE('',*,*,#340,.F.);
#471=ORIENTED_EDGE('',*,*,#306,.F.);
#472=ORIENTED_EDGE('',*,*,#342,.F.);
#473=ORIENTED_EDGE('',*,*,#358,.T.);
#474=ORIENTED_EDGE('',*,*,#328,.F.);
#475=ORIENTED_EDGE('',*,*,#331,.T.);
#476=ORIENTED_EDGE('',*,*,#357,.T.);
#477=ORIENTED_EDGE('',*,*,#335,.T.);
#478=ORIENTED_EDGE('',*,*,#332,.F.);
#479=ORIENTED_EDGE('',*,*,#355,.T.);
#480=ORIENTED_EDGE('',*,*,#352,.F.);
#481=ORIENTED_EDGE('',*,*,#356,.T.);
#482=ORIENTED_EDGE('',*,*,#348,.F.);
#483=ORIENTED_EDGE('',*,*,#351,.T.);
#484=ORIENTED_EDGE('',*,*,#338,.F.);
#485=ORIENTED_EDGE('',*,*,#341,.T.);
#486=ORIENTED_EDGE('',*,*,#361,.T.);
#487=ORIENTED_EDGE('',*,*,#359,.T.);
#488=ORIENTED_EDGE('',*,*,#323,.F.);
#489=ORIENTED_EDGE('',*,*,#326,.T.);
#490=ORIENTED_EDGE('',*,*,#347,.F.);
#491=ORIENTED_EDGE('',*,*,#345,.T.);
#492=TOROIDAL_SURFACE('',#538,2.79999999999999,0.8);
#493=ADVANCED_FACE('',(#182),#492,.F.);
#494=ADVANCED_FACE('',(#183,#76),#167,.T.);
#495=ADVANCED_FACE('',(#184),#67,.T.);
#496=ADVANCED_FACE('',(#185),#68,.F.);
#497=ADVANCED_FACE('',(#186),#168,.T.);
#498=ADVANCED_FACE('',(#187),#69,.F.);
#499=ADVANCED_FACE('',(#188),#169,.T.);
#500=ADVANCED_FACE('',(#189),#70,.F.);
#501=ADVANCED_FACE('',(#190),#170,.T.);
#502=ADVANCED_FACE('',(#191),#71,.F.);
#503=ADVANCED_FACE('',(#192),#171,.T.);
#504=ADVANCED_FACE('',(#193),#72,.T.);
#505=ADVANCED_FACE('',(#194),#172,.T.);
#506=ADVANCED_FACE('',(#195),#73,.T.);
#507=ADVANCED_FACE('',(#196),#74,.T.);
#508=ADVANCED_FACE('',(#197),#173,.T.);
#509=ADVANCED_FACE('',(#198),#75,.T.);
#510=ADVANCED_FACE('',(#199),#174,.T.);
#511=ADVANCED_FACE('',(#200),#175,.F.);
#512=ADVANCED_FACE('',(#201),#176,.T.);
#513=ADVANCED_FACE('',(#202),#177,.T.);
#514=ADVANCED_FACE('',(#203),#178,.T.);
#515=ADVANCED_FACE('',(#204),#179,.T.);
#516=ADVANCED_FACE('',(#205),#180,.T.);
#517=ADVANCED_FACE('',(#206),#181,.T.);
#518=CLOSED_SHELL('',(#493,#494,#495,#496,#497,#498,#499,#500,#501,#502,
#503,#504,#505,#506,#507,#508,#509,#510,#511,#512,#513,#514,#515,#516,#517));
#519=DERIVED_UNIT_ELEMENT(#521,1.);
#520=DERIVED_UNIT_ELEMENT(#907,-3.);
#521=(
MASS_UNIT()
NAMED_UNIT(*)
SI_UNIT($,.GRAM.)
);
#522=DERIVED_UNIT((#519,#520));
#523=MEASURE_REPRESENTATION_ITEM('density measure',
POSITIVE_RATIO_MEASURE(1.),#522);
#524=PROPERTY_DEFINITION_REPRESENTATION(#529,#526);
#525=PROPERTY_DEFINITION_REPRESENTATION(#530,#527);
#526=REPRESENTATION('material name',(#528),#904);
#527=REPRESENTATION('density',(#523),#904);
#528=DESCRIPTIVE_REPRESENTATION_ITEM('Generisch','Generisch');
#529=PROPERTY_DEFINITION('material property','material name',#914);
#530=PROPERTY_DEFINITION('material property','density of part',#914);
#531=DATE_TIME_ROLE('creation_date');
#532=APPLIED_DATE_AND_TIME_ASSIGNMENT(#533,#531,(#914));
#533=DATE_AND_TIME(#534,#535);
#534=CALENDAR_DATE(2019,14,5);
#535=LOCAL_TIME(0,0,0.,#536);
#536=COORDINATED_UNIVERSAL_TIME_OFFSET(0,0,.BEHIND.);
#537=AXIS2_PLACEMENT_3D('placement',#723,#584,#585);
#538=AXIS2_PLACEMENT_3D('',#724,#586,#587);
#539=AXIS2_PLACEMENT_3D('',#726,#588,#589);
#540=AXIS2_PLACEMENT_3D('',#728,#590,#591);
#541=AXIS2_PLACEMENT_3D('',#729,#592,#593);
#542=AXIS2_PLACEMENT_3D('',#730,#594,#595);
#543=AXIS2_PLACEMENT_3D('',#733,#596,#597);
#544=AXIS2_PLACEMENT_3D('',#737,#599,#600);
#545=AXIS2_PLACEMENT_3D('',#741,#602,#603);
#546=AXIS2_PLACEMENT_3D('',#749,#607,#608);
#547=AXIS2_PLACEMENT_3D('',#753,#610,#611);
#548=AXIS2_PLACEMENT_3D('',#757,#613,#614);
#549=AXIS2_PLACEMENT_3D('',#761,#616,#617);
#550=AXIS2_PLACEMENT_3D('',#769,#621,#622);
#551=AXIS2_PLACEMENT_3D('',#771,#624,#625);
#552=AXIS2_PLACEMENT_3D('',#773,#626,#627);
#553=AXIS2_PLACEMENT_3D('',#775,#629,#630);
#554=AXIS2_PLACEMENT_3D('',#779,#632,#633);
#555=AXIS2_PLACEMENT_3D('',#781,#635,#636);
#556=AXIS2_PLACEMENT_3D('',#785,#639,#640);
#557=AXIS2_PLACEMENT_3D('',#789,#642,#643);
#558=AXIS2_PLACEMENT_3D('',#791,#645,#646);
#559=AXIS2_PLACEMENT_3D('',#795,#649,#650);
#560=AXIS2_PLACEMENT_3D('',#798,#651,#652);
#561=AXIS2_PLACEMENT_3D('',#801,#655,#656);
#562=AXIS2_PLACEMENT_3D('',#805,#659,#660);
#563=AXIS2_PLACEMENT_3D('',#809,#662,#663);
#564=AXIS2_PLACEMENT_3D('',#811,#665,#666);
#565=AXIS2_PLACEMENT_3D('',#815,#669,#670);
#566=AXIS2_PLACEMENT_3D('',#818,#671,#672);
#567=AXIS2_PLACEMENT_3D('',#821,#675,#676);
#568=AXIS2_PLACEMENT_3D('',#825,#679,#680);
#569=AXIS2_PLACEMENT_3D('',#826,#681,#682);
#570=AXIS2_PLACEMENT_3D('',#827,#683,#684);
#571=AXIS2_PLACEMENT_3D('',#830,#685,#686);
#572=AXIS2_PLACEMENT_3D('',#833,#689,#690);
#573=AXIS2_PLACEMENT_3D('',#835,#692,#693);
#574=AXIS2_PLACEMENT_3D('',#838,#694,#695);
#575=AXIS2_PLACEMENT_3D('',#841,#698,#699);
#576=AXIS2_PLACEMENT_3D('',#843,#701,#702);
#577=AXIS2_PLACEMENT_3D('',#844,#703,#704);
#578=AXIS2_PLACEMENT_3D('',#846,#706,#707);
#579=AXIS2_PLACEMENT_3D('',#848,#709,#710);
#580=AXIS2_PLACEMENT_3D('',#850,#712,#713);
#581=AXIS2_PLACEMENT_3D('',#854,#716,#717);
#582=AXIS2_PLACEMENT_3D('',#856,#719,#720);
#583=AXIS2_PLACEMENT_3D('',#886,#721,#722);
#584=DIRECTION('axis',(0.,0.,1.));
#585=DIRECTION('refdir',(1.,0.,0.));
#586=DIRECTION('center_axis',(0.,0.,1.));
#587=DIRECTION('ref_axis',(1.,0.,0.));
#588=DIRECTION('center_axis',(0.,0.,1.));
#589=DIRECTION('ref_axis',(1.,3.16413562018171E-14,0.));
#590=DIRECTION('center_axis',(1.5419764230905E-16,-1.,0.));
#591=DIRECTION('ref_axis',(-1.,-1.5419764230905E-16,0.));
#592=DIRECTION('center_axis',(0.,0.,-1.));
#593=DIRECTION('ref_axis',(1.,3.16413562018171E-14,0.));
#594=DIRECTION('center_axis',(0.,0.,-1.));
#595=DIRECTION('ref_axis',(-1.,0.,0.));
#596=DIRECTION('center_axis',(0.,0.,1.));
#597=DIRECTION('ref_axis',(0.901303236306872,-0.433188730489101,0.));
#598=DIRECTION('',(-1.,-4.78140497782569E-14,-4.5428527379415E-28));
#599=DIRECTION('center_axis',(0.,0.,1.));
#600=DIRECTION('ref_axis',(-0.901303236306794,-0.433188730489264,0.));
#601=DIRECTION('',(0.624695047554382,0.780868809443064,2.83789760716098E-28));
#602=DIRECTION('center_axis',(0.,0.,-1.));
#603=DIRECTION('ref_axis',(0.901303236306832,0.433188730489184,0.));
#604=DIRECTION('',(-1.,-4.13994278581984E-14,-4.5428527379415E-28));
#605=DIRECTION('',(-4.485345504593E-14,1.,-1.32142798773649E-41));
#606=DIRECTION('',(1.,3.39979410273656E-14,4.5428527379415E-28));
#607=DIRECTION('center_axis',(0.,0.,-1.));
#608=DIRECTION('ref_axis',(0.901303236306881,-0.433188730489083,0.));
#609=DIRECTION('',(-0.624695047554443,0.780868809443015,-2.83789760716114E-28));
#610=DIRECTION('center_axis',(0.,0.,1.));
#611=DIRECTION('ref_axis',(-0.901303236306856,0.433188730489133,0.));
#612=DIRECTION('',(1.,2.85701840180876E-14,4.5428527379415E-28));
#613=DIRECTION('center_axis',(0.,0.,1.));
#614=DIRECTION('ref_axis',(0.901303236306825,0.4331887304892,0.));
#615=DIRECTION('',(-0.624695047554412,-0.78086880944304,-2.83789760716111E-28));
#616=DIRECTION('center_axis',(0.,0.,-1.));
#617=DIRECTION('ref_axis',(-0.901303236306848,-0.433188730489151,0.));
#618=DIRECTION('',(1.,3.15307787504214E-14,4.5428527379415E-28));
#619=DIRECTION('',(3.15307787504214E-14,-1.,7.16198422878897E-42));
#620=DIRECTION('',(-1.,-4.3866590135148E-14,-4.5428527379415E-28));
#621=DIRECTION('center_axis',(0.,0.,-1.));
#622=DIRECTION('ref_axis',(-0.901303236306894,0.433188730489056,0.));
#623=DIRECTION('',(0.624695047554473,-0.780868809442991,2.83789760716128E-28));
#624=DIRECTION('center_axis',(0.,0.,-1.));
#625=DIRECTION('ref_axis',(1.,3.15307787504214E-14,0.));
#626=DIRECTION('center_axis',(0.,0.,-1.));
#627=DIRECTION('ref_axis',(1.,3.15307787504214E-14,0.));
#628=DIRECTION('',(0.,0.,1.));
#629=DIRECTION('center_axis',(0.,0.,1.));
#630=DIRECTION('ref_axis',(0.901303236306832,0.433188730489184,0.));
#631=DIRECTION('',(0.,0.,1.));
#632=DIRECTION('center_axis',(0.,0.,1.));
#633=DIRECTION('ref_axis',(0.901303236306832,0.433188730489184,0.));
#634=DIRECTION('',(0.,0.,-1.));
#635=DIRECTION('center_axis',(-0.780868809443064,0.624695047554382,0.));
#636=DIRECTION('ref_axis',(-0.624695047554382,-0.780868809443064,-2.83789760716098E-28));
#637=DIRECTION('',(0.,0.,-1.));
#638=DIRECTION('',(-0.624695047554382,-0.780868809443064,-2.83789760716098E-28));
#639=DIRECTION('center_axis',(0.,0.,1.));
#640=DIRECTION('ref_axis',(-0.901303236306894,0.433188730489056,0.));
#641=DIRECTION('',(0.,0.,1.));
#642=DIRECTION('center_axis',(0.,0.,1.));
#643=DIRECTION('ref_axis',(-0.901303236306894,0.433188730489056,0.));
#644=DIRECTION('',(0.,0.,-1.));
#645=DIRECTION('center_axis',(4.3866590135148E-14,-1.,0.));
#646=DIRECTION('ref_axis',(1.,4.3866590135148E-14,4.5428527379415E-28));
#647=DIRECTION('',(0.,0.,1.));
#648=DIRECTION('',(1.,4.3866590135148E-14,4.5428527379415E-28));
#649=DIRECTION('center_axis',(0.,0.,-1.));
#650=DIRECTION('ref_axis',(-0.901303236306848,-0.433188730489151,0.));
#651=DIRECTION('center_axis',(0.,0.,1.));
#652=DIRECTION('ref_axis',(-0.901303236306848,-0.433188730489151,0.));
#653=DIRECTION('',(0.,0.,-1.));
#654=DIRECTION('',(0.,0.,1.));
#655=DIRECTION('center_axis',(-3.15307787504214E-14,1.,0.));
#656=DIRECTION('ref_axis',(-1.,-3.15307787504214E-14,-4.5428527379415E-28));
#657=DIRECTION('',(-1.,-3.15307787504214E-14,-4.5428527379415E-28));
#658=DIRECTION('',(0.,0.,1.));
#659=DIRECTION('center_axis',(0.,0.,1.));
#660=DIRECTION('ref_axis',(0.901303236306881,-0.433188730489083,0.));
#661=DIRECTION('',(0.,0.,1.));
#662=DIRECTION('center_axis',(0.,0.,1.));
#663=DIRECTION('ref_axis',(0.901303236306881,-0.433188730489083,0.));
#664=DIRECTION('',(0.,0.,-1.));
#665=DIRECTION('center_axis',(-3.39979410273656E-14,1.,0.));
#666=DIRECTION('ref_axis',(-1.,-3.39979410273656E-14,-4.5428527379415E-28));
#667=DIRECTION('',(0.,0.,1.));
#668=DIRECTION('',(-1.,-3.39979410273656E-14,-4.5428527379415E-28));
#669=DIRECTION('center_axis',(0.,0.,1.));
#670=DIRECTION('ref_axis',(0.901303236306872,-0.433188730489101,0.));
#671=DIRECTION('center_axis',(0.,0.,-1.));
#672=DIRECTION('ref_axis',(0.901303236306872,-0.433188730489101,0.));
#673=DIRECTION('',(0.,0.,-1.));
#674=DIRECTION('',(0.,0.,1.));
#675=DIRECTION('center_axis',(4.78140497782569E-14,-1.,0.));
#676=DIRECTION('ref_axis',(1.,4.78140497782569E-14,4.5428527379415E-28));
#677=DIRECTION('',(1.,4.78140497782569E-14,4.5428527379415E-28));
#678=DIRECTION('',(0.,0.,1.));
#679=DIRECTION('center_axis',(0.,0.,1.));
#680=DIRECTION('ref_axis',(-0.901303236306794,-0.433188730489264,0.));
#681=DIRECTION('center_axis',(0.,0.,-1.));
#682=DIRECTION('ref_axis',(-0.901303236306794,-0.433188730489264,0.));
#683=DIRECTION('center_axis',(0.,0.,1.));
#684=DIRECTION('ref_axis',(-0.901303236306856,0.433188730489133,0.));
#685=DIRECTION('center_axis',(0.,0.,-1.));
#686=DIRECTION('ref_axis',(-0.901303236306856,0.433188730489133,0.));
#687=DIRECTION('',(0.,0.,-1.));
#688=DIRECTION('',(0.,0.,1.));
#689=DIRECTION('center_axis',(-0.780868809443015,-0.624695047554443,0.));
#690=DIRECTION('ref_axis',(0.624695047554443,-0.780868809443015,2.83789760716114E-28));
#691=DIRECTION('',(0.624695047554443,-0.780868809443015,2.83789760716114E-28));
#692=DIRECTION('center_axis',(0.,0.,1.));
#693=DIRECTION('ref_axis',(0.901303236306825,0.4331887304892,0.));
#694=DIRECTION('center_axis',(0.,0.,-1.));
#695=DIRECTION('ref_axis',(0.901303236306825,0.4331887304892,0.));
#696=DIRECTION('',(0.,0.,-1.));
#697=DIRECTION('',(0.,0.,1.));
#698=DIRECTION('center_axis',(0.78086880944304,-0.624695047554412,0.));
#699=DIRECTION('ref_axis',(0.624695047554412,0.78086880944304,2.83789760716111E-28));
#700=DIRECTION('',(0.624695047554412,0.78086880944304,2.83789760716111E-28));
#701=DIRECTION('center_axis',(0.,0.,1.));
#702=DIRECTION('ref_axis',(1.,0.,0.));
#703=DIRECTION('center_axis',(-2.85701840180876E-14,1.,0.));
#704=DIRECTION('ref_axis',(-1.,-2.85701840180876E-14,-4.5428527379415E-28));
#705=DIRECTION('',(-1.,-2.85701840180876E-14,-4.5428527379415E-28));
#706=DIRECTION('center_axis',(1.,4.48534550459302E-14,0.));
#707=DIRECTION('ref_axis',(-4.48534550459302E-14,1.,-1.3214279877365E-41));
#708=DIRECTION('',(-4.48534550459302E-14,1.,-1.3214279877365E-41));
#709=DIRECTION('center_axis',(0.780868809442991,0.624695047554473,0.));
#710=DIRECTION('ref_axis',(-0.624695047554473,0.780868809442991,-2.83789760716128E-28));
#711=DIRECTION('',(-0.624695047554473,0.780868809442991,-2.83789760716128E-28));
#712=DIRECTION('center_axis',(4.13994278581984E-14,-1.,0.));
#713=DIRECTION('ref_axis',(1.,4.13994278581984E-14,4.5428527379415E-28));
#714=DIRECTION('',(1.,4.13994278581984E-14,4.5428527379415E-28));
#715=DIRECTION('',(0.,0.,1.));
#716=DIRECTION('center_axis',(-1.,-4.485345504593E-14,0.));
#717=DIRECTION('ref_axis',(4.485345504593E-14,-1.,1.32142798773649E-41));
#718=DIRECTION('',(3.15307787504214E-14,-1.,7.16198422878897E-42));
#719=DIRECTION('center_axis',(0.,0.,1.));
#720=DIRECTION('ref_axis',(1.,0.,0.));
#721=DIRECTION('center_axis',(0.,0.,-1.));
#722=DIRECTION('ref_axis',(-1.,-3.15307787504214E-14,0.));
#723=CARTESIAN_POINT('',(0.,0.,0.));
#724=CARTESIAN_POINT('Origin',(150.322327768673,-4.81576320243306,-3.8));
#725=CARTESIAN_POINT('',(148.322327768673,-4.81576320243312,-3.8));
#726=CARTESIAN_POINT('Origin',(150.322327768673,-4.81576320243306,-3.8));
#727=CARTESIAN_POINT('',(147.522327768673,-4.81576320243315,-3.));
#728=CARTESIAN_POINT('Origin',(147.522327768673,-4.81576320243306,-3.8));
#729=CARTESIAN_POINT('Origin',(150.322327768673,-4.81576320243306,-3.));
#730=CARTESIAN_POINT('Origin',(150.322327768674,-7.74542109318781,-3.));
#731=CARTESIAN_POINT('',(152.842171556803,-10.8157632024309,-3.));
#732=CARTESIAN_POINT('',(152.998345318691,-10.49082419292,-3.));
#733=CARTESIAN_POINT('Origin',(152.842171556803,-10.6157632024309,-3.));
#734=CARTESIAN_POINT('',(147.802483980546,-10.8157632024312,-3.));
#735=CARTESIAN_POINT('',(147.322327768674,-10.8157632024312,-3.));
#736=CARTESIAN_POINT('',(147.646310218657,-10.4908241929203,-3.));
#737=CARTESIAN_POINT('Origin',(147.802483980546,-10.6157632024312,-3.));
#738=CARTESIAN_POINT('',(148.466456595831,-9.4656412214529,-3.));
#739=CARTESIAN_POINT('',(148.961371209146,-8.84699795480883,-3.));
#740=CARTESIAN_POINT('',(148.154109072054,-8.81576320243114,-3.));
#741=CARTESIAN_POINT('Origin',(148.154109072054,-9.21576320243114,-3.));
#742=CARTESIAN_POINT('',(145.322327768673,-8.81576320243126,-3.));
#743=CARTESIAN_POINT('',(145.322327768673,-8.81576320243126,-3.));
#744=CARTESIAN_POINT('',(145.322327768673,-0.815763202435322,-3.));
#745=CARTESIAN_POINT('',(145.322327768673,-4.81576320243328,-3.));
#746=CARTESIAN_POINT('',(148.154109072054,-0.815763202435226,-3.));
#747=CARTESIAN_POINT('',(148.922327768674,-0.8157632024352,-3.));
#748=CARTESIAN_POINT('',(148.466456595831,-0.165885183413448,-3.));
#749=CARTESIAN_POINT('Origin',(148.154109072054,-0.415763202435226,-3.));
#750=CARTESIAN_POINT('',(147.646310218657,0.859297788053887,-3.));
#751=CARTESIAN_POINT('',(147.361371209146,1.21547154994248,-3.));
#752=CARTESIAN_POINT('',(147.802483980546,1.18423679756477,-3.));
#753=CARTESIAN_POINT('Origin',(147.802483980546,0.984236797564773,-3.));
#754=CARTESIAN_POINT('',(152.842171556802,1.18423679756492,-3.));
#755=CARTESIAN_POINT('',(153.322327768674,1.18423679756493,-3.));
#756=CARTESIAN_POINT('',(152.998345318691,0.859297788054048,-3.));
#757=CARTESIAN_POINT('Origin',(152.842171556802,0.984236797564917,-3.));
#758=CARTESIAN_POINT('',(152.178198941517,-0.165885183413337,-3.));
#759=CARTESIAN_POINT('',(151.683284328202,-0.784528450057409,-3.));
#760=CARTESIAN_POINT('',(152.490546465294,-0.815763202435101,-3.));
#761=CARTESIAN_POINT('Origin',(152.490546465294,-0.415763202435101,-3.));
#762=CARTESIAN_POINT('',(155.322327768673,-0.815763202435011,-3.));
#763=CARTESIAN_POINT('',(155.322327768673,-0.815763202435011,-3.));
#764=CARTESIAN_POINT('',(155.322327768673,-8.81576320243082,-3.));
#765=CARTESIAN_POINT('',(155.322327768673,-4.81576320243291,-3.));
#766=CARTESIAN_POINT('',(152.490546465295,-8.81576320243094,-3.));
#767=CARTESIAN_POINT('',(151.722327768674,-8.81576320243098,-3.));
#768=CARTESIAN_POINT('',(152.178198941517,-9.46564122145273,-3.));
#769=CARTESIAN_POINT('Origin',(152.490546465295,-9.21576320243094,-3.));
#770=CARTESIAN_POINT('',(153.283284328202,-10.8469979548086,-3.));
#771=CARTESIAN_POINT('Origin',(150.322327768673,-4.81576320243306,-3.));
#772=CARTESIAN_POINT('',(148.322327768673,-4.81576320243312,-11.));
#773=CARTESIAN_POINT('Origin',(150.322327768673,-4.81576320243306,-11.));
#774=CARTESIAN_POINT('',(148.322327768673,-4.81576320243312,-3.));
#775=CARTESIAN_POINT('Origin',(148.154109072054,-9.21576320243114,6.68355069516247E-26));
#776=CARTESIAN_POINT('',(148.466456595831,-9.4656412214529,3.));
#777=CARTESIAN_POINT('',(148.466456595831,-9.4656412214529,6.68355069516247E-26));
#778=CARTESIAN_POINT('',(148.154109072054,-8.81576320243114,3.));
#779=CARTESIAN_POINT('Origin',(148.154109072054,-9.21576320243114,3.));
#780=CARTESIAN_POINT('',(148.154109072054,-8.81576320243114,6.68355069516247E-26));
#781=CARTESIAN_POINT('Origin',(148.961371209146,-8.84699795480883,6.76532204444543E-26));
#782=CARTESIAN_POINT('',(147.646310218657,-10.4908241929203,3.));
#783=CARTESIAN_POINT('',(147.646310218657,-10.4908241929203,6.7289792225419E-26));
#784=CARTESIAN_POINT('',(148.961371209146,-8.84699795480883,3.));
#785=CARTESIAN_POINT('Origin',(152.490546465295,-9.21576320243094,6.92886474301133E-26));
#786=CARTESIAN_POINT('',(152.490546465295,-8.81576320243094,3.));
#787=CARTESIAN_POINT('',(152.490546465295,-8.81576320243094,6.92886474301133E-26));
#788=CARTESIAN_POINT('',(152.178198941517,-9.46564122145273,3.));
#789=CARTESIAN_POINT('Origin',(152.490546465295,-9.21576320243094,3.));
#790=CARTESIAN_POINT('',(152.178198941517,-9.46564122145273,6.92886474301133E-26));
#791=CARTESIAN_POINT('Origin',(151.722327768674,-8.81576320243098,6.89252192110779E-26));
#792=CARTESIAN_POINT('',(155.322327768673,-8.81576320243082,3.));
#793=CARTESIAN_POINT('',(155.322327768673,-8.81576320243082,7.05606461967365E-26));
#794=CARTESIAN_POINT('',(151.722327768674,-8.81576320243098,3.));
#795=CARTESIAN_POINT('Origin',(152.490546465294,-0.415763202435101,6.97429327039071E-26));
#796=CARTESIAN_POINT('',(152.178198941517,-0.165885183413337,3.));
#797=CARTESIAN_POINT('',(152.490546465294,-0.815763202435101,3.));
#798=CARTESIAN_POINT('Origin',(152.490546465294,-0.415763202435101,3.));
#799=CARTESIAN_POINT('',(152.490546465294,-0.815763202435101,6.97429327039071E-26));
#800=CARTESIAN_POINT('',(152.178198941517,-0.165885183413334,6.97429327039071E-26));
#801=CARTESIAN_POINT('Origin',(155.322327768673,-0.815763202435011,7.05606461967364E-26));
#802=CARTESIAN_POINT('',(155.322327768673,-0.815763202435011,3.));
#803=CARTESIAN_POINT('',(155.322327768673,-0.815763202435011,3.));
#804=CARTESIAN_POINT('',(155.322327768673,-0.815763202435011,7.05606461967364E-26));
#805=CARTESIAN_POINT('Origin',(148.154109072054,-0.415763202435226,6.72897922254189E-26));
#806=CARTESIAN_POINT('',(148.154109072054,-0.815763202435226,3.));
#807=CARTESIAN_POINT('',(148.154109072054,-0.815763202435226,6.72897922254189E-26));
#808=CARTESIAN_POINT('',(148.466456595831,-0.165885183413448,3.));
#809=CARTESIAN_POINT('Origin',(148.154109072054,-0.415763202435226,3.));
#810=CARTESIAN_POINT('',(148.466456595831,-0.165885183413448,6.72897922254189E-26));
#811=CARTESIAN_POINT('Origin',(148.922327768674,-0.8157632024352,6.76532204444542E-26));
#812=CARTESIAN_POINT('',(145.322327768673,-0.815763202435322,3.));
#813=CARTESIAN_POINT('',(145.322327768673,-0.815763202435322,6.60177934587949E-26));
#814=CARTESIAN_POINT('',(148.922327768674,-0.8157632024352,3.));
#815=CARTESIAN_POINT('Origin',(152.842171556803,-10.6157632024309,6.82892198277662E-26));
#816=CARTESIAN_POINT('',(152.998345318691,-10.49082419292,3.));
#817=CARTESIAN_POINT('',(152.842171556803,-10.8157632024309,3.));
#818=CARTESIAN_POINT('Origin',(152.842171556803,-10.6157632024309,3.));
#819=CARTESIAN_POINT('',(152.842171556803,-10.8157632024309,6.82892198277662E-26));
#820=CARTESIAN_POINT('',(152.998345318691,-10.49082419292,6.82892198277662E-26));
#821=CARTESIAN_POINT('Origin',(147.322327768674,-10.8157632024312,6.69263640063837E-26));
#822=CARTESIAN_POINT('',(147.802483980546,-10.8157632024312,3.));
#823=CARTESIAN_POINT('',(147.322327768674,-10.8157632024312,3.));
#824=CARTESIAN_POINT('',(147.802483980546,-10.8157632024312,6.7289792225419E-26));
#825=CARTESIAN_POINT('Origin',(147.802483980546,-10.6157632024312,6.7289792225419E-26));
#826=CARTESIAN_POINT('Origin',(147.802483980546,-10.6157632024312,3.));
#827=CARTESIAN_POINT('Origin',(147.802483980546,0.984236797564773,6.8289219827766E-26));
#828=CARTESIAN_POINT('',(147.646310218657,0.859297788053887,3.));
#829=CARTESIAN_POINT('',(147.802483980546,1.18423679756477,3.));
#830=CARTESIAN_POINT('Origin',(147.802483980546,0.984236797564773,3.));
#831=CARTESIAN_POINT('',(147.802483980546,1.18423679756477,6.8289219827766E-26));
#832=CARTESIAN_POINT('',(147.646310218657,0.859297788053886,6.8289219827766E-26));
#833=CARTESIAN_POINT('Origin',(147.361371209146,1.21547154994248,6.69263640063836E-26));
#834=CARTESIAN_POINT('',(147.361371209146,1.21547154994248,3.));
#835=CARTESIAN_POINT('Origin',(152.842171556802,0.984236797564917,6.92886474301132E-26));
#836=CARTESIAN_POINT('',(152.842171556802,1.18423679756492,3.));
#837=CARTESIAN_POINT('',(152.998345318691,0.859297788054048,3.));
#838=CARTESIAN_POINT('Origin',(152.842171556802,0.984236797564917,3.));
#839=CARTESIAN_POINT('',(152.998345318691,0.859297788054045,6.92886474301132E-26));
#840=CARTESIAN_POINT('',(152.842171556802,1.18423679756492,6.92886474301132E-26));
#841=CARTESIAN_POINT('Origin',(151.683284328202,-0.784528450057409,6.89252192110778E-26));
#842=CARTESIAN_POINT('',(151.683284328202,-0.784528450057409,3.));
#843=CARTESIAN_POINT('Origin',(150.322327768673,-4.81576320243306,-11.));
#844=CARTESIAN_POINT('Origin',(153.322327768674,1.18423679756493,6.96520756491485E-26));
#845=CARTESIAN_POINT('',(153.322327768674,1.18423679756493,3.));
#846=CARTESIAN_POINT('Origin',(155.322327768673,-8.81576320243082,7.05606461967365E-26));
#847=CARTESIAN_POINT('',(155.322327768673,-8.81576320243082,3.));
#848=CARTESIAN_POINT('Origin',(153.283284328202,-10.8469979548086,6.96520756491486E-26));
#849=CARTESIAN_POINT('',(153.283284328202,-10.8469979548086,3.));
#850=CARTESIAN_POINT('Origin',(145.322327768673,-8.81576320243126,6.6017793458795E-26));
#851=CARTESIAN_POINT('',(145.322327768673,-8.81576320243126,3.));
#852=CARTESIAN_POINT('',(145.322327768673,-8.81576320243126,3.));
#853=CARTESIAN_POINT('',(145.322327768673,-8.81576320243126,6.6017793458795E-26));
#854=CARTESIAN_POINT('Origin',(145.322327768673,-4.81576320243328,6.60177934587949E-26));
#855=CARTESIAN_POINT('',(145.322327768673,-0.815763202435322,3.));
#856=CARTESIAN_POINT('Origin',(150.322327768674,-7.74542109318781,3.));
#857=CARTESIAN_POINT('polyline point',(145.322327768673,-0.815763202435322,
6.60177934587949E-26));
#858=CARTESIAN_POINT('polyline point',(145.322327768673,-4.81576320243328,
6.6017793458795E-26));
#859=CARTESIAN_POINT('polyline point',(155.322327768673,-0.815763202435011,
7.05606461967364E-26));
#860=CARTESIAN_POINT('polyline point',(155.322327768673,-4.81576320243291,
7.05606461967365E-26));
#861=CARTESIAN_POINT('polyline point',(145.322327768673,-0.815763202435322,
6.60177934587949E-26));
#862=CARTESIAN_POINT('polyline point',(148.922327768674,-0.815763202435198,
6.76532204444542E-26));
#863=CARTESIAN_POINT('polyline point',(155.322327768673,-0.815763202435011,
7.05606461967364E-26));
#864=CARTESIAN_POINT('polyline point',(151.722327768674,-0.815763202435118,
6.89252192110778E-26));
#865=CARTESIAN_POINT('polyline point',(147.322327768674,1.18423679756476,
6.69263640063836E-26));
#866=CARTESIAN_POINT('polyline point',(148.922327768674,-0.815763202435198,
6.76532204444542E-26));
#867=CARTESIAN_POINT('polyline point',(147.322327768674,1.18423679756476,
6.69263640063836E-26));
#868=CARTESIAN_POINT('polyline point',(153.322327768674,1.18423679756493,
6.96520756491485E-26));
#869=CARTESIAN_POINT('polyline point',(151.722327768674,-0.815763202435118,
6.89252192110778E-26));
#870=CARTESIAN_POINT('polyline point',(153.322327768674,1.18423679756493,
6.96520756491485E-26));
#871=CARTESIAN_POINT('polyline point',(145.322327768673,-8.81576320243126,
6.6017793458795E-26));
#872=CARTESIAN_POINT('polyline point',(148.922327768674,-8.81576320243111,
6.76532204444543E-26));
#873=CARTESIAN_POINT('polyline point',(147.322327768674,-10.8157632024312,
6.69263640063837E-26));
#874=CARTESIAN_POINT('polyline point',(153.322327768674,-10.8157632024309,
6.96520756491486E-26));
#875=CARTESIAN_POINT('polyline point',(151.722327768674,-8.81576320243097,
6.89252192110779E-26));
#876=CARTESIAN_POINT('polyline point',(153.322327768674,-10.8157632024309,
6.96520756491486E-26));
#877=CARTESIAN_POINT('polyline point',(147.322327768674,-10.8157632024312,
6.69263640063837E-26));
#878=CARTESIAN_POINT('polyline point',(148.922327768674,-8.81576320243111,
6.76532204444543E-26));
#879=CARTESIAN_POINT('polyline point',(155.322327768673,-8.81576320243082,
7.05606461967365E-26));
#880=CARTESIAN_POINT('polyline point',(151.722327768674,-8.81576320243097,
6.89252192110779E-26));
#881=CARTESIAN_POINT('polyline point',(145.322327768673,-8.81576320243126,
6.6017793458795E-26));
#882=CARTESIAN_POINT('polyline point',(145.322327768673,-4.81576320243328,
6.6017793458795E-26));
#883=CARTESIAN_POINT('polyline point',(155.322327768673,-8.81576320243082,
7.05606461967365E-26));
#884=CARTESIAN_POINT('polyline point',(155.322327768673,-4.81576320243291,
7.05606461967365E-26));
#885=CARTESIAN_POINT('',(0.,0.,2.46063867480641E-42));
#886=CARTESIAN_POINT('Origin',(150.322327768673,-4.81576320243306,-3.));
#887=CARTESIAN_POINT('polyline point',(148.922327768674,-0.815763202435198,
-3.));
#888=CARTESIAN_POINT('polyline point',(145.322327768673,-0.815763202435322,
-3.));
#889=CARTESIAN_POINT('polyline point',(155.322327768673,-8.81576320243082,
-3.));
#890=CARTESIAN_POINT('polyline point',(155.322327768673,-0.815763202435011,
-3.));
#891=CARTESIAN_POINT('polyline point',(145.322327768673,-0.815763202435322,
-3.));
#892=CARTESIAN_POINT('polyline point',(145.322327768673,-8.81576320243126,
-3.));
#893=CARTESIAN_POINT('polyline point',(151.722327768674,-0.815763202435118,
-3.));
#894=CARTESIAN_POINT('polyline point',(155.322327768673,-0.815763202435011,
-3.));
#895=CARTESIAN_POINT('polyline point',(145.322327768673,-8.81576320243126,
-3.));
#896=CARTESIAN_POINT('polyline point',(155.322327768673,-0.815763202435011,
-3.));
#897=CARTESIAN_POINT('polyline point',(151.722327768674,-8.81576320243097,
-3.));
#898=CARTESIAN_POINT('polyline point',(155.322327768673,-8.81576320243082,
-3.));
#899=CARTESIAN_POINT('polyline point',(155.322327768673,-8.81576320243082,
-3.));
#900=CARTESIAN_POINT('polyline point',(145.322327768673,-0.815763202435322,
-3.));
#901=CARTESIAN_POINT('',(0.,0.,-3.));
#902=UNCERTAINTY_MEASURE_WITH_UNIT(LENGTH_MEASURE(0.01),#906,
'DISTANCE_ACCURACY_VALUE',
'Maximum model space distance between geometric entities at asserted c
onnectivities');
#903=UNCERTAINTY_MEASURE_WITH_UNIT(LENGTH_MEASURE(0.01),#906,
'DISTANCE_ACCURACY_VALUE',
'Maximum model space distance between geometric entities at asserted c
onnectivities');
#904=(
GEOMETRIC_REPRESENTATION_CONTEXT(3)
GLOBAL_UNCERTAINTY_ASSIGNED_CONTEXT((#902))
GLOBAL_UNIT_ASSIGNED_CONTEXT((#906,#908,#909))
REPRESENTATION_CONTEXT('','3D')
);
#905=(
GEOMETRIC_REPRESENTATION_CONTEXT(3)
GLOBAL_UNCERTAINTY_ASSIGNED_CONTEXT((#903))
GLOBAL_UNIT_ASSIGNED_CONTEXT((#906,#908,#909))
REPRESENTATION_CONTEXT('','3D')
);
#906=(
LENGTH_UNIT()
NAMED_UNIT(*)
SI_UNIT(.MILLI.,.METRE.)
);
#907=(
LENGTH_UNIT()
NAMED_UNIT(*)
SI_UNIT(.CENTI.,.METRE.)
);
#908=(
NAMED_UNIT(*)
PLANE_ANGLE_UNIT()
SI_UNIT($,.RADIAN.)
);
#909=(
NAMED_UNIT(*)
SI_UNIT($,.STERADIAN.)
SOLID_ANGLE_UNIT()
);
#910=SHAPE_DEFINITION_REPRESENTATION(#911,#912);
#911=PRODUCT_DEFINITION_SHAPE('',$,#914);
#912=SHAPE_REPRESENTATION('',(#537),#904);
#913=PRODUCT_DEFINITION_CONTEXT('part definition',#918,'design');
#914=PRODUCT_DEFINITION('ATT_Clamp mount_Support_V01-Spacer_20mm',
'ATT_Clamp mount_Support_V01-Spacer_20mm',#915,#913);
#915=PRODUCT_DEFINITION_FORMATION('',$,#920);
#916=PRODUCT_RELATED_PRODUCT_CATEGORY(
'ATT_Clamp mount_Support_V01-Spacer_20mm',
'ATT_Clamp mount_Support_V01-Spacer_20mm',(#920));
#917=APPLICATION_PROTOCOL_DEFINITION('international standard',
'ap242_managed_model_based_3d_engineering',2011,#918);
#918=APPLICATION_CONTEXT('Managed model based 3d engineering');
#919=PRODUCT_CONTEXT('part definition',#918,'mechanical');
#920=PRODUCT('ATT_Clamp mount_Support_V01-Spacer_20mm',
'ATT_Clamp mount_Support_V01-Spacer_20mm',$,(#919));
#921=PRESENTATION_STYLE_ASSIGNMENT((#928));
#922=PRESENTATION_STYLE_ASSIGNMENT((#929));
#923=PRESENTATION_STYLE_ASSIGNMENT((#930));
#924=PRESENTATION_STYLE_ASSIGNMENT((NULL_STYLE(.NULL.)));
#925=PRESENTATION_STYLE_ASSIGNMENT((NULL_STYLE(.NULL.)));
#926=PRESENTATION_STYLE_ASSIGNMENT((NULL_STYLE(.NULL.)));
#927=PRESENTATION_STYLE_ASSIGNMENT((NULL_STYLE(.NULL.)));
#928=SURFACE_STYLE_USAGE(.BOTH.,#933);
#929=SURFACE_STYLE_USAGE(.BOTH.,#934);
#930=SURFACE_STYLE_USAGE(.BOTH.,#935);
#931=SURFACE_STYLE_RENDERING_WITH_PROPERTIES($,#945,(#932));
#932=SURFACE_STYLE_TRANSPARENT(0.);
#933=SURFACE_SIDE_STYLE('',(#936,#931));
#934=SURFACE_SIDE_STYLE('',(#937));
#935=SURFACE_SIDE_STYLE('',(#938));
#936=SURFACE_STYLE_FILL_AREA(#939);
#937=SURFACE_STYLE_FILL_AREA(#940);
#938=SURFACE_STYLE_FILL_AREA(#941);
#939=FILL_AREA_STYLE('',(#942));
#940=FILL_AREA_STYLE('',(#943));
#941=FILL_AREA_STYLE('',(#944));
#942=FILL_AREA_STYLE_COLOUR('',#945);
#943=FILL_AREA_STYLE_COLOUR('',#946);
#944=FILL_AREA_STYLE_COLOUR('',#947);
#945=COLOUR_RGB('',0.501960784313725,0.,0.501960784313725);
#946=COLOUR_RGB('',1.,1.,0.);
#947=COLOUR_RGB('',0.,0.,0.);
ENDSEC;
END-ISO-10303-21;
