# Supplementary material for: Approach to Standardized Material Characterization of the Human Lumbopelvic System: Testing and Evaluation
Source: Bioengineering (Basel). 2025 Aug 11;12(8):862. doi: 10.3390/bioengineering12080862 (PMC12383908; doi:10.3390/bioengineering12080862)
Supplement: Supplementary file 1 [file bioengineering-12-00862-s001.zip › File S2 Designs and auxiliaries/Models/ATT_Clamp mount_Support_V01.stp]

ISO-10303-21;
HEADER;
/* Generated by software containing ST-Developer
 * from STEP Tools, Inc. (www.steptools.com) 
 */

FILE_DESCRIPTION(
/* description */ ('',
'CAx-IF Rec.Pracs.---Representation and Presentation of Product Manufa
cturing Information (PMI)---4.0---2014-10-13'),
/* implementation_level */ '2;1');

FILE_NAME(
/* name */ 
'D:\\Gebhardt\\Messeinrichtungen\\02_Zugversuch_Faszie\\Inventor_Final
\\ATT_Clamp\\ATT_Clamp mount_Support_V01.stp',
/* time_stamp */ '2022-08-04T12:03:05+02:00',
/* author */ ('Gebhardt, Marc'),
/* organization */ (''),
/* preprocessor_version */ 'ST-DEVELOPER v18.1',
/* originating_system */ 'Autodesk Inventor 2022',
/* authorisation */ '');

FILE_SCHEMA (('AP242_MANAGED_MODEL_BASED_3D_ENGINEERING_MIM_LF { 1 0 10303 442 1 1 4 }'));
ENDSEC;

DATA;
#10=MECHANICAL_DESIGN_GEOMETRIC_PRESENTATION_REPRESENTATION('',(#126,#127,
#128,#129,#130,#131,#132,#133,#134,#135,#136,#137,#138,#139,#140,#141,#142,
#143,#144,#145,#146,#147,#148,#149,#150,#151,#152,#153,#154,#155,#156,#157,
#158,#159,#160,#161,#162,#163,#164,#165,#166,#167,#168,#169,#170,#171,#172,
#173,#174,#175,#176,#177,#178,#179,#180,#181,#182,#183,#184,#185,#186,#187,
#188,#189,#190,#191,#192,#193,#194,#195,#196,#197,#198,#199,#200,#201,#202,
#203,#204,#205,#206,#207,#208,#209,#210,#211,#212,#213,#214,#215,#216,#217,
#218,#219,#220,#221,#222,#223,#224,#225,#226,#227,#228,#229,#230,#231,#232,
#233,#234,#235,#236,#237,#238,#239,#240,#241,#242),#4375);
#11=CONSTRUCTIVE_GEOMETRY_REPRESENTATION_RELATIONSHIP('CGRR','None',#4382,
#12);
#12=CONSTRUCTIVE_GEOMETRY_REPRESENTATION('',(#13,#14,#15),#4374);
#13=GEOMETRIC_CURVE_SET('Skizze3',(#64,#18,#65,#66,#67,#68,#69,#70,#71,
#72,#73,#74,#19,#20,#75,#76,#77,#78,#21,#22,#23,#79,#80,#24,#81,#82,#25,
#83,#84,#26,#85,#27,#28,#29,#86,#87,#30,#88,#31,#89,#90,#91,#92,#93,#94,
#4211));
#14=GEOMETRIC_CURVE_SET('Skizze4',(#95,#96,#97,#98,#99,#100,#101,#102,#103,
#104,#105,#106,#107,#108,#109,#32,#33,#34,#35,#36,#37,#38,#39,#40,#41,#42,
#43,#110,#111,#112,#113,#114,#115,#116,#117,#118,#119,#120,#121,#122,#123,
#124,#44,#45,#46,#47,#48,#49,#50,#51,#52,#53,#54,#55,#56,#57,#125,#58,#59,
#60,#61,#62,#4367));
#15=GEOMETRIC_CURVE_SET('Skizze5',(#696,#697,#698,#4371));
#16=SHAPE_REPRESENTATION_RELATIONSHIP('SRR','None',#4382,#17);
#17=ADVANCED_BREP_SHAPE_REPRESENTATION('',(#243),#4374);
#18=TRIMMED_CURVE('',#651,(#4110,PARAMETER_VALUE(-2.22267030458489E-16)),
(#4111,PARAMETER_VALUE(0.867622351178209)),.T.,.PARAMETER.);
#19=TRIMMED_CURVE('',#652,(#4133,PARAMETER_VALUE(1.5707963267949)),(#4134,
PARAMETER_VALUE(3.14159265358978)),.T.,.PARAMETER.);
#20=TRIMMED_CURVE('',#653,(#4136,PARAMETER_VALUE(3.1415926535898)),(#4137,
PARAMETER_VALUE(4.71238898038469)),.T.,.PARAMETER.);
#21=TRIMMED_CURVE('',#654,(#4147,PARAMETER_VALUE(4.31968989868589)),(#4148,
PARAMETER_VALUE(6.28318530717961)),.T.,.PARAMETER.);
#22=TRIMMED_CURVE('',#655,(#4150,PARAMETER_VALUE(1.17809724509637)),(#4151,
PARAMETER_VALUE(3.14159265358969)),.T.,.PARAMETER.);
#23=TRIMMED_CURVE('',#656,(#4153,PARAMETER_VALUE(6.28318530717957)),(#4154,
PARAMETER_VALUE(8.24668071567329)),.T.,.PARAMETER.);
#24=TRIMMED_CURVE('',#657,(#4160,PARAMETER_VALUE(3.14159265358995)),(#4161,
PARAMETER_VALUE(5.10508806208321)),.T.,.PARAMETER.);
#25=TRIMMED_CURVE('',#658,(#4167,PARAMETER_VALUE(6.28318530717956)),(#4168,
PARAMETER_VALUE(8.24668071567329)),.T.,.PARAMETER.);
#26=TRIMMED_CURVE('',#659,(#4174,PARAMETER_VALUE(4.31968989868589)),(#4175,
PARAMETER_VALUE(6.2831853071796)),.T.,.PARAMETER.);
#27=TRIMMED_CURVE('',#660,(#4179,PARAMETER_VALUE(1.17809724509641)),(#4180,
PARAMETER_VALUE(3.14159265358969)),.T.,.PARAMETER.);
#28=TRIMMED_CURVE('',#661,(#4182,PARAMETER_VALUE(3.14159265358995)),(#4183,
PARAMETER_VALUE(5.10508806208319)),.T.,.PARAMETER.);
#29=TRIMMED_CURVE('',#662,(#4185,PARAMETER_VALUE(4.31968989868589)),(#4186,
PARAMETER_VALUE(6.2831853071796)),.T.,.PARAMETER.);
#30=TRIMMED_CURVE('',#663,(#4192,PARAMETER_VALUE(6.28318530717956)),(#4193,
PARAMETER_VALUE(8.24668071567329)),.T.,.PARAMETER.);
#31=TRIMMED_CURVE('',#664,(#4197,PARAMETER_VALUE(3.14159265358995)),(#4198,
PARAMETER_VALUE(5.10508806208319)),.T.,.PARAMETER.);
#32=TRIMMED_CURVE('',#665,(#4243,PARAMETER_VALUE(1.3024301158892)),(#4244,
PARAMETER_VALUE(3.1415926535898)),.T.,.PARAMETER.);
#33=TRIMMED_CURVE('',#666,(#4246,PARAMETER_VALUE(3.1415926535898)),(#4247,
PARAMETER_VALUE(4.71238898038469)),.T.,.PARAMETER.);
#34=TRIMMED_CURVE('',#667,(#4249,PARAMETER_VALUE(1.5707963267949)),(#4250,
PARAMETER_VALUE(3.1415926535898)),.T.,.PARAMETER.);
#35=TRIMMED_CURVE('',#668,(#4252,PARAMETER_VALUE(3.14159265358981)),(#4253,
PARAMETER_VALUE(4.71238898038469)),.T.,.PARAMETER.);
#36=TRIMMED_CURVE('',#669,(#4255,PARAMETER_VALUE(1.5707963267949)),(#4256,
PARAMETER_VALUE(3.14159265358981)),.T.,.PARAMETER.);
#37=TRIMMED_CURVE('',#670,(#4258,PARAMETER_VALUE(4.71238898038469)),(#4259,
PARAMETER_VALUE(6.28318530717962)),.T.,.PARAMETER.);
#38=TRIMMED_CURVE('',#671,(#4261,PARAMETER_VALUE(3.14159265358981)),(#4262,
PARAMETER_VALUE(4.71238898038469)),.T.,.PARAMETER.);
#39=TRIMMED_CURVE('',#672,(#4264,PARAMETER_VALUE(1.5707963267949)),(#4265,
PARAMETER_VALUE(3.14159265358981)),.T.,.PARAMETER.);
#40=TRIMMED_CURVE('',#673,(#4267,PARAMETER_VALUE(3.79698498677138E-14)),
(#4268,PARAMETER_VALUE(1.5707963267949)),.T.,.PARAMETER.);
#41=TRIMMED_CURVE('',#674,(#4270,PARAMETER_VALUE(4.71238898038469)),(#4271,
PARAMETER_VALUE(6.28318530717962)),.T.,.PARAMETER.);
#42=TRIMMED_CURVE('',#675,(#4273,PARAMETER_VALUE(3.14159265358981)),(#4274,
PARAMETER_VALUE(4.71238898038469)),.T.,.PARAMETER.);
#43=TRIMMED_CURVE('',#676,(#4276,PARAMETER_VALUE(4.71238895061548)),(#4277,
PARAMETER_VALUE(7.85398169194489)),.T.,.PARAMETER.);
#44=TRIMMED_CURVE('',#677,(#4309,PARAMETER_VALUE(3.14159265358983)),(#4310,
PARAMETER_VALUE(4.71238898038469)),.T.,.PARAMETER.);
#45=TRIMMED_CURVE('',#678,(#4312,PARAMETER_VALUE(1.5707963267949)),(#4313,
PARAMETER_VALUE(3.14159265358983)),.T.,.PARAMETER.);
#46=TRIMMED_CURVE('',#679,(#4315,PARAMETER_VALUE(5.41464591810437)),(#4316,
PARAMETER_VALUE(7.15172469625513)),.T.,.PARAMETER.);
#47=TRIMMED_CURVE('',#680,(#4318,PARAMETER_VALUE(4.01013204266531)),(#4319,
PARAMETER_VALUE(5.41464591810436)),.T.,.PARAMETER.);
#48=TRIMMED_CURVE('',#681,(#4321,PARAMETER_VALUE(0.86853938907553)),(#4322,
PARAMETER_VALUE(2.27305326451457)),.T.,.PARAMETER.);
#49=TRIMMED_CURVE('',#682,(#4324,PARAMETER_VALUE(2.27305326451458)),(#4325,
PARAMETER_VALUE(4.01013204266533)),.T.,.PARAMETER.);
#50=TRIMMED_CURVE('',#683,(#4327,PARAMETER_VALUE(0.868539389075531)),(#4328,
PARAMETER_VALUE(1.5707963267949)),.T.,.PARAMETER.);
#51=TRIMMED_CURVE('',#684,(#4330,PARAMETER_VALUE(4.71238898038469)),(#4331,
PARAMETER_VALUE(5.41464591810436)),.T.,.PARAMETER.);
#52=TRIMMED_CURVE('',#685,(#4333,PARAMETER_VALUE(1.5707963267949)),(#4334,
PARAMETER_VALUE(2.27305326451457)),.T.,.PARAMETER.);
#53=TRIMMED_CURVE('',#686,(#4336,PARAMETER_VALUE(4.01013204266532)),(#4337,
PARAMETER_VALUE(4.71238898038469)),.T.,.PARAMETER.);
#54=TRIMMED_CURVE('',#687,(#4339,PARAMETER_VALUE(2.27305326451459)),(#4340,
PARAMETER_VALUE(4.71238898038469)),.T.,.PARAMETER.);
#55=TRIMMED_CURVE('',#688,(#4342,PARAMETER_VALUE(4.71238898038469)),(#4343,
PARAMETER_VALUE(7.15172469625512)),.T.,.PARAMETER.);
#56=TRIMMED_CURVE('',#689,(#4345,PARAMETER_VALUE(5.41464591810439)),(#4346,
PARAMETER_VALUE(7.85398163397448)),.T.,.PARAMETER.);
#57=TRIMMED_CURVE('',#690,(#4348,PARAMETER_VALUE(1.5707963267949)),(#4349,
PARAMETER_VALUE(4.01013204266533)),.T.,.PARAMETER.);
#58=TRIMMED_CURVE('',#691,(#4353,PARAMETER_VALUE(3.24187347445873E-14)),
(#4354,PARAMETER_VALUE(1.3024301158892)),.T.,.PARAMETER.);
#59=TRIMMED_CURVE('',#692,(#4356,PARAMETER_VALUE(4.71238898038469)),(#4357,
PARAMETER_VALUE(6.28318530717962)),.T.,.PARAMETER.);
#60=TRIMMED_CURVE('',#693,(#4359,PARAMETER_VALUE(3.24187347445884E-14)),
(#4360,PARAMETER_VALUE(1.5707963267949)),.T.,.PARAMETER.);
#61=TRIMMED_CURVE('',#694,(#4362,PARAMETER_VALUE(4.71238898038469)),(#4363,
PARAMETER_VALUE(6.28318530717962)),.T.,.PARAMETER.);
#62=TRIMMED_CURVE('',#695,(#4365,PARAMETER_VALUE(3.79698498677148E-14)),
(#4366,PARAMETER_VALUE(1.5707963267949)),.T.,.PARAMETER.);
#63=INVISIBILITY((#127,#128,#129,#130,#131,#132,#133,#134,#135,#136,#137,
#138,#139,#140,#141,#142,#143,#144,#145,#146,#147,#148,#149,#150,#151,#152,
#153,#154,#155,#156,#157,#158,#159,#160,#161,#162,#163,#164,#165,#166,#167,
#168,#169,#170,#171,#172,#173,#174,#175,#176,#177,#178,#179,#180,#181,#182,
#183,#184,#185,#186,#187,#188,#189,#190,#191,#192,#193,#194,#195,#196,#197,
#198,#199,#200,#201,#202,#203,#204,#205,#206,#207,#208,#209,#210,#211,#212,
#213,#214,#215,#216,#217,#218,#219,#220,#221,#222,#223,#224,#225,#226,#227,
#228,#229,#230,#231,#232,#233,#234,#235,#236,#237,#238,#239,#240,#241,#242));
#64=POLYLINE('',(#4107,#4108));
#65=POLYLINE('',(#4112,#4113));
#66=POLYLINE('',(#4114,#4115));
#67=POLYLINE('',(#4116,#4117));
#68=POLYLINE('',(#4118,#4119));
#69=POLYLINE('',(#4120,#4121));
#70=POLYLINE('',(#4122,#4123));
#71=POLYLINE('',(#4124,#4125));
#72=POLYLINE('',(#4126,#4127));
#73=POLYLINE('',(#4128,#4129));
#74=POLYLINE('',(#4130,#4131));
#75=POLYLINE('',(#4138,#4139));
#76=POLYLINE('',(#4140,#4141));
#77=POLYLINE('',(#4142,#4143));
#78=POLYLINE('',(#4144,#4145));
#79=POLYLINE('',(#4155,#4156));
#80=POLYLINE('',(#4157,#4158));
#81=POLYLINE('',(#4162,#4163));
#82=POLYLINE('',(#4164,#4165));
#83=POLYLINE('',(#4169,#4170));
#84=POLYLINE('',(#4171,#4172));
#85=POLYLINE('',(#4176,#4177));
#86=POLYLINE('',(#4187,#4188));
#87=POLYLINE('',(#4189,#4190));
#88=POLYLINE('',(#4194,#4195));
#89=POLYLINE('',(#4199,#4200));
#90=POLYLINE('',(#4201,#4202));
#91=POLYLINE('',(#4203,#4204));
#92=POLYLINE('',(#4205,#4206));
#93=POLYLINE('',(#4207,#4208));
#94=POLYLINE('',(#4209,#4210));
#95=POLYLINE('',(#4212,#4213));
#96=POLYLINE('',(#4214,#4215));
#97=POLYLINE('',(#4216,#4217));
#98=POLYLINE('',(#4218,#4219));
#99=POLYLINE('',(#4220,#4221));
#100=POLYLINE('',(#4222,#4223));
#101=POLYLINE('',(#4224,#4225));
#102=POLYLINE('',(#4226,#4227));
#103=POLYLINE('',(#4228,#4229));
#104=POLYLINE('',(#4230,#4231));
#105=POLYLINE('',(#4232,#4233));
#106=POLYLINE('',(#4234,#4235));
#107=POLYLINE('',(#4236,#4237));
#108=POLYLINE('',(#4238,#4239));
#109=POLYLINE('',(#4240,#4241));
#110=POLYLINE('',(#4278,#4279));
#111=POLYLINE('',(#4280,#4281));
#112=POLYLINE('',(#4282,#4283));
#113=POLYLINE('',(#4284,#4285));
#114=POLYLINE('',(#4286,#4287));
#115=POLYLINE('',(#4288,#4289));
#116=POLYLINE('',(#4290,#4291));
#117=POLYLINE('',(#4292,#4293));
#118=POLYLINE('',(#4294,#4295));
#119=POLYLINE('',(#4296,#4297));
#120=POLYLINE('',(#4298,#4299));
#121=POLYLINE('',(#4300,#4301));
#122=POLYLINE('',(#4302,#4303));
#123=POLYLINE('',(#4304,#4305));
#124=POLYLINE('',(#4306,#4307));
#125=POLYLINE('',(#4350,#4351));
#126=STYLED_ITEM('',(#4391),#243);
#127=STYLED_ITEM('',(#4393),#64);
#128=STYLED_ITEM('',(#4393),#18);
#129=STYLED_ITEM('',(#4393),#65);
#130=STYLED_ITEM('',(#4393),#66);
#131=STYLED_ITEM('',(#4393),#67);
#132=STYLED_ITEM('',(#4393),#68);
#133=STYLED_ITEM('',(#4393),#69);
#134=STYLED_ITEM('',(#4393),#70);
#135=STYLED_ITEM('',(#4393),#71);
#136=STYLED_ITEM('',(#4393),#72);
#137=STYLED_ITEM('',(#4393),#73);
#138=STYLED_ITEM('',(#4393),#74);
#139=STYLED_ITEM('',(#4393),#19);
#140=STYLED_ITEM('',(#4393),#20);
#141=STYLED_ITEM('',(#4393),#75);
#142=STYLED_ITEM('',(#4393),#76);
#143=STYLED_ITEM('',(#4393),#77);
#144=STYLED_ITEM('',(#4393),#78);
#145=STYLED_ITEM('',(#4393),#21);
#146=STYLED_ITEM('',(#4393),#22);
#147=STYLED_ITEM('',(#4393),#23);
#148=STYLED_ITEM('',(#4393),#79);
#149=STYLED_ITEM('',(#4393),#80);
#150=STYLED_ITEM('',(#4393),#24);
#151=STYLED_ITEM('',(#4393),#81);
#152=STYLED_ITEM('',(#4393),#82);
#153=STYLED_ITEM('',(#4393),#25);
#154=STYLED_ITEM('',(#4393),#83);
#155=STYLED_ITEM('',(#4393),#84);
#156=STYLED_ITEM('',(#4393),#26);
#157=STYLED_ITEM('',(#4393),#85);
#158=STYLED_ITEM('',(#4393),#27);
#159=STYLED_ITEM('',(#4393),#28);
#160=STYLED_ITEM('',(#4393),#29);
#161=STYLED_ITEM('',(#4393),#86);
#162=STYLED_ITEM('',(#4393),#87);
#163=STYLED_ITEM('',(#4393),#30);
#164=STYLED_ITEM('',(#4393),#88);
#165=STYLED_ITEM('',(#4393),#31);
#166=STYLED_ITEM('',(#4393),#89);
#167=STYLED_ITEM('',(#4393),#90);
#168=STYLED_ITEM('',(#4393),#91);
#169=STYLED_ITEM('',(#4393),#92);
#170=STYLED_ITEM('',(#4393),#93);
#171=STYLED_ITEM('',(#4393),#94);
#172=STYLED_ITEM('',(#4394),#4211);
#173=STYLED_ITEM('',(#4393),#95);
#174=STYLED_ITEM('',(#4393),#96);
#175=STYLED_ITEM('',(#4393),#97);
#176=STYLED_ITEM('',(#4393),#98);
#177=STYLED_ITEM('',(#4393),#99);
#178=STYLED_ITEM('',(#4393),#100);
#179=STYLED_ITEM('',(#4393),#101);
#180=STYLED_ITEM('',(#4393),#102);
#181=STYLED_ITEM('',(#4393),#103);
#182=STYLED_ITEM('',(#4393),#104);
#183=STYLED_ITEM('',(#4393),#105);
#184=STYLED_ITEM('',(#4393),#106);
#185=STYLED_ITEM('',(#4393),#107);
#186=STYLED_ITEM('',(#4393),#108);
#187=STYLED_ITEM('',(#4393),#109);
#188=STYLED_ITEM('',(#4393),#32);
#189=STYLED_ITEM('',(#4393),#33);
#190=STYLED_ITEM('',(#4393),#34);
#191=STYLED_ITEM('',(#4393),#35);
#192=STYLED_ITEM('',(#4393),#36);
#193=STYLED_ITEM('',(#4393),#37);
#194=STYLED_ITEM('',(#4393),#38);
#195=STYLED_ITEM('',(#4393),#39);
#196=STYLED_ITEM('',(#4393),#40);
#197=STYLED_ITEM('',(#4393),#41);
#198=STYLED_ITEM('',(#4393),#42);
#199=STYLED_ITEM('',(#4393),#43);
#200=STYLED_ITEM('',(#4393),#110);
#201=STYLED_ITEM('',(#4393),#111);
#202=STYLED_ITEM('',(#4393),#112);
#203=STYLED_ITEM('',(#4393),#113);
#204=STYLED_ITEM('',(#4393),#114);
#205=STYLED_ITEM('',(#4393),#115);
#206=STYLED_ITEM('',(#4393),#116);
#207=STYLED_ITEM('',(#4393),#117);
#208=STYLED_ITEM('',(#4393),#118);
#209=STYLED_ITEM('',(#4393),#119);
#210=STYLED_ITEM('',(#4393),#120);
#211=STYLED_ITEM('',(#4393),#121);
#212=STYLED_ITEM('',(#4393),#122);
#213=STYLED_ITEM('',(#4393),#123);
#214=STYLED_ITEM('',(#4393),#124);
#215=STYLED_ITEM('',(#4393),#44);
#216=STYLED_ITEM('',(#4393),#45);
#217=STYLED_ITEM('',(#4393),#46);
#218=STYLED_ITEM('',(#4393),#47);
#219=STYLED_ITEM('',(#4393),#48);
#220=STYLED_ITEM('',(#4393),#49);
#221=STYLED_ITEM('',(#4393),#50);
#222=STYLED_ITEM('',(#4393),#51);
#223=STYLED_ITEM('',(#4393),#52);
#224=STYLED_ITEM('',(#4393),#53);
#225=STYLED_ITEM('',(#4393),#54);
#226=STYLED_ITEM('',(#4393),#55);
#227=STYLED_ITEM('',(#4393),#56);
#228=STYLED_ITEM('',(#4393),#57);
#229=STYLED_ITEM('',(#4393),#125);
#230=STYLED_ITEM('',(#4393),#58);
#231=STYLED_ITEM('',(#4393),#59);
#232=STYLED_ITEM('',(#4393),#60);
#233=STYLED_ITEM('',(#4393),#61);
#234=STYLED_ITEM('',(#4393),#62);
#235=STYLED_ITEM('',(#4395),#4367);
#236=STYLED_ITEM('',(#4393),#696);
#237=STYLED_ITEM('',(#4393),#697);
#238=STYLED_ITEM('',(#4393),#698);
#239=STYLED_ITEM('',(#4396),#4371);
#240=STYLED_ITEM('',(#4397),#13);
#241=STYLED_ITEM('',(#4398),#14);
#242=STYLED_ITEM('',(#4399),#15);
#243=MANIFOLD_SOLID_BREP('Volumenk\X\F6rper1',#2456);
#244=FACE_BOUND('',#431,.T.);
#245=FACE_BOUND('',#432,.T.);
#246=FACE_BOUND('',#433,.T.);
#247=FACE_BOUND('',#434,.T.);
#248=FACE_BOUND('',#435,.T.);
#249=FACE_BOUND('',#436,.T.);
#250=FACE_BOUND('',#437,.T.);
#251=FACE_BOUND('',#438,.T.);
#252=FACE_BOUND('',#443,.T.);
#253=FACE_BOUND('',#444,.T.);
#254=FACE_BOUND('',#445,.T.);
#255=FACE_BOUND('',#446,.T.);
#256=FACE_BOUND('',#447,.T.);
#257=FACE_BOUND('',#448,.T.);
#258=FACE_BOUND('',#449,.T.);
#259=FACE_BOUND('',#450,.T.);
#260=PLANE('',#2485);
#261=PLANE('',#2486);
#262=PLANE('',#2487);
#263=PLANE('',#2536);
#264=PLANE('',#2539);
#265=PLANE('',#2540);
#266=PLANE('',#2589);
#267=PLANE('',#2591);
#268=PLANE('',#2593);
#269=PLANE('',#2595);
#270=PLANE('',#2597);
#271=PLANE('',#2599);
#272=PLANE('',#2601);
#273=PLANE('',#2603);
#274=PLANE('',#2605);
#275=PLANE('',#2607);
#276=PLANE('',#2609);
#277=PLANE('',#2610);
#278=PLANE('',#2612);
#279=PLANE('',#2614);
#280=PLANE('',#2617);
#281=PLANE('',#2619);
#282=PLANE('',#2620);
#283=PLANE('',#2622);
#284=PLANE('',#2625);
#285=PLANE('',#2626);
#286=PLANE('',#2628);
#287=PLANE('',#2631);
#288=PLANE('',#2633);
#289=PLANE('',#2635);
#290=PLANE('',#2637);
#291=PLANE('',#2639);
#292=PLANE('',#2641);
#293=PLANE('',#2643);
#294=PLANE('',#2645);
#295=PLANE('',#2647);
#296=PLANE('',#2648);
#297=PLANE('',#2650);
#298=PLANE('',#2652);
#299=PLANE('',#2654);
#300=PLANE('',#2656);
#301=PLANE('',#2657);
#302=PLANE('',#2659);
#303=PLANE('',#2660);
#304=PLANE('',#2662);
#305=PLANE('',#2664);
#306=PLANE('',#2666);
#307=PLANE('',#2668);
#308=PLANE('',#2670);
#309=PLANE('',#2672);
#310=PLANE('',#2674);
#311=PLANE('',#2676);
#312=PLANE('',#2678);
#313=PLANE('',#2680);
#314=PLANE('',#2682);
#315=PLANE('',#2683);
#316=PLANE('',#2684);
#317=FACE_OUTER_BOUND('',#425,.T.);
#318=FACE_OUTER_BOUND('',#426,.T.);
#319=FACE_OUTER_BOUND('',#427,.T.);
#320=FACE_OUTER_BOUND('',#428,.T.);
#321=FACE_OUTER_BOUND('',#429,.T.);
#322=FACE_OUTER_BOUND('',#430,.T.);
#323=FACE_OUTER_BOUND('',#439,.T.);
#324=FACE_OUTER_BOUND('',#440,.T.);
#325=FACE_OUTER_BOUND('',#441,.T.);
#326=FACE_OUTER_BOUND('',#442,.T.);
#327=FACE_OUTER_BOUND('',#451,.T.);
#328=FACE_OUTER_BOUND('',#452,.T.);
#329=FACE_OUTER_BOUND('',#453,.T.);
#330=FACE_OUTER_BOUND('',#454,.T.);
#331=FACE_OUTER_BOUND('',#455,.T.);
#332=FACE_OUTER_BOUND('',#456,.T.);
#333=FACE_OUTER_BOUND('',#457,.T.);
#334=FACE_OUTER_BOUND('',#458,.T.);
#335=FACE_OUTER_BOUND('',#459,.T.);
#336=FACE_OUTER_BOUND('',#460,.T.);
#337=FACE_OUTER_BOUND('',#461,.T.);
#338=FACE_OUTER_BOUND('',#462,.T.);
#339=FACE_OUTER_BOUND('',#463,.T.);
#340=FACE_OUTER_BOUND('',#464,.T.);
#341=FACE_OUTER_BOUND('',#465,.T.);
#342=FACE_OUTER_BOUND('',#466,.T.);
#343=FACE_OUTER_BOUND('',#467,.T.);
#344=FACE_OUTER_BOUND('',#468,.T.);
#345=FACE_OUTER_BOUND('',#469,.T.);
#346=FACE_OUTER_BOUND('',#470,.T.);
#347=FACE_OUTER_BOUND('',#471,.T.);
#348=FACE_OUTER_BOUND('',#472,.T.);
#349=FACE_OUTER_BOUND('',#473,.T.);
#350=FACE_OUTER_BOUND('',#474,.T.);
#351=FACE_OUTER_BOUND('',#475,.T.);
#352=FACE_OUTER_BOUND('',#476,.T.);
#353=FACE_OUTER_BOUND('',#477,.T.);
#354=FACE_OUTER_BOUND('',#478,.T.);
#355=FACE_OUTER_BOUND('',#479,.T.);
#356=FACE_OUTER_BOUND('',#480,.T.);
#357=FACE_OUTER_BOUND('',#481,.T.);
#358=FACE_OUTER_BOUND('',#482,.T.);
#359=FACE_OUTER_BOUND('',#483,.T.);
#360=FACE_OUTER_BOUND('',#484,.T.);
#361=FACE_OUTER_BOUND('',#485,.T.);
#362=FACE_OUTER_BOUND('',#486,.T.);
#363=FACE_OUTER_BOUND('',#487,.T.);
#364=FACE_OUTER_BOUND('',#488,.T.);
#365=FACE_OUTER_BOUND('',#489,.T.);
#366=FACE_OUTER_BOUND('',#490,.T.);
#367=FACE_OUTER_BOUND('',#491,.T.);
#368=FACE_OUTER_BOUND('',#492,.T.);
#369=FACE_OUTER_BOUND('',#493,.T.);
#370=FACE_OUTER_BOUND('',#494,.T.);
#371=FACE_OUTER_BOUND('',#495,.T.);
#372=FACE_OUTER_BOUND('',#496,.T.);
#373=FACE_OUTER_BOUND('',#497,.T.);
#374=FACE_OUTER_BOUND('',#498,.T.);
#375=FACE_OUTER_BOUND('',#499,.T.);
#376=FACE_OUTER_BOUND('',#500,.T.);
#377=FACE_OUTER_BOUND('',#501,.T.);
#378=FACE_OUTER_BOUND('',#502,.T.);
#379=FACE_OUTER_BOUND('',#503,.T.);
#380=FACE_OUTER_BOUND('',#504,.T.);
#381=FACE_OUTER_BOUND('',#505,.T.);
#382=FACE_OUTER_BOUND('',#506,.T.);
#383=FACE_OUTER_BOUND('',#507,.T.);
#384=FACE_OUTER_BOUND('',#508,.T.);
#385=FACE_OUTER_BOUND('',#509,.T.);
#386=FACE_OUTER_BOUND('',#510,.T.);
#387=FACE_OUTER_BOUND('',#511,.T.);
#388=FACE_OUTER_BOUND('',#512,.T.);
#389=FACE_OUTER_BOUND('',#513,.T.);
#390=FACE_OUTER_BOUND('',#514,.T.);
#391=FACE_OUTER_BOUND('',#515,.T.);
#392=FACE_OUTER_BOUND('',#516,.T.);
#393=FACE_OUTER_BOUND('',#517,.T.);
#394=FACE_OUTER_BOUND('',#518,.T.);
#395=FACE_OUTER_BOUND('',#519,.T.);
#396=FACE_OUTER_BOUND('',#520,.T.);
#397=FACE_OUTER_BOUND('',#521,.T.);
#398=FACE_OUTER_BOUND('',#522,.T.);
#399=FACE_OUTER_BOUND('',#523,.T.);
#400=FACE_OUTER_BOUND('',#524,.T.);
#401=FACE_OUTER_BOUND('',#525,.T.);
#402=FACE_OUTER_BOUND('',#526,.T.);
#403=FACE_OUTER_BOUND('',#527,.T.);
#404=FACE_OUTER_BOUND('',#528,.T.);
#405=FACE_OUTER_BOUND('',#529,.T.);
#406=FACE_OUTER_BOUND('',#530,.T.);
#407=FACE_OUTER_BOUND('',#531,.T.);
#408=FACE_OUTER_BOUND('',#532,.T.);
#409=FACE_OUTER_BOUND('',#533,.T.);
#410=FACE_OUTER_BOUND('',#534,.T.);
#411=FACE_OUTER_BOUND('',#535,.T.);
#412=FACE_OUTER_BOUND('',#536,.T.);
#413=FACE_OUTER_BOUND('',#537,.T.);
#414=FACE_OUTER_BOUND('',#538,.T.);
#415=FACE_OUTER_BOUND('',#539,.T.);
#416=FACE_OUTER_BOUND('',#540,.T.);
#417=FACE_OUTER_BOUND('',#541,.T.);
#418=FACE_OUTER_BOUND('',#542,.T.);
#419=FACE_OUTER_BOUND('',#543,.T.);
#420=FACE_OUTER_BOUND('',#544,.T.);
#421=FACE_OUTER_BOUND('',#545,.T.);
#422=FACE_OUTER_BOUND('',#546,.T.);
#423=FACE_OUTER_BOUND('',#547,.T.);
#424=FACE_OUTER_BOUND('',#548,.T.);
#425=EDGE_LOOP('',(#1661,#1662,#1663,#1664));
#426=EDGE_LOOP('',(#1665,#1666,#1667,#1668));
#427=EDGE_LOOP('',(#1669,#1670,#1671,#1672));
#428=EDGE_LOOP('',(#1673,#1674,#1675,#1676));
#429=EDGE_LOOP('',(#1677,#1678,#1679,#1680));
#430=EDGE_LOOP('',(#1681,#1682,#1683,#1684,#1685,#1686,#1687,#1688,#1689,
#1690,#1691,#1692,#1693,#1694,#1695,#1696,#1697,#1698,#1699,#1700,#1701,
#1702,#1703,#1704,#1705,#1706,#1707,#1708,#1709,#1710,#1711,#1712,#1713,
#1714,#1715,#1716,#1717,#1718,#1719,#1720,#1721,#1722,#1723,#1724));
#431=EDGE_LOOP('',(#1725,#1726,#1727,#1728,#1729,#1730,#1731,#1732));
#432=EDGE_LOOP('',(#1733,#1734,#1735,#1736,#1737,#1738,#1739,#1740));
#433=EDGE_LOOP('',(#1741,#1742,#1743,#1744,#1745,#1746,#1747,#1748));
#434=EDGE_LOOP('',(#1749,#1750,#1751,#1752,#1753,#1754));
#435=EDGE_LOOP('',(#1755,#1756,#1757,#1758,#1759,#1760));
#436=EDGE_LOOP('',(#1761,#1762,#1763,#1764,#1765,#1766,#1767,#1768,#1769,
#1770));
#437=EDGE_LOOP('',(#1771,#1772,#1773,#1774,#1775,#1776,#1777,#1778));
#438=EDGE_LOOP('',(#1779,#1780,#1781,#1782,#1783,#1784,#1785,#1786));
#439=EDGE_LOOP('',(#1787,#1788,#1789,#1790));
#440=EDGE_LOOP('',(#1791,#1792,#1793,#1794));
#441=EDGE_LOOP('',(#1795,#1796,#1797,#1798));
#442=EDGE_LOOP('',(#1799,#1800,#1801,#1802,#1803,#1804,#1805,#1806,#1807,
#1808,#1809,#1810,#1811,#1812,#1813,#1814,#1815,#1816,#1817,#1818,#1819,
#1820,#1821,#1822,#1823,#1824,#1825,#1826,#1827,#1828,#1829,#1830,#1831,
#1832,#1833,#1834,#1835,#1836,#1837,#1838,#1839,#1840,#1841,#1842));
#443=EDGE_LOOP('',(#1843,#1844,#1845,#1846,#1847,#1848,#1849,#1850));
#444=EDGE_LOOP('',(#1851,#1852,#1853,#1854,#1855,#1856,#1857,#1858));
#445=EDGE_LOOP('',(#1859,#1860,#1861,#1862,#1863,#1864,#1865,#1866,#1867,
#1868));
#446=EDGE_LOOP('',(#1869,#1870,#1871,#1872,#1873,#1874));
#447=EDGE_LOOP('',(#1875,#1876,#1877,#1878,#1879,#1880));
#448=EDGE_LOOP('',(#1881,#1882,#1883,#1884,#1885,#1886,#1887,#1888));
#449=EDGE_LOOP('',(#1889,#1890,#1891,#1892,#1893,#1894,#1895,#1896));
#450=EDGE_LOOP('',(#1897,#1898,#1899,#1900,#1901,#1902,#1903,#1904));
#451=EDGE_LOOP('',(#1905,#1906,#1907,#1908));
#452=EDGE_LOOP('',(#1909,#1910,#1911,#1912));
#453=EDGE_LOOP('',(#1913,#1914,#1915,#1916));
#454=EDGE_LOOP('',(#1917,#1918,#1919,#1920));
#455=EDGE_LOOP('',(#1921,#1922,#1923,#1924));
#456=EDGE_LOOP('',(#1925,#1926,#1927,#1928));
#457=EDGE_LOOP('',(#1929,#1930,#1931,#1932));
#458=EDGE_LOOP('',(#1933,#1934,#1935,#1936));
#459=EDGE_LOOP('',(#1937,#1938,#1939,#1940));
#460=EDGE_LOOP('',(#1941,#1942,#1943,#1944));
#461=EDGE_LOOP('',(#1945,#1946,#1947,#1948));
#462=EDGE_LOOP('',(#1949,#1950,#1951,#1952));
#463=EDGE_LOOP('',(#1953,#1954,#1955,#1956));
#464=EDGE_LOOP('',(#1957,#1958,#1959,#1960));
#465=EDGE_LOOP('',(#1961,#1962,#1963,#1964));
#466=EDGE_LOOP('',(#1965,#1966,#1967,#1968));
#467=EDGE_LOOP('',(#1969,#1970,#1971,#1972));
#468=EDGE_LOOP('',(#1973,#1974,#1975,#1976));
#469=EDGE_LOOP('',(#1977,#1978,#1979,#1980));
#470=EDGE_LOOP('',(#1981,#1982,#1983,#1984));
#471=EDGE_LOOP('',(#1985,#1986,#1987,#1988));
#472=EDGE_LOOP('',(#1989,#1990,#1991,#1992));
#473=EDGE_LOOP('',(#1993,#1994,#1995,#1996));
#474=EDGE_LOOP('',(#1997,#1998,#1999,#2000));
#475=EDGE_LOOP('',(#2001,#2002,#2003,#2004));
#476=EDGE_LOOP('',(#2005,#2006,#2007,#2008));
#477=EDGE_LOOP('',(#2009,#2010,#2011,#2012));
#478=EDGE_LOOP('',(#2013,#2014,#2015,#2016));
#479=EDGE_LOOP('',(#2017,#2018,#2019,#2020));
#480=EDGE_LOOP('',(#2021,#2022,#2023,#2024));
#481=EDGE_LOOP('',(#2025,#2026,#2027,#2028));
#482=EDGE_LOOP('',(#2029,#2030,#2031,#2032));
#483=EDGE_LOOP('',(#2033,#2034,#2035,#2036));
#484=EDGE_LOOP('',(#2037,#2038,#2039,#2040));
#485=EDGE_LOOP('',(#2041,#2042,#2043,#2044));
#486=EDGE_LOOP('',(#2045,#2046,#2047,#2048));
#487=EDGE_LOOP('',(#2049,#2050,#2051,#2052));
#488=EDGE_LOOP('',(#2053,#2054,#2055,#2056));
#489=EDGE_LOOP('',(#2057,#2058,#2059,#2060));
#490=EDGE_LOOP('',(#2061,#2062,#2063,#2064));
#491=EDGE_LOOP('',(#2065,#2066,#2067,#2068));
#492=EDGE_LOOP('',(#2069,#2070,#2071,#2072));
#493=EDGE_LOOP('',(#2073,#2074,#2075,#2076));
#494=EDGE_LOOP('',(#2077,#2078,#2079,#2080));
#495=EDGE_LOOP('',(#2081,#2082,#2083,#2084));
#496=EDGE_LOOP('',(#2085,#2086,#2087,#2088));
#497=EDGE_LOOP('',(#2089,#2090,#2091,#2092));
#498=EDGE_LOOP('',(#2093,#2094,#2095,#2096));
#499=EDGE_LOOP('',(#2097,#2098,#2099,#2100));
#500=EDGE_LOOP('',(#2101,#2102,#2103,#2104));
#501=EDGE_LOOP('',(#2105,#2106,#2107,#2108));
#502=EDGE_LOOP('',(#2109,#2110,#2111,#2112));
#503=EDGE_LOOP('',(#2113,#2114,#2115,#2116));
#504=EDGE_LOOP('',(#2117,#2118,#2119,#2120));
#505=EDGE_LOOP('',(#2121,#2122,#2123,#2124));
#506=EDGE_LOOP('',(#2125,#2126,#2127,#2128));
#507=EDGE_LOOP('',(#2129,#2130,#2131,#2132));
#508=EDGE_LOOP('',(#2133,#2134,#2135,#2136));
#509=EDGE_LOOP('',(#2137,#2138,#2139,#2140));
#510=EDGE_LOOP('',(#2141,#2142,#2143,#2144));
#511=EDGE_LOOP('',(#2145,#2146,#2147,#2148));
#512=EDGE_LOOP('',(#2149,#2150,#2151,#2152));
#513=EDGE_LOOP('',(#2153,#2154,#2155,#2156));
#514=EDGE_LOOP('',(#2157,#2158,#2159,#2160));
#515=EDGE_LOOP('',(#2161,#2162,#2163,#2164));
#516=EDGE_LOOP('',(#2165,#2166,#2167,#2168));
#517=EDGE_LOOP('',(#2169,#2170,#2171,#2172));
#518=EDGE_LOOP('',(#2173,#2174,#2175,#2176));
#519=EDGE_LOOP('',(#2177,#2178,#2179,#2180));
#520=EDGE_LOOP('',(#2181,#2182,#2183,#2184));
#521=EDGE_LOOP('',(#2185,#2186,#2187,#2188));
#522=EDGE_LOOP('',(#2189,#2190,#2191,#2192));
#523=EDGE_LOOP('',(#2193,#2194,#2195,#2196));
#524=EDGE_LOOP('',(#2197,#2198,#2199,#2200));
#525=EDGE_LOOP('',(#2201,#2202,#2203,#2204));
#526=EDGE_LOOP('',(#2205,#2206,#2207,#2208));
#527=EDGE_LOOP('',(#2209,#2210,#2211,#2212));
#528=EDGE_LOOP('',(#2213,#2214,#2215,#2216));
#529=EDGE_LOOP('',(#2217,#2218,#2219,#2220));
#530=EDGE_LOOP('',(#2221,#2222,#2223,#2224));
#531=EDGE_LOOP('',(#2225,#2226,#2227,#2228));
#532=EDGE_LOOP('',(#2229,#2230,#2231,#2232));
#533=EDGE_LOOP('',(#2233,#2234,#2235,#2236));
#534=EDGE_LOOP('',(#2237,#2238,#2239,#2240));
#535=EDGE_LOOP('',(#2241,#2242,#2243,#2244));
#536=EDGE_LOOP('',(#2245,#2246,#2247,#2248));
#537=EDGE_LOOP('',(#2249,#2250,#2251,#2252));
#538=EDGE_LOOP('',(#2253,#2254,#2255,#2256));
#539=EDGE_LOOP('',(#2257,#2258,#2259,#2260));
#540=EDGE_LOOP('',(#2261,#2262,#2263,#2264));
#541=EDGE_LOOP('',(#2265,#2266,#2267,#2268));
#542=EDGE_LOOP('',(#2269,#2270,#2271,#2272));
#543=EDGE_LOOP('',(#2273,#2274,#2275,#2276));
#544=EDGE_LOOP('',(#2277,#2278,#2279,#2280));
#545=EDGE_LOOP('',(#2281,#2282,#2283,#2284));
#546=EDGE_LOOP('',(#2285,#2286,#2287,#2288));
#547=EDGE_LOOP('',(#2289,#2290,#2291,#2292));
#548=EDGE_LOOP('',(#2293,#2294,#2295,#2296));
#549=CIRCLE('',#2477,0.600000000000002);
#550=CIRCLE('',#2478,0.600000000000002);
#551=CIRCLE('',#2480,0.600000000000002);
#552=CIRCLE('',#2481,0.600000000000002);
#553=CIRCLE('',#2483,0.600000000000002);
#554=CIRCLE('',#2484,0.600000000000002);
#555=CIRCLE('',#2488,0.399999999999991);
#556=CIRCLE('',#2489,0.0999999999999979);
#557=CIRCLE('',#2490,0.0999999999999979);
#558=CIRCLE('',#2491,0.399999999999991);
#559=CIRCLE('',#2492,0.399999999999991);
#560=CIRCLE('',#2493,0.0999999999999979);
#561=CIRCLE('',#2494,0.4);
#562=CIRCLE('',#2495,0.2);
#563=CIRCLE('',#2496,0.2);
#564=CIRCLE('',#2497,0.4);
#565=CIRCLE('',#2498,6.00000000000005);
#566=CIRCLE('',#2499,4.);
#567=CIRCLE('',#2500,0.399999999999991);
#568=CIRCLE('',#2501,0.399999999999991);
#569=CIRCLE('',#2502,0.0999999999999979);
#570=CIRCLE('',#2503,0.0999999999999979);
#571=CIRCLE('',#2504,0.399999999999991);
#572=CIRCLE('',#2505,0.799999999999954);
#573=CIRCLE('',#2506,0.800000000000016);
#574=CIRCLE('',#2507,0.799999999999918);
#575=CIRCLE('',#2508,4.40000000000005);
#576=CIRCLE('',#2509,0.8);
#577=CIRCLE('',#2510,0.800000000000036);
#578=CIRCLE('',#2511,0.80000000000001);
#579=CIRCLE('',#2512,0.8);
#580=CIRCLE('',#2513,0.799999999999983);
#581=CIRCLE('',#2514,0.799999999999992);
#582=CIRCLE('',#2515,0.8);
#583=CIRCLE('',#2516,0.8);
#584=CIRCLE('',#2517,0.400000000000009);
#585=CIRCLE('',#2518,0.400000000000018);
#586=CIRCLE('',#2519,0.800000000000022);
#587=CIRCLE('',#2520,0.799999999999987);
#588=CIRCLE('',#2521,0.400000000000006);
#589=CIRCLE('',#2522,0.4);
#590=CIRCLE('',#2523,0.799999999999992);
#591=CIRCLE('',#2524,0.800000000000114);
#592=CIRCLE('',#2525,0.800000000000003);
#593=CIRCLE('',#2526,0.800000000000018);
#594=CIRCLE('',#2527,0.800000000000001);
#595=CIRCLE('',#2528,0.799999999999965);
#596=CIRCLE('',#2529,0.8);
#597=CIRCLE('',#2530,0.8);
#598=CIRCLE('',#2531,0.8);
#599=CIRCLE('',#2532,0.8);
#600=CIRCLE('',#2533,0.8);
#601=CIRCLE('',#2534,0.8);
#602=CIRCLE('',#2535,0.8);
#603=CIRCLE('',#2538,0.4);
#604=CIRCLE('',#2541,0.399999999999991);
#605=CIRCLE('',#2542,0.0999999999999979);
#606=CIRCLE('',#2543,0.0999999999999979);
#607=CIRCLE('',#2544,0.399999999999991);
#608=CIRCLE('',#2545,0.399999999999991);
#609=CIRCLE('',#2546,4.);
#610=CIRCLE('',#2547,6.00000000000005);
#611=CIRCLE('',#2548,0.2);
#612=CIRCLE('',#2549,0.2);
#613=CIRCLE('',#2550,0.4);
#614=CIRCLE('',#2551,0.0999999999999979);
#615=CIRCLE('',#2552,0.399999999999991);
#616=CIRCLE('',#2553,0.399999999999991);
#617=CIRCLE('',#2554,0.0999999999999979);
#618=CIRCLE('',#2555,0.0999999999999979);
#619=CIRCLE('',#2556,0.399999999999991);
#620=CIRCLE('',#2557,0.8);
#621=CIRCLE('',#2558,0.8);
#622=CIRCLE('',#2559,0.8);
#623=CIRCLE('',#2560,0.8);
#624=CIRCLE('',#2561,0.799999999999965);
#625=CIRCLE('',#2562,0.8);
#626=CIRCLE('',#2563,0.8);
#627=CIRCLE('',#2564,0.8);
#628=CIRCLE('',#2565,0.799999999999992);
#629=CIRCLE('',#2566,0.800000000000001);
#630=CIRCLE('',#2567,0.800000000000018);
#631=CIRCLE('',#2568,0.800000000000003);
#632=CIRCLE('',#2569,0.800000000000114);
#633=CIRCLE('',#2570,0.799999999999987);
#634=CIRCLE('',#2571,0.4);
#635=CIRCLE('',#2572,0.400000000000006);
#636=CIRCLE('',#2573,0.400000000000009);
#637=CIRCLE('',#2574,0.800000000000022);
#638=CIRCLE('',#2575,0.400000000000018);
#639=CIRCLE('',#2576,0.799999999999983);
#640=CIRCLE('',#2577,0.8);
#641=CIRCLE('',#2578,0.8);
#642=CIRCLE('',#2579,0.799999999999992);
#643=CIRCLE('',#2580,0.8);
#644=CIRCLE('',#2581,0.8);
#645=CIRCLE('',#2582,0.80000000000001);
#646=CIRCLE('',#2583,0.800000000000036);
#647=CIRCLE('',#2584,4.40000000000005);
#648=CIRCLE('',#2585,0.799999999999918);
#649=CIRCLE('',#2586,0.800000000000016);
#650=CIRCLE('',#2587,0.799999999999954);
#651=CIRCLE('',#2686,4.);
#652=CIRCLE('',#2687,6.00000000000005);
#653=CIRCLE('',#2688,6.00000000000005);
#654=CIRCLE('',#2689,0.399999999999991);
#655=CIRCLE('',#2690,0.0999999999999979);
#656=CIRCLE('',#2691,0.399999999999991);
#657=CIRCLE('',#2692,0.0999999999999979);
#658=CIRCLE('',#2693,0.399999999999991);
#659=CIRCLE('',#2694,0.399999999999991);
#660=CIRCLE('',#2695,0.0999999999999979);
#661=CIRCLE('',#2696,0.0999999999999979);
#662=CIRCLE('',#2697,0.399999999999991);
#663=CIRCLE('',#2698,0.399999999999991);
#664=CIRCLE('',#2699,0.0999999999999979);
#665=CIRCLE('',#2700,0.8);
#666=CIRCLE('',#2701,0.8);
#667=CIRCLE('',#2702,0.8);
#668=CIRCLE('',#2703,0.8);
#669=CIRCLE('',#2704,0.8);
#670=CIRCLE('',#2705,0.8);
#671=CIRCLE('',#2706,0.8);
#672=CIRCLE('',#2707,0.8);
#673=CIRCLE('',#2708,0.8);
#674=CIRCLE('',#2709,0.8);
#675=CIRCLE('',#2710,0.8);
#676=CIRCLE('',#2711,4.40000000000005);
#677=CIRCLE('',#2712,0.800000000000001);
#678=CIRCLE('',#2713,0.799999999999992);
#679=CIRCLE('',#2714,0.800000000000002);
#680=CIRCLE('',#2715,0.799999999999987);
#681=CIRCLE('',#2716,0.800000000000022);
#682=CIRCLE('',#2717,0.800000000000016);
#683=CIRCLE('',#2718,0.800000000000114);
#684=CIRCLE('',#2719,0.800000000000018);
#685=CIRCLE('',#2720,0.799999999999918);
#686=CIRCLE('',#2721,0.799999999999955);
#687=CIRCLE('',#2722,0.400000000000018);
#688=CIRCLE('',#2723,0.400000000000009);
#689=CIRCLE('',#2724,0.4);
#690=CIRCLE('',#2725,0.400000000000006);
#691=CIRCLE('',#2726,0.800000000000036);
#692=CIRCLE('',#2727,0.80000000000001);
#693=CIRCLE('',#2728,0.799999999999983);
#694=CIRCLE('',#2729,0.799999999999992);
#695=CIRCLE('',#2730,0.799999999999965);
#696=CIRCLE('',#2731,0.600000000000002);
#697=CIRCLE('',#2732,0.600000000000002);
#698=CIRCLE('',#2733,0.600000000000002);
#699=LINE('',#3472,#915);
#700=LINE('',#3476,#916);
#701=LINE('',#3481,#917);
#702=LINE('',#3485,#918);
#703=LINE('',#3490,#919);
#704=LINE('',#3494,#920);
#705=LINE('',#3498,#921);
#706=LINE('',#3500,#922);
#707=LINE('',#3501,#923);
#708=LINE('',#3504,#924);
#709=LINE('',#3506,#925);
#710=LINE('',#3507,#926);
#711=LINE('',#3512,#927);
#712=LINE('',#3516,#928);
#713=LINE('',#3520,#929);
#714=LINE('',#3523,#930);
#715=LINE('',#3525,#931);
#716=LINE('',#3529,#932);
#717=LINE('',#3533,#933);
#718=LINE('',#3535,#934);
#719=LINE('',#3539,#935);
#720=LINE('',#3543,#936);
#721=LINE('',#3547,#937);
#722=LINE('',#3551,#938);
#723=LINE('',#3555,#939);
#724=LINE('',#3557,#940);
#725=LINE('',#3561,#941);
#726=LINE('',#3563,#942);
#727=LINE('',#3565,#943);
#728=LINE('',#3568,#944);
#729=LINE('',#3572,#945);
#730=LINE('',#3576,#946);
#731=LINE('',#3580,#947);
#732=LINE('',#3583,#948);
#733=LINE('',#3586,#949);
#734=LINE('',#3590,#950);
#735=LINE('',#3594,#951);
#736=LINE('',#3598,#952);
#737=LINE('',#3604,#953);
#738=LINE('',#3608,#954);
#739=LINE('',#3612,#955);
#740=LINE('',#3615,#956);
#741=LINE('',#3620,#957);
#742=LINE('',#3624,#958);
#743=LINE('',#3628,#959);
#744=LINE('',#3631,#960);
#745=LINE('',#3636,#961);
#746=LINE('',#3640,#962);
#747=LINE('',#3643,#963);
#748=LINE('',#3648,#964);
#749=LINE('',#3652,#965);
#750=LINE('',#3655,#966);
#751=LINE('',#3660,#967);
#752=LINE('',#3664,#968);
#753=LINE('',#3668,#969);
#754=LINE('',#3672,#970);
#755=LINE('',#3675,#971);
#756=LINE('',#3680,#972);
#757=LINE('',#3684,#973);
#758=LINE('',#3688,#974);
#759=LINE('',#3691,#975);
#760=LINE('',#3696,#976);
#761=LINE('',#3700,#977);
#762=LINE('',#3704,#978);
#763=LINE('',#3707,#979);
#764=LINE('',#3710,#980);
#765=LINE('',#3711,#981);
#766=LINE('',#3714,#982);
#767=LINE('',#3717,#983);
#768=LINE('',#3720,#984);
#769=LINE('',#3721,#985);
#770=LINE('',#3724,#986);
#771=LINE('',#3728,#987);
#772=LINE('',#3732,#988);
#773=LINE('',#3736,#989);
#774=LINE('',#3739,#990);
#775=LINE('',#3743,#991);
#776=LINE('',#3745,#992);
#777=LINE('',#3747,#993);
#778=LINE('',#3751,#994);
#779=LINE('',#3753,#995);
#780=LINE('',#3756,#996);
#781=LINE('',#3760,#997);
#782=LINE('',#3764,#998);
#783=LINE('',#3768,#999);
#784=LINE('',#3770,#1000);
#785=LINE('',#3774,#1001);
#786=LINE('',#3777,#1002);
#787=LINE('',#3781,#1003);
#788=LINE('',#3785,#1004);
#789=LINE('',#3789,#1005);
#790=LINE('',#3795,#1006);
#791=LINE('',#3799,#1007);
#792=LINE('',#3803,#1008);
#793=LINE('',#3806,#1009);
#794=LINE('',#3811,#1010);
#795=LINE('',#3815,#1011);
#796=LINE('',#3819,#1012);
#797=LINE('',#3822,#1013);
#798=LINE('',#3827,#1014);
#799=LINE('',#3831,#1015);
#800=LINE('',#3835,#1016);
#801=LINE('',#3839,#1017);
#802=LINE('',#3842,#1018);
#803=LINE('',#3847,#1019);
#804=LINE('',#3851,#1020);
#805=LINE('',#3854,#1021);
#806=LINE('',#3859,#1022);
#807=LINE('',#3863,#1023);
#808=LINE('',#3866,#1024);
#809=LINE('',#3871,#1025);
#810=LINE('',#3875,#1026);
#811=LINE('',#3879,#1027);
#812=LINE('',#3882,#1028);
#813=LINE('',#3887,#1029);
#814=LINE('',#3891,#1030);
#815=LINE('',#3895,#1031);
#816=LINE('',#3898,#1032);
#817=LINE('',#3901,#1033);
#818=LINE('',#3905,#1034);
#819=LINE('',#3909,#1035);
#820=LINE('',#3913,#1036);
#821=LINE('',#3916,#1037);
#822=LINE('',#3917,#1038);
#823=LINE('',#3919,#1039);
#824=LINE('',#3921,#1040);
#825=LINE('',#3923,#1041);
#826=LINE('',#3925,#1042);
#827=LINE('',#3928,#1043);
#828=LINE('',#3929,#1044);
#829=LINE('',#3931,#1045);
#830=LINE('',#3933,#1046);
#831=LINE('',#3935,#1047);
#832=LINE('',#3937,#1048);
#833=LINE('',#3939,#1049);
#834=LINE('',#3941,#1050);
#835=LINE('',#3944,#1051);
#836=LINE('',#3945,#1052);
#837=LINE('',#3947,#1053);
#838=LINE('',#3949,#1054);
#839=LINE('',#3951,#1055);
#840=LINE('',#3953,#1056);
#841=LINE('',#3955,#1057);
#842=LINE('',#3957,#1058);
#843=LINE('',#3960,#1059);
#844=LINE('',#3961,#1060);
#845=LINE('',#3963,#1061);
#846=LINE('',#3965,#1062);
#847=LINE('',#3967,#1063);
#848=LINE('',#3969,#1064);
#849=LINE('',#3971,#1065);
#850=LINE('',#3973,#1066);
#851=LINE('',#3975,#1067);
#852=LINE('',#3977,#1068);
#853=LINE('',#3980,#1069);
#854=LINE('',#3981,#1070);
#855=LINE('',#3983,#1071);
#856=LINE('',#3985,#1072);
#857=LINE('',#3987,#1073);
#858=LINE('',#3989,#1074);
#859=LINE('',#3992,#1075);
#860=LINE('',#3993,#1076);
#861=LINE('',#3995,#1077);
#862=LINE('',#3997,#1078);
#863=LINE('',#3999,#1079);
#864=LINE('',#4001,#1080);
#865=LINE('',#4004,#1081);
#866=LINE('',#4005,#1082);
#867=LINE('',#4007,#1083);
#868=LINE('',#4009,#1084);
#869=LINE('',#4011,#1085);
#870=LINE('',#4013,#1086);
#871=LINE('',#4015,#1087);
#872=LINE('',#4017,#1088);
#873=LINE('',#4020,#1089);
#874=LINE('',#4021,#1090);
#875=LINE('',#4023,#1091);
#876=LINE('',#4025,#1092);
#877=LINE('',#4027,#1093);
#878=LINE('',#4029,#1094);
#879=LINE('',#4031,#1095);
#880=LINE('',#4033,#1096);
#881=LINE('',#4036,#1097);
#882=LINE('',#4037,#1098);
#883=LINE('',#4039,#1099);
#884=LINE('',#4041,#1100);
#885=LINE('',#4043,#1101);
#886=LINE('',#4045,#1102);
#887=LINE('',#4047,#1103);
#888=LINE('',#4049,#1104);
#889=LINE('',#4052,#1105);
#890=LINE('',#4053,#1106);
#891=LINE('',#4055,#1107);
#892=LINE('',#4058,#1108);
#893=LINE('',#4060,#1109);
#894=LINE('',#4062,#1110);
#895=LINE('',#4064,#1111);
#896=LINE('',#4067,#1112);
#897=LINE('',#4069,#1113);
#898=LINE('',#4071,#1114);
#899=LINE('',#4073,#1115);
#900=LINE('',#4075,#1116);
#901=LINE('',#4077,#1117);
#902=LINE('',#4079,#1118);
#903=LINE('',#4082,#1119);
#904=LINE('',#4084,#1120);
#905=LINE('',#4086,#1121);
#906=LINE('',#4088,#1122);
#907=LINE('',#4090,#1123);
#908=LINE('',#4092,#1124);
#909=LINE('',#4094,#1125);
#910=LINE('',#4097,#1126);
#911=LINE('',#4099,#1127);
#912=LINE('',#4101,#1128);
#913=LINE('',#4103,#1129);
#914=LINE('',#4105,#1130);
#915=VECTOR('',#2738,10.);
#916=VECTOR('',#2741,10.);
#917=VECTOR('',#2746,10.);
#918=VECTOR('',#2749,10.);
#919=VECTOR('',#2754,10.);
#920=VECTOR('',#2757,10.);
#921=VECTOR('',#2762,10.);
#922=VECTOR('',#2763,10.);
#923=VECTOR('',#2764,10.);
#924=VECTOR('',#2767,10.);
#925=VECTOR('',#2768,10.);
#926=VECTOR('',#2769,10.);
#927=VECTOR('',#2774,10.);
#928=VECTOR('',#2777,10.);
#929=VECTOR('',#2780,10.);
#930=VECTOR('',#2783,10.);
#931=VECTOR('',#2784,10.);
#932=VECTOR('',#2787,10.);
#933=VECTOR('',#2790,10.);
#934=VECTOR('',#2791,10.);
#935=VECTOR('',#2794,10.);
#936=VECTOR('',#2797,10.);
#937=VECTOR('',#2800,10.);
#938=VECTOR('',#2803,10.);
#939=VECTOR('',#2806,10.);
#940=VECTOR('',#2807,10.);
#941=VECTOR('',#2810,10.);
#942=VECTOR('',#2811,10.);
#943=VECTOR('',#2812,10.);
#944=VECTOR('',#2815,10.);
#945=VECTOR('',#2818,10.);
#946=VECTOR('',#2821,10.);
#947=VECTOR('',#2824,10.);
#948=VECTOR('',#2827,10.);
#949=VECTOR('',#2828,10.);
#950=VECTOR('',#2831,10.);
#951=VECTOR('',#2834,10.);
#952=VECTOR('',#2837,10.);
#953=VECTOR('',#2842,10.);
#954=VECTOR('',#2845,10.);
#955=VECTOR('',#2848,10.);
#956=VECTOR('',#2851,10.);
#957=VECTOR('',#2854,10.);
#958=VECTOR('',#2857,10.);
#959=VECTOR('',#2860,10.);
#960=VECTOR('',#2863,10.);
#961=VECTOR('',#2866,10.);
#962=VECTOR('',#2869,10.);
#963=VECTOR('',#2872,10.);
#964=VECTOR('',#2875,10.);
#965=VECTOR('',#2878,10.);
#966=VECTOR('',#2881,10.);
#967=VECTOR('',#2884,10.);
#968=VECTOR('',#2887,10.);
#969=VECTOR('',#2890,10.);
#970=VECTOR('',#2893,10.);
#971=VECTOR('',#2896,10.);
#972=VECTOR('',#2899,10.);
#973=VECTOR('',#2902,10.);
#974=VECTOR('',#2905,10.);
#975=VECTOR('',#2908,10.);
#976=VECTOR('',#2911,10.);
#977=VECTOR('',#2914,10.);
#978=VECTOR('',#2917,10.);
#979=VECTOR('',#2920,10.);
#980=VECTOR('',#2923,10.);
#981=VECTOR('',#2924,10.);
#982=VECTOR('',#2927,10.);
#983=VECTOR('',#2930,10.);
#984=VECTOR('',#2933,10.);
#985=VECTOR('',#2934,10.);
#986=VECTOR('',#2937,10.);
#987=VECTOR('',#2940,10.);
#988=VECTOR('',#2943,10.);
#989=VECTOR('',#2946,10.);
#990=VECTOR('',#2949,10.);
#991=VECTOR('',#2952,10.);
#992=VECTOR('',#2953,10.);
#993=VECTOR('',#2954,10.);
#994=VECTOR('',#2957,10.);
#995=VECTOR('',#2958,10.);
#996=VECTOR('',#2961,10.);
#997=VECTOR('',#2964,10.);
#998=VECTOR('',#2967,10.);
#999=VECTOR('',#2970,10.);
#1000=VECTOR('',#2971,10.);
#1001=VECTOR('',#2974,10.);
#1002=VECTOR('',#2977,10.);
#1003=VECTOR('',#2980,10.);
#1004=VECTOR('',#2983,10.);
#1005=VECTOR('',#2986,10.);
#1006=VECTOR('',#2991,10.);
#1007=VECTOR('',#2994,10.);
#1008=VECTOR('',#2997,10.);
#1009=VECTOR('',#3000,10.);
#1010=VECTOR('',#3003,10.);
#1011=VECTOR('',#3006,10.);
#1012=VECTOR('',#3009,10.);
#1013=VECTOR('',#3012,10.);
#1014=VECTOR('',#3015,10.);
#1015=VECTOR('',#3018,10.);
#1016=VECTOR('',#3021,10.);
#1017=VECTOR('',#3024,10.);
#1018=VECTOR('',#3027,10.);
#1019=VECTOR('',#3030,10.);
#1020=VECTOR('',#3033,10.);
#1021=VECTOR('',#3036,10.);
#1022=VECTOR('',#3039,10.);
#1023=VECTOR('',#3042,10.);
#1024=VECTOR('',#3045,10.);
#1025=VECTOR('',#3048,10.);
#1026=VECTOR('',#3051,10.);
#1027=VECTOR('',#3054,10.);
#1028=VECTOR('',#3057,10.);
#1029=VECTOR('',#3060,10.);
#1030=VECTOR('',#3063,10.);
#1031=VECTOR('',#3066,10.);
#1032=VECTOR('',#3069,10.);
#1033=VECTOR('',#3070,10.);
#1034=VECTOR('',#3073,10.);
#1035=VECTOR('',#3076,10.);
#1036=VECTOR('',#3079,10.);
#1037=VECTOR('',#3084,10.);
#1038=VECTOR('',#3085,10.);
#1039=VECTOR('',#3088,10.);
#1040=VECTOR('',#3091,10.);
#1041=VECTOR('',#3094,10.);
#1042=VECTOR('',#3097,10.);
#1043=VECTOR('',#3102,10.);
#1044=VECTOR('',#3103,10.);
#1045=VECTOR('',#3106,10.);
#1046=VECTOR('',#3109,10.);
#1047=VECTOR('',#3112,10.);
#1048=VECTOR('',#3115,10.);
#1049=VECTOR('',#3118,10.);
#1050=VECTOR('',#3121,10.);
#1051=VECTOR('',#3126,10.);
#1052=VECTOR('',#3127,10.);
#1053=VECTOR('',#3130,10.);
#1054=VECTOR('',#3133,10.);
#1055=VECTOR('',#3136,10.);
#1056=VECTOR('',#3139,10.);
#1057=VECTOR('',#3142,10.);
#1058=VECTOR('',#3145,10.);
#1059=VECTOR('',#3150,10.);
#1060=VECTOR('',#3151,10.);
#1061=VECTOR('',#3154,10.);
#1062=VECTOR('',#3157,10.);
#1063=VECTOR('',#3160,10.);
#1064=VECTOR('',#3163,10.);
#1065=VECTOR('',#3166,10.);
#1066=VECTOR('',#3169,10.);
#1067=VECTOR('',#3172,10.);
#1068=VECTOR('',#3175,10.);
#1069=VECTOR('',#3180,10.);
#1070=VECTOR('',#3181,10.);
#1071=VECTOR('',#3184,10.);
#1072=VECTOR('',#3187,10.);
#1073=VECTOR('',#3190,10.);
#1074=VECTOR('',#3193,10.);
#1075=VECTOR('',#3198,10.);
#1076=VECTOR('',#3199,10.);
#1077=VECTOR('',#3202,10.);
#1078=VECTOR('',#3205,10.);
#1079=VECTOR('',#3208,10.);
#1080=VECTOR('',#3211,10.);
#1081=VECTOR('',#3216,10.);
#1082=VECTOR('',#3217,10.);
#1083=VECTOR('',#3220,10.);
#1084=VECTOR('',#3223,10.);
#1085=VECTOR('',#3226,10.);
#1086=VECTOR('',#3229,10.);
#1087=VECTOR('',#3232,10.);
#1088=VECTOR('',#3235,10.);
#1089=VECTOR('',#3240,10.);
#1090=VECTOR('',#3241,10.);
#1091=VECTOR('',#3244,10.);
#1092=VECTOR('',#3247,10.);
#1093=VECTOR('',#3250,10.);
#1094=VECTOR('',#3253,10.);
#1095=VECTOR('',#3256,10.);
#1096=VECTOR('',#3259,10.);
#1097=VECTOR('',#3264,10.);
#1098=VECTOR('',#3265,10.);
#1099=VECTOR('',#3268,10.);
#1100=VECTOR('',#3271,10.);
#1101=VECTOR('',#3274,10.);
#1102=VECTOR('',#3277,10.);
#1103=VECTOR('',#3280,10.);
#1104=VECTOR('',#3283,10.);
#1105=VECTOR('',#3288,10.);
#1106=VECTOR('',#3289,10.);
#1107=VECTOR('',#3292,10.);
#1108=VECTOR('',#3297,10.);
#1109=VECTOR('',#3300,10.);
#1110=VECTOR('',#3303,10.);
#1111=VECTOR('',#3306,10.);
#1112=VECTOR('',#3311,10.);
#1113=VECTOR('',#3314,10.);
#1114=VECTOR('',#3317,10.);
#1115=VECTOR('',#3320,10.);
#1116=VECTOR('',#3323,10.);
#1117=VECTOR('',#3326,10.);
#1118=VECTOR('',#3329,10.);
#1119=VECTOR('',#3334,10.);
#1120=VECTOR('',#3337,10.);
#1121=VECTOR('',#3340,10.);
#1122=VECTOR('',#3343,10.);
#1123=VECTOR('',#3346,10.);
#1124=VECTOR('',#3349,10.);
#1125=VECTOR('',#3352,10.);
#1126=VECTOR('',#3357,10.);
#1127=VECTOR('',#3360,10.);
#1128=VECTOR('',#3363,10.);
#1129=VECTOR('',#3366,10.);
#1130=VECTOR('',#3369,10.);
#1131=VERTEX_POINT('',#3470);
#1132=VERTEX_POINT('',#3471);
#1133=VERTEX_POINT('',#3473);
#1134=VERTEX_POINT('',#3475);
#1135=VERTEX_POINT('',#3479);
#1136=VERTEX_POINT('',#3480);
#1137=VERTEX_POINT('',#3482);
#1138=VERTEX_POINT('',#3484);
#1139=VERTEX_POINT('',#3488);
#1140=VERTEX_POINT('',#3489);
#1141=VERTEX_POINT('',#3491);
#1142=VERTEX_POINT('',#3493);
#1143=VERTEX_POINT('',#3497);
#1144=VERTEX_POINT('',#3499);
#1145=VERTEX_POINT('',#3503);
#1146=VERTEX_POINT('',#3505);
#1147=VERTEX_POINT('',#3509);
#1148=VERTEX_POINT('',#3511);
#1149=VERTEX_POINT('',#3513);
#1150=VERTEX_POINT('',#3515);
#1151=VERTEX_POINT('',#3517);
#1152=VERTEX_POINT('',#3519);
#1153=VERTEX_POINT('',#3521);
#1154=VERTEX_POINT('',#3524);
#1155=VERTEX_POINT('',#3526);
#1156=VERTEX_POINT('',#3528);
#1157=VERTEX_POINT('',#3530);
#1158=VERTEX_POINT('',#3532);
#1159=VERTEX_POINT('',#3534);
#1160=VERTEX_POINT('',#3536);
#1161=VERTEX_POINT('',#3538);
#1162=VERTEX_POINT('',#3540);
#1163=VERTEX_POINT('',#3542);
#1164=VERTEX_POINT('',#3544);
#1165=VERTEX_POINT('',#3546);
#1166=VERTEX_POINT('',#3548);
#1167=VERTEX_POINT('',#3550);
#1168=VERTEX_POINT('',#3552);
#1169=VERTEX_POINT('',#3554);
#1170=VERTEX_POINT('',#3556);
#1171=VERTEX_POINT('',#3558);
#1172=VERTEX_POINT('',#3560);
#1173=VERTEX_POINT('',#3562);
#1174=VERTEX_POINT('',#3564);
#1175=VERTEX_POINT('',#3566);
#1176=VERTEX_POINT('',#3569);
#1177=VERTEX_POINT('',#3571);
#1178=VERTEX_POINT('',#3573);
#1179=VERTEX_POINT('',#3575);
#1180=VERTEX_POINT('',#3577);
#1181=VERTEX_POINT('',#3579);
#1182=VERTEX_POINT('',#3581);
#1183=VERTEX_POINT('',#3584);
#1184=VERTEX_POINT('',#3585);
#1185=VERTEX_POINT('',#3587);
#1186=VERTEX_POINT('',#3589);
#1187=VERTEX_POINT('',#3591);
#1188=VERTEX_POINT('',#3593);
#1189=VERTEX_POINT('',#3595);
#1190=VERTEX_POINT('',#3597);
#1191=VERTEX_POINT('',#3600);
#1192=VERTEX_POINT('',#3601);
#1193=VERTEX_POINT('',#3603);
#1194=VERTEX_POINT('',#3605);
#1195=VERTEX_POINT('',#3607);
#1196=VERTEX_POINT('',#3609);
#1197=VERTEX_POINT('',#3611);
#1198=VERTEX_POINT('',#3613);
#1199=VERTEX_POINT('',#3616);
#1200=VERTEX_POINT('',#3617);
#1201=VERTEX_POINT('',#3619);
#1202=VERTEX_POINT('',#3621);
#1203=VERTEX_POINT('',#3623);
#1204=VERTEX_POINT('',#3625);
#1205=VERTEX_POINT('',#3627);
#1206=VERTEX_POINT('',#3629);
#1207=VERTEX_POINT('',#3632);
#1208=VERTEX_POINT('',#3633);
#1209=VERTEX_POINT('',#3635);
#1210=VERTEX_POINT('',#3637);
#1211=VERTEX_POINT('',#3639);
#1212=VERTEX_POINT('',#3641);
#1213=VERTEX_POINT('',#3644);
#1214=VERTEX_POINT('',#3645);
#1215=VERTEX_POINT('',#3647);
#1216=VERTEX_POINT('',#3649);
#1217=VERTEX_POINT('',#3651);
#1218=VERTEX_POINT('',#3653);
#1219=VERTEX_POINT('',#3656);
#1220=VERTEX_POINT('',#3657);
#1221=VERTEX_POINT('',#3659);
#1222=VERTEX_POINT('',#3661);
#1223=VERTEX_POINT('',#3663);
#1224=VERTEX_POINT('',#3665);
#1225=VERTEX_POINT('',#3667);
#1226=VERTEX_POINT('',#3669);
#1227=VERTEX_POINT('',#3671);
#1228=VERTEX_POINT('',#3673);
#1229=VERTEX_POINT('',#3676);
#1230=VERTEX_POINT('',#3677);
#1231=VERTEX_POINT('',#3679);
#1232=VERTEX_POINT('',#3681);
#1233=VERTEX_POINT('',#3683);
#1234=VERTEX_POINT('',#3685);
#1235=VERTEX_POINT('',#3687);
#1236=VERTEX_POINT('',#3689);
#1237=VERTEX_POINT('',#3692);
#1238=VERTEX_POINT('',#3693);
#1239=VERTEX_POINT('',#3695);
#1240=VERTEX_POINT('',#3697);
#1241=VERTEX_POINT('',#3699);
#1242=VERTEX_POINT('',#3701);
#1243=VERTEX_POINT('',#3703);
#1244=VERTEX_POINT('',#3705);
#1245=VERTEX_POINT('',#3709);
#1246=VERTEX_POINT('',#3713);
#1247=VERTEX_POINT('',#3715);
#1248=VERTEX_POINT('',#3719);
#1249=VERTEX_POINT('',#3723);
#1250=VERTEX_POINT('',#3725);
#1251=VERTEX_POINT('',#3727);
#1252=VERTEX_POINT('',#3729);
#1253=VERTEX_POINT('',#3731);
#1254=VERTEX_POINT('',#3733);
#1255=VERTEX_POINT('',#3735);
#1256=VERTEX_POINT('',#3738);
#1257=VERTEX_POINT('',#3740);
#1258=VERTEX_POINT('',#3742);
#1259=VERTEX_POINT('',#3744);
#1260=VERTEX_POINT('',#3746);
#1261=VERTEX_POINT('',#3748);
#1262=VERTEX_POINT('',#3750);
#1263=VERTEX_POINT('',#3752);
#1264=VERTEX_POINT('',#3755);
#1265=VERTEX_POINT('',#3757);
#1266=VERTEX_POINT('',#3759);
#1267=VERTEX_POINT('',#3761);
#1268=VERTEX_POINT('',#3763);
#1269=VERTEX_POINT('',#3765);
#1270=VERTEX_POINT('',#3767);
#1271=VERTEX_POINT('',#3769);
#1272=VERTEX_POINT('',#3771);
#1273=VERTEX_POINT('',#3773);
#1274=VERTEX_POINT('',#3776);
#1275=VERTEX_POINT('',#3778);
#1276=VERTEX_POINT('',#3780);
#1277=VERTEX_POINT('',#3782);
#1278=VERTEX_POINT('',#3784);
#1279=VERTEX_POINT('',#3786);
#1280=VERTEX_POINT('',#3788);
#1281=VERTEX_POINT('',#3791);
#1282=VERTEX_POINT('',#3792);
#1283=VERTEX_POINT('',#3794);
#1284=VERTEX_POINT('',#3796);
#1285=VERTEX_POINT('',#3798);
#1286=VERTEX_POINT('',#3800);
#1287=VERTEX_POINT('',#3802);
#1288=VERTEX_POINT('',#3804);
#1289=VERTEX_POINT('',#3807);
#1290=VERTEX_POINT('',#3808);
#1291=VERTEX_POINT('',#3810);
#1292=VERTEX_POINT('',#3812);
#1293=VERTEX_POINT('',#3814);
#1294=VERTEX_POINT('',#3816);
#1295=VERTEX_POINT('',#3818);
#1296=VERTEX_POINT('',#3820);
#1297=VERTEX_POINT('',#3823);
#1298=VERTEX_POINT('',#3824);
#1299=VERTEX_POINT('',#3826);
#1300=VERTEX_POINT('',#3828);
#1301=VERTEX_POINT('',#3830);
#1302=VERTEX_POINT('',#3832);
#1303=VERTEX_POINT('',#3834);
#1304=VERTEX_POINT('',#3836);
#1305=VERTEX_POINT('',#3838);
#1306=VERTEX_POINT('',#3840);
#1307=VERTEX_POINT('',#3843);
#1308=VERTEX_POINT('',#3844);
#1309=VERTEX_POINT('',#3846);
#1310=VERTEX_POINT('',#3848);
#1311=VERTEX_POINT('',#3850);
#1312=VERTEX_POINT('',#3852);
#1313=VERTEX_POINT('',#3855);
#1314=VERTEX_POINT('',#3856);
#1315=VERTEX_POINT('',#3858);
#1316=VERTEX_POINT('',#3860);
#1317=VERTEX_POINT('',#3862);
#1318=VERTEX_POINT('',#3864);
#1319=VERTEX_POINT('',#3867);
#1320=VERTEX_POINT('',#3868);
#1321=VERTEX_POINT('',#3870);
#1322=VERTEX_POINT('',#3872);
#1323=VERTEX_POINT('',#3874);
#1324=VERTEX_POINT('',#3876);
#1325=VERTEX_POINT('',#3878);
#1326=VERTEX_POINT('',#3880);
#1327=VERTEX_POINT('',#3883);
#1328=VERTEX_POINT('',#3884);
#1329=VERTEX_POINT('',#3886);
#1330=VERTEX_POINT('',#3888);
#1331=VERTEX_POINT('',#3890);
#1332=VERTEX_POINT('',#3892);
#1333=VERTEX_POINT('',#3894);
#1334=VERTEX_POINT('',#3896);
#1335=VERTEX_POINT('',#3899);
#1336=VERTEX_POINT('',#3900);
#1337=VERTEX_POINT('',#3902);
#1338=VERTEX_POINT('',#3904);
#1339=VERTEX_POINT('',#3906);
#1340=VERTEX_POINT('',#3908);
#1341=VERTEX_POINT('',#3910);
#1342=VERTEX_POINT('',#3912);
#1343=EDGE_CURVE('',#1131,#1132,#699,.T.);
#1344=EDGE_CURVE('',#1133,#1131,#549,.T.);
#1345=EDGE_CURVE('',#1134,#1133,#700,.T.);
#1346=EDGE_CURVE('',#1132,#1134,#550,.T.);
#1347=EDGE_CURVE('',#1135,#1136,#701,.T.);
#1348=EDGE_CURVE('',#1137,#1135,#551,.T.);
#1349=EDGE_CURVE('',#1138,#1137,#702,.T.);
#1350=EDGE_CURVE('',#1136,#1138,#552,.T.);
#1351=EDGE_CURVE('',#1139,#1140,#703,.T.);
#1352=EDGE_CURVE('',#1141,#1139,#553,.T.);
#1353=EDGE_CURVE('',#1142,#1141,#704,.T.);
#1354=EDGE_CURVE('',#1140,#1142,#554,.T.);
#1355=EDGE_CURVE('',#1143,#1133,#705,.T.);
#1356=EDGE_CURVE('',#1143,#1144,#706,.T.);
#1357=EDGE_CURVE('',#1134,#1144,#707,.T.);
#1358=EDGE_CURVE('',#1145,#1137,#708,.T.);
#1359=EDGE_CURVE('',#1145,#1146,#709,.T.);
#1360=EDGE_CURVE('',#1138,#1146,#710,.T.);
#1361=EDGE_CURVE('',#1144,#1147,#555,.T.);
#1362=EDGE_CURVE('',#1147,#1148,#711,.T.);
#1363=EDGE_CURVE('',#1148,#1149,#556,.T.);
#1364=EDGE_CURVE('',#1149,#1150,#712,.T.);
#1365=EDGE_CURVE('',#1150,#1151,#557,.T.);
#1366=EDGE_CURVE('',#1151,#1152,#713,.T.);
#1367=EDGE_CURVE('',#1152,#1153,#558,.T.);
#1368=EDGE_CURVE('',#1153,#1140,#714,.T.);
#1369=EDGE_CURVE('',#1142,#1154,#715,.T.);
#1370=EDGE_CURVE('',#1154,#1155,#559,.T.);
#1371=EDGE_CURVE('',#1155,#1156,#716,.T.);
#1372=EDGE_CURVE('',#1156,#1157,#560,.T.);
#1373=EDGE_CURVE('',#1157,#1158,#717,.T.);
#1374=EDGE_CURVE('',#1158,#1159,#718,.T.);
#1375=EDGE_CURVE('',#1160,#1159,#561,.T.);
#1376=EDGE_CURVE('',#1160,#1161,#719,.T.);
#1377=EDGE_CURVE('',#1162,#1161,#562,.T.);
#1378=EDGE_CURVE('',#1162,#1163,#720,.T.);
#1379=EDGE_CURVE('',#1164,#1163,#563,.T.);
#1380=EDGE_CURVE('',#1164,#1165,#721,.T.);
#1381=EDGE_CURVE('',#1166,#1165,#564,.T.);
#1382=EDGE_CURVE('',#1166,#1167,#722,.T.);
#1383=EDGE_CURVE('',#1167,#1168,#565,.T.);
#1384=EDGE_CURVE('',#1168,#1169,#723,.T.);
#1385=EDGE_CURVE('',#1169,#1170,#724,.T.);
#1386=EDGE_CURVE('',#1170,#1171,#566,.T.);
#1387=EDGE_CURVE('',#1171,#1172,#725,.T.);
#1388=EDGE_CURVE('',#1172,#1173,#726,.T.);
#1389=EDGE_CURVE('',#1173,#1174,#727,.T.);
#1390=EDGE_CURVE('',#1174,#1175,#567,.T.);
#1391=EDGE_CURVE('',#1175,#1136,#728,.T.);
#1392=EDGE_CURVE('',#1146,#1176,#568,.T.);
#1393=EDGE_CURVE('',#1176,#1177,#729,.T.);
#1394=EDGE_CURVE('',#1177,#1178,#569,.T.);
#1395=EDGE_CURVE('',#1178,#1179,#730,.T.);
#1396=EDGE_CURVE('',#1179,#1180,#570,.T.);
#1397=EDGE_CURVE('',#1180,#1181,#731,.T.);
#1398=EDGE_CURVE('',#1181,#1182,#571,.T.);
#1399=EDGE_CURVE('',#1182,#1132,#732,.T.);
#1400=EDGE_CURVE('',#1183,#1184,#733,.T.);
#1401=EDGE_CURVE('',#1184,#1185,#572,.T.);
#1402=EDGE_CURVE('',#1185,#1186,#734,.T.);
#1403=EDGE_CURVE('',#1186,#1187,#573,.T.);
#1404=EDGE_CURVE('',#1187,#1188,#735,.T.);
#1405=EDGE_CURVE('',#1188,#1189,#574,.T.);
#1406=EDGE_CURVE('',#1189,#1190,#736,.T.);
#1407=EDGE_CURVE('',#1190,#1183,#575,.T.);
#1408=EDGE_CURVE('',#1191,#1192,#576,.T.);
#1409=EDGE_CURVE('',#1192,#1193,#737,.T.);
#1410=EDGE_CURVE('',#1193,#1194,#577,.T.);
#1411=EDGE_CURVE('',#1194,#1195,#738,.T.);
#1412=EDGE_CURVE('',#1195,#1196,#578,.T.);
#1413=EDGE_CURVE('',#1196,#1197,#739,.T.);
#1414=EDGE_CURVE('',#1197,#1198,#579,.T.);
#1415=EDGE_CURVE('',#1198,#1191,#740,.T.);
#1416=EDGE_CURVE('',#1199,#1200,#580,.T.);
#1417=EDGE_CURVE('',#1200,#1201,#741,.T.);
#1418=EDGE_CURVE('',#1201,#1202,#581,.T.);
#1419=EDGE_CURVE('',#1202,#1203,#742,.T.);
#1420=EDGE_CURVE('',#1203,#1204,#582,.T.);
#1421=EDGE_CURVE('',#1204,#1205,#743,.T.);
#1422=EDGE_CURVE('',#1205,#1206,#583,.T.);
#1423=EDGE_CURVE('',#1206,#1199,#744,.T.);
#1424=EDGE_CURVE('',#1207,#1208,#584,.T.);
#1425=EDGE_CURVE('',#1208,#1209,#745,.T.);
#1426=EDGE_CURVE('',#1209,#1210,#585,.T.);
#1427=EDGE_CURVE('',#1210,#1211,#746,.T.);
#1428=EDGE_CURVE('',#1211,#1212,#586,.T.);
#1429=EDGE_CURVE('',#1212,#1207,#747,.T.);
#1430=EDGE_CURVE('',#1213,#1214,#587,.T.);
#1431=EDGE_CURVE('',#1214,#1215,#748,.T.);
#1432=EDGE_CURVE('',#1215,#1216,#588,.T.);
#1433=EDGE_CURVE('',#1216,#1217,#749,.T.);
#1434=EDGE_CURVE('',#1217,#1218,#589,.T.);
#1435=EDGE_CURVE('',#1218,#1213,#750,.T.);
#1436=EDGE_CURVE('',#1219,#1220,#590,.T.);
#1437=EDGE_CURVE('',#1220,#1221,#751,.T.);
#1438=EDGE_CURVE('',#1221,#1222,#591,.T.);
#1439=EDGE_CURVE('',#1222,#1223,#752,.T.);
#1440=EDGE_CURVE('',#1223,#1224,#592,.T.);
#1441=EDGE_CURVE('',#1224,#1225,#753,.T.);
#1442=EDGE_CURVE('',#1225,#1226,#593,.T.);
#1443=EDGE_CURVE('',#1226,#1227,#754,.T.);
#1444=EDGE_CURVE('',#1227,#1228,#594,.T.);
#1445=EDGE_CURVE('',#1228,#1219,#755,.T.);
#1446=EDGE_CURVE('',#1229,#1230,#595,.T.);
#1447=EDGE_CURVE('',#1230,#1231,#756,.T.);
#1448=EDGE_CURVE('',#1231,#1232,#596,.T.);
#1449=EDGE_CURVE('',#1232,#1233,#757,.T.);
#1450=EDGE_CURVE('',#1233,#1234,#597,.T.);
#1451=EDGE_CURVE('',#1234,#1235,#758,.T.);
#1452=EDGE_CURVE('',#1235,#1236,#598,.T.);
#1453=EDGE_CURVE('',#1236,#1229,#759,.T.);
#1454=EDGE_CURVE('',#1237,#1238,#599,.T.);
#1455=EDGE_CURVE('',#1238,#1239,#760,.T.);
#1456=EDGE_CURVE('',#1239,#1240,#600,.T.);
#1457=EDGE_CURVE('',#1240,#1241,#761,.T.);
#1458=EDGE_CURVE('',#1241,#1242,#601,.T.);
#1459=EDGE_CURVE('',#1242,#1243,#762,.T.);
#1460=EDGE_CURVE('',#1243,#1244,#602,.T.);
#1461=EDGE_CURVE('',#1244,#1237,#763,.T.);
#1462=EDGE_CURVE('',#1245,#1141,#764,.T.);
#1463=EDGE_CURVE('',#1245,#1154,#765,.T.);
#1464=EDGE_CURVE('',#1165,#1246,#766,.T.);
#1465=EDGE_CURVE('',#1246,#1247,#603,.T.);
#1466=EDGE_CURVE('',#1247,#1166,#767,.T.);
#1467=EDGE_CURVE('',#1248,#1247,#768,.T.);
#1468=EDGE_CURVE('',#1248,#1167,#769,.T.);
#1469=EDGE_CURVE('',#1131,#1249,#770,.T.);
#1470=EDGE_CURVE('',#1249,#1250,#604,.T.);
#1471=EDGE_CURVE('',#1250,#1251,#771,.T.);
#1472=EDGE_CURVE('',#1251,#1252,#605,.T.);
#1473=EDGE_CURVE('',#1252,#1253,#772,.T.);
#1474=EDGE_CURVE('',#1253,#1254,#606,.T.);
#1475=EDGE_CURVE('',#1254,#1255,#773,.T.);
#1476=EDGE_CURVE('',#1255,#1145,#607,.T.);
#1477=EDGE_CURVE('',#1135,#1256,#774,.T.);
#1478=EDGE_CURVE('',#1256,#1257,#608,.T.);
#1479=EDGE_CURVE('',#1257,#1258,#775,.T.);
#1480=EDGE_CURVE('',#1258,#1259,#776,.T.);
#1481=EDGE_CURVE('',#1259,#1260,#777,.T.);
#1482=EDGE_CURVE('',#1260,#1261,#609,.T.);
#1483=EDGE_CURVE('',#1261,#1262,#778,.T.);
#1484=EDGE_CURVE('',#1262,#1263,#779,.T.);
#1485=EDGE_CURVE('',#1263,#1248,#610,.T.);
#1486=EDGE_CURVE('',#1246,#1264,#780,.T.);
#1487=EDGE_CURVE('',#1265,#1264,#611,.T.);
#1488=EDGE_CURVE('',#1265,#1266,#781,.T.);
#1489=EDGE_CURVE('',#1267,#1266,#612,.T.);
#1490=EDGE_CURVE('',#1267,#1268,#782,.T.);
#1491=EDGE_CURVE('',#1269,#1268,#613,.T.);
#1492=EDGE_CURVE('',#1269,#1270,#783,.T.);
#1493=EDGE_CURVE('',#1270,#1271,#784,.T.);
#1494=EDGE_CURVE('',#1271,#1272,#614,.T.);
#1495=EDGE_CURVE('',#1272,#1273,#785,.T.);
#1496=EDGE_CURVE('',#1273,#1245,#615,.T.);
#1497=EDGE_CURVE('',#1139,#1274,#786,.T.);
#1498=EDGE_CURVE('',#1274,#1275,#616,.T.);
#1499=EDGE_CURVE('',#1275,#1276,#787,.T.);
#1500=EDGE_CURVE('',#1276,#1277,#617,.T.);
#1501=EDGE_CURVE('',#1277,#1278,#788,.T.);
#1502=EDGE_CURVE('',#1278,#1279,#618,.T.);
#1503=EDGE_CURVE('',#1279,#1280,#789,.T.);
#1504=EDGE_CURVE('',#1280,#1143,#619,.T.);
#1505=EDGE_CURVE('',#1281,#1282,#620,.T.);
#1506=EDGE_CURVE('',#1282,#1283,#790,.T.);
#1507=EDGE_CURVE('',#1283,#1284,#621,.T.);
#1508=EDGE_CURVE('',#1284,#1285,#791,.T.);
#1509=EDGE_CURVE('',#1285,#1286,#622,.T.);
#1510=EDGE_CURVE('',#1286,#1287,#792,.T.);
#1511=EDGE_CURVE('',#1287,#1288,#623,.T.);
#1512=EDGE_CURVE('',#1288,#1281,#793,.T.);
#1513=EDGE_CURVE('',#1289,#1290,#624,.T.);
#1514=EDGE_CURVE('',#1290,#1291,#794,.T.);
#1515=EDGE_CURVE('',#1291,#1292,#625,.T.);
#1516=EDGE_CURVE('',#1292,#1293,#795,.T.);
#1517=EDGE_CURVE('',#1293,#1294,#626,.T.);
#1518=EDGE_CURVE('',#1294,#1295,#796,.T.);
#1519=EDGE_CURVE('',#1295,#1296,#627,.T.);
#1520=EDGE_CURVE('',#1296,#1289,#797,.T.);
#1521=EDGE_CURVE('',#1297,#1298,#628,.T.);
#1522=EDGE_CURVE('',#1298,#1299,#798,.T.);
#1523=EDGE_CURVE('',#1299,#1300,#629,.T.);
#1524=EDGE_CURVE('',#1300,#1301,#799,.T.);
#1525=EDGE_CURVE('',#1301,#1302,#630,.T.);
#1526=EDGE_CURVE('',#1302,#1303,#800,.T.);
#1527=EDGE_CURVE('',#1303,#1304,#631,.T.);
#1528=EDGE_CURVE('',#1304,#1305,#801,.T.);
#1529=EDGE_CURVE('',#1305,#1306,#632,.T.);
#1530=EDGE_CURVE('',#1306,#1297,#802,.T.);
#1531=EDGE_CURVE('',#1307,#1308,#633,.T.);
#1532=EDGE_CURVE('',#1308,#1309,#803,.T.);
#1533=EDGE_CURVE('',#1309,#1310,#634,.T.);
#1534=EDGE_CURVE('',#1310,#1311,#804,.T.);
#1535=EDGE_CURVE('',#1311,#1312,#635,.T.);
#1536=EDGE_CURVE('',#1312,#1307,#805,.T.);
#1537=EDGE_CURVE('',#1313,#1314,#636,.T.);
#1538=EDGE_CURVE('',#1314,#1315,#806,.T.);
#1539=EDGE_CURVE('',#1315,#1316,#637,.T.);
#1540=EDGE_CURVE('',#1316,#1317,#807,.T.);
#1541=EDGE_CURVE('',#1317,#1318,#638,.T.);
#1542=EDGE_CURVE('',#1318,#1313,#808,.T.);
#1543=EDGE_CURVE('',#1319,#1320,#639,.T.);
#1544=EDGE_CURVE('',#1320,#1321,#809,.T.);
#1545=EDGE_CURVE('',#1321,#1322,#640,.T.);
#1546=EDGE_CURVE('',#1322,#1323,#810,.T.);
#1547=EDGE_CURVE('',#1323,#1324,#641,.T.);
#1548=EDGE_CURVE('',#1324,#1325,#811,.T.);
#1549=EDGE_CURVE('',#1325,#1326,#642,.T.);
#1550=EDGE_CURVE('',#1326,#1319,#812,.T.);
#1551=EDGE_CURVE('',#1327,#1328,#643,.T.);
#1552=EDGE_CURVE('',#1328,#1329,#813,.T.);
#1553=EDGE_CURVE('',#1329,#1330,#644,.T.);
#1554=EDGE_CURVE('',#1330,#1331,#814,.T.);
#1555=EDGE_CURVE('',#1331,#1332,#645,.T.);
#1556=EDGE_CURVE('',#1332,#1333,#815,.T.);
#1557=EDGE_CURVE('',#1333,#1334,#646,.T.);
#1558=EDGE_CURVE('',#1334,#1327,#816,.T.);
#1559=EDGE_CURVE('',#1335,#1336,#817,.T.);
#1560=EDGE_CURVE('',#1336,#1337,#647,.T.);
#1561=EDGE_CURVE('',#1337,#1338,#818,.T.);
#1562=EDGE_CURVE('',#1338,#1339,#648,.T.);
#1563=EDGE_CURVE('',#1339,#1340,#819,.T.);
#1564=EDGE_CURVE('',#1340,#1341,#649,.T.);
#1565=EDGE_CURVE('',#1341,#1342,#820,.T.);
#1566=EDGE_CURVE('',#1342,#1335,#650,.T.);
#1567=EDGE_CURVE('',#1159,#1269,#821,.T.);
#1568=EDGE_CURVE('',#1268,#1160,#822,.T.);
#1569=EDGE_CURVE('',#1161,#1267,#823,.T.);
#1570=EDGE_CURVE('',#1266,#1162,#824,.T.);
#1571=EDGE_CURVE('',#1163,#1265,#825,.T.);
#1572=EDGE_CURVE('',#1264,#1164,#826,.T.);
#1573=EDGE_CURVE('',#1285,#1242,#827,.T.);
#1574=EDGE_CURVE('',#1286,#1241,#828,.T.);
#1575=EDGE_CURVE('',#1287,#1240,#829,.T.);
#1576=EDGE_CURVE('',#1288,#1239,#830,.T.);
#1577=EDGE_CURVE('',#1281,#1238,#831,.T.);
#1578=EDGE_CURVE('',#1237,#1282,#832,.T.);
#1579=EDGE_CURVE('',#1284,#1243,#833,.T.);
#1580=EDGE_CURVE('',#1283,#1244,#834,.T.);
#1581=EDGE_CURVE('',#1234,#1293,#835,.T.);
#1582=EDGE_CURVE('',#1233,#1294,#836,.T.);
#1583=EDGE_CURVE('',#1232,#1295,#837,.T.);
#1584=EDGE_CURVE('',#1231,#1296,#838,.T.);
#1585=EDGE_CURVE('',#1230,#1289,#839,.T.);
#1586=EDGE_CURVE('',#1229,#1290,#840,.T.);
#1587=EDGE_CURVE('',#1235,#1292,#841,.T.);
#1588=EDGE_CURVE('',#1291,#1236,#842,.T.);
#1589=EDGE_CURVE('',#1225,#1302,#843,.T.);
#1590=EDGE_CURVE('',#1224,#1303,#844,.T.);
#1591=EDGE_CURVE('',#1223,#1304,#845,.T.);
#1592=EDGE_CURVE('',#1222,#1305,#846,.T.);
#1593=EDGE_CURVE('',#1221,#1306,#847,.T.);
#1594=EDGE_CURVE('',#1220,#1297,#848,.T.);
#1595=EDGE_CURVE('',#1219,#1298,#849,.T.);
#1596=EDGE_CURVE('',#1226,#1301,#850,.T.);
#1597=EDGE_CURVE('',#1227,#1300,#851,.T.);
#1598=EDGE_CURVE('',#1299,#1228,#852,.T.);
#1599=EDGE_CURVE('',#1310,#1217,#853,.T.);
#1600=EDGE_CURVE('',#1311,#1216,#854,.T.);
#1601=EDGE_CURVE('',#1312,#1215,#855,.T.);
#1602=EDGE_CURVE('',#1307,#1214,#856,.T.);
#1603=EDGE_CURVE('',#1213,#1308,#857,.T.);
#1604=EDGE_CURVE('',#1309,#1218,#858,.T.);
#1605=EDGE_CURVE('',#1211,#1316,#859,.T.);
#1606=EDGE_CURVE('',#1210,#1317,#860,.T.);
#1607=EDGE_CURVE('',#1209,#1318,#861,.T.);
#1608=EDGE_CURVE('',#1208,#1313,#862,.T.);
#1609=EDGE_CURVE('',#1207,#1314,#863,.T.);
#1610=EDGE_CURVE('',#1315,#1212,#864,.T.);
#1611=EDGE_CURVE('',#1204,#1323,#865,.T.);
#1612=EDGE_CURVE('',#1203,#1324,#866,.T.);
#1613=EDGE_CURVE('',#1202,#1325,#867,.T.);
#1614=EDGE_CURVE('',#1201,#1326,#868,.T.);
#1615=EDGE_CURVE('',#1200,#1319,#869,.T.);
#1616=EDGE_CURVE('',#1199,#1320,#870,.T.);
#1617=EDGE_CURVE('',#1205,#1322,#871,.T.);
#1618=EDGE_CURVE('',#1321,#1206,#872,.T.);
#1619=EDGE_CURVE('',#1331,#1196,#873,.T.);
#1620=EDGE_CURVE('',#1332,#1195,#874,.T.);
#1621=EDGE_CURVE('',#1333,#1194,#875,.T.);
#1622=EDGE_CURVE('',#1334,#1193,#876,.T.);
#1623=EDGE_CURVE('',#1327,#1192,#877,.T.);
#1624=EDGE_CURVE('',#1191,#1328,#878,.T.);
#1625=EDGE_CURVE('',#1330,#1197,#879,.T.);
#1626=EDGE_CURVE('',#1329,#1198,#880,.T.);
#1627=EDGE_CURVE('',#1188,#1339,#881,.T.);
#1628=EDGE_CURVE('',#1187,#1340,#882,.T.);
#1629=EDGE_CURVE('',#1186,#1341,#883,.T.);
#1630=EDGE_CURVE('',#1185,#1342,#884,.T.);
#1631=EDGE_CURVE('',#1184,#1335,#885,.T.);
#1632=EDGE_CURVE('',#1183,#1336,#886,.T.);
#1633=EDGE_CURVE('',#1189,#1338,#887,.T.);
#1634=EDGE_CURVE('',#1337,#1190,#888,.T.);
#1635=EDGE_CURVE('',#1170,#1261,#889,.T.);
#1636=EDGE_CURVE('',#1262,#1169,#890,.T.);
#1637=EDGE_CURVE('',#1263,#1168,#891,.T.);
#1638=EDGE_CURVE('',#1270,#1158,#892,.T.);
#1639=EDGE_CURVE('',#1271,#1157,#893,.T.);
#1640=EDGE_CURVE('',#1272,#1156,#894,.T.);
#1641=EDGE_CURVE('',#1273,#1155,#895,.T.);
#1642=EDGE_CURVE('',#1274,#1153,#896,.T.);
#1643=EDGE_CURVE('',#1275,#1152,#897,.T.);
#1644=EDGE_CURVE('',#1276,#1151,#898,.T.);
#1645=EDGE_CURVE('',#1277,#1150,#899,.T.);
#1646=EDGE_CURVE('',#1278,#1149,#900,.T.);
#1647=EDGE_CURVE('',#1279,#1148,#901,.T.);
#1648=EDGE_CURVE('',#1280,#1147,#902,.T.);
#1649=EDGE_CURVE('',#1249,#1182,#903,.T.);
#1650=EDGE_CURVE('',#1250,#1181,#904,.T.);
#1651=EDGE_CURVE('',#1251,#1180,#905,.T.);
#1652=EDGE_CURVE('',#1252,#1179,#906,.T.);
#1653=EDGE_CURVE('',#1253,#1178,#907,.T.);
#1654=EDGE_CURVE('',#1254,#1177,#908,.T.);
#1655=EDGE_CURVE('',#1255,#1176,#909,.T.);
#1656=EDGE_CURVE('',#1256,#1175,#910,.T.);
#1657=EDGE_CURVE('',#1257,#1174,#911,.T.);
#1658=EDGE_CURVE('',#1258,#1173,#912,.T.);
#1659=EDGE_CURVE('',#1259,#1172,#913,.T.);
#1660=EDGE_CURVE('',#1260,#1171,#914,.T.);
#1661=ORIENTED_EDGE('',*,*,#1343,.F.);
#1662=ORIENTED_EDGE('',*,*,#1344,.F.);
#1663=ORIENTED_EDGE('',*,*,#1345,.F.);
#1664=ORIENTED_EDGE('',*,*,#1346,.F.);
#1665=ORIENTED_EDGE('',*,*,#1347,.F.);
#1666=ORIENTED_EDGE('',*,*,#1348,.F.);
#1667=ORIENTED_EDGE('',*,*,#1349,.F.);
#1668=ORIENTED_EDGE('',*,*,#1350,.F.);
#1669=ORIENTED_EDGE('',*,*,#1351,.F.);
#1670=ORIENTED_EDGE('',*,*,#1352,.F.);
#1671=ORIENTED_EDGE('',*,*,#1353,.F.);
#1672=ORIENTED_EDGE('',*,*,#1354,.F.);
#1673=ORIENTED_EDGE('',*,*,#1345,.T.);
#1674=ORIENTED_EDGE('',*,*,#1355,.F.);
#1675=ORIENTED_EDGE('',*,*,#1356,.T.);
#1676=ORIENTED_EDGE('',*,*,#1357,.F.);
#1677=ORIENTED_EDGE('',*,*,#1349,.T.);
#1678=ORIENTED_EDGE('',*,*,#1358,.F.);
#1679=ORIENTED_EDGE('',*,*,#1359,.T.);
#1680=ORIENTED_EDGE('',*,*,#1360,.F.);
#1681=ORIENTED_EDGE('',*,*,#1346,.T.);
#1682=ORIENTED_EDGE('',*,*,#1357,.T.);
#1683=ORIENTED_EDGE('',*,*,#1361,.T.);
#1684=ORIENTED_EDGE('',*,*,#1362,.T.);
#1685=ORIENTED_EDGE('',*,*,#1363,.T.);
#1686=ORIENTED_EDGE('',*,*,#1364,.T.);
#1687=ORIENTED_EDGE('',*,*,#1365,.T.);
#1688=ORIENTED_EDGE('',*,*,#1366,.T.);
#1689=ORIENTED_EDGE('',*,*,#1367,.T.);
#1690=ORIENTED_EDGE('',*,*,#1368,.T.);
#1691=ORIENTED_EDGE('',*,*,#1354,.T.);
#1692=ORIENTED_EDGE('',*,*,#1369,.T.);
#1693=ORIENTED_EDGE('',*,*,#1370,.T.);
#1694=ORIENTED_EDGE('',*,*,#1371,.T.);
#1695=ORIENTED_EDGE('',*,*,#1372,.T.);
#1696=ORIENTED_EDGE('',*,*,#1373,.T.);
#1697=ORIENTED_EDGE('',*,*,#1374,.T.);
#1698=ORIENTED_EDGE('',*,*,#1375,.F.);
#1699=ORIENTED_EDGE('',*,*,#1376,.T.);
#1700=ORIENTED_EDGE('',*,*,#1377,.F.);
#1701=ORIENTED_EDGE('',*,*,#1378,.T.);
#1702=ORIENTED_EDGE('',*,*,#1379,.F.);
#1703=ORIENTED_EDGE('',*,*,#1380,.T.);
#1704=ORIENTED_EDGE('',*,*,#1381,.F.);
#1705=ORIENTED_EDGE('',*,*,#1382,.T.);
#1706=ORIENTED_EDGE('',*,*,#1383,.T.);
#1707=ORIENTED_EDGE('',*,*,#1384,.T.);
#1708=ORIENTED_EDGE('',*,*,#1385,.T.);
#1709=ORIENTED_EDGE('',*,*,#1386,.T.);
#1710=ORIENTED_EDGE('',*,*,#1387,.T.);
#1711=ORIENTED_EDGE('',*,*,#1388,.T.);
#1712=ORIENTED_EDGE('',*,*,#1389,.T.);
#1713=ORIENTED_EDGE('',*,*,#1390,.T.);
#1714=ORIENTED_EDGE('',*,*,#1391,.T.);
#1715=ORIENTED_EDGE('',*,*,#1350,.T.);
#1716=ORIENTED_EDGE('',*,*,#1360,.T.);
#1717=ORIENTED_EDGE('',*,*,#1392,.T.);
#1718=ORIENTED_EDGE('',*,*,#1393,.T.);
#1719=ORIENTED_EDGE('',*,*,#1394,.T.);
#1720=ORIENTED_EDGE('',*,*,#1395,.T.);
#1721=ORIENTED_EDGE('',*,*,#1396,.T.);
#1722=ORIENTED_EDGE('',*,*,#1397,.T.);
#1723=ORIENTED_EDGE('',*,*,#1398,.T.);
#1724=ORIENTED_EDGE('',*,*,#1399,.T.);
#1725=ORIENTED_EDGE('',*,*,#1400,.T.);
#1726=ORIENTED_EDGE('',*,*,#1401,.T.);
#1727=ORIENTED_EDGE('',*,*,#1402,.T.);
#1728=ORIENTED_EDGE('',*,*,#1403,.T.);
#1729=ORIENTED_EDGE('',*,*,#1404,.T.);
#1730=ORIENTED_EDGE('',*,*,#1405,.T.);
#1731=ORIENTED_EDGE('',*,*,#1406,.T.);
#1732=ORIENTED_EDGE('',*,*,#1407,.T.);
#1733=ORIENTED_EDGE('',*,*,#1408,.T.);
#1734=ORIENTED_EDGE('',*,*,#1409,.T.);
#1735=ORIENTED_EDGE('',*,*,#1410,.T.);
#1736=ORIENTED_EDGE('',*,*,#1411,.T.);
#1737=ORIENTED_EDGE('',*,*,#1412,.T.);
#1738=ORIENTED_EDGE('',*,*,#1413,.T.);
#1739=ORIENTED_EDGE('',*,*,#1414,.T.);
#1740=ORIENTED_EDGE('',*,*,#1415,.T.);
#1741=ORIENTED_EDGE('',*,*,#1416,.T.);
#1742=ORIENTED_EDGE('',*,*,#1417,.T.);
#1743=ORIENTED_EDGE('',*,*,#1418,.T.);
#1744=ORIENTED_EDGE('',*,*,#1419,.T.);
#1745=ORIENTED_EDGE('',*,*,#1420,.T.);
#1746=ORIENTED_EDGE('',*,*,#1421,.T.);
#1747=ORIENTED_EDGE('',*,*,#1422,.T.);
#1748=ORIENTED_EDGE('',*,*,#1423,.T.);
#1749=ORIENTED_EDGE('',*,*,#1424,.T.);
#1750=ORIENTED_EDGE('',*,*,#1425,.T.);
#1751=ORIENTED_EDGE('',*,*,#1426,.T.);
#1752=ORIENTED_EDGE('',*,*,#1427,.T.);
#1753=ORIENTED_EDGE('',*,*,#1428,.T.);
#1754=ORIENTED_EDGE('',*,*,#1429,.T.);
#1755=ORIENTED_EDGE('',*,*,#1430,.T.);
#1756=ORIENTED_EDGE('',*,*,#1431,.T.);
#1757=ORIENTED_EDGE('',*,*,#1432,.T.);
#1758=ORIENTED_EDGE('',*,*,#1433,.T.);
#1759=ORIENTED_EDGE('',*,*,#1434,.T.);
#1760=ORIENTED_EDGE('',*,*,#1435,.T.);
#1761=ORIENTED_EDGE('',*,*,#1436,.T.);
#1762=ORIENTED_EDGE('',*,*,#1437,.T.);
#1763=ORIENTED_EDGE('',*,*,#1438,.T.);
#1764=ORIENTED_EDGE('',*,*,#1439,.T.);
#1765=ORIENTED_EDGE('',*,*,#1440,.T.);
#1766=ORIENTED_EDGE('',*,*,#1441,.T.);
#1767=ORIENTED_EDGE('',*,*,#1442,.T.);
#1768=ORIENTED_EDGE('',*,*,#1443,.T.);
#1769=ORIENTED_EDGE('',*,*,#1444,.T.);
#1770=ORIENTED_EDGE('',*,*,#1445,.T.);
#1771=ORIENTED_EDGE('',*,*,#1446,.T.);
#1772=ORIENTED_EDGE('',*,*,#1447,.T.);
#1773=ORIENTED_EDGE('',*,*,#1448,.T.);
#1774=ORIENTED_EDGE('',*,*,#1449,.T.);
#1775=ORIENTED_EDGE('',*,*,#1450,.T.);
#1776=ORIENTED_EDGE('',*,*,#1451,.T.);
#1777=ORIENTED_EDGE('',*,*,#1452,.T.);
#1778=ORIENTED_EDGE('',*,*,#1453,.T.);
#1779=ORIENTED_EDGE('',*,*,#1454,.T.);
#1780=ORIENTED_EDGE('',*,*,#1455,.T.);
#1781=ORIENTED_EDGE('',*,*,#1456,.T.);
#1782=ORIENTED_EDGE('',*,*,#1457,.T.);
#1783=ORIENTED_EDGE('',*,*,#1458,.T.);
#1784=ORIENTED_EDGE('',*,*,#1459,.T.);
#1785=ORIENTED_EDGE('',*,*,#1460,.T.);
#1786=ORIENTED_EDGE('',*,*,#1461,.T.);
#1787=ORIENTED_EDGE('',*,*,#1353,.T.);
#1788=ORIENTED_EDGE('',*,*,#1462,.F.);
#1789=ORIENTED_EDGE('',*,*,#1463,.T.);
#1790=ORIENTED_EDGE('',*,*,#1369,.F.);
#1791=ORIENTED_EDGE('',*,*,#1381,.T.);
#1792=ORIENTED_EDGE('',*,*,#1464,.T.);
#1793=ORIENTED_EDGE('',*,*,#1465,.T.);
#1794=ORIENTED_EDGE('',*,*,#1466,.T.);
#1795=ORIENTED_EDGE('',*,*,#1466,.F.);
#1796=ORIENTED_EDGE('',*,*,#1467,.F.);
#1797=ORIENTED_EDGE('',*,*,#1468,.T.);
#1798=ORIENTED_EDGE('',*,*,#1382,.F.);
#1799=ORIENTED_EDGE('',*,*,#1344,.T.);
#1800=ORIENTED_EDGE('',*,*,#1469,.T.);
#1801=ORIENTED_EDGE('',*,*,#1470,.T.);
#1802=ORIENTED_EDGE('',*,*,#1471,.T.);
#1803=ORIENTED_EDGE('',*,*,#1472,.T.);
#1804=ORIENTED_EDGE('',*,*,#1473,.T.);
#1805=ORIENTED_EDGE('',*,*,#1474,.T.);
#1806=ORIENTED_EDGE('',*,*,#1475,.T.);
#1807=ORIENTED_EDGE('',*,*,#1476,.T.);
#1808=ORIENTED_EDGE('',*,*,#1358,.T.);
#1809=ORIENTED_EDGE('',*,*,#1348,.T.);
#1810=ORIENTED_EDGE('',*,*,#1477,.T.);
#1811=ORIENTED_EDGE('',*,*,#1478,.T.);
#1812=ORIENTED_EDGE('',*,*,#1479,.T.);
#1813=ORIENTED_EDGE('',*,*,#1480,.T.);
#1814=ORIENTED_EDGE('',*,*,#1481,.T.);
#1815=ORIENTED_EDGE('',*,*,#1482,.T.);
#1816=ORIENTED_EDGE('',*,*,#1483,.T.);
#1817=ORIENTED_EDGE('',*,*,#1484,.T.);
#1818=ORIENTED_EDGE('',*,*,#1485,.T.);
#1819=ORIENTED_EDGE('',*,*,#1467,.T.);
#1820=ORIENTED_EDGE('',*,*,#1465,.F.);
#1821=ORIENTED_EDGE('',*,*,#1486,.T.);
#1822=ORIENTED_EDGE('',*,*,#1487,.F.);
#1823=ORIENTED_EDGE('',*,*,#1488,.T.);
#1824=ORIENTED_EDGE('',*,*,#1489,.F.);
#1825=ORIENTED_EDGE('',*,*,#1490,.T.);
#1826=ORIENTED_EDGE('',*,*,#1491,.F.);
#1827=ORIENTED_EDGE('',*,*,#1492,.T.);
#1828=ORIENTED_EDGE('',*,*,#1493,.T.);
#1829=ORIENTED_EDGE('',*,*,#1494,.T.);
#1830=ORIENTED_EDGE('',*,*,#1495,.T.);
#1831=ORIENTED_EDGE('',*,*,#1496,.T.);
#1832=ORIENTED_EDGE('',*,*,#1462,.T.);
#1833=ORIENTED_EDGE('',*,*,#1352,.T.);
#1834=ORIENTED_EDGE('',*,*,#1497,.T.);
#1835=ORIENTED_EDGE('',*,*,#1498,.T.);
#1836=ORIENTED_EDGE('',*,*,#1499,.T.);
#1837=ORIENTED_EDGE('',*,*,#1500,.T.);
#1838=ORIENTED_EDGE('',*,*,#1501,.T.);
#1839=ORIENTED_EDGE('',*,*,#1502,.T.);
#1840=ORIENTED_EDGE('',*,*,#1503,.T.);
#1841=ORIENTED_EDGE('',*,*,#1504,.T.);
#1842=ORIENTED_EDGE('',*,*,#1355,.T.);
#1843=ORIENTED_EDGE('',*,*,#1505,.T.);
#1844=ORIENTED_EDGE('',*,*,#1506,.T.);
#1845=ORIENTED_EDGE('',*,*,#1507,.T.);
#1846=ORIENTED_EDGE('',*,*,#1508,.T.);
#1847=ORIENTED_EDGE('',*,*,#1509,.T.);
#1848=ORIENTED_EDGE('',*,*,#1510,.T.);
#1849=ORIENTED_EDGE('',*,*,#1511,.T.);
#1850=ORIENTED_EDGE('',*,*,#1512,.T.);
#1851=ORIENTED_EDGE('',*,*,#1513,.T.);
#1852=ORIENTED_EDGE('',*,*,#1514,.T.);
#1853=ORIENTED_EDGE('',*,*,#1515,.T.);
#1854=ORIENTED_EDGE('',*,*,#1516,.T.);
#1855=ORIENTED_EDGE('',*,*,#1517,.T.);
#1856=ORIENTED_EDGE('',*,*,#1518,.T.);
#1857=ORIENTED_EDGE('',*,*,#1519,.T.);
#1858=ORIENTED_EDGE('',*,*,#1520,.T.);
#1859=ORIENTED_EDGE('',*,*,#1521,.T.);
#1860=ORIENTED_EDGE('',*,*,#1522,.T.);
#1861=ORIENTED_EDGE('',*,*,#1523,.T.);
#1862=ORIENTED_EDGE('',*,*,#1524,.T.);
#1863=ORIENTED_EDGE('',*,*,#1525,.T.);
#1864=ORIENTED_EDGE('',*,*,#1526,.T.);
#1865=ORIENTED_EDGE('',*,*,#1527,.T.);
#1866=ORIENTED_EDGE('',*,*,#1528,.T.);
#1867=ORIENTED_EDGE('',*,*,#1529,.T.);
#1868=ORIENTED_EDGE('',*,*,#1530,.T.);
#1869=ORIENTED_EDGE('',*,*,#1531,.T.);
#1870=ORIENTED_EDGE('',*,*,#1532,.T.);
#1871=ORIENTED_EDGE('',*,*,#1533,.T.);
#1872=ORIENTED_EDGE('',*,*,#1534,.T.);
#1873=ORIENTED_EDGE('',*,*,#1535,.T.);
#1874=ORIENTED_EDGE('',*,*,#1536,.T.);
#1875=ORIENTED_EDGE('',*,*,#1537,.T.);
#1876=ORIENTED_EDGE('',*,*,#1538,.T.);
#1877=ORIENTED_EDGE('',*,*,#1539,.T.);
#1878=ORIENTED_EDGE('',*,*,#1540,.T.);
#1879=ORIENTED_EDGE('',*,*,#1541,.T.);
#1880=ORIENTED_EDGE('',*,*,#1542,.T.);
#1881=ORIENTED_EDGE('',*,*,#1543,.T.);
#1882=ORIENTED_EDGE('',*,*,#1544,.T.);
#1883=ORIENTED_EDGE('',*,*,#1545,.T.);
#1884=ORIENTED_EDGE('',*,*,#1546,.T.);
#1885=ORIENTED_EDGE('',*,*,#1547,.T.);
#1886=ORIENTED_EDGE('',*,*,#1548,.T.);
#1887=ORIENTED_EDGE('',*,*,#1549,.T.);
#1888=ORIENTED_EDGE('',*,*,#1550,.T.);
#1889=ORIENTED_EDGE('',*,*,#1551,.T.);
#1890=ORIENTED_EDGE('',*,*,#1552,.T.);
#1891=ORIENTED_EDGE('',*,*,#1553,.T.);
#1892=ORIENTED_EDGE('',*,*,#1554,.T.);
#1893=ORIENTED_EDGE('',*,*,#1555,.T.);
#1894=ORIENTED_EDGE('',*,*,#1556,.T.);
#1895=ORIENTED_EDGE('',*,*,#1557,.T.);
#1896=ORIENTED_EDGE('',*,*,#1558,.T.);
#1897=ORIENTED_EDGE('',*,*,#1559,.T.);
#1898=ORIENTED_EDGE('',*,*,#1560,.T.);
#1899=ORIENTED_EDGE('',*,*,#1561,.T.);
#1900=ORIENTED_EDGE('',*,*,#1562,.T.);
#1901=ORIENTED_EDGE('',*,*,#1563,.T.);
#1902=ORIENTED_EDGE('',*,*,#1564,.T.);
#1903=ORIENTED_EDGE('',*,*,#1565,.T.);
#1904=ORIENTED_EDGE('',*,*,#1566,.T.);
#1905=ORIENTED_EDGE('',*,*,#1375,.T.);
#1906=ORIENTED_EDGE('',*,*,#1567,.T.);
#1907=ORIENTED_EDGE('',*,*,#1491,.T.);
#1908=ORIENTED_EDGE('',*,*,#1568,.T.);
#1909=ORIENTED_EDGE('',*,*,#1568,.F.);
#1910=ORIENTED_EDGE('',*,*,#1490,.F.);
#1911=ORIENTED_EDGE('',*,*,#1569,.F.);
#1912=ORIENTED_EDGE('',*,*,#1376,.F.);
#1913=ORIENTED_EDGE('',*,*,#1489,.T.);
#1914=ORIENTED_EDGE('',*,*,#1570,.T.);
#1915=ORIENTED_EDGE('',*,*,#1377,.T.);
#1916=ORIENTED_EDGE('',*,*,#1569,.T.);
#1917=ORIENTED_EDGE('',*,*,#1570,.F.);
#1918=ORIENTED_EDGE('',*,*,#1488,.F.);
#1919=ORIENTED_EDGE('',*,*,#1571,.F.);
#1920=ORIENTED_EDGE('',*,*,#1378,.F.);
#1921=ORIENTED_EDGE('',*,*,#1487,.T.);
#1922=ORIENTED_EDGE('',*,*,#1572,.T.);
#1923=ORIENTED_EDGE('',*,*,#1379,.T.);
#1924=ORIENTED_EDGE('',*,*,#1571,.T.);
#1925=ORIENTED_EDGE('',*,*,#1464,.F.);
#1926=ORIENTED_EDGE('',*,*,#1380,.F.);
#1927=ORIENTED_EDGE('',*,*,#1572,.F.);
#1928=ORIENTED_EDGE('',*,*,#1486,.F.);
#1929=ORIENTED_EDGE('',*,*,#1509,.F.);
#1930=ORIENTED_EDGE('',*,*,#1573,.T.);
#1931=ORIENTED_EDGE('',*,*,#1458,.F.);
#1932=ORIENTED_EDGE('',*,*,#1574,.F.);
#1933=ORIENTED_EDGE('',*,*,#1510,.F.);
#1934=ORIENTED_EDGE('',*,*,#1574,.T.);
#1935=ORIENTED_EDGE('',*,*,#1457,.F.);
#1936=ORIENTED_EDGE('',*,*,#1575,.F.);
#1937=ORIENTED_EDGE('',*,*,#1511,.F.);
#1938=ORIENTED_EDGE('',*,*,#1575,.T.);
#1939=ORIENTED_EDGE('',*,*,#1456,.F.);
#1940=ORIENTED_EDGE('',*,*,#1576,.F.);
#1941=ORIENTED_EDGE('',*,*,#1512,.F.);
#1942=ORIENTED_EDGE('',*,*,#1576,.T.);
#1943=ORIENTED_EDGE('',*,*,#1455,.F.);
#1944=ORIENTED_EDGE('',*,*,#1577,.F.);
#1945=ORIENTED_EDGE('',*,*,#1505,.F.);
#1946=ORIENTED_EDGE('',*,*,#1577,.T.);
#1947=ORIENTED_EDGE('',*,*,#1454,.F.);
#1948=ORIENTED_EDGE('',*,*,#1578,.T.);
#1949=ORIENTED_EDGE('',*,*,#1508,.F.);
#1950=ORIENTED_EDGE('',*,*,#1579,.T.);
#1951=ORIENTED_EDGE('',*,*,#1459,.F.);
#1952=ORIENTED_EDGE('',*,*,#1573,.F.);
#1953=ORIENTED_EDGE('',*,*,#1507,.F.);
#1954=ORIENTED_EDGE('',*,*,#1580,.T.);
#1955=ORIENTED_EDGE('',*,*,#1460,.F.);
#1956=ORIENTED_EDGE('',*,*,#1579,.F.);
#1957=ORIENTED_EDGE('',*,*,#1506,.F.);
#1958=ORIENTED_EDGE('',*,*,#1578,.F.);
#1959=ORIENTED_EDGE('',*,*,#1461,.F.);
#1960=ORIENTED_EDGE('',*,*,#1580,.F.);
#1961=ORIENTED_EDGE('',*,*,#1517,.F.);
#1962=ORIENTED_EDGE('',*,*,#1581,.F.);
#1963=ORIENTED_EDGE('',*,*,#1450,.F.);
#1964=ORIENTED_EDGE('',*,*,#1582,.T.);
#1965=ORIENTED_EDGE('',*,*,#1518,.F.);
#1966=ORIENTED_EDGE('',*,*,#1582,.F.);
#1967=ORIENTED_EDGE('',*,*,#1449,.F.);
#1968=ORIENTED_EDGE('',*,*,#1583,.T.);
#1969=ORIENTED_EDGE('',*,*,#1519,.F.);
#1970=ORIENTED_EDGE('',*,*,#1583,.F.);
#1971=ORIENTED_EDGE('',*,*,#1448,.F.);
#1972=ORIENTED_EDGE('',*,*,#1584,.T.);
#1973=ORIENTED_EDGE('',*,*,#1520,.F.);
#1974=ORIENTED_EDGE('',*,*,#1584,.F.);
#1975=ORIENTED_EDGE('',*,*,#1447,.F.);
#1976=ORIENTED_EDGE('',*,*,#1585,.T.);
#1977=ORIENTED_EDGE('',*,*,#1513,.F.);
#1978=ORIENTED_EDGE('',*,*,#1585,.F.);
#1979=ORIENTED_EDGE('',*,*,#1446,.F.);
#1980=ORIENTED_EDGE('',*,*,#1586,.T.);
#1981=ORIENTED_EDGE('',*,*,#1516,.F.);
#1982=ORIENTED_EDGE('',*,*,#1587,.F.);
#1983=ORIENTED_EDGE('',*,*,#1451,.F.);
#1984=ORIENTED_EDGE('',*,*,#1581,.T.);
#1985=ORIENTED_EDGE('',*,*,#1515,.F.);
#1986=ORIENTED_EDGE('',*,*,#1588,.T.);
#1987=ORIENTED_EDGE('',*,*,#1452,.F.);
#1988=ORIENTED_EDGE('',*,*,#1587,.T.);
#1989=ORIENTED_EDGE('',*,*,#1514,.F.);
#1990=ORIENTED_EDGE('',*,*,#1586,.F.);
#1991=ORIENTED_EDGE('',*,*,#1453,.F.);
#1992=ORIENTED_EDGE('',*,*,#1588,.F.);
#1993=ORIENTED_EDGE('',*,*,#1526,.F.);
#1994=ORIENTED_EDGE('',*,*,#1589,.F.);
#1995=ORIENTED_EDGE('',*,*,#1441,.F.);
#1996=ORIENTED_EDGE('',*,*,#1590,.T.);
#1997=ORIENTED_EDGE('',*,*,#1527,.F.);
#1998=ORIENTED_EDGE('',*,*,#1590,.F.);
#1999=ORIENTED_EDGE('',*,*,#1440,.F.);
#2000=ORIENTED_EDGE('',*,*,#1591,.T.);
#2001=ORIENTED_EDGE('',*,*,#1528,.F.);
#2002=ORIENTED_EDGE('',*,*,#1591,.F.);
#2003=ORIENTED_EDGE('',*,*,#1439,.F.);
#2004=ORIENTED_EDGE('',*,*,#1592,.T.);
#2005=ORIENTED_EDGE('',*,*,#1529,.F.);
#2006=ORIENTED_EDGE('',*,*,#1592,.F.);
#2007=ORIENTED_EDGE('',*,*,#1438,.F.);
#2008=ORIENTED_EDGE('',*,*,#1593,.T.);
#2009=ORIENTED_EDGE('',*,*,#1530,.F.);
#2010=ORIENTED_EDGE('',*,*,#1593,.F.);
#2011=ORIENTED_EDGE('',*,*,#1437,.F.);
#2012=ORIENTED_EDGE('',*,*,#1594,.T.);
#2013=ORIENTED_EDGE('',*,*,#1521,.F.);
#2014=ORIENTED_EDGE('',*,*,#1594,.F.);
#2015=ORIENTED_EDGE('',*,*,#1436,.F.);
#2016=ORIENTED_EDGE('',*,*,#1595,.T.);
#2017=ORIENTED_EDGE('',*,*,#1525,.F.);
#2018=ORIENTED_EDGE('',*,*,#1596,.F.);
#2019=ORIENTED_EDGE('',*,*,#1442,.F.);
#2020=ORIENTED_EDGE('',*,*,#1589,.T.);
#2021=ORIENTED_EDGE('',*,*,#1524,.F.);
#2022=ORIENTED_EDGE('',*,*,#1597,.F.);
#2023=ORIENTED_EDGE('',*,*,#1443,.F.);
#2024=ORIENTED_EDGE('',*,*,#1596,.T.);
#2025=ORIENTED_EDGE('',*,*,#1523,.F.);
#2026=ORIENTED_EDGE('',*,*,#1598,.T.);
#2027=ORIENTED_EDGE('',*,*,#1444,.F.);
#2028=ORIENTED_EDGE('',*,*,#1597,.T.);
#2029=ORIENTED_EDGE('',*,*,#1522,.F.);
#2030=ORIENTED_EDGE('',*,*,#1595,.F.);
#2031=ORIENTED_EDGE('',*,*,#1445,.F.);
#2032=ORIENTED_EDGE('',*,*,#1598,.F.);
#2033=ORIENTED_EDGE('',*,*,#1534,.F.);
#2034=ORIENTED_EDGE('',*,*,#1599,.T.);
#2035=ORIENTED_EDGE('',*,*,#1433,.F.);
#2036=ORIENTED_EDGE('',*,*,#1600,.F.);
#2037=ORIENTED_EDGE('',*,*,#1535,.F.);
#2038=ORIENTED_EDGE('',*,*,#1600,.T.);
#2039=ORIENTED_EDGE('',*,*,#1432,.F.);
#2040=ORIENTED_EDGE('',*,*,#1601,.F.);
#2041=ORIENTED_EDGE('',*,*,#1536,.F.);
#2042=ORIENTED_EDGE('',*,*,#1601,.T.);
#2043=ORIENTED_EDGE('',*,*,#1431,.F.);
#2044=ORIENTED_EDGE('',*,*,#1602,.F.);
#2045=ORIENTED_EDGE('',*,*,#1531,.F.);
#2046=ORIENTED_EDGE('',*,*,#1602,.T.);
#2047=ORIENTED_EDGE('',*,*,#1430,.F.);
#2048=ORIENTED_EDGE('',*,*,#1603,.T.);
#2049=ORIENTED_EDGE('',*,*,#1533,.F.);
#2050=ORIENTED_EDGE('',*,*,#1604,.T.);
#2051=ORIENTED_EDGE('',*,*,#1434,.F.);
#2052=ORIENTED_EDGE('',*,*,#1599,.F.);
#2053=ORIENTED_EDGE('',*,*,#1532,.F.);
#2054=ORIENTED_EDGE('',*,*,#1603,.F.);
#2055=ORIENTED_EDGE('',*,*,#1435,.F.);
#2056=ORIENTED_EDGE('',*,*,#1604,.F.);
#2057=ORIENTED_EDGE('',*,*,#1540,.F.);
#2058=ORIENTED_EDGE('',*,*,#1605,.F.);
#2059=ORIENTED_EDGE('',*,*,#1427,.F.);
#2060=ORIENTED_EDGE('',*,*,#1606,.T.);
#2061=ORIENTED_EDGE('',*,*,#1541,.F.);
#2062=ORIENTED_EDGE('',*,*,#1606,.F.);
#2063=ORIENTED_EDGE('',*,*,#1426,.F.);
#2064=ORIENTED_EDGE('',*,*,#1607,.T.);
#2065=ORIENTED_EDGE('',*,*,#1542,.F.);
#2066=ORIENTED_EDGE('',*,*,#1607,.F.);
#2067=ORIENTED_EDGE('',*,*,#1425,.F.);
#2068=ORIENTED_EDGE('',*,*,#1608,.T.);
#2069=ORIENTED_EDGE('',*,*,#1537,.F.);
#2070=ORIENTED_EDGE('',*,*,#1608,.F.);
#2071=ORIENTED_EDGE('',*,*,#1424,.F.);
#2072=ORIENTED_EDGE('',*,*,#1609,.T.);
#2073=ORIENTED_EDGE('',*,*,#1539,.F.);
#2074=ORIENTED_EDGE('',*,*,#1610,.T.);
#2075=ORIENTED_EDGE('',*,*,#1428,.F.);
#2076=ORIENTED_EDGE('',*,*,#1605,.T.);
#2077=ORIENTED_EDGE('',*,*,#1538,.F.);
#2078=ORIENTED_EDGE('',*,*,#1609,.F.);
#2079=ORIENTED_EDGE('',*,*,#1429,.F.);
#2080=ORIENTED_EDGE('',*,*,#1610,.F.);
#2081=ORIENTED_EDGE('',*,*,#1547,.F.);
#2082=ORIENTED_EDGE('',*,*,#1611,.F.);
#2083=ORIENTED_EDGE('',*,*,#1420,.F.);
#2084=ORIENTED_EDGE('',*,*,#1612,.T.);
#2085=ORIENTED_EDGE('',*,*,#1548,.F.);
#2086=ORIENTED_EDGE('',*,*,#1612,.F.);
#2087=ORIENTED_EDGE('',*,*,#1419,.F.);
#2088=ORIENTED_EDGE('',*,*,#1613,.T.);
#2089=ORIENTED_EDGE('',*,*,#1549,.F.);
#2090=ORIENTED_EDGE('',*,*,#1613,.F.);
#2091=ORIENTED_EDGE('',*,*,#1418,.F.);
#2092=ORIENTED_EDGE('',*,*,#1614,.T.);
#2093=ORIENTED_EDGE('',*,*,#1550,.F.);
#2094=ORIENTED_EDGE('',*,*,#1614,.F.);
#2095=ORIENTED_EDGE('',*,*,#1417,.F.);
#2096=ORIENTED_EDGE('',*,*,#1615,.T.);
#2097=ORIENTED_EDGE('',*,*,#1543,.F.);
#2098=ORIENTED_EDGE('',*,*,#1615,.F.);
#2099=ORIENTED_EDGE('',*,*,#1416,.F.);
#2100=ORIENTED_EDGE('',*,*,#1616,.T.);
#2101=ORIENTED_EDGE('',*,*,#1546,.F.);
#2102=ORIENTED_EDGE('',*,*,#1617,.F.);
#2103=ORIENTED_EDGE('',*,*,#1421,.F.);
#2104=ORIENTED_EDGE('',*,*,#1611,.T.);
#2105=ORIENTED_EDGE('',*,*,#1545,.F.);
#2106=ORIENTED_EDGE('',*,*,#1618,.T.);
#2107=ORIENTED_EDGE('',*,*,#1422,.F.);
#2108=ORIENTED_EDGE('',*,*,#1617,.T.);
#2109=ORIENTED_EDGE('',*,*,#1544,.F.);
#2110=ORIENTED_EDGE('',*,*,#1616,.F.);
#2111=ORIENTED_EDGE('',*,*,#1423,.F.);
#2112=ORIENTED_EDGE('',*,*,#1618,.F.);
#2113=ORIENTED_EDGE('',*,*,#1555,.F.);
#2114=ORIENTED_EDGE('',*,*,#1619,.T.);
#2115=ORIENTED_EDGE('',*,*,#1412,.F.);
#2116=ORIENTED_EDGE('',*,*,#1620,.F.);
#2117=ORIENTED_EDGE('',*,*,#1556,.F.);
#2118=ORIENTED_EDGE('',*,*,#1620,.T.);
#2119=ORIENTED_EDGE('',*,*,#1411,.F.);
#2120=ORIENTED_EDGE('',*,*,#1621,.F.);
#2121=ORIENTED_EDGE('',*,*,#1557,.F.);
#2122=ORIENTED_EDGE('',*,*,#1621,.T.);
#2123=ORIENTED_EDGE('',*,*,#1410,.F.);
#2124=ORIENTED_EDGE('',*,*,#1622,.F.);
#2125=ORIENTED_EDGE('',*,*,#1558,.F.);
#2126=ORIENTED_EDGE('',*,*,#1622,.T.);
#2127=ORIENTED_EDGE('',*,*,#1409,.F.);
#2128=ORIENTED_EDGE('',*,*,#1623,.F.);
#2129=ORIENTED_EDGE('',*,*,#1551,.F.);
#2130=ORIENTED_EDGE('',*,*,#1623,.T.);
#2131=ORIENTED_EDGE('',*,*,#1408,.F.);
#2132=ORIENTED_EDGE('',*,*,#1624,.T.);
#2133=ORIENTED_EDGE('',*,*,#1554,.F.);
#2134=ORIENTED_EDGE('',*,*,#1625,.T.);
#2135=ORIENTED_EDGE('',*,*,#1413,.F.);
#2136=ORIENTED_EDGE('',*,*,#1619,.F.);
#2137=ORIENTED_EDGE('',*,*,#1553,.F.);
#2138=ORIENTED_EDGE('',*,*,#1626,.T.);
#2139=ORIENTED_EDGE('',*,*,#1414,.F.);
#2140=ORIENTED_EDGE('',*,*,#1625,.F.);
#2141=ORIENTED_EDGE('',*,*,#1552,.F.);
#2142=ORIENTED_EDGE('',*,*,#1624,.F.);
#2143=ORIENTED_EDGE('',*,*,#1415,.F.);
#2144=ORIENTED_EDGE('',*,*,#1626,.F.);
#2145=ORIENTED_EDGE('',*,*,#1563,.F.);
#2146=ORIENTED_EDGE('',*,*,#1627,.F.);
#2147=ORIENTED_EDGE('',*,*,#1404,.F.);
#2148=ORIENTED_EDGE('',*,*,#1628,.T.);
#2149=ORIENTED_EDGE('',*,*,#1564,.F.);
#2150=ORIENTED_EDGE('',*,*,#1628,.F.);
#2151=ORIENTED_EDGE('',*,*,#1403,.F.);
#2152=ORIENTED_EDGE('',*,*,#1629,.T.);
#2153=ORIENTED_EDGE('',*,*,#1565,.F.);
#2154=ORIENTED_EDGE('',*,*,#1629,.F.);
#2155=ORIENTED_EDGE('',*,*,#1402,.F.);
#2156=ORIENTED_EDGE('',*,*,#1630,.T.);
#2157=ORIENTED_EDGE('',*,*,#1566,.F.);
#2158=ORIENTED_EDGE('',*,*,#1630,.F.);
#2159=ORIENTED_EDGE('',*,*,#1401,.F.);
#2160=ORIENTED_EDGE('',*,*,#1631,.T.);
#2161=ORIENTED_EDGE('',*,*,#1559,.F.);
#2162=ORIENTED_EDGE('',*,*,#1631,.F.);
#2163=ORIENTED_EDGE('',*,*,#1400,.F.);
#2164=ORIENTED_EDGE('',*,*,#1632,.T.);
#2165=ORIENTED_EDGE('',*,*,#1562,.F.);
#2166=ORIENTED_EDGE('',*,*,#1633,.F.);
#2167=ORIENTED_EDGE('',*,*,#1405,.F.);
#2168=ORIENTED_EDGE('',*,*,#1627,.T.);
#2169=ORIENTED_EDGE('',*,*,#1561,.F.);
#2170=ORIENTED_EDGE('',*,*,#1634,.T.);
#2171=ORIENTED_EDGE('',*,*,#1406,.F.);
#2172=ORIENTED_EDGE('',*,*,#1633,.T.);
#2173=ORIENTED_EDGE('',*,*,#1560,.F.);
#2174=ORIENTED_EDGE('',*,*,#1632,.F.);
#2175=ORIENTED_EDGE('',*,*,#1407,.F.);
#2176=ORIENTED_EDGE('',*,*,#1634,.F.);
#2177=ORIENTED_EDGE('',*,*,#1635,.F.);
#2178=ORIENTED_EDGE('',*,*,#1385,.F.);
#2179=ORIENTED_EDGE('',*,*,#1636,.F.);
#2180=ORIENTED_EDGE('',*,*,#1483,.F.);
#2181=ORIENTED_EDGE('',*,*,#1636,.T.);
#2182=ORIENTED_EDGE('',*,*,#1384,.F.);
#2183=ORIENTED_EDGE('',*,*,#1637,.F.);
#2184=ORIENTED_EDGE('',*,*,#1484,.F.);
#2185=ORIENTED_EDGE('',*,*,#1637,.T.);
#2186=ORIENTED_EDGE('',*,*,#1383,.F.);
#2187=ORIENTED_EDGE('',*,*,#1468,.F.);
#2188=ORIENTED_EDGE('',*,*,#1485,.F.);
#2189=ORIENTED_EDGE('',*,*,#1567,.F.);
#2190=ORIENTED_EDGE('',*,*,#1374,.F.);
#2191=ORIENTED_EDGE('',*,*,#1638,.F.);
#2192=ORIENTED_EDGE('',*,*,#1492,.F.);
#2193=ORIENTED_EDGE('',*,*,#1638,.T.);
#2194=ORIENTED_EDGE('',*,*,#1373,.F.);
#2195=ORIENTED_EDGE('',*,*,#1639,.F.);
#2196=ORIENTED_EDGE('',*,*,#1493,.F.);
#2197=ORIENTED_EDGE('',*,*,#1639,.T.);
#2198=ORIENTED_EDGE('',*,*,#1372,.F.);
#2199=ORIENTED_EDGE('',*,*,#1640,.F.);
#2200=ORIENTED_EDGE('',*,*,#1494,.F.);
#2201=ORIENTED_EDGE('',*,*,#1640,.T.);
#2202=ORIENTED_EDGE('',*,*,#1371,.F.);
#2203=ORIENTED_EDGE('',*,*,#1641,.F.);
#2204=ORIENTED_EDGE('',*,*,#1495,.F.);
#2205=ORIENTED_EDGE('',*,*,#1641,.T.);
#2206=ORIENTED_EDGE('',*,*,#1370,.F.);
#2207=ORIENTED_EDGE('',*,*,#1463,.F.);
#2208=ORIENTED_EDGE('',*,*,#1496,.F.);
#2209=ORIENTED_EDGE('',*,*,#1351,.T.);
#2210=ORIENTED_EDGE('',*,*,#1368,.F.);
#2211=ORIENTED_EDGE('',*,*,#1642,.F.);
#2212=ORIENTED_EDGE('',*,*,#1497,.F.);
#2213=ORIENTED_EDGE('',*,*,#1642,.T.);
#2214=ORIENTED_EDGE('',*,*,#1367,.F.);
#2215=ORIENTED_EDGE('',*,*,#1643,.F.);
#2216=ORIENTED_EDGE('',*,*,#1498,.F.);
#2217=ORIENTED_EDGE('',*,*,#1643,.T.);
#2218=ORIENTED_EDGE('',*,*,#1366,.F.);
#2219=ORIENTED_EDGE('',*,*,#1644,.F.);
#2220=ORIENTED_EDGE('',*,*,#1499,.F.);
#2221=ORIENTED_EDGE('',*,*,#1644,.T.);
#2222=ORIENTED_EDGE('',*,*,#1365,.F.);
#2223=ORIENTED_EDGE('',*,*,#1645,.F.);
#2224=ORIENTED_EDGE('',*,*,#1500,.F.);
#2225=ORIENTED_EDGE('',*,*,#1645,.T.);
#2226=ORIENTED_EDGE('',*,*,#1364,.F.);
#2227=ORIENTED_EDGE('',*,*,#1646,.F.);
#2228=ORIENTED_EDGE('',*,*,#1501,.F.);
#2229=ORIENTED_EDGE('',*,*,#1646,.T.);
#2230=ORIENTED_EDGE('',*,*,#1363,.F.);
#2231=ORIENTED_EDGE('',*,*,#1647,.F.);
#2232=ORIENTED_EDGE('',*,*,#1502,.F.);
#2233=ORIENTED_EDGE('',*,*,#1647,.T.);
#2234=ORIENTED_EDGE('',*,*,#1362,.F.);
#2235=ORIENTED_EDGE('',*,*,#1648,.F.);
#2236=ORIENTED_EDGE('',*,*,#1503,.F.);
#2237=ORIENTED_EDGE('',*,*,#1648,.T.);
#2238=ORIENTED_EDGE('',*,*,#1361,.F.);
#2239=ORIENTED_EDGE('',*,*,#1356,.F.);
#2240=ORIENTED_EDGE('',*,*,#1504,.F.);
#2241=ORIENTED_EDGE('',*,*,#1343,.T.);
#2242=ORIENTED_EDGE('',*,*,#1399,.F.);
#2243=ORIENTED_EDGE('',*,*,#1649,.F.);
#2244=ORIENTED_EDGE('',*,*,#1469,.F.);
#2245=ORIENTED_EDGE('',*,*,#1649,.T.);
#2246=ORIENTED_EDGE('',*,*,#1398,.F.);
#2247=ORIENTED_EDGE('',*,*,#1650,.F.);
#2248=ORIENTED_EDGE('',*,*,#1470,.F.);
#2249=ORIENTED_EDGE('',*,*,#1650,.T.);
#2250=ORIENTED_EDGE('',*,*,#1397,.F.);
#2251=ORIENTED_EDGE('',*,*,#1651,.F.);
#2252=ORIENTED_EDGE('',*,*,#1471,.F.);
#2253=ORIENTED_EDGE('',*,*,#1651,.T.);
#2254=ORIENTED_EDGE('',*,*,#1396,.F.);
#2255=ORIENTED_EDGE('',*,*,#1652,.F.);
#2256=ORIENTED_EDGE('',*,*,#1472,.F.);
#2257=ORIENTED_EDGE('',*,*,#1652,.T.);
#2258=ORIENTED_EDGE('',*,*,#1395,.F.);
#2259=ORIENTED_EDGE('',*,*,#1653,.F.);
#2260=ORIENTED_EDGE('',*,*,#1473,.F.);
#2261=ORIENTED_EDGE('',*,*,#1653,.T.);
#2262=ORIENTED_EDGE('',*,*,#1394,.F.);
#2263=ORIENTED_EDGE('',*,*,#1654,.F.);
#2264=ORIENTED_EDGE('',*,*,#1474,.F.);
#2265=ORIENTED_EDGE('',*,*,#1654,.T.);
#2266=ORIENTED_EDGE('',*,*,#1393,.F.);
#2267=ORIENTED_EDGE('',*,*,#1655,.F.);
#2268=ORIENTED_EDGE('',*,*,#1475,.F.);
#2269=ORIENTED_EDGE('',*,*,#1655,.T.);
#2270=ORIENTED_EDGE('',*,*,#1392,.F.);
#2271=ORIENTED_EDGE('',*,*,#1359,.F.);
#2272=ORIENTED_EDGE('',*,*,#1476,.F.);
#2273=ORIENTED_EDGE('',*,*,#1347,.T.);
#2274=ORIENTED_EDGE('',*,*,#1391,.F.);
#2275=ORIENTED_EDGE('',*,*,#1656,.F.);
#2276=ORIENTED_EDGE('',*,*,#1477,.F.);
#2277=ORIENTED_EDGE('',*,*,#1656,.T.);
#2278=ORIENTED_EDGE('',*,*,#1390,.F.);
#2279=ORIENTED_EDGE('',*,*,#1657,.F.);
#2280=ORIENTED_EDGE('',*,*,#1478,.F.);
#2281=ORIENTED_EDGE('',*,*,#1657,.T.);
#2282=ORIENTED_EDGE('',*,*,#1389,.F.);
#2283=ORIENTED_EDGE('',*,*,#1658,.F.);
#2284=ORIENTED_EDGE('',*,*,#1479,.F.);
#2285=ORIENTED_EDGE('',*,*,#1658,.T.);
#2286=ORIENTED_EDGE('',*,*,#1388,.F.);
#2287=ORIENTED_EDGE('',*,*,#1659,.F.);
#2288=ORIENTED_EDGE('',*,*,#1480,.F.);
#2289=ORIENTED_EDGE('',*,*,#1659,.T.);
#2290=ORIENTED_EDGE('',*,*,#1387,.F.);
#2291=ORIENTED_EDGE('',*,*,#1660,.F.);
#2292=ORIENTED_EDGE('',*,*,#1481,.F.);
#2293=ORIENTED_EDGE('',*,*,#1660,.T.);
#2294=ORIENTED_EDGE('',*,*,#1386,.F.);
#2295=ORIENTED_EDGE('',*,*,#1635,.T.);
#2296=ORIENTED_EDGE('',*,*,#1482,.F.);
#2297=CYLINDRICAL_SURFACE('',#2476,0.600000000000002);
#2298=CYLINDRICAL_SURFACE('',#2479,0.600000000000002);
#2299=CYLINDRICAL_SURFACE('',#2482,0.600000000000002);
#2300=CYLINDRICAL_SURFACE('',#2537,0.4);
#2301=CYLINDRICAL_SURFACE('',#2588,0.4);
#2302=CYLINDRICAL_SURFACE('',#2590,0.2);
#2303=CYLINDRICAL_SURFACE('',#2592,0.2);
#2304=CYLINDRICAL_SURFACE('',#2594,0.8);
#2305=CYLINDRICAL_SURFACE('',#2596,0.8);
#2306=CYLINDRICAL_SURFACE('',#2598,0.8);
#2307=CYLINDRICAL_SURFACE('',#2600,0.8);
#2308=CYLINDRICAL_SURFACE('',#2602,0.8);
#2309=CYLINDRICAL_SURFACE('',#2604,0.8);
#2310=CYLINDRICAL_SURFACE('',#2606,0.799999999999965);
#2311=CYLINDRICAL_SURFACE('',#2608,0.8);
#2312=CYLINDRICAL_SURFACE('',#2611,0.800000000000003);
#2313=CYLINDRICAL_SURFACE('',#2613,0.800000000000114);
#2314=CYLINDRICAL_SURFACE('',#2615,0.799999999999992);
#2315=CYLINDRICAL_SURFACE('',#2616,0.800000000000018);
#2316=CYLINDRICAL_SURFACE('',#2618,0.800000000000001);
#2317=CYLINDRICAL_SURFACE('',#2621,0.400000000000006);
#2318=CYLINDRICAL_SURFACE('',#2623,0.799999999999987);
#2319=CYLINDRICAL_SURFACE('',#2624,0.4);
#2320=CYLINDRICAL_SURFACE('',#2627,0.400000000000018);
#2321=CYLINDRICAL_SURFACE('',#2629,0.400000000000009);
#2322=CYLINDRICAL_SURFACE('',#2630,0.800000000000022);
#2323=CYLINDRICAL_SURFACE('',#2632,0.8);
#2324=CYLINDRICAL_SURFACE('',#2634,0.799999999999992);
#2325=CYLINDRICAL_SURFACE('',#2636,0.799999999999983);
#2326=CYLINDRICAL_SURFACE('',#2638,0.8);
#2327=CYLINDRICAL_SURFACE('',#2640,0.80000000000001);
#2328=CYLINDRICAL_SURFACE('',#2642,0.800000000000036);
#2329=CYLINDRICAL_SURFACE('',#2644,0.8);
#2330=CYLINDRICAL_SURFACE('',#2646,0.8);
#2331=CYLINDRICAL_SURFACE('',#2649,0.800000000000016);
#2332=CYLINDRICAL_SURFACE('',#2651,0.799999999999954);
#2333=CYLINDRICAL_SURFACE('',#2653,0.799999999999918);
#2334=CYLINDRICAL_SURFACE('',#2655,4.40000000000005);
#2335=CYLINDRICAL_SURFACE('',#2658,6.00000000000005);
#2336=CYLINDRICAL_SURFACE('',#2661,0.0999999999999979);
#2337=CYLINDRICAL_SURFACE('',#2663,0.399999999999991);
#2338=CYLINDRICAL_SURFACE('',#2665,0.399999999999991);
#2339=CYLINDRICAL_SURFACE('',#2667,0.0999999999999979);
#2340=CYLINDRICAL_SURFACE('',#2669,0.0999999999999979);
#2341=CYLINDRICAL_SURFACE('',#2671,0.399999999999991);
#2342=CYLINDRICAL_SURFACE('',#2673,0.399999999999991);
#2343=CYLINDRICAL_SURFACE('',#2675,0.0999999999999979);
#2344=CYLINDRICAL_SURFACE('',#2677,0.0999999999999979);
#2345=CYLINDRICAL_SURFACE('',#2679,0.399999999999991);
#2346=CYLINDRICAL_SURFACE('',#2681,0.399999999999991);
#2347=CYLINDRICAL_SURFACE('',#2685,4.);
#2348=ADVANCED_FACE('',(#317),#2297,.F.);
#2349=ADVANCED_FACE('',(#318),#2298,.F.);
#2350=ADVANCED_FACE('',(#319),#2299,.F.);
#2351=ADVANCED_FACE('',(#320),#260,.T.);
#2352=ADVANCED_FACE('',(#321),#261,.T.);
#2353=ADVANCED_FACE('',(#322,#244,#245,#246,#247,#248,#249,#250,#251),#262,
 .F.);
#2354=ADVANCED_FACE('',(#323),#263,.T.);
#2355=ADVANCED_FACE('',(#324),#2300,.T.);
#2356=ADVANCED_FACE('',(#325),#264,.T.);
#2357=ADVANCED_FACE('',(#326,#252,#253,#254,#255,#256,#257,#258,#259),#265,
 .T.);
#2358=ADVANCED_FACE('',(#327),#2301,.T.);
#2359=ADVANCED_FACE('',(#328),#266,.T.);
#2360=ADVANCED_FACE('',(#329),#2302,.F.);
#2361=ADVANCED_FACE('',(#330),#267,.T.);
#2362=ADVANCED_FACE('',(#331),#2303,.F.);
#2363=ADVANCED_FACE('',(#332),#268,.T.);
#2364=ADVANCED_FACE('',(#333),#2304,.F.);
#2365=ADVANCED_FACE('',(#334),#269,.F.);
#2366=ADVANCED_FACE('',(#335),#2305,.F.);
#2367=ADVANCED_FACE('',(#336),#270,.F.);
#2368=ADVANCED_FACE('',(#337),#2306,.F.);
#2369=ADVANCED_FACE('',(#338),#271,.F.);
#2370=ADVANCED_FACE('',(#339),#2307,.F.);
#2371=ADVANCED_FACE('',(#340),#272,.F.);
#2372=ADVANCED_FACE('',(#341),#2308,.F.);
#2373=ADVANCED_FACE('',(#342),#273,.F.);
#2374=ADVANCED_FACE('',(#343),#2309,.F.);
#2375=ADVANCED_FACE('',(#344),#274,.F.);
#2376=ADVANCED_FACE('',(#345),#2310,.F.);
#2377=ADVANCED_FACE('',(#346),#275,.F.);
#2378=ADVANCED_FACE('',(#347),#2311,.F.);
#2379=ADVANCED_FACE('',(#348),#276,.F.);
#2380=ADVANCED_FACE('',(#349),#277,.F.);
#2381=ADVANCED_FACE('',(#350),#2312,.F.);
#2382=ADVANCED_FACE('',(#351),#278,.F.);
#2383=ADVANCED_FACE('',(#352),#2313,.F.);
#2384=ADVANCED_FACE('',(#353),#279,.F.);
#2385=ADVANCED_FACE('',(#354),#2314,.F.);
#2386=ADVANCED_FACE('',(#355),#2315,.F.);
#2387=ADVANCED_FACE('',(#356),#280,.F.);
#2388=ADVANCED_FACE('',(#357),#2316,.F.);
#2389=ADVANCED_FACE('',(#358),#281,.F.);
#2390=ADVANCED_FACE('',(#359),#282,.F.);
#2391=ADVANCED_FACE('',(#360),#2317,.F.);
#2392=ADVANCED_FACE('',(#361),#283,.F.);
#2393=ADVANCED_FACE('',(#362),#2318,.F.);
#2394=ADVANCED_FACE('',(#363),#2319,.F.);
#2395=ADVANCED_FACE('',(#364),#284,.F.);
#2396=ADVANCED_FACE('',(#365),#285,.F.);
#2397=ADVANCED_FACE('',(#366),#2320,.F.);
#2398=ADVANCED_FACE('',(#367),#286,.F.);
#2399=ADVANCED_FACE('',(#368),#2321,.F.);
#2400=ADVANCED_FACE('',(#369),#2322,.F.);
#2401=ADVANCED_FACE('',(#370),#287,.F.);
#2402=ADVANCED_FACE('',(#371),#2323,.F.);
#2403=ADVANCED_FACE('',(#372),#288,.F.);
#2404=ADVANCED_FACE('',(#373),#2324,.F.);
#2405=ADVANCED_FACE('',(#374),#289,.F.);
#2406=ADVANCED_FACE('',(#375),#2325,.F.);
#2407=ADVANCED_FACE('',(#376),#290,.F.);
#2408=ADVANCED_FACE('',(#377),#2326,.F.);
#2409=ADVANCED_FACE('',(#378),#291,.F.);
#2410=ADVANCED_FACE('',(#379),#2327,.F.);
#2411=ADVANCED_FACE('',(#380),#292,.F.);
#2412=ADVANCED_FACE('',(#381),#2328,.F.);
#2413=ADVANCED_FACE('',(#382),#293,.F.);
#2414=ADVANCED_FACE('',(#383),#2329,.F.);
#2415=ADVANCED_FACE('',(#384),#294,.F.);
#2416=ADVANCED_FACE('',(#385),#2330,.F.);
#2417=ADVANCED_FACE('',(#386),#295,.F.);
#2418=ADVANCED_FACE('',(#387),#296,.F.);
#2419=ADVANCED_FACE('',(#388),#2331,.F.);
#2420=ADVANCED_FACE('',(#389),#297,.F.);
#2421=ADVANCED_FACE('',(#390),#2332,.F.);
#2422=ADVANCED_FACE('',(#391),#298,.F.);
#2423=ADVANCED_FACE('',(#392),#2333,.F.);
#2424=ADVANCED_FACE('',(#393),#299,.F.);
#2425=ADVANCED_FACE('',(#394),#2334,.F.);
#2426=ADVANCED_FACE('',(#395),#300,.T.);
#2427=ADVANCED_FACE('',(#396),#301,.T.);
#2428=ADVANCED_FACE('',(#397),#2335,.T.);
#2429=ADVANCED_FACE('',(#398),#302,.T.);
#2430=ADVANCED_FACE('',(#399),#303,.T.);
#2431=ADVANCED_FACE('',(#400),#2336,.F.);
#2432=ADVANCED_FACE('',(#401),#304,.T.);
#2433=ADVANCED_FACE('',(#402),#2337,.T.);
#2434=ADVANCED_FACE('',(#403),#305,.T.);
#2435=ADVANCED_FACE('',(#404),#2338,.T.);
#2436=ADVANCED_FACE('',(#405),#306,.T.);
#2437=ADVANCED_FACE('',(#406),#2339,.F.);
#2438=ADVANCED_FACE('',(#407),#307,.T.);
#2439=ADVANCED_FACE('',(#408),#2340,.F.);
#2440=ADVANCED_FACE('',(#409),#308,.T.);
#2441=ADVANCED_FACE('',(#410),#2341,.T.);
#2442=ADVANCED_FACE('',(#411),#309,.T.);
#2443=ADVANCED_FACE('',(#412),#2342,.T.);
#2444=ADVANCED_FACE('',(#413),#310,.T.);
#2445=ADVANCED_FACE('',(#414),#2343,.F.);
#2446=ADVANCED_FACE('',(#415),#311,.T.);
#2447=ADVANCED_FACE('',(#416),#2344,.F.);
#2448=ADVANCED_FACE('',(#417),#312,.T.);
#2449=ADVANCED_FACE('',(#418),#2345,.T.);
#2450=ADVANCED_FACE('',(#419),#313,.T.);
#2451=ADVANCED_FACE('',(#420),#2346,.T.);
#2452=ADVANCED_FACE('',(#421),#314,.T.);
#2453=ADVANCED_FACE('',(#422),#315,.T.);
#2454=ADVANCED_FACE('',(#423),#316,.T.);
#2455=ADVANCED_FACE('',(#424),#2347,.F.);
#2456=CLOSED_SHELL('',(#2348,#2349,#2350,#2351,#2352,#2353,#2354,#2355,
#2356,#2357,#2358,#2359,#2360,#2361,#2362,#2363,#2364,#2365,#2366,#2367,
#2368,#2369,#2370,#2371,#2372,#2373,#2374,#2375,#2376,#2377,#2378,#2379,
#2380,#2381,#2382,#2383,#2384,#2385,#2386,#2387,#2388,#2389,#2390,#2391,
#2392,#2393,#2394,#2395,#2396,#2397,#2398,#2399,#2400,#2401,#2402,#2403,
#2404,#2405,#2406,#2407,#2408,#2409,#2410,#2411,#2412,#2413,#2414,#2415,
#2416,#2417,#2418,#2419,#2420,#2421,#2422,#2423,#2424,#2425,#2426,#2427,
#2428,#2429,#2430,#2431,#2432,#2433,#2434,#2435,#2436,#2437,#2438,#2439,
#2440,#2441,#2442,#2443,#2444,#2445,#2446,#2447,#2448,#2449,#2450,#2451,
#2452,#2453,#2454,#2455));
#2457=DERIVED_UNIT_ELEMENT(#2459,1.);
#2458=DERIVED_UNIT_ELEMENT(#4377,-3.);
#2459=(
MASS_UNIT()
NAMED_UNIT(*)
SI_UNIT($,.GRAM.)
);
#2460=DERIVED_UNIT((#2457,#2458));
#2461=MEASURE_REPRESENTATION_ITEM('density measure',
POSITIVE_RATIO_MEASURE(1.),#2460);
#2462=PROPERTY_DEFINITION_REPRESENTATION(#2467,#2464);
#2463=PROPERTY_DEFINITION_REPRESENTATION(#2468,#2465);
#2464=REPRESENTATION('material name',(#2466),#4374);
#2465=REPRESENTATION('density',(#2461),#4374);
#2466=DESCRIPTIVE_REPRESENTATION_ITEM('Generisch','Generisch');
#2467=PROPERTY_DEFINITION('material property','material name',#4384);
#2468=PROPERTY_DEFINITION('material property','density of part',#4384);
#2469=DATE_TIME_ROLE('creation_date');
#2470=APPLIED_DATE_AND_TIME_ASSIGNMENT(#2471,#2469,(#4384));
#2471=DATE_AND_TIME(#2472,#2473);
#2472=CALENDAR_DATE(2019,10,5);
#2473=LOCAL_TIME(0,0,0.,#2474);
#2474=COORDINATED_UNIVERSAL_TIME_OFFSET(0,0,.BEHIND.);
#2475=AXIS2_PLACEMENT_3D('placement',#3468,#2734,#2735);
#2476=AXIS2_PLACEMENT_3D('',#3469,#2736,#2737);
#2477=AXIS2_PLACEMENT_3D('',#3474,#2739,#2740);
#2478=AXIS2_PLACEMENT_3D('',#3477,#2742,#2743);
#2479=AXIS2_PLACEMENT_3D('',#3478,#2744,#2745);
#2480=AXIS2_PLACEMENT_3D('',#3483,#2747,#2748);
#2481=AXIS2_PLACEMENT_3D('',#3486,#2750,#2751);
#2482=AXIS2_PLACEMENT_3D('',#3487,#2752,#2753);
#2483=AXIS2_PLACEMENT_3D('',#3492,#2755,#2756);
#2484=AXIS2_PLACEMENT_3D('',#3495,#2758,#2759);
#2485=AXIS2_PLACEMENT_3D('',#3496,#2760,#2761);
#2486=AXIS2_PLACEMENT_3D('',#3502,#2765,#2766);
#2487=AXIS2_PLACEMENT_3D('',#3508,#2770,#2771);
#2488=AXIS2_PLACEMENT_3D('',#3510,#2772,#2773);
#2489=AXIS2_PLACEMENT_3D('',#3514,#2775,#2776);
#2490=AXIS2_PLACEMENT_3D('',#3518,#2778,#2779);
#2491=AXIS2_PLACEMENT_3D('',#3522,#2781,#2782);
#2492=AXIS2_PLACEMENT_3D('',#3527,#2785,#2786);
#2493=AXIS2_PLACEMENT_3D('',#3531,#2788,#2789);
#2494=AXIS2_PLACEMENT_3D('',#3537,#2792,#2793);
#2495=AXIS2_PLACEMENT_3D('',#3541,#2795,#2796);
#2496=AXIS2_PLACEMENT_3D('',#3545,#2798,#2799);
#2497=AXIS2_PLACEMENT_3D('',#3549,#2801,#2802);
#2498=AXIS2_PLACEMENT_3D('',#3553,#2804,#2805);
#2499=AXIS2_PLACEMENT_3D('',#3559,#2808,#2809);
#2500=AXIS2_PLACEMENT_3D('',#3567,#2813,#2814);
#2501=AXIS2_PLACEMENT_3D('',#3570,#2816,#2817);
#2502=AXIS2_PLACEMENT_3D('',#3574,#2819,#2820);
#2503=AXIS2_PLACEMENT_3D('',#3578,#2822,#2823);
#2504=AXIS2_PLACEMENT_3D('',#3582,#2825,#2826);
#2505=AXIS2_PLACEMENT_3D('',#3588,#2829,#2830);
#2506=AXIS2_PLACEMENT_3D('',#3592,#2832,#2833);
#2507=AXIS2_PLACEMENT_3D('',#3596,#2835,#2836);
#2508=AXIS2_PLACEMENT_3D('',#3599,#2838,#2839);
#2509=AXIS2_PLACEMENT_3D('',#3602,#2840,#2841);
#2510=AXIS2_PLACEMENT_3D('',#3606,#2843,#2844);
#2511=AXIS2_PLACEMENT_3D('',#3610,#2846,#2847);
#2512=AXIS2_PLACEMENT_3D('',#3614,#2849,#2850);
#2513=AXIS2_PLACEMENT_3D('',#3618,#2852,#2853);
#2514=AXIS2_PLACEMENT_3D('',#3622,#2855,#2856);
#2515=AXIS2_PLACEMENT_3D('',#3626,#2858,#2859);
#2516=AXIS2_PLACEMENT_3D('',#3630,#2861,#2862);
#2517=AXIS2_PLACEMENT_3D('',#3634,#2864,#2865);
#2518=AXIS2_PLACEMENT_3D('',#3638,#2867,#2868);
#2519=AXIS2_PLACEMENT_3D('',#3642,#2870,#2871);
#2520=AXIS2_PLACEMENT_3D('',#3646,#2873,#2874);
#2521=AXIS2_PLACEMENT_3D('',#3650,#2876,#2877);
#2522=AXIS2_PLACEMENT_3D('',#3654,#2879,#2880);
#2523=AXIS2_PLACEMENT_3D('',#3658,#2882,#2883);
#2524=AXIS2_PLACEMENT_3D('',#3662,#2885,#2886);
#2525=AXIS2_PLACEMENT_3D('',#3666,#2888,#2889);
#2526=AXIS2_PLACEMENT_3D('',#3670,#2891,#2892);
#2527=AXIS2_PLACEMENT_3D('',#3674,#2894,#2895);
#2528=AXIS2_PLACEMENT_3D('',#3678,#2897,#2898);
#2529=AXIS2_PLACEMENT_3D('',#3682,#2900,#2901);
#2530=AXIS2_PLACEMENT_3D('',#3686,#2903,#2904);
#2531=AXIS2_PLACEMENT_3D('',#3690,#2906,#2907);
#2532=AXIS2_PLACEMENT_3D('',#3694,#2909,#2910);
#2533=AXIS2_PLACEMENT_3D('',#3698,#2912,#2913);
#2534=AXIS2_PLACEMENT_3D('',#3702,#2915,#2916);
#2535=AXIS2_PLACEMENT_3D('',#3706,#2918,#2919);
#2536=AXIS2_PLACEMENT_3D('',#3708,#2921,#2922);
#2537=AXIS2_PLACEMENT_3D('',#3712,#2925,#2926);
#2538=AXIS2_PLACEMENT_3D('',#3716,#2928,#2929);
#2539=AXIS2_PLACEMENT_3D('',#3718,#2931,#2932);
#2540=AXIS2_PLACEMENT_3D('',#3722,#2935,#2936);
#2541=AXIS2_PLACEMENT_3D('',#3726,#2938,#2939);
#2542=AXIS2_PLACEMENT_3D('',#3730,#2941,#2942);
#2543=AXIS2_PLACEMENT_3D('',#3734,#2944,#2945);
#2544=AXIS2_PLACEMENT_3D('',#3737,#2947,#2948);
#2545=AXIS2_PLACEMENT_3D('',#3741,#2950,#2951);
#2546=AXIS2_PLACEMENT_3D('',#3749,#2955,#2956);
#2547=AXIS2_PLACEMENT_3D('',#3754,#2959,#2960);
#2548=AXIS2_PLACEMENT_3D('',#3758,#2962,#2963);
#2549=AXIS2_PLACEMENT_3D('',#3762,#2965,#2966);
#2550=AXIS2_PLACEMENT_3D('',#3766,#2968,#2969);
#2551=AXIS2_PLACEMENT_3D('',#3772,#2972,#2973);
#2552=AXIS2_PLACEMENT_3D('',#3775,#2975,#2976);
#2553=AXIS2_PLACEMENT_3D('',#3779,#2978,#2979);
#2554=AXIS2_PLACEMENT_3D('',#3783,#2981,#2982);
#2555=AXIS2_PLACEMENT_3D('',#3787,#2984,#2985);
#2556=AXIS2_PLACEMENT_3D('',#3790,#2987,#2988);
#2557=AXIS2_PLACEMENT_3D('',#3793,#2989,#2990);
#2558=AXIS2_PLACEMENT_3D('',#3797,#2992,#2993);
#2559=AXIS2_PLACEMENT_3D('',#3801,#2995,#2996);
#2560=AXIS2_PLACEMENT_3D('',#3805,#2998,#2999);
#2561=AXIS2_PLACEMENT_3D('',#3809,#3001,#3002);
#2562=AXIS2_PLACEMENT_3D('',#3813,#3004,#3005);
#2563=AXIS2_PLACEMENT_3D('',#3817,#3007,#3008);
#2564=AXIS2_PLACEMENT_3D('',#3821,#3010,#3011);
#2565=AXIS2_PLACEMENT_3D('',#3825,#3013,#3014);
#2566=AXIS2_PLACEMENT_3D('',#3829,#3016,#3017);
#2567=AXIS2_PLACEMENT_3D('',#3833,#3019,#3020);
#2568=AXIS2_PLACEMENT_3D('',#3837,#3022,#3023);
#2569=AXIS2_PLACEMENT_3D('',#3841,#3025,#3026);
#2570=AXIS2_PLACEMENT_3D('',#3845,#3028,#3029);
#2571=AXIS2_PLACEMENT_3D('',#3849,#3031,#3032);
#2572=AXIS2_PLACEMENT_3D('',#3853,#3034,#3035);
#2573=AXIS2_PLACEMENT_3D('',#3857,#3037,#3038);
#2574=AXIS2_PLACEMENT_3D('',#3861,#3040,#3041);
#2575=AXIS2_PLACEMENT_3D('',#3865,#3043,#3044);
#2576=AXIS2_PLACEMENT_3D('',#3869,#3046,#3047);
#2577=AXIS2_PLACEMENT_3D('',#3873,#3049,#3050);
#2578=AXIS2_PLACEMENT_3D('',#3877,#3052,#3053);
#2579=AXIS2_PLACEMENT_3D('',#3881,#3055,#3056);
#2580=AXIS2_PLACEMENT_3D('',#3885,#3058,#3059);
#2581=AXIS2_PLACEMENT_3D('',#3889,#3061,#3062);
#2582=AXIS2_PLACEMENT_3D('',#3893,#3064,#3065);
#2583=AXIS2_PLACEMENT_3D('',#3897,#3067,#3068);
#2584=AXIS2_PLACEMENT_3D('',#3903,#3071,#3072);
#2585=AXIS2_PLACEMENT_3D('',#3907,#3074,#3075);
#2586=AXIS2_PLACEMENT_3D('',#3911,#3077,#3078);
#2587=AXIS2_PLACEMENT_3D('',#3914,#3080,#3081);
#2588=AXIS2_PLACEMENT_3D('',#3915,#3082,#3083);
#2589=AXIS2_PLACEMENT_3D('',#3918,#3086,#3087);
#2590=AXIS2_PLACEMENT_3D('',#3920,#3089,#3090);
#2591=AXIS2_PLACEMENT_3D('',#3922,#3092,#3093);
#2592=AXIS2_PLACEMENT_3D('',#3924,#3095,#3096);
#2593=AXIS2_PLACEMENT_3D('',#3926,#3098,#3099);
#2594=AXIS2_PLACEMENT_3D('',#3927,#3100,#3101);
#2595=AXIS2_PLACEMENT_3D('',#3930,#3104,#3105);
#2596=AXIS2_PLACEMENT_3D('',#3932,#3107,#3108);
#2597=AXIS2_PLACEMENT_3D('',#3934,#3110,#3111);
#2598=AXIS2_PLACEMENT_3D('',#3936,#3113,#3114);
#2599=AXIS2_PLACEMENT_3D('',#3938,#3116,#3117);
#2600=AXIS2_PLACEMENT_3D('',#3940,#3119,#3120);
#2601=AXIS2_PLACEMENT_3D('',#3942,#3122,#3123);
#2602=AXIS2_PLACEMENT_3D('',#3943,#3124,#3125);
#2603=AXIS2_PLACEMENT_3D('',#3946,#3128,#3129);
#2604=AXIS2_PLACEMENT_3D('',#3948,#3131,#3132);
#2605=AXIS2_PLACEMENT_3D('',#3950,#3134,#3135);
#2606=AXIS2_PLACEMENT_3D('',#3952,#3137,#3138);
#2607=AXIS2_PLACEMENT_3D('',#3954,#3140,#3141);
#2608=AXIS2_PLACEMENT_3D('',#3956,#3143,#3144);
#2609=AXIS2_PLACEMENT_3D('',#3958,#3146,#3147);
#2610=AXIS2_PLACEMENT_3D('',#3959,#3148,#3149);
#2611=AXIS2_PLACEMENT_3D('',#3962,#3152,#3153);
#2612=AXIS2_PLACEMENT_3D('',#3964,#3155,#3156);
#2613=AXIS2_PLACEMENT_3D('',#3966,#3158,#3159);
#2614=AXIS2_PLACEMENT_3D('',#3968,#3161,#3162);
#2615=AXIS2_PLACEMENT_3D('',#3970,#3164,#3165);
#2616=AXIS2_PLACEMENT_3D('',#3972,#3167,#3168);
#2617=AXIS2_PLACEMENT_3D('',#3974,#3170,#3171);
#2618=AXIS2_PLACEMENT_3D('',#3976,#3173,#3174);
#2619=AXIS2_PLACEMENT_3D('',#3978,#3176,#3177);
#2620=AXIS2_PLACEMENT_3D('',#3979,#3178,#3179);
#2621=AXIS2_PLACEMENT_3D('',#3982,#3182,#3183);
#2622=AXIS2_PLACEMENT_3D('',#3984,#3185,#3186);
#2623=AXIS2_PLACEMENT_3D('',#3986,#3188,#3189);
#2624=AXIS2_PLACEMENT_3D('',#3988,#3191,#3192);
#2625=AXIS2_PLACEMENT_3D('',#3990,#3194,#3195);
#2626=AXIS2_PLACEMENT_3D('',#3991,#3196,#3197);
#2627=AXIS2_PLACEMENT_3D('',#3994,#3200,#3201);
#2628=AXIS2_PLACEMENT_3D('',#3996,#3203,#3204);
#2629=AXIS2_PLACEMENT_3D('',#3998,#3206,#3207);
#2630=AXIS2_PLACEMENT_3D('',#4000,#3209,#3210);
#2631=AXIS2_PLACEMENT_3D('',#4002,#3212,#3213);
#2632=AXIS2_PLACEMENT_3D('',#4003,#3214,#3215);
#2633=AXIS2_PLACEMENT_3D('',#4006,#3218,#3219);
#2634=AXIS2_PLACEMENT_3D('',#4008,#3221,#3222);
#2635=AXIS2_PLACEMENT_3D('',#4010,#3224,#3225);
#2636=AXIS2_PLACEMENT_3D('',#4012,#3227,#3228);
#2637=AXIS2_PLACEMENT_3D('',#4014,#3230,#3231);
#2638=AXIS2_PLACEMENT_3D('',#4016,#3233,#3234);
#2639=AXIS2_PLACEMENT_3D('',#4018,#3236,#3237);
#2640=AXIS2_PLACEMENT_3D('',#4019,#3238,#3239);
#2641=AXIS2_PLACEMENT_3D('',#4022,#3242,#3243);
#2642=AXIS2_PLACEMENT_3D('',#4024,#3245,#3246);
#2643=AXIS2_PLACEMENT_3D('',#4026,#3248,#3249);
#2644=AXIS2_PLACEMENT_3D('',#4028,#3251,#3252);
#2645=AXIS2_PLACEMENT_3D('',#4030,#3254,#3255);
#2646=AXIS2_PLACEMENT_3D('',#4032,#3257,#3258);
#2647=AXIS2_PLACEMENT_3D('',#4034,#3260,#3261);
#2648=AXIS2_PLACEMENT_3D('',#4035,#3262,#3263);
#2649=AXIS2_PLACEMENT_3D('',#4038,#3266,#3267);
#2650=AXIS2_PLACEMENT_3D('',#4040,#3269,#3270);
#2651=AXIS2_PLACEMENT_3D('',#4042,#3272,#3273);
#2652=AXIS2_PLACEMENT_3D('',#4044,#3275,#3276);
#2653=AXIS2_PLACEMENT_3D('',#4046,#3278,#3279);
#2654=AXIS2_PLACEMENT_3D('',#4048,#3281,#3282);
#2655=AXIS2_PLACEMENT_3D('',#4050,#3284,#3285);
#2656=AXIS2_PLACEMENT_3D('',#4051,#3286,#3287);
#2657=AXIS2_PLACEMENT_3D('',#4054,#3290,#3291);
#2658=AXIS2_PLACEMENT_3D('',#4056,#3293,#3294);
#2659=AXIS2_PLACEMENT_3D('',#4057,#3295,#3296);
#2660=AXIS2_PLACEMENT_3D('',#4059,#3298,#3299);
#2661=AXIS2_PLACEMENT_3D('',#4061,#3301,#3302);
#2662=AXIS2_PLACEMENT_3D('',#4063,#3304,#3305);
#2663=AXIS2_PLACEMENT_3D('',#4065,#3307,#3308);
#2664=AXIS2_PLACEMENT_3D('',#4066,#3309,#3310);
#2665=AXIS2_PLACEMENT_3D('',#4068,#3312,#3313);
#2666=AXIS2_PLACEMENT_3D('',#4070,#3315,#3316);
#2667=AXIS2_PLACEMENT_3D('',#4072,#3318,#3319);
#2668=AXIS2_PLACEMENT_3D('',#4074,#3321,#3322);
#2669=AXIS2_PLACEMENT_3D('',#4076,#3324,#3325);
#2670=AXIS2_PLACEMENT_3D('',#4078,#3327,#3328);
#2671=AXIS2_PLACEMENT_3D('',#4080,#3330,#3331);
#2672=AXIS2_PLACEMENT_3D('',#4081,#3332,#3333);
#2673=AXIS2_PLACEMENT_3D('',#4083,#3335,#3336);
#2674=AXIS2_PLACEMENT_3D('',#4085,#3338,#3339);
#2675=AXIS2_PLACEMENT_3D('',#4087,#3341,#3342);
#2676=AXIS2_PLACEMENT_3D('',#4089,#3344,#3345);
#2677=AXIS2_PLACEMENT_3D('',#4091,#3347,#3348);
#2678=AXIS2_PLACEMENT_3D('',#4093,#3350,#3351);
#2679=AXIS2_PLACEMENT_3D('',#4095,#3353,#3354);
#2680=AXIS2_PLACEMENT_3D('',#4096,#3355,#3356);
#2681=AXIS2_PLACEMENT_3D('',#4098,#3358,#3359);
#2682=AXIS2_PLACEMENT_3D('',#4100,#3361,#3362);
#2683=AXIS2_PLACEMENT_3D('',#4102,#3364,#3365);
#2684=AXIS2_PLACEMENT_3D('',#4104,#3367,#3368);
#2685=AXIS2_PLACEMENT_3D('',#4106,#3370,#3371);
#2686=AXIS2_PLACEMENT_3D('',#4109,#3372,#3373);
#2687=AXIS2_PLACEMENT_3D('',#4132,#3374,#3375);
#2688=AXIS2_PLACEMENT_3D('',#4135,#3376,#3377);
#2689=AXIS2_PLACEMENT_3D('',#4146,#3378,#3379);
#2690=AXIS2_PLACEMENT_3D('',#4149,#3380,#3381);
#2691=AXIS2_PLACEMENT_3D('',#4152,#3382,#3383);
#2692=AXIS2_PLACEMENT_3D('',#4159,#3384,#3385);
#2693=AXIS2_PLACEMENT_3D('',#4166,#3386,#3387);
#2694=AXIS2_PLACEMENT_3D('',#4173,#3388,#3389);
#2695=AXIS2_PLACEMENT_3D('',#4178,#3390,#3391);
#2696=AXIS2_PLACEMENT_3D('',#4181,#3392,#3393);
#2697=AXIS2_PLACEMENT_3D('',#4184,#3394,#3395);
#2698=AXIS2_PLACEMENT_3D('',#4191,#3396,#3397);
#2699=AXIS2_PLACEMENT_3D('',#4196,#3398,#3399);
#2700=AXIS2_PLACEMENT_3D('',#4242,#3400,#3401);
#2701=AXIS2_PLACEMENT_3D('',#4245,#3402,#3403);
#2702=AXIS2_PLACEMENT_3D('',#4248,#3404,#3405);
#2703=AXIS2_PLACEMENT_3D('',#4251,#3406,#3407);
#2704=AXIS2_PLACEMENT_3D('',#4254,#3408,#3409);
#2705=AXIS2_PLACEMENT_3D('',#4257,#3410,#3411);
#2706=AXIS2_PLACEMENT_3D('',#4260,#3412,#3413);
#2707=AXIS2_PLACEMENT_3D('',#4263,#3414,#3415);
#2708=AXIS2_PLACEMENT_3D('',#4266,#3416,#3417);
#2709=AXIS2_PLACEMENT_3D('',#4269,#3418,#3419);
#2710=AXIS2_PLACEMENT_3D('',#4272,#3420,#3421);
#2711=AXIS2_PLACEMENT_3D('',#4275,#3422,#3423);
#2712=AXIS2_PLACEMENT_3D('',#4308,#3424,#3425);
#2713=AXIS2_PLACEMENT_3D('',#4311,#3426,#3427);
#2714=AXIS2_PLACEMENT_3D('',#4314,#3428,#3429);
#2715=AXIS2_PLACEMENT_3D('',#4317,#3430,#3431);
#2716=AXIS2_PLACEMENT_3D('',#4320,#3432,#3433);
#2717=AXIS2_PLACEMENT_3D('',#4323,#3434,#3435);
#2718=AXIS2_PLACEMENT_3D('',#4326,#3436,#3437);
#2719=AXIS2_PLACEMENT_3D('',#4329,#3438,#3439);
#2720=AXIS2_PLACEMENT_3D('',#4332,#3440,#3441);
#2721=AXIS2_PLACEMENT_3D('',#4335,#3442,#3443);
#2722=AXIS2_PLACEMENT_3D('',#4338,#3444,#3445);
#2723=AXIS2_PLACEMENT_3D('',#4341,#3446,#3447);
#2724=AXIS2_PLACEMENT_3D('',#4344,#3448,#3449);
#2725=AXIS2_PLACEMENT_3D('',#4347,#3450,#3451);
#2726=AXIS2_PLACEMENT_3D('',#4352,#3452,#3453);
#2727=AXIS2_PLACEMENT_3D('',#4355,#3454,#3455);
#2728=AXIS2_PLACEMENT_3D('',#4358,#3456,#3457);
#2729=AXIS2_PLACEMENT_3D('',#4361,#3458,#3459);
#2730=AXIS2_PLACEMENT_3D('',#4364,#3460,#3461);
#2731=AXIS2_PLACEMENT_3D('',#4368,#3462,#3463);
#2732=AXIS2_PLACEMENT_3D('',#4369,#3464,#3465);
#2733=AXIS2_PLACEMENT_3D('',#4370,#3466,#3467);
#2734=DIRECTION('axis',(0.,0.,1.));
#2735=DIRECTION('refdir',(1.,0.,0.));
#2736=DIRECTION('center_axis',(0.,0.,-1.));
#2737=DIRECTION('ref_axis',(1.,-1.67760324748255E-14,0.));
#2738=DIRECTION('',(0.,0.,-1.));
#2739=DIRECTION('center_axis',(0.,0.,-1.));
#2740=DIRECTION('ref_axis',(-1.,1.57653893752107E-14,0.));
#2741=DIRECTION('',(0.,0.,1.));
#2742=DIRECTION('center_axis',(0.,0.,1.));
#2743=DIRECTION('ref_axis',(-1.,1.57653893752107E-14,0.));
#2744=DIRECTION('center_axis',(0.,0.,-1.));
#2745=DIRECTION('ref_axis',(1.,-1.67760324748255E-14,0.));
#2746=DIRECTION('',(0.,0.,-1.));
#2747=DIRECTION('center_axis',(0.,0.,-1.));
#2748=DIRECTION('ref_axis',(-1.,1.57653893752107E-14,0.));
#2749=DIRECTION('',(0.,0.,1.));
#2750=DIRECTION('center_axis',(0.,0.,1.));
#2751=DIRECTION('ref_axis',(-1.,1.57653893752107E-14,0.));
#2752=DIRECTION('center_axis',(0.,0.,-1.));
#2753=DIRECTION('ref_axis',(1.,-3.45335617932366E-15,0.));
#2754=DIRECTION('',(0.,0.,-1.));
#2755=DIRECTION('center_axis',(0.,0.,-1.));
#2756=DIRECTION('ref_axis',(-1.,1.57653893752107E-14,0.));
#2757=DIRECTION('',(0.,0.,1.));
#2758=DIRECTION('center_axis',(0.,0.,1.));
#2759=DIRECTION('ref_axis',(-1.,1.57653893752107E-14,0.));
#2760=DIRECTION('center_axis',(-1.,2.97077984986728E-15,0.));
#2761=DIRECTION('ref_axis',(2.97077984986728E-15,1.,0.));
#2762=DIRECTION('',(-2.85599989005541E-14,-1.,0.));
#2763=DIRECTION('',(0.,0.,-1.));
#2764=DIRECTION('',(2.97077984986728E-15,1.,0.));
#2765=DIRECTION('center_axis',(-1.,2.97077984986728E-15,0.));
#2766=DIRECTION('ref_axis',(2.97077984986728E-15,1.,0.));
#2767=DIRECTION('',(-2.85599989005541E-14,-1.,0.));
#2768=DIRECTION('',(0.,0.,-1.));
#2769=DIRECTION('',(2.97077984986728E-15,1.,0.));
#2770=DIRECTION('center_axis',(0.,0.,1.));
#2771=DIRECTION('ref_axis',(1.,0.,0.));
#2772=DIRECTION('center_axis',(0.,0.,-1.));
#2773=DIRECTION('ref_axis',(-1.,-6.43907111729292E-15,0.));
#2774=DIRECTION('',(0.923879532511277,-0.382683432365113,0.));
#2775=DIRECTION('center_axis',(0.,0.,1.));
#2776=DIRECTION('ref_axis',(-1.,1.9340107331524E-13,0.));
#2777=DIRECTION('',(6.0922723607909E-13,1.,0.));
#2778=DIRECTION('center_axis',(0.,0.,1.));
#2779=DIRECTION('ref_axis',(0.382683432364875,-0.923879532511376,0.));
#2780=DIRECTION('',(-0.923879532511289,-0.382683432365084,0.));
#2781=DIRECTION('center_axis',(0.,0.,-1.));
#2782=DIRECTION('ref_axis',(0.382683432365148,-0.923879532511263,0.));
#2783=DIRECTION('',(2.97077984986728E-15,1.,0.));
#2784=DIRECTION('',(2.97077984986728E-15,1.,0.));
#2785=DIRECTION('center_axis',(0.,0.,-1.));
#2786=DIRECTION('ref_axis',(-1.,-6.43907111729292E-15,0.));
#2787=DIRECTION('',(0.923879532511277,-0.382683432365113,0.));
#2788=DIRECTION('center_axis',(0.,0.,1.));
#2789=DIRECTION('ref_axis',(-1.,1.9340107331524E-13,0.));
#2790=DIRECTION('',(-3.40311718647412E-13,1.,0.));
#2791=DIRECTION('',(1.,-1.57653893752107E-14,0.));
#2792=DIRECTION('center_axis',(0.,0.,1.));
#2793=DIRECTION('ref_axis',(0.901303236306877,0.433188730489091,0.));
#2794=DIRECTION('',(-0.624695047554437,-0.780868809443021,0.));
#2795=DIRECTION('center_axis',(0.,0.,-1.));
#2796=DIRECTION('ref_axis',(-0.901303236306882,-0.433188730489081,0.));
#2797=DIRECTION('',(1.,-1.57653893752107E-14,0.));
#2798=DIRECTION('center_axis',(0.,0.,-1.));
#2799=DIRECTION('ref_axis',(0.901303236306874,-0.433188730489096,0.));
#2800=DIRECTION('',(-0.624695047554412,0.78086880944304,0.));
#2801=DIRECTION('center_axis',(0.,0.,1.));
#2802=DIRECTION('ref_axis',(-0.901303236306854,0.433188730489137,0.));
#2803=DIRECTION('',(1.,-1.57653893752107E-14,0.));
#2804=DIRECTION('center_axis',(0.,0.,-1.));
#2805=DIRECTION('ref_axis',(2.16865788398781E-14,1.,0.));
#2806=DIRECTION('',(-1.,1.57653893752107E-14,0.));
#2807=DIRECTION('',(-0.762793606933432,-0.646642028653787,0.));
#2808=DIRECTION('center_axis',(0.,0.,1.));
#2809=DIRECTION('ref_axis',(1.,-1.57653893752107E-14,0.));
#2810=DIRECTION('',(-1.57653893752107E-14,-1.,0.));
#2811=DIRECTION('',(-0.964205392803841,-0.265156483020859,0.));
#2812=DIRECTION('',(-0.923879532511283,-0.382683432365099,0.));
#2813=DIRECTION('center_axis',(0.,0.,-1.));
#2814=DIRECTION('ref_axis',(0.382683432365148,-0.923879532511263,0.));
#2815=DIRECTION('',(2.97077984986728E-15,1.,0.));
#2816=DIRECTION('center_axis',(0.,0.,-1.));
#2817=DIRECTION('ref_axis',(-1.,-6.43907111729292E-15,0.));
#2818=DIRECTION('',(0.923879532511277,-0.382683432365113,0.));
#2819=DIRECTION('center_axis',(0.,0.,1.));
#2820=DIRECTION('ref_axis',(-1.,1.9340107331524E-13,0.));
#2821=DIRECTION('',(7.27919605419295E-13,1.,0.));
#2822=DIRECTION('center_axis',(0.,0.,1.));
#2823=DIRECTION('ref_axis',(0.382683432364875,-0.923879532511376,0.));
#2824=DIRECTION('',(-0.923879532511289,-0.382683432365084,0.));
#2825=DIRECTION('center_axis',(0.,0.,-1.));
#2826=DIRECTION('ref_axis',(0.382683432365148,-0.923879532511263,0.));
#2827=DIRECTION('',(2.97077984986728E-15,1.,0.));
#2828=DIRECTION('',(-1.,-7.94267447533743E-13,0.));
#2829=DIRECTION('center_axis',(0.,0.,1.));
#2830=DIRECTION('ref_axis',(0.64594224620709,-0.76338628135757,0.));
#2831=DIRECTION('',(-0.763386281357569,-0.645942246207092,0.));
#2832=DIRECTION('center_axis',(0.,0.,1.));
#2833=DIRECTION('ref_axis',(0.645942246207304,0.763386281357389,0.));
#2834=DIRECTION('',(0.763386281357389,-0.645942246207304,0.));
#2835=DIRECTION('center_axis',(0.,0.,1.));
#2836=DIRECTION('ref_axis',(1.75413013635436E-14,1.,0.));
#2837=DIRECTION('',(1.,1.57653893752107E-14,0.));
#2838=DIRECTION('center_axis',(0.,0.,1.));
#2839=DIRECTION('ref_axis',(2.97692271038134E-8,-1.,0.));
#2840=DIRECTION('center_axis',(0.,0.,1.));
#2841=DIRECTION('ref_axis',(0.265156483020853,-0.964205392803843,0.));
#2842=DIRECTION('',(0.964205392803841,0.265156483020858,0.));
#2843=DIRECTION('center_axis',(0.,0.,1.));
#2844=DIRECTION('ref_axis',(1.,-1.7541301363544E-14,0.));
#2845=DIRECTION('',(1.50158696370157E-14,1.,0.));
#2846=DIRECTION('center_axis',(0.,0.,1.));
#2847=DIRECTION('ref_axis',(6.43907111729231E-15,1.,0.));
#2848=DIRECTION('',(-1.,1.61535225827301E-14,0.));
#2849=DIRECTION('center_axis',(0.,0.,1.));
#2850=DIRECTION('ref_axis',(-1.,-4.66315912895912E-15,0.));
#2851=DIRECTION('',(5.08198814996437E-15,-1.,0.));
#2852=DIRECTION('center_axis',(0.,0.,1.));
#2853=DIRECTION('ref_axis',(-1.,1.75413013635447E-14,0.));
#2854=DIRECTION('',(1.91273342558276E-14,1.,0.));
#2855=DIRECTION('center_axis',(0.,0.,1.));
#2856=DIRECTION('ref_axis',(1.57653893752107E-14,-1.,0.));
#2857=DIRECTION('',(-1.,-3.27538034819113E-15,0.));
#2858=DIRECTION('center_axis',(0.,0.,1.));
#2859=DIRECTION('ref_axis',(1.,4.66315912895888E-15,0.));
#2860=DIRECTION('',(-9.49395479887349E-17,-1.,0.));
#2861=DIRECTION('center_axis',(0.,0.,1.));
#2862=DIRECTION('ref_axis',(6.43907111729231E-15,1.,0.));
#2863=DIRECTION('',(1.,-1.33779650211692E-14,0.));
#2864=DIRECTION('center_axis',(0.,0.,1.));
#2865=DIRECTION('ref_axis',(-2.86435316097955E-14,-1.,0.));
#2866=DIRECTION('',(-1.,1.67343624784413E-14,0.));
#2867=DIRECTION('center_axis',(0.,0.,1.));
#2868=DIRECTION('ref_axis',(0.645942246207306,0.763386281357387,0.));
#2869=DIRECTION('',(0.763386281357389,-0.645942246207304,0.));
#2870=DIRECTION('center_axis',(0.,0.,1.));
#2871=DIRECTION('ref_axis',(-0.64594224620709,0.76338628135757,0.));
#2872=DIRECTION('',(0.763386281357567,0.645942246207094,0.));
#2873=DIRECTION('center_axis',(0.,0.,1.));
#2874=DIRECTION('ref_axis',(-0.645942246207095,0.763386281357566,0.));
#2875=DIRECTION('',(-0.763386281357569,-0.645942246207091,0.));
#2876=DIRECTION('center_axis',(0.,0.,1.));
#2877=DIRECTION('ref_axis',(-2.86435316097965E-14,-1.,0.));
#2878=DIRECTION('',(1.,-1.98295769407267E-14,0.));
#2879=DIRECTION('center_axis',(0.,0.,1.));
#2880=DIRECTION('ref_axis',(0.645942246207307,0.763386281357387,0.));
#2881=DIRECTION('',(-0.76338628135739,0.645942246207303,0.));
#2882=DIRECTION('center_axis',(0.,0.,1.));
#2883=DIRECTION('ref_axis',(6.43907111729243E-15,1.,0.));
#2884=DIRECTION('',(1.,2.75266075413981E-13,0.));
#2885=DIRECTION('center_axis',(0.,0.,1.));
#2886=DIRECTION('ref_axis',(-0.64594224620709,0.76338628135757,0.));
#2887=DIRECTION('',(0.763386281357569,0.645942246207092,0.));
#2888=DIRECTION('center_axis',(0.,0.,1.));
#2889=DIRECTION('ref_axis',(-0.64594224620731,-0.763386281357384,0.));
#2890=DIRECTION('',(-0.763386281357388,0.645942246207306,0.));
#2891=DIRECTION('center_axis',(0.,0.,1.));
#2892=DIRECTION('ref_axis',(-6.43907111729219E-15,-1.,0.));
#2893=DIRECTION('',(-1.,7.62736668738675E-13,0.));
#2894=DIRECTION('center_axis',(0.,0.,1.));
#2895=DIRECTION('ref_axis',(1.,-1.7541301363544E-14,0.));
#2896=DIRECTION('',(-1.38405579481173E-14,-1.,0.));
#2897=DIRECTION('center_axis',(0.,0.,1.));
#2898=DIRECTION('ref_axis',(-1.,1.7541301363544E-14,0.));
#2899=DIRECTION('',(1.59552684711879E-14,1.,0.));
#2900=DIRECTION('center_axis',(0.,0.,1.));
#2901=DIRECTION('ref_axis',(-6.43907111729243E-15,-1.,0.));
#2902=DIRECTION('',(-1.,1.47657438019464E-14,0.));
#2903=DIRECTION('center_axis',(0.,0.,1.));
#2904=DIRECTION('ref_axis',(1.,4.66315912895937E-15,0.));
#2905=DIRECTION('',(6.2491920212912E-15,-1.,0.));
#2906=DIRECTION('center_axis',(0.,0.,1.));
#2907=DIRECTION('ref_axis',(-1.57653893752107E-14,1.,0.));
#2908=DIRECTION('',(1.,1.88760156741149E-15,0.));
#2909=DIRECTION('center_axis',(0.,0.,1.));
#2910=DIRECTION('ref_axis',(-6.43907111729243E-15,-1.,0.));
#2911=DIRECTION('',(1.,-1.75413013635055E-14,0.));
#2912=DIRECTION('center_axis',(0.,0.,1.));
#2913=DIRECTION('ref_axis',(1.,-1.75413013635447E-14,0.));
#2914=DIRECTION('',(1.59552684711879E-14,1.,0.));
#2915=DIRECTION('center_axis',(0.,0.,1.));
#2916=DIRECTION('ref_axis',(6.43907111729243E-15,1.,0.));
#2917=DIRECTION('',(-1.,1.19901862403851E-14,0.));
#2918=DIRECTION('center_axis',(0.,0.,1.));
#2919=DIRECTION('ref_axis',(-1.,-4.66315912895912E-15,0.));
#2920=DIRECTION('',(6.24919202129111E-15,-1.,0.));
#2921=DIRECTION('center_axis',(-1.,2.97077984986728E-15,0.));
#2922=DIRECTION('ref_axis',(2.97077984986728E-15,1.,0.));
#2923=DIRECTION('',(-2.85599989005541E-14,-1.,0.));
#2924=DIRECTION('',(0.,0.,-1.));
#2925=DIRECTION('center_axis',(0.,0.,-1.));
#2926=DIRECTION('ref_axis',(-0.901303236306854,0.433188730489137,0.));
#2927=DIRECTION('',(0.,0.,1.));
#2928=DIRECTION('center_axis',(0.,0.,-1.));
#2929=DIRECTION('ref_axis',(-0.901303236306854,0.433188730489137,0.));
#2930=DIRECTION('',(0.,0.,-1.));
#2931=DIRECTION('center_axis',(1.57653893752107E-14,1.,0.));
#2932=DIRECTION('ref_axis',(1.,-1.57653893752107E-14,0.));
#2933=DIRECTION('',(-1.,1.57653893752107E-14,0.));
#2934=DIRECTION('',(0.,0.,-1.));
#2935=DIRECTION('center_axis',(0.,0.,1.));
#2936=DIRECTION('ref_axis',(1.,0.,0.));
#2937=DIRECTION('',(-2.85599989005541E-14,-1.,0.));
#2938=DIRECTION('center_axis',(0.,0.,1.));
#2939=DIRECTION('ref_axis',(0.382683432365148,-0.923879532511263,0.));
#2940=DIRECTION('',(0.923879532511289,0.382683432365084,0.));
#2941=DIRECTION('center_axis',(0.,0.,-1.));
#2942=DIRECTION('ref_axis',(0.382683432364875,-0.923879532511376,0.));
#2943=DIRECTION('',(6.62026417330542E-12,-1.,0.));
#2944=DIRECTION('center_axis',(0.,0.,-1.));
#2945=DIRECTION('ref_axis',(-1.,1.9340107331524E-13,0.));
#2946=DIRECTION('',(-0.923879532511277,0.382683432365113,0.));
#2947=DIRECTION('center_axis',(0.,0.,1.));
#2948=DIRECTION('ref_axis',(-1.,-6.43907111729292E-15,0.));
#2949=DIRECTION('',(-2.85599989005541E-14,-1.,0.));
#2950=DIRECTION('center_axis',(0.,0.,1.));
#2951=DIRECTION('ref_axis',(0.382683432365148,-0.923879532511263,0.));
#2952=DIRECTION('',(0.923879532511283,0.382683432365099,0.));
#2953=DIRECTION('',(0.964205392803841,0.265156483020859,0.));
#2954=DIRECTION('',(1.57653893752107E-14,1.,0.));
#2955=DIRECTION('center_axis',(0.,0.,-1.));
#2956=DIRECTION('ref_axis',(1.,-1.57653893752107E-14,0.));
#2957=DIRECTION('',(0.762793606933432,0.646642028653787,0.));
#2958=DIRECTION('',(1.,-1.57653893752107E-14,0.));
#2959=DIRECTION('center_axis',(0.,0.,1.));
#2960=DIRECTION('ref_axis',(1.,-2.46471735722119E-14,0.));
#2961=DIRECTION('',(0.624695047554412,-0.78086880944304,0.));
#2962=DIRECTION('center_axis',(0.,0.,1.));
#2963=DIRECTION('ref_axis',(0.901303236306874,-0.433188730489096,0.));
#2964=DIRECTION('',(-1.,1.57653893752107E-14,0.));
#2965=DIRECTION('center_axis',(0.,0.,1.));
#2966=DIRECTION('ref_axis',(-0.901303236306882,-0.433188730489081,0.));
#2967=DIRECTION('',(0.624695047554437,0.780868809443021,0.));
#2968=DIRECTION('center_axis',(0.,0.,-1.));
#2969=DIRECTION('ref_axis',(0.901303236306877,0.433188730489091,0.));
#2970=DIRECTION('',(-1.,1.57653893752107E-14,0.));
#2971=DIRECTION('',(-7.16377279542648E-14,-1.,0.));
#2972=DIRECTION('center_axis',(0.,0.,-1.));
#2973=DIRECTION('ref_axis',(-1.,1.9340107331524E-13,0.));
#2974=DIRECTION('',(-0.923879532511277,0.382683432365113,0.));
#2975=DIRECTION('center_axis',(0.,0.,1.));
#2976=DIRECTION('ref_axis',(-1.,-6.43907111729292E-15,0.));
#2977=DIRECTION('',(-2.85599989005541E-14,-1.,0.));
#2978=DIRECTION('center_axis',(0.,0.,1.));
#2979=DIRECTION('ref_axis',(0.382683432365148,-0.923879532511263,0.));
#2980=DIRECTION('',(0.923879532511289,0.382683432365084,0.));
#2981=DIRECTION('center_axis',(0.,0.,-1.));
#2982=DIRECTION('ref_axis',(0.382683432364875,-0.923879532511376,0.));
#2983=DIRECTION('',(-1.57653893752107E-14,-1.,0.));
#2984=DIRECTION('center_axis',(0.,0.,-1.));
#2985=DIRECTION('ref_axis',(-1.,1.9340107331524E-13,0.));
#2986=DIRECTION('',(-0.923879532511277,0.382683432365113,0.));
#2987=DIRECTION('center_axis',(0.,0.,1.));
#2988=DIRECTION('ref_axis',(-1.,-6.43907111729292E-15,0.));
#2989=DIRECTION('center_axis',(0.,0.,-1.));
#2990=DIRECTION('ref_axis',(-6.43907111729243E-15,-1.,0.));
#2991=DIRECTION('',(-6.24919202129111E-15,1.,0.));
#2992=DIRECTION('center_axis',(0.,0.,-1.));
#2993=DIRECTION('ref_axis',(-1.,-4.66315912895912E-15,0.));
#2994=DIRECTION('',(1.,-1.19901862403851E-14,0.));
#2995=DIRECTION('center_axis',(0.,0.,-1.));
#2996=DIRECTION('ref_axis',(6.43907111729243E-15,1.,0.));
#2997=DIRECTION('',(-1.59552684711879E-14,-1.,0.));
#2998=DIRECTION('center_axis',(0.,0.,-1.));
#2999=DIRECTION('ref_axis',(1.,-1.75413013635447E-14,0.));
#3000=DIRECTION('',(-1.,1.75413013635055E-14,0.));
#3001=DIRECTION('center_axis',(0.,0.,-1.));
#3002=DIRECTION('ref_axis',(-1.,1.7541301363544E-14,0.));
#3003=DIRECTION('',(-1.,-1.88760156741149E-15,0.));
#3004=DIRECTION('center_axis',(0.,0.,-1.));
#3005=DIRECTION('ref_axis',(-1.57653893752107E-14,1.,0.));
#3006=DIRECTION('',(-6.2491920212912E-15,1.,0.));
#3007=DIRECTION('center_axis',(0.,0.,-1.));
#3008=DIRECTION('ref_axis',(1.,4.66315912895937E-15,0.));
#3009=DIRECTION('',(1.,-1.47657438019464E-14,0.));
#3010=DIRECTION('center_axis',(0.,0.,-1.));
#3011=DIRECTION('ref_axis',(-6.43907111729243E-15,-1.,0.));
#3012=DIRECTION('',(-1.59552684711879E-14,-1.,0.));
#3013=DIRECTION('center_axis',(0.,0.,-1.));
#3014=DIRECTION('ref_axis',(6.43907111729243E-15,1.,0.));
#3015=DIRECTION('',(1.38405579481173E-14,1.,0.));
#3016=DIRECTION('center_axis',(0.,0.,-1.));
#3017=DIRECTION('ref_axis',(1.,-1.7541301363544E-14,0.));
#3018=DIRECTION('',(1.,-7.62736668738675E-13,0.));
#3019=DIRECTION('center_axis',(0.,0.,-1.));
#3020=DIRECTION('ref_axis',(-6.43907111729219E-15,-1.,0.));
#3021=DIRECTION('',(0.763386281357388,-0.645942246207306,0.));
#3022=DIRECTION('center_axis',(0.,0.,-1.));
#3023=DIRECTION('ref_axis',(-0.64594224620731,-0.763386281357384,0.));
#3024=DIRECTION('',(-0.763386281357569,-0.645942246207092,0.));
#3025=DIRECTION('center_axis',(0.,0.,-1.));
#3026=DIRECTION('ref_axis',(-0.64594224620709,0.76338628135757,0.));
#3027=DIRECTION('',(-1.,-2.75266075413981E-13,0.));
#3028=DIRECTION('center_axis',(0.,0.,-1.));
#3029=DIRECTION('ref_axis',(-0.645942246207095,0.763386281357566,0.));
#3030=DIRECTION('',(0.76338628135739,-0.645942246207303,0.));
#3031=DIRECTION('center_axis',(0.,0.,-1.));
#3032=DIRECTION('ref_axis',(0.645942246207307,0.763386281357387,0.));
#3033=DIRECTION('',(-1.,1.98295769407267E-14,0.));
#3034=DIRECTION('center_axis',(0.,0.,-1.));
#3035=DIRECTION('ref_axis',(-2.86435316097965E-14,-1.,0.));
#3036=DIRECTION('',(0.763386281357569,0.645942246207091,0.));
#3037=DIRECTION('center_axis',(0.,0.,-1.));
#3038=DIRECTION('ref_axis',(-2.86435316097955E-14,-1.,0.));
#3039=DIRECTION('',(-0.763386281357567,-0.645942246207094,0.));
#3040=DIRECTION('center_axis',(0.,0.,-1.));
#3041=DIRECTION('ref_axis',(-0.64594224620709,0.76338628135757,0.));
#3042=DIRECTION('',(-0.763386281357389,0.645942246207304,0.));
#3043=DIRECTION('center_axis',(0.,0.,-1.));
#3044=DIRECTION('ref_axis',(0.645942246207306,0.763386281357387,0.));
#3045=DIRECTION('',(1.,-1.67343624784413E-14,0.));
#3046=DIRECTION('center_axis',(0.,0.,-1.));
#3047=DIRECTION('ref_axis',(-1.,1.75413013635447E-14,0.));
#3048=DIRECTION('',(-1.,1.33779650211692E-14,0.));
#3049=DIRECTION('center_axis',(0.,0.,-1.));
#3050=DIRECTION('ref_axis',(6.43907111729231E-15,1.,0.));
#3051=DIRECTION('',(9.49395479887349E-17,1.,0.));
#3052=DIRECTION('center_axis',(0.,0.,-1.));
#3053=DIRECTION('ref_axis',(1.,4.66315912895888E-15,0.));
#3054=DIRECTION('',(1.,3.27538034819113E-15,0.));
#3055=DIRECTION('center_axis',(0.,0.,-1.));
#3056=DIRECTION('ref_axis',(1.57653893752107E-14,-1.,0.));
#3057=DIRECTION('',(-1.91273342558276E-14,-1.,0.));
#3058=DIRECTION('center_axis',(0.,0.,-1.));
#3059=DIRECTION('ref_axis',(0.265156483020853,-0.964205392803843,0.));
#3060=DIRECTION('',(-5.08198814996437E-15,1.,0.));
#3061=DIRECTION('center_axis',(0.,0.,-1.));
#3062=DIRECTION('ref_axis',(-1.,-4.66315912895912E-15,0.));
#3063=DIRECTION('',(1.,-1.61535225827301E-14,0.));
#3064=DIRECTION('center_axis',(0.,0.,-1.));
#3065=DIRECTION('ref_axis',(6.43907111729231E-15,1.,0.));
#3066=DIRECTION('',(-1.50158696370157E-14,-1.,0.));
#3067=DIRECTION('center_axis',(0.,0.,-1.));
#3068=DIRECTION('ref_axis',(1.,-1.7541301363544E-14,0.));
#3069=DIRECTION('',(-0.964205392803841,-0.265156483020858,0.));
#3070=DIRECTION('',(1.,7.94267447533743E-13,0.));
#3071=DIRECTION('center_axis',(0.,0.,-1.));
#3072=DIRECTION('ref_axis',(2.97692271038134E-8,-1.,0.));
#3073=DIRECTION('',(-1.,-1.57653893752107E-14,0.));
#3074=DIRECTION('center_axis',(0.,0.,-1.));
#3075=DIRECTION('ref_axis',(1.75413013635436E-14,1.,0.));
#3076=DIRECTION('',(-0.763386281357389,0.645942246207304,0.));
#3077=DIRECTION('center_axis',(0.,0.,-1.));
#3078=DIRECTION('ref_axis',(0.645942246207304,0.763386281357389,0.));
#3079=DIRECTION('',(0.763386281357569,0.645942246207092,0.));
#3080=DIRECTION('center_axis',(0.,0.,-1.));
#3081=DIRECTION('ref_axis',(0.64594224620709,-0.76338628135757,0.));
#3082=DIRECTION('center_axis',(0.,0.,-1.));
#3083=DIRECTION('ref_axis',(0.901303236306877,0.433188730489091,0.));
#3084=DIRECTION('',(0.,0.,1.));
#3085=DIRECTION('',(0.,0.,-1.));
#3086=DIRECTION('center_axis',(0.780868809443021,-0.624695047554437,0.));
#3087=DIRECTION('ref_axis',(-0.624695047554437,-0.780868809443021,0.));
#3088=DIRECTION('',(0.,0.,1.));
#3089=DIRECTION('center_axis',(0.,0.,-1.));
#3090=DIRECTION('ref_axis',(-0.901303236306882,-0.433188730489081,0.));
#3091=DIRECTION('',(0.,0.,-1.));
#3092=DIRECTION('center_axis',(1.57653893752107E-14,1.,0.));
#3093=DIRECTION('ref_axis',(1.,-1.57653893752107E-14,0.));
#3094=DIRECTION('',(0.,0.,1.));
#3095=DIRECTION('center_axis',(0.,0.,-1.));
#3096=DIRECTION('ref_axis',(0.901303236306874,-0.433188730489096,0.));
#3097=DIRECTION('',(0.,0.,-1.));
#3098=DIRECTION('center_axis',(-0.78086880944304,-0.624695047554412,0.));
#3099=DIRECTION('ref_axis',(-0.624695047554412,0.78086880944304,0.));
#3100=DIRECTION('center_axis',(0.,0.,-1.));
#3101=DIRECTION('ref_axis',(6.43907111729243E-15,1.,0.));
#3102=DIRECTION('',(0.,0.,-1.));
#3103=DIRECTION('',(0.,0.,-1.));
#3104=DIRECTION('center_axis',(1.,-1.59552684711879E-14,0.));
#3105=DIRECTION('ref_axis',(-1.59552684711879E-14,-1.,0.));
#3106=DIRECTION('',(0.,0.,-1.));
#3107=DIRECTION('center_axis',(0.,0.,-1.));
#3108=DIRECTION('ref_axis',(1.,-1.75413013635447E-14,0.));
#3109=DIRECTION('',(0.,0.,-1.));
#3110=DIRECTION('center_axis',(-1.75413013635055E-14,-1.,0.));
#3111=DIRECTION('ref_axis',(-1.,1.75413013635055E-14,0.));
#3112=DIRECTION('',(0.,0.,-1.));
#3113=DIRECTION('center_axis',(0.,0.,-1.));
#3114=DIRECTION('ref_axis',(-6.43907111729243E-15,-1.,0.));
#3115=DIRECTION('',(0.,0.,1.));
#3116=DIRECTION('center_axis',(1.19901862403851E-14,1.,0.));
#3117=DIRECTION('ref_axis',(1.,-1.19901862403851E-14,0.));
#3118=DIRECTION('',(0.,0.,-1.));
#3119=DIRECTION('center_axis',(0.,0.,-1.));
#3120=DIRECTION('ref_axis',(-1.,-4.66315912895912E-15,0.));
#3121=DIRECTION('',(0.,0.,-1.));
#3122=DIRECTION('center_axis',(-1.,-6.24919202129111E-15,0.));
#3123=DIRECTION('ref_axis',(-6.24919202129111E-15,1.,0.));
#3124=DIRECTION('center_axis',(0.,0.,-1.));
#3125=DIRECTION('ref_axis',(1.,4.66315912895937E-15,0.));
#3126=DIRECTION('',(0.,0.,1.));
#3127=DIRECTION('',(0.,0.,1.));
#3128=DIRECTION('center_axis',(1.47657438019464E-14,1.,0.));
#3129=DIRECTION('ref_axis',(1.,-1.47657438019464E-14,0.));
#3130=DIRECTION('',(0.,0.,1.));
#3131=DIRECTION('center_axis',(0.,0.,-1.));
#3132=DIRECTION('ref_axis',(-6.43907111729243E-15,-1.,0.));
#3133=DIRECTION('',(0.,0.,1.));
#3134=DIRECTION('center_axis',(1.,-1.59552684711879E-14,0.));
#3135=DIRECTION('ref_axis',(-1.59552684711879E-14,-1.,0.));
#3136=DIRECTION('',(0.,0.,1.));
#3137=DIRECTION('center_axis',(0.,0.,-1.));
#3138=DIRECTION('ref_axis',(-1.,1.7541301363544E-14,0.));
#3139=DIRECTION('',(0.,0.,1.));
#3140=DIRECTION('center_axis',(-1.,-6.2491920212912E-15,0.));
#3141=DIRECTION('ref_axis',(-6.2491920212912E-15,1.,0.));
#3142=DIRECTION('',(0.,0.,1.));
#3143=DIRECTION('center_axis',(0.,0.,-1.));
#3144=DIRECTION('ref_axis',(-1.57653893752107E-14,1.,0.));
#3145=DIRECTION('',(0.,0.,-1.));
#3146=DIRECTION('center_axis',(1.88760156741149E-15,-1.,0.));
#3147=DIRECTION('ref_axis',(-1.,-1.88760156741149E-15,0.));
#3148=DIRECTION('center_axis',(0.645942246207306,0.763386281357388,0.));
#3149=DIRECTION('ref_axis',(0.763386281357388,-0.645942246207306,0.));
#3150=DIRECTION('',(0.,0.,1.));
#3151=DIRECTION('',(0.,0.,1.));
#3152=DIRECTION('center_axis',(0.,0.,-1.));
#3153=DIRECTION('ref_axis',(-0.64594224620731,-0.763386281357384,0.));
#3154=DIRECTION('',(0.,0.,1.));
#3155=DIRECTION('center_axis',(0.645942246207092,-0.763386281357569,0.));
#3156=DIRECTION('ref_axis',(-0.763386281357569,-0.645942246207092,0.));
#3157=DIRECTION('',(0.,0.,1.));
#3158=DIRECTION('center_axis',(0.,0.,-1.));
#3159=DIRECTION('ref_axis',(-0.64594224620709,0.76338628135757,0.));
#3160=DIRECTION('',(0.,0.,1.));
#3161=DIRECTION('center_axis',(2.75266075413981E-13,-1.,0.));
#3162=DIRECTION('ref_axis',(-1.,-2.75266075413981E-13,0.));
#3163=DIRECTION('',(0.,0.,1.));
#3164=DIRECTION('center_axis',(0.,0.,-1.));
#3165=DIRECTION('ref_axis',(6.43907111729243E-15,1.,0.));
#3166=DIRECTION('',(0.,0.,1.));
#3167=DIRECTION('center_axis',(0.,0.,-1.));
#3168=DIRECTION('ref_axis',(-6.43907111729219E-15,-1.,0.));
#3169=DIRECTION('',(0.,0.,1.));
#3170=DIRECTION('center_axis',(7.62736668738675E-13,1.,0.));
#3171=DIRECTION('ref_axis',(1.,-7.62736668738675E-13,0.));
#3172=DIRECTION('',(0.,0.,1.));
#3173=DIRECTION('center_axis',(0.,0.,-1.));
#3174=DIRECTION('ref_axis',(1.,-1.7541301363544E-14,0.));
#3175=DIRECTION('',(0.,0.,-1.));
#3176=DIRECTION('center_axis',(-1.,1.38405579481173E-14,0.));
#3177=DIRECTION('ref_axis',(1.38405579481173E-14,1.,0.));
#3178=DIRECTION('center_axis',(-1.98295769407267E-14,-1.,0.));
#3179=DIRECTION('ref_axis',(-1.,1.98295769407267E-14,0.));
#3180=DIRECTION('',(0.,0.,-1.));
#3181=DIRECTION('',(0.,0.,-1.));
#3182=DIRECTION('center_axis',(0.,0.,-1.));
#3183=DIRECTION('ref_axis',(-2.86435316097965E-14,-1.,0.));
#3184=DIRECTION('',(0.,0.,-1.));
#3185=DIRECTION('center_axis',(-0.645942246207091,0.763386281357569,0.));
#3186=DIRECTION('ref_axis',(0.763386281357569,0.645942246207091,0.));
#3187=DIRECTION('',(0.,0.,-1.));
#3188=DIRECTION('center_axis',(0.,0.,-1.));
#3189=DIRECTION('ref_axis',(-0.645942246207095,0.763386281357566,0.));
#3190=DIRECTION('',(0.,0.,1.));
#3191=DIRECTION('center_axis',(0.,0.,-1.));
#3192=DIRECTION('ref_axis',(0.645942246207307,0.763386281357387,0.));
#3193=DIRECTION('',(0.,0.,-1.));
#3194=DIRECTION('center_axis',(0.645942246207303,0.76338628135739,0.));
#3195=DIRECTION('ref_axis',(0.76338628135739,-0.645942246207303,0.));
#3196=DIRECTION('center_axis',(-0.645942246207304,-0.763386281357389,0.));
#3197=DIRECTION('ref_axis',(-0.763386281357389,0.645942246207304,0.));
#3198=DIRECTION('',(0.,0.,1.));
#3199=DIRECTION('',(0.,0.,1.));
#3200=DIRECTION('center_axis',(0.,0.,-1.));
#3201=DIRECTION('ref_axis',(0.645942246207306,0.763386281357387,0.));
#3202=DIRECTION('',(0.,0.,1.));
#3203=DIRECTION('center_axis',(1.67343624784413E-14,1.,0.));
#3204=DIRECTION('ref_axis',(1.,-1.67343624784413E-14,0.));
#3205=DIRECTION('',(0.,0.,1.));
#3206=DIRECTION('center_axis',(0.,0.,-1.));
#3207=DIRECTION('ref_axis',(-2.86435316097955E-14,-1.,0.));
#3208=DIRECTION('',(0.,0.,1.));
#3209=DIRECTION('center_axis',(0.,0.,-1.));
#3210=DIRECTION('ref_axis',(-0.64594224620709,0.76338628135757,0.));
#3211=DIRECTION('',(0.,0.,-1.));
#3212=DIRECTION('center_axis',(0.645942246207094,-0.763386281357567,0.));
#3213=DIRECTION('ref_axis',(-0.763386281357567,-0.645942246207094,0.));
#3214=DIRECTION('center_axis',(0.,0.,-1.));
#3215=DIRECTION('ref_axis',(1.,4.66315912895888E-15,0.));
#3216=DIRECTION('',(0.,0.,1.));
#3217=DIRECTION('',(0.,0.,1.));
#3218=DIRECTION('center_axis',(-3.27538034819113E-15,1.,0.));
#3219=DIRECTION('ref_axis',(1.,3.27538034819113E-15,0.));
#3220=DIRECTION('',(0.,0.,1.));
#3221=DIRECTION('center_axis',(0.,0.,-1.));
#3222=DIRECTION('ref_axis',(1.57653893752107E-14,-1.,0.));
#3223=DIRECTION('',(0.,0.,1.));
#3224=DIRECTION('center_axis',(1.,-1.91273342558276E-14,0.));
#3225=DIRECTION('ref_axis',(-1.91273342558276E-14,-1.,0.));
#3226=DIRECTION('',(0.,0.,1.));
#3227=DIRECTION('center_axis',(0.,0.,-1.));
#3228=DIRECTION('ref_axis',(-1.,1.75413013635447E-14,0.));
#3229=DIRECTION('',(0.,0.,1.));
#3230=DIRECTION('center_axis',(-1.,9.49395479887349E-17,0.));
#3231=DIRECTION('ref_axis',(9.49395479887349E-17,1.,0.));
#3232=DIRECTION('',(0.,0.,1.));
#3233=DIRECTION('center_axis',(0.,0.,-1.));
#3234=DIRECTION('ref_axis',(6.43907111729231E-15,1.,0.));
#3235=DIRECTION('',(0.,0.,-1.));
#3236=DIRECTION('center_axis',(-1.33779650211692E-14,-1.,0.));
#3237=DIRECTION('ref_axis',(-1.,1.33779650211692E-14,0.));
#3238=DIRECTION('center_axis',(0.,0.,-1.));
#3239=DIRECTION('ref_axis',(6.43907111729231E-15,1.,0.));
#3240=DIRECTION('',(0.,0.,-1.));
#3241=DIRECTION('',(0.,0.,-1.));
#3242=DIRECTION('center_axis',(1.,-1.50158696370157E-14,0.));
#3243=DIRECTION('ref_axis',(-1.50158696370157E-14,-1.,0.));
#3244=DIRECTION('',(0.,0.,-1.));
#3245=DIRECTION('center_axis',(0.,0.,-1.));
#3246=DIRECTION('ref_axis',(1.,-1.7541301363544E-14,0.));
#3247=DIRECTION('',(0.,0.,-1.));
#3248=DIRECTION('center_axis',(0.265156483020858,-0.964205392803841,0.));
#3249=DIRECTION('ref_axis',(-0.964205392803841,-0.265156483020858,0.));
#3250=DIRECTION('',(0.,0.,-1.));
#3251=DIRECTION('center_axis',(0.,0.,-1.));
#3252=DIRECTION('ref_axis',(0.265156483020853,-0.964205392803843,0.));
#3253=DIRECTION('',(0.,0.,1.));
#3254=DIRECTION('center_axis',(1.61535225827301E-14,1.,0.));
#3255=DIRECTION('ref_axis',(1.,-1.61535225827301E-14,0.));
#3256=DIRECTION('',(0.,0.,-1.));
#3257=DIRECTION('center_axis',(0.,0.,-1.));
#3258=DIRECTION('ref_axis',(-1.,-4.66315912895912E-15,0.));
#3259=DIRECTION('',(0.,0.,-1.));
#3260=DIRECTION('center_axis',(-1.,-5.08198814996437E-15,0.));
#3261=DIRECTION('ref_axis',(-5.08198814996437E-15,1.,0.));
#3262=DIRECTION('center_axis',(-0.645942246207304,-0.763386281357389,0.));
#3263=DIRECTION('ref_axis',(-0.763386281357389,0.645942246207304,0.));
#3264=DIRECTION('',(0.,0.,1.));
#3265=DIRECTION('',(0.,0.,1.));
#3266=DIRECTION('center_axis',(0.,0.,-1.));
#3267=DIRECTION('ref_axis',(0.645942246207304,0.763386281357389,0.));
#3268=DIRECTION('',(0.,0.,1.));
#3269=DIRECTION('center_axis',(-0.645942246207092,0.763386281357569,0.));
#3270=DIRECTION('ref_axis',(0.763386281357569,0.645942246207092,0.));
#3271=DIRECTION('',(0.,0.,1.));
#3272=DIRECTION('center_axis',(0.,0.,-1.));
#3273=DIRECTION('ref_axis',(0.64594224620709,-0.76338628135757,0.));
#3274=DIRECTION('',(0.,0.,1.));
#3275=DIRECTION('center_axis',(-7.94267447533743E-13,1.,0.));
#3276=DIRECTION('ref_axis',(1.,7.94267447533743E-13,0.));
#3277=DIRECTION('',(0.,0.,1.));
#3278=DIRECTION('center_axis',(0.,0.,-1.));
#3279=DIRECTION('ref_axis',(1.75413013635436E-14,1.,0.));
#3280=DIRECTION('',(0.,0.,1.));
#3281=DIRECTION('center_axis',(1.57653893752107E-14,-1.,0.));
#3282=DIRECTION('ref_axis',(-1.,-1.57653893752107E-14,0.));
#3283=DIRECTION('',(0.,0.,-1.));
#3284=DIRECTION('center_axis',(0.,0.,-1.));
#3285=DIRECTION('ref_axis',(2.97692271038134E-8,-1.,0.));
#3286=DIRECTION('center_axis',(0.646642028653787,-0.762793606933432,0.));
#3287=DIRECTION('ref_axis',(-0.762793606933432,-0.646642028653787,0.));
#3288=DIRECTION('',(0.,0.,1.));
#3289=DIRECTION('',(0.,0.,-1.));
#3290=DIRECTION('center_axis',(-1.57653893752107E-14,-1.,0.));
#3291=DIRECTION('ref_axis',(-1.,1.57653893752107E-14,0.));
#3292=DIRECTION('',(0.,0.,-1.));
#3293=DIRECTION('center_axis',(0.,0.,-1.));
#3294=DIRECTION('ref_axis',(2.16865788398781E-14,1.,0.));
#3295=DIRECTION('center_axis',(1.57653893752107E-14,1.,0.));
#3296=DIRECTION('ref_axis',(1.,-1.57653893752107E-14,0.));
#3297=DIRECTION('',(0.,0.,-1.));
#3298=DIRECTION('center_axis',(-1.,-3.40311718647412E-13,0.));
#3299=DIRECTION('ref_axis',(-3.40311718647412E-13,1.,0.));
#3300=DIRECTION('',(0.,0.,-1.));
#3301=DIRECTION('center_axis',(0.,0.,-1.));
#3302=DIRECTION('ref_axis',(-1.,1.9340107331524E-13,0.));
#3303=DIRECTION('',(0.,0.,-1.));
#3304=DIRECTION('center_axis',(0.382683432365113,0.923879532511277,0.));
#3305=DIRECTION('ref_axis',(0.923879532511277,-0.382683432365113,0.));
#3306=DIRECTION('',(0.,0.,-1.));
#3307=DIRECTION('center_axis',(0.,0.,-1.));
#3308=DIRECTION('ref_axis',(-1.,-6.43907111729292E-15,0.));
#3309=DIRECTION('center_axis',(-1.,2.97077984986728E-15,0.));
#3310=DIRECTION('ref_axis',(2.97077984986728E-15,1.,0.));
#3311=DIRECTION('',(0.,0.,-1.));
#3312=DIRECTION('center_axis',(0.,0.,-1.));
#3313=DIRECTION('ref_axis',(0.382683432365148,-0.923879532511263,0.));
#3314=DIRECTION('',(0.,0.,-1.));
#3315=DIRECTION('center_axis',(0.382683432365084,-0.923879532511289,0.));
#3316=DIRECTION('ref_axis',(-0.923879532511289,-0.382683432365084,0.));
#3317=DIRECTION('',(0.,0.,-1.));
#3318=DIRECTION('center_axis',(0.,0.,-1.));
#3319=DIRECTION('ref_axis',(0.382683432364875,-0.923879532511376,0.));
#3320=DIRECTION('',(0.,0.,-1.));
#3321=DIRECTION('center_axis',(-1.,6.0922723607909E-13,0.));
#3322=DIRECTION('ref_axis',(6.0922723607909E-13,1.,0.));
#3323=DIRECTION('',(0.,0.,-1.));
#3324=DIRECTION('center_axis',(0.,0.,-1.));
#3325=DIRECTION('ref_axis',(-1.,1.9340107331524E-13,0.));
#3326=DIRECTION('',(0.,0.,-1.));
#3327=DIRECTION('center_axis',(0.382683432365113,0.923879532511277,0.));
#3328=DIRECTION('ref_axis',(0.923879532511277,-0.382683432365113,0.));
#3329=DIRECTION('',(0.,0.,-1.));
#3330=DIRECTION('center_axis',(0.,0.,-1.));
#3331=DIRECTION('ref_axis',(-1.,-6.43907111729292E-15,0.));
#3332=DIRECTION('center_axis',(-1.,2.97077984986728E-15,0.));
#3333=DIRECTION('ref_axis',(2.97077984986728E-15,1.,0.));
#3334=DIRECTION('',(0.,0.,-1.));
#3335=DIRECTION('center_axis',(0.,0.,-1.));
#3336=DIRECTION('ref_axis',(0.382683432365148,-0.923879532511263,0.));
#3337=DIRECTION('',(0.,0.,-1.));
#3338=DIRECTION('center_axis',(0.382683432365084,-0.923879532511289,0.));
#3339=DIRECTION('ref_axis',(-0.923879532511289,-0.382683432365084,0.));
#3340=DIRECTION('',(0.,0.,-1.));
#3341=DIRECTION('center_axis',(0.,0.,-1.));
#3342=DIRECTION('ref_axis',(0.382683432364875,-0.923879532511376,0.));
#3343=DIRECTION('',(0.,0.,-1.));
#3344=DIRECTION('center_axis',(-1.,7.27919605419295E-13,0.));
#3345=DIRECTION('ref_axis',(7.27919605419295E-13,1.,0.));
#3346=DIRECTION('',(0.,0.,-1.));
#3347=DIRECTION('center_axis',(0.,0.,-1.));
#3348=DIRECTION('ref_axis',(-1.,1.9340107331524E-13,0.));
#3349=DIRECTION('',(0.,0.,-1.));
#3350=DIRECTION('center_axis',(0.382683432365113,0.923879532511277,0.));
#3351=DIRECTION('ref_axis',(0.923879532511277,-0.382683432365113,0.));
#3352=DIRECTION('',(0.,0.,-1.));
#3353=DIRECTION('center_axis',(0.,0.,-1.));
#3354=DIRECTION('ref_axis',(-1.,-6.43907111729292E-15,0.));
#3355=DIRECTION('center_axis',(-1.,2.97077984986728E-15,0.));
#3356=DIRECTION('ref_axis',(2.97077984986728E-15,1.,0.));
#3357=DIRECTION('',(0.,0.,-1.));
#3358=DIRECTION('center_axis',(0.,0.,-1.));
#3359=DIRECTION('ref_axis',(0.382683432365148,-0.923879532511263,0.));
#3360=DIRECTION('',(0.,0.,-1.));
#3361=DIRECTION('center_axis',(0.382683432365099,-0.923879532511283,0.));
#3362=DIRECTION('ref_axis',(-0.923879532511283,-0.382683432365099,0.));
#3363=DIRECTION('',(0.,0.,-1.));
#3364=DIRECTION('center_axis',(0.265156483020859,-0.964205392803841,0.));
#3365=DIRECTION('ref_axis',(-0.964205392803841,-0.265156483020859,0.));
#3366=DIRECTION('',(0.,0.,-1.));
#3367=DIRECTION('center_axis',(1.,-1.57653893752107E-14,0.));
#3368=DIRECTION('ref_axis',(-1.57653893752107E-14,-1.,0.));
#3369=DIRECTION('',(0.,0.,-1.));
#3370=DIRECTION('center_axis',(0.,0.,-1.));
#3371=DIRECTION('ref_axis',(1.,-1.57653893752107E-14,0.));
#3372=DIRECTION('center_axis',(0.,0.,-1.));
#3373=DIRECTION('ref_axis',(-1.,1.57653893752107E-14,0.));
#3374=DIRECTION('center_axis',(0.,0.,-1.));
#3375=DIRECTION('ref_axis',(-1.,1.57653893752107E-14,0.));
#3376=DIRECTION('center_axis',(0.,0.,-1.));
#3377=DIRECTION('ref_axis',(-1.,1.57653893752107E-14,0.));
#3378=DIRECTION('center_axis',(0.,0.,-1.));
#3379=DIRECTION('ref_axis',(-1.,1.57653893752107E-14,0.));
#3380=DIRECTION('center_axis',(0.,0.,-1.));
#3381=DIRECTION('ref_axis',(-1.,1.57653893752107E-14,0.));
#3382=DIRECTION('center_axis',(0.,0.,-1.));
#3383=DIRECTION('ref_axis',(-1.,1.57653893752107E-14,0.));
#3384=DIRECTION('center_axis',(0.,0.,-1.));
#3385=DIRECTION('ref_axis',(-1.,1.57653893752107E-14,0.));
#3386=DIRECTION('center_axis',(0.,0.,-1.));
#3387=DIRECTION('ref_axis',(-1.,1.57653893752107E-14,0.));
#3388=DIRECTION('center_axis',(0.,0.,-1.));
#3389=DIRECTION('ref_axis',(-1.,1.57653893752107E-14,0.));
#3390=DIRECTION('center_axis',(0.,0.,-1.));
#3391=DIRECTION('ref_axis',(-1.,1.57653893752107E-14,0.));
#3392=DIRECTION('center_axis',(0.,0.,-1.));
#3393=DIRECTION('ref_axis',(-1.,1.57653893752107E-14,0.));
#3394=DIRECTION('center_axis',(0.,0.,-1.));
#3395=DIRECTION('ref_axis',(-1.,1.57653893752107E-14,0.));
#3396=DIRECTION('center_axis',(0.,0.,-1.));
#3397=DIRECTION('ref_axis',(-1.,1.57653893752107E-14,0.));
#3398=DIRECTION('center_axis',(0.,0.,-1.));
#3399=DIRECTION('ref_axis',(-1.,1.57653893752107E-14,0.));
#3400=DIRECTION('center_axis',(0.,0.,-1.));
#3401=DIRECTION('ref_axis',(1.,1.57653893752107E-14,0.));
#3402=DIRECTION('center_axis',(0.,0.,-1.));
#3403=DIRECTION('ref_axis',(1.,1.57653893752107E-14,0.));
#3404=DIRECTION('center_axis',(0.,0.,-1.));
#3405=DIRECTION('ref_axis',(1.,1.57653893752107E-14,0.));
#3406=DIRECTION('center_axis',(0.,0.,-1.));
#3407=DIRECTION('ref_axis',(1.,1.57653893752107E-14,0.));
#3408=DIRECTION('center_axis',(0.,0.,-1.));
#3409=DIRECTION('ref_axis',(1.,1.57653893752107E-14,0.));
#3410=DIRECTION('center_axis',(0.,0.,-1.));
#3411=DIRECTION('ref_axis',(1.,1.57653893752107E-14,0.));
#3412=DIRECTION('center_axis',(0.,0.,-1.));
#3413=DIRECTION('ref_axis',(1.,1.57653893752107E-14,0.));
#3414=DIRECTION('center_axis',(0.,0.,-1.));
#3415=DIRECTION('ref_axis',(1.,1.57653893752107E-14,0.));
#3416=DIRECTION('center_axis',(0.,0.,-1.));
#3417=DIRECTION('ref_axis',(1.,1.57653893752107E-14,0.));
#3418=DIRECTION('center_axis',(0.,0.,-1.));
#3419=DIRECTION('ref_axis',(1.,1.57653893752107E-14,0.));
#3420=DIRECTION('center_axis',(0.,0.,-1.));
#3421=DIRECTION('ref_axis',(1.,1.57653893752107E-14,0.));
#3422=DIRECTION('center_axis',(0.,0.,-1.));
#3423=DIRECTION('ref_axis',(1.,1.57653893752107E-14,0.));
#3424=DIRECTION('center_axis',(0.,0.,-1.));
#3425=DIRECTION('ref_axis',(1.,1.57653893752107E-14,0.));
#3426=DIRECTION('center_axis',(0.,0.,-1.));
#3427=DIRECTION('ref_axis',(1.,1.57653893752107E-14,0.));
#3428=DIRECTION('center_axis',(0.,0.,-1.));
#3429=DIRECTION('ref_axis',(1.,1.57653893752107E-14,0.));
#3430=DIRECTION('center_axis',(0.,0.,-1.));
#3431=DIRECTION('ref_axis',(1.,1.57653893752107E-14,0.));
#3432=DIRECTION('center_axis',(0.,0.,-1.));
#3433=DIRECTION('ref_axis',(1.,1.57653893752107E-14,0.));
#3434=DIRECTION('center_axis',(0.,0.,-1.));
#3435=DIRECTION('ref_axis',(1.,1.57653893752107E-14,0.));
#3436=DIRECTION('center_axis',(0.,0.,-1.));
#3437=DIRECTION('ref_axis',(1.,1.57653893752107E-14,0.));
#3438=DIRECTION('center_axis',(0.,0.,-1.));
#3439=DIRECTION('ref_axis',(1.,1.57653893752107E-14,0.));
#3440=DIRECTION('center_axis',(0.,0.,-1.));
#3441=DIRECTION('ref_axis',(1.,1.57653893752107E-14,0.));
#3442=DIRECTION('center_axis',(0.,0.,-1.));
#3443=DIRECTION('ref_axis',(1.,1.57653893752107E-14,0.));
#3444=DIRECTION('center_axis',(0.,0.,-1.));
#3445=DIRECTION('ref_axis',(1.,1.57653893752107E-14,0.));
#3446=DIRECTION('center_axis',(0.,0.,-1.));
#3447=DIRECTION('ref_axis',(1.,1.57653893752107E-14,0.));
#3448=DIRECTION('center_axis',(0.,0.,-1.));
#3449=DIRECTION('ref_axis',(1.,1.57653893752107E-14,0.));
#3450=DIRECTION('center_axis',(0.,0.,-1.));
#3451=DIRECTION('ref_axis',(1.,1.57653893752107E-14,0.));
#3452=DIRECTION('center_axis',(0.,0.,-1.));
#3453=DIRECTION('ref_axis',(1.,1.57653893752107E-14,0.));
#3454=DIRECTION('center_axis',(0.,0.,-1.));
#3455=DIRECTION('ref_axis',(1.,1.57653893752107E-14,0.));
#3456=DIRECTION('center_axis',(0.,0.,-1.));
#3457=DIRECTION('ref_axis',(1.,1.57653893752107E-14,0.));
#3458=DIRECTION('center_axis',(0.,0.,-1.));
#3459=DIRECTION('ref_axis',(1.,1.57653893752107E-14,0.));
#3460=DIRECTION('center_axis',(0.,0.,-1.));
#3461=DIRECTION('ref_axis',(1.,1.57653893752107E-14,0.));
#3462=DIRECTION('center_axis',(0.,0.,1.));
#3463=DIRECTION('ref_axis',(1.,-1.57653893752107E-14,0.));
#3464=DIRECTION('center_axis',(0.,0.,1.));
#3465=DIRECTION('ref_axis',(1.,-1.57653893752107E-14,0.));
#3466=DIRECTION('center_axis',(0.,0.,1.));
#3467=DIRECTION('ref_axis',(1.,-1.57653893752107E-14,0.));
#3468=CARTESIAN_POINT('',(0.,0.,0.));
#3469=CARTESIAN_POINT('Origin',(-15.4750109761846,37.8650643519839,9.40054828832231));
#3470=CARTESIAN_POINT('',(-15.4750109761846,37.2650643519839,9.40054828832231));
#3471=CARTESIAN_POINT('',(-15.4750109761846,37.2650643519839,3.4005482883223));
#3472=CARTESIAN_POINT('',(-15.4750109761846,37.2650643519839,9.40054828832231));
#3473=CARTESIAN_POINT('',(-15.4750109761846,38.4650643519839,9.40054828832231));
#3474=CARTESIAN_POINT('Origin',(-15.4750109761846,37.8650643519839,9.40054828832231));
#3475=CARTESIAN_POINT('',(-15.4750109761846,38.4650643519839,3.4005482883223));
#3476=CARTESIAN_POINT('',(-15.4750109761846,38.4650643519839,9.40054828832231));
#3477=CARTESIAN_POINT('Origin',(-15.4750109761846,37.8650643519839,3.4005482883223));
#3478=CARTESIAN_POINT('Origin',(-15.4750109761848,27.8650643519839,9.40054828832231));
#3479=CARTESIAN_POINT('',(-15.4750109761846,27.2650643519839,9.40054828832231));
#3480=CARTESIAN_POINT('',(-15.4750109761846,27.2650643519839,3.4005482883223));
#3481=CARTESIAN_POINT('',(-15.4750109761846,27.2650643519839,9.40054828832231));
#3482=CARTESIAN_POINT('',(-15.4750109761846,28.4650643519839,9.40054828832231));
#3483=CARTESIAN_POINT('Origin',(-15.4750109761848,27.8650643519839,9.40054828832231));
#3484=CARTESIAN_POINT('',(-15.4750109761846,28.4650643519839,3.4005482883223));
#3485=CARTESIAN_POINT('',(-15.4750109761846,28.4650643519839,9.40054828832231));
#3486=CARTESIAN_POINT('Origin',(-15.4750109761848,27.8650643519839,3.4005482883223));
#3487=CARTESIAN_POINT('Origin',(-15.4750109761844,47.8650643519839,9.40054828832231));
#3488=CARTESIAN_POINT('',(-15.4750109761844,47.2650643519839,9.40054828832231));
#3489=CARTESIAN_POINT('',(-15.4750109761844,47.2650643519839,3.4005482883223));
#3490=CARTESIAN_POINT('',(-15.4750109761844,47.2650643519839,9.40054828832231));
#3491=CARTESIAN_POINT('',(-15.4750109761844,48.4650643519839,9.40054828832231));
#3492=CARTESIAN_POINT('Origin',(-15.4750109761844,47.8650643519839,9.40054828832231));
#3493=CARTESIAN_POINT('',(-15.4750109761844,48.4650643519839,3.4005482883223));
#3494=CARTESIAN_POINT('',(-15.4750109761844,48.4650643519839,9.40054828832231));
#3495=CARTESIAN_POINT('Origin',(-15.4750109761844,47.8650643519839,3.4005482883223));
#3496=CARTESIAN_POINT('Origin',(-15.4750109761846,36.4767008885412,6.40054828832231));
#3497=CARTESIAN_POINT('',(-15.4750109761846,39.2534278154265,9.40054828832231));
#3498=CARTESIAN_POINT('',(-15.4750109761846,37.8650643519839,9.40054828832231));
#3499=CARTESIAN_POINT('',(-15.4750109761846,39.2534278154265,3.4005482883223));
#3500=CARTESIAN_POINT('',(-15.4750109761846,39.2534278154265,6.40054828832231));
#3501=CARTESIAN_POINT('',(-15.4750109761846,36.4767008885412,3.4005482883223));
#3502=CARTESIAN_POINT('Origin',(-15.4750109761846,26.4767008885412,6.40054828832231));
#3503=CARTESIAN_POINT('',(-15.4750109761846,29.2534278154265,9.40054828832231));
#3504=CARTESIAN_POINT('',(-15.4750109761846,27.8650643519839,9.40054828832231));
#3505=CARTESIAN_POINT('',(-15.4750109761846,29.2534278154265,3.4005482883223));
#3506=CARTESIAN_POINT('',(-15.4750109761846,29.2534278154265,6.40054828832231));
#3507=CARTESIAN_POINT('',(-15.4750109761846,26.4767008885412,3.4005482883223));
#3508=CARTESIAN_POINT('Origin',(-5.61859944462515,50.8942916387482,3.4005482883223));
#3509=CARTESIAN_POINT('',(-14.9219376032385,39.622979628431,3.4005482883223));
#3510=CARTESIAN_POINT('Origin',(-15.0750109761846,39.2534278154265,3.4005482883223));
#3511=CARTESIAN_POINT('',(-13.713279319421,39.1223369749992,3.4005482883223));
#3512=CARTESIAN_POINT('',(-14.9219376032385,39.622979628431,3.4005482883223));
#3513=CARTESIAN_POINT('',(-13.5750109761846,39.2147249282503,3.4005482883223));
#3514=CARTESIAN_POINT('Origin',(-13.6750109761846,39.2147249282504,3.4005482883223));
#3515=CARTESIAN_POINT('',(-13.5750109761844,46.5154037757173,3.4005482883223));
#3516=CARTESIAN_POINT('',(-13.5750109761846,39.2147249282503,3.4005482883223));
#3517=CARTESIAN_POINT('',(-13.7132793194209,46.6077917289684,3.4005482883223));
#3518=CARTESIAN_POINT('Origin',(-13.6750109761844,46.5154037757173,3.4005482883223));
#3519=CARTESIAN_POINT('',(-14.9219376032384,46.1071490755367,3.4005482883223));
#3520=CARTESIAN_POINT('',(-13.7132793194209,46.6077917289684,3.4005482883223));
#3521=CARTESIAN_POINT('',(-15.4750109761845,46.4767008885412,3.4005482883223));
#3522=CARTESIAN_POINT('Origin',(-15.0750109761845,46.4767008885412,3.4005482883223));
#3523=CARTESIAN_POINT('',(-15.4750109761844,46.4767008885412,3.4005482883223));
#3524=CARTESIAN_POINT('',(-15.4750109761844,49.2534278154265,3.4005482883223));
#3525=CARTESIAN_POINT('',(-15.4750109761844,46.4767008885412,3.4005482883223));
#3526=CARTESIAN_POINT('',(-14.9219376032383,49.622979628431,3.4005482883223));
#3527=CARTESIAN_POINT('Origin',(-15.0750109761844,49.2534278154265,3.4005482883223));
#3528=CARTESIAN_POINT('',(-13.7132793194209,49.1223369749992,3.4005482883223));
#3529=CARTESIAN_POINT('',(-14.9219376032383,49.622979628431,3.4005482883223));
#3530=CARTESIAN_POINT('',(-13.5750109761844,49.2147249282503,3.4005482883223));
#3531=CARTESIAN_POINT('Origin',(-13.6750109761844,49.2147249282504,3.4005482883223));
#3532=CARTESIAN_POINT('',(-13.5750109761831,67.8044041802054,3.4005482883223));
#3533=CARTESIAN_POINT('',(-13.5750109761844,49.2147249282503,3.4005482883223));
#3534=CARTESIAN_POINT('',(-10.807260915177,67.8044041802053,3.4005482883223));
#3535=CARTESIAN_POINT('',(-13.5750109761831,67.8044041802054,3.4005482883223));
#3536=CARTESIAN_POINT('',(-10.4949133913998,67.1545261611835,3.4005482883223));
#3537=CARTESIAN_POINT('Origin',(-10.807260915177,67.4044041802053,3.4005482883223));
#3538=CARTESIAN_POINT('',(-11.3150597685737,66.1293431897162,3.4005482883223));
#3539=CARTESIAN_POINT('',(-9.97501097618233,67.8044041802053,3.4005482883223));
#3540=CARTESIAN_POINT('',(-11.1588860066851,65.8044041802053,3.4005482883223));
#3541=CARTESIAN_POINT('Origin',(-11.1588860066851,66.0044041802053,3.4005482883223));
#3542=CARTESIAN_POINT('',(-5.99113594567964,65.8044041802052,3.4005482883223));
#3543=CARTESIAN_POINT('',(-11.5750109761824,65.8044041802053,3.4005482883223));
#3544=CARTESIAN_POINT('',(-5.83496218379102,66.1293431897161,3.4005482883223));
#3545=CARTESIAN_POINT('Origin',(-5.99113594567963,66.0044041802052,3.4005482883223));
#3546=CARTESIAN_POINT('',(-6.6551085609649,67.1545261611835,3.4005482883223));
#3547=CARTESIAN_POINT('',(-5.57501097618234,65.8044041802052,3.4005482883223));
#3548=CARTESIAN_POINT('',(-6.34276103718768,67.8044041802053,3.4005482883223));
#3549=CARTESIAN_POINT('Origin',(-6.34276103718769,67.4044041802052,3.4005482883223));
#3550=CARTESIAN_POINT('',(10.4249890238177,67.804404180205,3.4005482883223));
#3551=CARTESIAN_POINT('',(-7.17501097618232,67.8044041802053,3.4005482883223));
#3552=CARTESIAN_POINT('',(10.4249890238175,55.804404180205,3.4005482883223));
#3553=CARTESIAN_POINT('Origin',(10.4249890238176,61.8044041802049,3.4005482883223));
#3554=CARTESIAN_POINT('',(0.424989023816806,55.8044041802051,3.4005482883223));
#3555=CARTESIAN_POINT('',(10.4249890238175,55.804404180205,3.4005482883223));
#3556=CARTESIAN_POINT('',(-4.16157909079605,51.9162387797171,3.4005482883223));
#3557=CARTESIAN_POINT('',(0.424989023816806,55.8044041802051,3.4005482883223));
#3558=CARTESIAN_POINT('',(-5.57501097618115,48.8650643519834,3.4005482883223));
#3559=CARTESIAN_POINT('Origin',(-1.57501097617969,48.8650643519833,3.4005482883223));
#3560=CARTESIAN_POINT('',(-5.57501097618147,28.8650643519831,3.4005482883223));
#3561=CARTESIAN_POINT('',(-5.57501097618115,48.8650643519834,3.4005482883223));
#3562=CARTESIAN_POINT('',(-13.5750109761846,26.6650643519839,3.4005482883223));
#3563=CARTESIAN_POINT('',(-5.57501097618147,28.8650643519831,3.4005482883223));
#3564=CARTESIAN_POINT('',(-14.9219376032386,26.1071490755367,3.4005482883223));
#3565=CARTESIAN_POINT('',(-13.5750109761846,26.6650643519839,3.4005482883223));
#3566=CARTESIAN_POINT('',(-15.4750109761846,26.4767008885412,3.4005482883223));
#3567=CARTESIAN_POINT('Origin',(-15.0750109761846,26.4767008885412,3.4005482883223));
#3568=CARTESIAN_POINT('',(-15.4750109761846,26.4767008885412,3.4005482883223));
#3569=CARTESIAN_POINT('',(-14.9219376032385,29.622979628431,3.4005482883223));
#3570=CARTESIAN_POINT('Origin',(-15.0750109761846,29.2534278154265,3.4005482883223));
#3571=CARTESIAN_POINT('',(-13.713279319421,29.1223369749992,3.4005482883223));
#3572=CARTESIAN_POINT('',(-14.9219376032385,29.622979628431,3.4005482883223));
#3573=CARTESIAN_POINT('',(-13.5750109761846,29.2147249282503,3.4005482883223));
#3574=CARTESIAN_POINT('Origin',(-13.6750109761846,29.2147249282504,3.4005482883223));
#3575=CARTESIAN_POINT('',(-13.5750109761846,36.5154037757173,3.4005482883223));
#3576=CARTESIAN_POINT('',(-13.5750109761846,29.2147249282503,3.4005482883223));
#3577=CARTESIAN_POINT('',(-13.7132793194211,36.6077917289684,3.4005482883223));
#3578=CARTESIAN_POINT('Origin',(-13.6750109761846,36.5154037757173,3.4005482883223));
#3579=CARTESIAN_POINT('',(-14.9219376032386,36.1071490755367,3.4005482883223));
#3580=CARTESIAN_POINT('',(-13.7132793194211,36.6077917289684,3.4005482883223));
#3581=CARTESIAN_POINT('',(-15.4750109761846,36.4767008885412,3.4005482883223));
#3582=CARTESIAN_POINT('Origin',(-15.0750109761846,36.4767008885412,3.4005482883223));
#3583=CARTESIAN_POINT('',(-15.4750109761846,36.4767008885412,3.4005482883223));
#3584=CARTESIAN_POINT('',(10.424988892833,66.2044041802073,3.4005482883223));
#3585=CARTESIAN_POINT('',(10.3565360164102,66.2044041802072,3.4005482883223));
#3586=CARTESIAN_POINT('',(2.36896828588643,66.2044041802009,3.4005482883223));
#3587=CARTESIAN_POINT('',(9.83978221944447,66.0151132052933,3.4005482883223));
#3588=CARTESIAN_POINT('Origin',(10.3565360164102,65.4044041802072,3.4005482883223));
#3589=CARTESIAN_POINT('',(5.58523681847982,62.4151132052908,3.4005482883223));
#3590=CARTESIAN_POINT('',(-0.519807657407725,57.2493062760176,3.4005482883223));
#3591=CARTESIAN_POINT('',(5.58523681847964,61.1936951551188,3.4005482883223));
#3592=CARTESIAN_POINT('Origin',(6.10199061544549,61.8044041802047,3.4005482883223));
#3593=CARTESIAN_POINT('',(9.83978221943866,57.5936951551191,3.4005482883223));
#3594=CARTESIAN_POINT('',(6.98727916955821,60.0073516123411,3.4005482883223));
#3595=CARTESIAN_POINT('',(10.3565360164045,57.404404180205,3.4005482883223));
#3596=CARTESIAN_POINT('Origin',(10.3565360164045,58.204404180205,3.4005482883223));
#3597=CARTESIAN_POINT('',(10.4249887687478,57.404404180205,3.4005482883223));
#3598=CARTESIAN_POINT('',(2.40319466206129,57.4044041802048,3.4005482883223));
#3599=CARTESIAN_POINT('Origin',(10.4249890238176,61.804404180205,3.4005482883223));
#3600=CARTESIAN_POINT('',(-11.9750109761846,29.8141605735062,3.4005482883223));
#3601=CARTESIAN_POINT('',(-10.9628857897679,29.0427962592632,3.4005482883223));
#3602=CARTESIAN_POINT('Origin',(-11.1750109761846,29.8141605735062,3.4005482883223));
#3603=CARTESIAN_POINT('',(-7.76288578976475,29.9227962592634,3.4005482883223));
#3604=CARTESIAN_POINT('',(-4.0852808742531,30.9341376110283,3.4005482883223));
#3605=CARTESIAN_POINT('',(-7.17501097618142,30.6941605735064,3.4005482883223));
#3606=CARTESIAN_POINT('Origin',(-7.97501097618142,30.6941605735064,3.4005482883223));
#3607=CARTESIAN_POINT('',(-7.17501097618134,36.4650643519863,3.4005482883223));
#3608=CARTESIAN_POINT('',(-7.17501097618124,43.6796779953672,3.4005482883223));
#3609=CARTESIAN_POINT('',(-7.97501097618134,37.2650643519863,3.4005482883223));
#3610=CARTESIAN_POINT('Origin',(-7.97501097618136,36.4650643519863,3.4005482883223));
#3611=CARTESIAN_POINT('',(-11.1750109761846,37.2650643519864,3.4005482883223));
#3612=CARTESIAN_POINT('',(-8.39680521040498,37.2650643519863,3.4005482883223));
#3613=CARTESIAN_POINT('',(-11.9750109761846,36.4650643519864,3.4005482883223));
#3614=CARTESIAN_POINT('Origin',(-11.1750109761846,36.4650643519864,3.4005482883223));
#3615=CARTESIAN_POINT('',(-11.9750109761846,40.3542261061272,3.4005482883223));
#3616=CARTESIAN_POINT('',(-7.97501097618131,38.8650643519802,3.4005482883223));
#3617=CARTESIAN_POINT('',(-7.17501097618131,39.6650643519802,3.4005482883223));
#3618=CARTESIAN_POINT('Origin',(-7.97501097618129,39.6650643519802,3.4005482883223));
#3619=CARTESIAN_POINT('',(-7.1750109761812,45.2650643519863,3.4005482883223));
#3620=CARTESIAN_POINT('',(-7.17501097618115,48.0796779953673,3.4005482883223));
#3621=CARTESIAN_POINT('',(-7.97501097618122,46.0650643519863,3.4005482883223));
#3622=CARTESIAN_POINT('Origin',(-7.9750109761812,45.2650643519863,3.4005482883223));
#3623=CARTESIAN_POINT('',(-11.1750109761847,46.0650643519863,3.4005482883223));
#3624=CARTESIAN_POINT('',(-8.3968052104049,46.0650643519863,3.4005482883223));
#3625=CARTESIAN_POINT('',(-11.9750109761846,45.2650643519863,3.4005482883223));
#3626=CARTESIAN_POINT('Origin',(-11.1750109761847,45.2650643519863,3.4005482883223));
#3627=CARTESIAN_POINT('',(-11.9750109761846,39.6650643519803,3.4005482883223));
#3628=CARTESIAN_POINT('',(-11.9750109761846,45.2796779953642,3.4005482883223));
#3629=CARTESIAN_POINT('',(-11.1750109761847,38.8650643519803,3.4005482883223));
#3630=CARTESIAN_POINT('Origin',(-11.1750109761846,39.6650643519803,3.4005482883223));
#3631=CARTESIAN_POINT('',(-6.79680521040331,38.8650643519802,3.4005482883223));
#3632=CARTESIAN_POINT('',(6.7528872761868,65.4990496676643,3.4005482883223));
#3633=CARTESIAN_POINT('',(6.49451037770397,66.2044041802073,3.4005482883223));
#3634=CARTESIAN_POINT('Origin',(6.49451037770396,65.8044041802073,3.4005482883223));
#3635=CARTESIAN_POINT('',(0.755467538948658,66.2044041802074,3.4005482883223));
#3636=CARTESIAN_POINT('',(-2.43156595283812,66.2044041802075,3.4005482883223));
#3637=CARTESIAN_POINT('',(0.497090640465725,65.4990496676644,3.4005482883223));
#3638=CARTESIAN_POINT('Origin',(0.75546753894864,65.8044041802074,3.4005482883223));
#3639=CARTESIAN_POINT('',(3.10823516135978,63.2896196606185,3.4005482883223));
#3640=CARTESIAN_POINT('',(3.62150564051878,62.8553138650908,3.4005482883223));
#3641=CARTESIAN_POINT('',(4.14174275529129,63.2896196606184,3.4005482883223));
#3642=CARTESIAN_POINT('Origin',(3.62498895832561,63.9003286857044,3.4005482883223));
#3643=CARTESIAN_POINT('',(-0.452736234730481,59.4019835431757,3.4005482883223));
#3644=CARTESIAN_POINT('',(4.14174275529083,60.3191886997916,3.4005482883223));
#3645=CARTESIAN_POINT('',(3.10823516135931,60.3191886997918,3.4005482883223));
#3646=CARTESIAN_POINT('Origin',(3.624988958325,59.7084796747057,3.4005482883223));
#3647=CARTESIAN_POINT('',(0.497090640466453,58.1097586927482,3.4005482883223));
#3648=CARTESIAN_POINT('',(-3.06388074641441,55.0966290197463,3.4005482883223));
#3649=CARTESIAN_POINT('',(0.755467538949279,57.4044041802051,3.4005482883223));
#3650=CARTESIAN_POINT('Origin',(0.755467538949279,57.8044041802051,3.4005482883223));
#3651=CARTESIAN_POINT('',(6.4945103776993,57.404404180205,3.4005482883223));
#3652=CARTESIAN_POINT('',(0.437955466537142,57.4044041802051,3.4005482883223));
#3653=CARTESIAN_POINT('',(6.75288727618224,58.109758692748,3.4005482883223));
#3654=CARTESIAN_POINT('Origin',(6.4945103776993,57.804404180205,3.4005482883223));
#3655=CARTESIAN_POINT('',(3.62150563130784,60.7593893487062,3.4005482883223));
#3656=CARTESIAN_POINT('',(-3.97501097618337,58.2044041802052,3.4005482883223));
#3657=CARTESIAN_POINT('',(-3.17501097618338,57.4044041802052,3.4005482883223));
#3658=CARTESIAN_POINT('Origin',(-3.17501097618338,58.2044041802052,3.4005482883223));
#3659=CARTESIAN_POINT('',(-3.10655809975689,57.4044041802052,3.4005482883223));
#3660=CARTESIAN_POINT('',(-4.36257877219191,57.4044041802049,3.4005482883223));
#3661=CARTESIAN_POINT('',(-2.5898043027912,57.5936951551191,3.4005482883223));
#3662=CARTESIAN_POINT('Origin',(-3.10655809975689,58.2044041802052,3.4005482883223));
#3663=CARTESIAN_POINT('',(1.66474109817077,61.1936951551194,3.4005482883223));
#3664=CARTESIAN_POINT('',(-2.99680932373851,57.2493062869032,3.4005482883223));
#3665=CARTESIAN_POINT('',(1.66474109817095,62.4151132052913,3.4005482883223));
#3666=CARTESIAN_POINT('Origin',(1.14798730120512,61.8044041802054,3.4005482883223));
#3667=CARTESIAN_POINT('',(-2.58980430279072,66.0151132052934,3.4005482883223));
#3668=CARTESIAN_POINT('',(0.255732102267089,63.607351601457,3.4005482883223));
#3669=CARTESIAN_POINT('',(-3.10655809975655,66.2044041802075,3.4005482883223));
#3670=CARTESIAN_POINT('Origin',(-3.10655809975655,65.4044041802075,3.4005482883223));
#3671=CARTESIAN_POINT('',(-3.17501097618326,66.2044041802075,3.4005482883223));
#3672=CARTESIAN_POINT('',(-4.39680521039837,66.2044041802084,3.4005482883223));
#3673=CARTESIAN_POINT('',(-3.97501097618326,65.4044041802075,3.4005482883223));
#3674=CARTESIAN_POINT('Origin',(-3.17501097618326,65.4044041802075,3.4005482883223));
#3675=CARTESIAN_POINT('',(-3.97501097618342,54.5493479094767,3.4005482883223));
#3676=CARTESIAN_POINT('',(-7.97501097618115,47.6650643519802,3.4005482883223));
#3677=CARTESIAN_POINT('',(-7.17501097618115,48.4650643519802,3.4005482883223));
#3678=CARTESIAN_POINT('Origin',(-7.97501097618115,48.4650643519802,3.4005482883223));
#3679=CARTESIAN_POINT('',(-7.17501097618106,54.0650643519863,3.4005482883223));
#3680=CARTESIAN_POINT('',(-7.17501097618109,52.4796779953672,3.4005482883223));
#3681=CARTESIAN_POINT('',(-7.97501097618106,54.8650643519863,3.4005482883223));
#3682=CARTESIAN_POINT('Origin',(-7.97501097618106,54.0650643519863,3.4005482883223));
#3683=CARTESIAN_POINT('',(-11.1750109761847,54.8650643519864,3.4005482883223));
#3684=CARTESIAN_POINT('',(-8.3968052104049,54.8650643519863,3.4005482883223));
#3685=CARTESIAN_POINT('',(-11.9750109761847,54.0650643519864,3.4005482883223));
#3686=CARTESIAN_POINT('Origin',(-11.1750109761847,54.0650643519864,3.4005482883223));
#3687=CARTESIAN_POINT('',(-11.9750109761847,48.4650643519802,3.4005482883223));
#3688=CARTESIAN_POINT('',(-11.9750109761847,49.6796779953642,3.4005482883223));
#3689=CARTESIAN_POINT('',(-11.1750109761847,47.6650643519802,3.4005482883223));
#3690=CARTESIAN_POINT('Origin',(-11.1750109761847,48.4650643519802,3.4005482883223));
#3691=CARTESIAN_POINT('',(-6.79680521040315,47.6650643519802,3.4005482883223));
#3692=CARTESIAN_POINT('',(-11.9750109761847,57.2650643519803,3.4005482883223));
#3693=CARTESIAN_POINT('',(-11.1750109761847,56.4650643519803,3.4005482883223));
#3694=CARTESIAN_POINT('Origin',(-11.1750109761847,57.2650643519803,3.4005482883223));
#3695=CARTESIAN_POINT('',(-7.97501097618101,56.4650643519802,3.4005482883223));
#3696=CARTESIAN_POINT('',(-6.79680521040303,56.4650643519802,3.4005482883223));
#3697=CARTESIAN_POINT('',(-7.17501097618102,57.2650643519802,3.4005482883223));
#3698=CARTESIAN_POINT('Origin',(-7.97501097618101,57.2650643519802,3.4005482883223));
#3699=CARTESIAN_POINT('',(-7.17501097618094,62.8650643519863,3.4005482883223));
#3700=CARTESIAN_POINT('',(-7.17501097618103,56.8796779953672,3.4005482883223));
#3701=CARTESIAN_POINT('',(-7.97501097618092,63.6650643519863,3.4005482883223));
#3702=CARTESIAN_POINT('Origin',(-7.97501097618092,62.8650643519863,3.4005482883223));
#3703=CARTESIAN_POINT('',(-11.1750109761847,63.6650643519864,3.4005482883223));
#3704=CARTESIAN_POINT('',(-8.39680521040487,63.6650643519863,3.4005482883223));
#3705=CARTESIAN_POINT('',(-11.9750109761847,62.8650643519864,3.4005482883223));
#3706=CARTESIAN_POINT('Origin',(-11.1750109761847,62.8650643519864,3.4005482883223));
#3707=CARTESIAN_POINT('',(-11.9750109761847,54.0796779953642,3.4005482883223));
#3708=CARTESIAN_POINT('Origin',(-15.4750109761844,46.4767008885412,6.40054828832231));
#3709=CARTESIAN_POINT('',(-15.4750109761844,49.2534278154265,9.40054828832231));
#3710=CARTESIAN_POINT('',(-15.4750109761844,47.8650643519839,9.40054828832231));
#3711=CARTESIAN_POINT('',(-15.4750109761844,49.2534278154265,6.40054828832231));
#3712=CARTESIAN_POINT('Origin',(-6.34276103718769,67.4044041802052,6.40054828832231));
#3713=CARTESIAN_POINT('',(-6.6551085609649,67.1545261611835,9.40054828832231));
#3714=CARTESIAN_POINT('',(-6.6551085609649,67.1545261611835,6.40054828832231));
#3715=CARTESIAN_POINT('',(-6.34276103718768,67.8044041802052,9.40054828832231));
#3716=CARTESIAN_POINT('Origin',(-6.34276103718769,67.4044041802052,9.40054828832231));
#3717=CARTESIAN_POINT('',(-6.34276103718768,67.8044041802053,6.40054828832231));
#3718=CARTESIAN_POINT('Origin',(-7.17501097618232,67.8044041802053,6.40054828832231));
#3719=CARTESIAN_POINT('',(10.4249890238177,67.804404180205,9.40054828832231));
#3720=CARTESIAN_POINT('',(-3.57501097618247,67.8044041802052,9.40054828832231));
#3721=CARTESIAN_POINT('',(10.4249890238177,67.804404180205,6.40054828832231));
#3722=CARTESIAN_POINT('Origin',(-5.61859944462515,50.8942916387482,9.40054828832231));
#3723=CARTESIAN_POINT('',(-15.4750109761846,36.4767008885412,9.40054828832231));
#3724=CARTESIAN_POINT('',(-15.4750109761846,37.8650643519839,9.40054828832231));
#3725=CARTESIAN_POINT('',(-14.9219376032386,36.1071490755367,9.40054828832231));
#3726=CARTESIAN_POINT('Origin',(-15.0750109761846,36.4767008885412,9.40054828832231));
#3727=CARTESIAN_POINT('',(-13.7132793194211,36.6077917289684,9.40054828832231));
#3728=CARTESIAN_POINT('',(-13.7132793194211,36.6077917289684,9.40054828832231));
#3729=CARTESIAN_POINT('',(-13.5750109761846,36.5154037757173,9.40054828832231));
#3730=CARTESIAN_POINT('Origin',(-13.6750109761846,36.5154037757173,9.40054828832231));
#3731=CARTESIAN_POINT('',(-13.5750109761846,29.2147249282503,9.40054828832231));
#3732=CARTESIAN_POINT('',(-13.5750109761836,36.3574704022525,9.40054828832231));
#3733=CARTESIAN_POINT('',(-13.713279319421,29.1223369749992,9.40054828832231));
#3734=CARTESIAN_POINT('Origin',(-13.6750109761846,29.2147249282504,9.40054828832231));
#3735=CARTESIAN_POINT('',(-14.9219376032385,29.622979628431,9.40054828832231));
#3736=CARTESIAN_POINT('',(-14.9219376032385,29.622979628431,9.40054828832231));
#3737=CARTESIAN_POINT('Origin',(-15.0750109761846,29.2534278154265,9.40054828832231));
#3738=CARTESIAN_POINT('',(-15.4750109761846,26.4767008885412,9.40054828832231));
#3739=CARTESIAN_POINT('',(-15.4750109761846,27.8650643519839,9.40054828832231));
#3740=CARTESIAN_POINT('',(-14.9219376032386,26.1071490755367,9.40054828832231));
#3741=CARTESIAN_POINT('Origin',(-15.0750109761846,26.4767008885412,9.40054828832231));
#3742=CARTESIAN_POINT('',(-13.5750109761846,26.6650643519839,9.40054828832231));
#3743=CARTESIAN_POINT('',(-13.5750109761846,26.6650643519839,9.40054828832231));
#3744=CARTESIAN_POINT('',(-5.57501097618147,28.8650643519831,9.40054828832231));
#3745=CARTESIAN_POINT('',(-5.57501097618147,28.8650643519831,9.40054828832231));
#3746=CARTESIAN_POINT('',(-5.57501097618115,48.8650643519834,9.40054828832231));
#3747=CARTESIAN_POINT('',(-5.57501097618115,48.8650643519834,9.40054828832231));
#3748=CARTESIAN_POINT('',(-4.16157909079605,51.9162387797171,9.40054828832231));
#3749=CARTESIAN_POINT('Origin',(-1.57501097617969,48.8650643519833,9.40054828832231));
#3750=CARTESIAN_POINT('',(0.424989023816806,55.8044041802051,9.40054828832231));
#3751=CARTESIAN_POINT('',(0.424989023816806,55.8044041802051,9.40054828832231));
#3752=CARTESIAN_POINT('',(10.4249890238175,55.804404180205,9.40054828832231));
#3753=CARTESIAN_POINT('',(10.4249890238175,55.804404180205,9.40054828832231));
#3754=CARTESIAN_POINT('Origin',(10.4249890238176,61.804404180205,9.40054828832231));
#3755=CARTESIAN_POINT('',(-5.83496218379102,66.1293431897161,9.40054828832231));
#3756=CARTESIAN_POINT('',(-5.57501097618234,65.8044041802052,9.40054828832231));
#3757=CARTESIAN_POINT('',(-5.99113594567964,65.8044041802052,9.40054828832231));
#3758=CARTESIAN_POINT('Origin',(-5.99113594567963,66.0044041802052,9.40054828832231));
#3759=CARTESIAN_POINT('',(-11.1588860066851,65.8044041802053,9.40054828832231));
#3760=CARTESIAN_POINT('',(-11.5750109761824,65.8044041802053,9.40054828832231));
#3761=CARTESIAN_POINT('',(-11.3150597685737,66.1293431897162,9.40054828832231));
#3762=CARTESIAN_POINT('Origin',(-11.1588860066851,66.0044041802053,9.40054828832231));
#3763=CARTESIAN_POINT('',(-10.4949133913998,67.1545261611835,9.40054828832231));
#3764=CARTESIAN_POINT('',(-9.97501097618233,67.8044041802053,9.40054828832231));
#3765=CARTESIAN_POINT('',(-10.807260915177,67.8044041802053,9.40054828832231));
#3766=CARTESIAN_POINT('Origin',(-10.807260915177,67.4044041802053,9.40054828832231));
#3767=CARTESIAN_POINT('',(-13.5750109761831,67.8044041802054,9.40054828832231));
#3768=CARTESIAN_POINT('',(-13.5750109761831,67.8044041802054,9.40054828832231));
#3769=CARTESIAN_POINT('',(-13.5750109761844,49.2147249282503,9.40054828832231));
#3770=CARTESIAN_POINT('',(-13.5750109761845,49.3643855045169,9.40054828832231));
#3771=CARTESIAN_POINT('',(-13.7132793194209,49.1223369749992,9.40054828832231));
#3772=CARTESIAN_POINT('Origin',(-13.6750109761844,49.2147249282504,9.40054828832231));
#3773=CARTESIAN_POINT('',(-14.9219376032383,49.622979628431,9.40054828832231));
#3774=CARTESIAN_POINT('',(-14.9219376032383,49.622979628431,9.40054828832231));
#3775=CARTESIAN_POINT('Origin',(-15.0750109761844,49.2534278154265,9.40054828832231));
#3776=CARTESIAN_POINT('',(-15.4750109761845,46.4767008885412,9.40054828832231));
#3777=CARTESIAN_POINT('',(-15.4750109761844,47.8650643519839,9.40054828832231));
#3778=CARTESIAN_POINT('',(-14.9219376032384,46.1071490755367,9.40054828832231));
#3779=CARTESIAN_POINT('Origin',(-15.0750109761845,46.4767008885412,9.40054828832231));
#3780=CARTESIAN_POINT('',(-13.7132793194209,46.6077917289684,9.40054828832231));
#3781=CARTESIAN_POINT('',(-13.7132793194209,46.6077917289684,9.40054828832231));
#3782=CARTESIAN_POINT('',(-13.5750109761844,46.5154037757173,9.40054828832231));
#3783=CARTESIAN_POINT('Origin',(-13.6750109761844,46.5154037757173,9.40054828832231));
#3784=CARTESIAN_POINT('',(-13.5750109761846,39.2147249282503,9.40054828832231));
#3785=CARTESIAN_POINT('',(-13.5750109761844,46.3657431994508,9.40054828832231));
#3786=CARTESIAN_POINT('',(-13.713279319421,39.1223369749992,9.40054828832231));
#3787=CARTESIAN_POINT('Origin',(-13.6750109761846,39.2147249282504,9.40054828832231));
#3788=CARTESIAN_POINT('',(-14.9219376032385,39.622979628431,9.40054828832231));
#3789=CARTESIAN_POINT('',(-14.9219376032385,39.622979628431,9.40054828832231));
#3790=CARTESIAN_POINT('Origin',(-15.0750109761846,39.2534278154265,9.40054828832231));
#3791=CARTESIAN_POINT('',(-11.1750109761847,56.4650643519803,9.40054828832231));
#3792=CARTESIAN_POINT('',(-11.9750109761847,57.2650643519803,9.40054828832231));
#3793=CARTESIAN_POINT('Origin',(-11.1750109761847,57.2650643519803,9.40054828832231));
#3794=CARTESIAN_POINT('',(-11.9750109761847,62.8650643519864,9.40054828832231));
#3795=CARTESIAN_POINT('',(-11.9750109761847,54.0796779953642,9.40054828832231));
#3796=CARTESIAN_POINT('',(-11.1750109761847,63.6650643519864,9.40054828832231));
#3797=CARTESIAN_POINT('Origin',(-11.1750109761847,62.8650643519864,9.40054828832231));
#3798=CARTESIAN_POINT('',(-7.97501097618092,63.6650643519863,9.40054828832231));
#3799=CARTESIAN_POINT('',(-8.39680521040487,63.6650643519863,9.40054828832231));
#3800=CARTESIAN_POINT('',(-7.17501097618094,62.8650643519863,9.40054828832231));
#3801=CARTESIAN_POINT('Origin',(-7.97501097618092,62.8650643519863,9.40054828832231));
#3802=CARTESIAN_POINT('',(-7.17501097618102,57.2650643519802,9.40054828832231));
#3803=CARTESIAN_POINT('',(-7.17501097618103,56.8796779953672,9.40054828832231));
#3804=CARTESIAN_POINT('',(-7.97501097618101,56.4650643519802,9.40054828832231));
#3805=CARTESIAN_POINT('Origin',(-7.97501097618101,57.2650643519802,9.40054828832231));
#3806=CARTESIAN_POINT('',(-6.79680521040303,56.4650643519802,9.40054828832231));
#3807=CARTESIAN_POINT('',(-7.17501097618115,48.4650643519802,9.40054828832231));
#3808=CARTESIAN_POINT('',(-7.97501097618115,47.6650643519802,9.40054828832231));
#3809=CARTESIAN_POINT('Origin',(-7.97501097618115,48.4650643519802,9.40054828832231));
#3810=CARTESIAN_POINT('',(-11.1750109761847,47.6650643519802,9.40054828832231));
#3811=CARTESIAN_POINT('',(-6.79680521040315,47.6650643519802,9.40054828832231));
#3812=CARTESIAN_POINT('',(-11.9750109761847,48.4650643519802,9.40054828832231));
#3813=CARTESIAN_POINT('Origin',(-11.1750109761847,48.4650643519802,9.40054828832231));
#3814=CARTESIAN_POINT('',(-11.9750109761847,54.0650643519864,9.40054828832231));
#3815=CARTESIAN_POINT('',(-11.9750109761847,49.6796779953642,9.40054828832231));
#3816=CARTESIAN_POINT('',(-11.1750109761847,54.8650643519864,9.40054828832231));
#3817=CARTESIAN_POINT('Origin',(-11.1750109761847,54.0650643519864,9.40054828832231));
#3818=CARTESIAN_POINT('',(-7.97501097618106,54.8650643519863,9.40054828832231));
#3819=CARTESIAN_POINT('',(-8.3968052104049,54.8650643519863,9.40054828832231));
#3820=CARTESIAN_POINT('',(-7.17501097618106,54.0650643519863,9.40054828832231));
#3821=CARTESIAN_POINT('Origin',(-7.97501097618106,54.0650643519863,9.40054828832231));
#3822=CARTESIAN_POINT('',(-7.17501097618109,52.4796779953672,9.40054828832231));
#3823=CARTESIAN_POINT('',(-3.17501097618338,57.4044041802052,9.40054828832231));
#3824=CARTESIAN_POINT('',(-3.97501097618337,58.2044041802052,9.40054828832231));
#3825=CARTESIAN_POINT('Origin',(-3.17501097618338,58.2044041802052,9.40054828832231));
#3826=CARTESIAN_POINT('',(-3.97501097618326,65.4044041802075,9.40054828832231));
#3827=CARTESIAN_POINT('',(-3.97501097618342,54.5493479094767,9.40054828832231));
#3828=CARTESIAN_POINT('',(-3.17501097618326,66.2044041802075,9.40054828832231));
#3829=CARTESIAN_POINT('Origin',(-3.17501097618326,65.4044041802075,9.40054828832231));
#3830=CARTESIAN_POINT('',(-3.10655809975655,66.2044041802075,9.40054828832231));
#3831=CARTESIAN_POINT('',(-4.39680521039837,66.2044041802084,9.40054828832231));
#3832=CARTESIAN_POINT('',(-2.58980430279072,66.0151132052934,9.40054828832231));
#3833=CARTESIAN_POINT('Origin',(-3.10655809975655,65.4044041802075,9.40054828832231));
#3834=CARTESIAN_POINT('',(1.66474109817095,62.4151132052913,9.40054828832231));
#3835=CARTESIAN_POINT('',(0.255732102267089,63.607351601457,9.40054828832231));
#3836=CARTESIAN_POINT('',(1.66474109817077,61.1936951551194,9.40054828832231));
#3837=CARTESIAN_POINT('Origin',(1.14798730120512,61.8044041802054,9.40054828832231));
#3838=CARTESIAN_POINT('',(-2.5898043027912,57.5936951551191,9.40054828832231));
#3839=CARTESIAN_POINT('',(-2.99680932373851,57.2493062869032,9.40054828832231));
#3840=CARTESIAN_POINT('',(-3.10655809975689,57.4044041802052,9.40054828832231));
#3841=CARTESIAN_POINT('Origin',(-3.10655809975689,58.2044041802052,9.40054828832231));
#3842=CARTESIAN_POINT('',(-4.36257877219191,57.4044041802049,9.40054828832231));
#3843=CARTESIAN_POINT('',(3.10823516135931,60.3191886997918,9.40054828832231));
#3844=CARTESIAN_POINT('',(4.14174275529083,60.3191886997916,9.40054828832231));
#3845=CARTESIAN_POINT('Origin',(3.624988958325,59.7084796747057,9.40054828832231));
#3846=CARTESIAN_POINT('',(6.75288727618224,58.109758692748,9.40054828832231));
#3847=CARTESIAN_POINT('',(3.62150563130784,60.7593893487062,9.40054828832231));
#3848=CARTESIAN_POINT('',(6.4945103776993,57.404404180205,9.40054828832231));
#3849=CARTESIAN_POINT('Origin',(6.4945103776993,57.804404180205,9.40054828832231));
#3850=CARTESIAN_POINT('',(0.755467538949279,57.4044041802051,9.40054828832231));
#3851=CARTESIAN_POINT('',(0.437955466537142,57.4044041802051,9.40054828832231));
#3852=CARTESIAN_POINT('',(0.497090640466453,58.1097586927482,9.40054828832231));
#3853=CARTESIAN_POINT('Origin',(0.755467538949279,57.8044041802051,9.40054828832231));
#3854=CARTESIAN_POINT('',(-3.06388074641441,55.0966290197463,9.40054828832231));
#3855=CARTESIAN_POINT('',(6.49451037770397,66.2044041802073,9.40054828832231));
#3856=CARTESIAN_POINT('',(6.7528872761868,65.4990496676643,9.40054828832231));
#3857=CARTESIAN_POINT('Origin',(6.49451037770396,65.8044041802073,9.40054828832231));
#3858=CARTESIAN_POINT('',(4.14174275529129,63.2896196606184,9.40054828832231));
#3859=CARTESIAN_POINT('',(-0.452736234730481,59.4019835431757,9.40054828832231));
#3860=CARTESIAN_POINT('',(3.10823516135978,63.2896196606185,9.40054828832231));
#3861=CARTESIAN_POINT('Origin',(3.62498895832561,63.9003286857044,9.40054828832231));
#3862=CARTESIAN_POINT('',(0.497090640465725,65.4990496676644,9.40054828832231));
#3863=CARTESIAN_POINT('',(3.62150564051878,62.8553138650908,9.40054828832231));
#3864=CARTESIAN_POINT('',(0.755467538948658,66.2044041802074,9.40054828832231));
#3865=CARTESIAN_POINT('Origin',(0.75546753894864,65.8044041802074,9.40054828832231));
#3866=CARTESIAN_POINT('',(-2.43156595283812,66.2044041802075,9.40054828832231));
#3867=CARTESIAN_POINT('',(-7.17501097618131,39.6650643519802,9.40054828832231));
#3868=CARTESIAN_POINT('',(-7.97501097618131,38.8650643519802,9.40054828832231));
#3869=CARTESIAN_POINT('Origin',(-7.97501097618129,39.6650643519802,9.40054828832231));
#3870=CARTESIAN_POINT('',(-11.1750109761847,38.8650643519803,9.40054828832231));
#3871=CARTESIAN_POINT('',(-6.79680521040331,38.8650643519802,9.40054828832231));
#3872=CARTESIAN_POINT('',(-11.9750109761846,39.6650643519803,9.40054828832231));
#3873=CARTESIAN_POINT('Origin',(-11.1750109761846,39.6650643519803,9.40054828832231));
#3874=CARTESIAN_POINT('',(-11.9750109761846,45.2650643519863,9.40054828832231));
#3875=CARTESIAN_POINT('',(-11.9750109761846,45.2796779953642,9.40054828832231));
#3876=CARTESIAN_POINT('',(-11.1750109761847,46.0650643519863,9.40054828832231));
#3877=CARTESIAN_POINT('Origin',(-11.1750109761847,45.2650643519863,9.40054828832231));
#3878=CARTESIAN_POINT('',(-7.97501097618122,46.0650643519863,9.40054828832231));
#3879=CARTESIAN_POINT('',(-8.3968052104049,46.0650643519863,9.40054828832231));
#3880=CARTESIAN_POINT('',(-7.1750109761812,45.2650643519863,9.40054828832231));
#3881=CARTESIAN_POINT('Origin',(-7.9750109761812,45.2650643519863,9.40054828832231));
#3882=CARTESIAN_POINT('',(-7.17501097618115,48.0796779953673,9.40054828832231));
#3883=CARTESIAN_POINT('',(-10.9628857897679,29.0427962592632,9.40054828832231));
#3884=CARTESIAN_POINT('',(-11.9750109761846,29.8141605735062,9.40054828832231));
#3885=CARTESIAN_POINT('Origin',(-11.1750109761846,29.8141605735062,9.40054828832231));
#3886=CARTESIAN_POINT('',(-11.9750109761846,36.4650643519864,9.40054828832231));
#3887=CARTESIAN_POINT('',(-11.9750109761846,40.3542261061272,9.40054828832231));
#3888=CARTESIAN_POINT('',(-11.1750109761846,37.2650643519864,9.40054828832231));
#3889=CARTESIAN_POINT('Origin',(-11.1750109761846,36.4650643519864,9.40054828832231));
#3890=CARTESIAN_POINT('',(-7.97501097618134,37.2650643519863,9.40054828832231));
#3891=CARTESIAN_POINT('',(-8.39680521040498,37.2650643519863,9.40054828832231));
#3892=CARTESIAN_POINT('',(-7.17501097618134,36.4650643519863,9.40054828832231));
#3893=CARTESIAN_POINT('Origin',(-7.97501097618136,36.4650643519863,9.40054828832231));
#3894=CARTESIAN_POINT('',(-7.17501097618142,30.6941605735064,9.40054828832231));
#3895=CARTESIAN_POINT('',(-7.17501097618124,43.6796779953672,9.40054828832231));
#3896=CARTESIAN_POINT('',(-7.76288578976475,29.9227962592634,9.40054828832231));
#3897=CARTESIAN_POINT('Origin',(-7.97501097618142,30.6941605735064,9.40054828832231));
#3898=CARTESIAN_POINT('',(-4.0852808742531,30.9341376110283,9.40054828832231));
#3899=CARTESIAN_POINT('',(10.3565360164102,66.2044041802072,9.40054828832231));
#3900=CARTESIAN_POINT('',(10.424988892833,66.2044041802073,9.40054828832231));
#3901=CARTESIAN_POINT('',(2.36896828588643,66.2044041802009,9.40054828832231));
#3902=CARTESIAN_POINT('',(10.4249887687478,57.404404180205,9.40054828832231));
#3903=CARTESIAN_POINT('Origin',(10.4249890238176,61.804404180205,9.40054828832231));
#3904=CARTESIAN_POINT('',(10.3565360164045,57.404404180205,9.40054828832231));
#3905=CARTESIAN_POINT('',(2.40319466206129,57.4044041802048,9.40054828832231));
#3906=CARTESIAN_POINT('',(9.83978221943866,57.5936951551191,9.40054828832231));
#3907=CARTESIAN_POINT('Origin',(10.3565360164045,58.204404180205,9.40054828832231));
#3908=CARTESIAN_POINT('',(5.58523681847964,61.1936951551188,9.40054828832231));
#3909=CARTESIAN_POINT('',(6.98727916955821,60.0073516123411,9.40054828832231));
#3910=CARTESIAN_POINT('',(5.58523681847982,62.4151132052908,9.40054828832231));
#3911=CARTESIAN_POINT('Origin',(6.10199061544549,61.8044041802047,9.40054828832231));
#3912=CARTESIAN_POINT('',(9.83978221944447,66.0151132052933,9.40054828832231));
#3913=CARTESIAN_POINT('',(-0.519807657407725,57.2493062760176,9.40054828832231));
#3914=CARTESIAN_POINT('Origin',(10.3565360164102,65.4044041802072,9.40054828832231));
#3915=CARTESIAN_POINT('Origin',(-10.807260915177,67.4044041802053,6.40054828832231));
#3916=CARTESIAN_POINT('',(-10.807260915177,67.8044041802053,6.40054828832231));
#3917=CARTESIAN_POINT('',(-10.4949133913998,67.1545261611835,6.40054828832231));
#3918=CARTESIAN_POINT('Origin',(-9.97501097618233,67.8044041802053,6.40054828832231));
#3919=CARTESIAN_POINT('',(-11.3150597685737,66.1293431897162,6.40054828832231));
#3920=CARTESIAN_POINT('Origin',(-11.1588860066851,66.0044041802053,6.40054828832231));
#3921=CARTESIAN_POINT('',(-11.1588860066851,65.8044041802053,6.40054828832231));
#3922=CARTESIAN_POINT('Origin',(-11.5750109761824,65.8044041802053,6.40054828832231));
#3923=CARTESIAN_POINT('',(-5.99113594567964,65.8044041802052,6.40054828832231));
#3924=CARTESIAN_POINT('Origin',(-5.99113594567963,66.0044041802052,6.40054828832231));
#3925=CARTESIAN_POINT('',(-5.83496218379103,66.1293431897161,6.40054828832231));
#3926=CARTESIAN_POINT('Origin',(-5.57501097618234,65.8044041802052,6.40054828832231));
#3927=CARTESIAN_POINT('Origin',(-7.97501097618092,62.8650643519863,6.40054828832231));
#3928=CARTESIAN_POINT('',(-7.97501097618092,63.6650643519863,6.40054828832231));
#3929=CARTESIAN_POINT('',(-7.17501097618094,62.8650643519863,6.40054828832231));
#3930=CARTESIAN_POINT('Origin',(-7.17501097618094,62.8650643519863,6.40054828832231));
#3931=CARTESIAN_POINT('',(-7.17501097618102,57.2650643519802,6.40054828832231));
#3932=CARTESIAN_POINT('Origin',(-7.97501097618101,57.2650643519802,6.40054828832231));
#3933=CARTESIAN_POINT('',(-7.97501097618101,56.4650643519802,6.40054828832231));
#3934=CARTESIAN_POINT('Origin',(-7.97501097618101,56.4650643519802,6.40054828832231));
#3935=CARTESIAN_POINT('',(-11.1750109761847,56.4650643519803,6.40054828832231));
#3936=CARTESIAN_POINT('Origin',(-11.1750109761847,57.2650643519803,6.40054828832231));
#3937=CARTESIAN_POINT('',(-11.9750109761847,57.2650643519803,6.40054828832231));
#3938=CARTESIAN_POINT('Origin',(-11.1750109761847,63.6650643519864,6.40054828832231));
#3939=CARTESIAN_POINT('',(-11.1750109761847,63.6650643519864,6.40054828832231));
#3940=CARTESIAN_POINT('Origin',(-11.1750109761847,62.8650643519864,6.40054828832231));
#3941=CARTESIAN_POINT('',(-11.9750109761847,62.8650643519864,6.40054828832231));
#3942=CARTESIAN_POINT('Origin',(-11.9750109761847,57.2650643519803,6.40054828832231));
#3943=CARTESIAN_POINT('Origin',(-11.1750109761847,54.0650643519864,6.40054828832231));
#3944=CARTESIAN_POINT('',(-11.9750109761847,54.0650643519864,6.40054828832231));
#3945=CARTESIAN_POINT('',(-11.1750109761847,54.8650643519864,6.40054828832231));
#3946=CARTESIAN_POINT('Origin',(-11.1750109761847,54.8650643519864,6.40054828832231));
#3947=CARTESIAN_POINT('',(-7.97501097618106,54.8650643519863,6.40054828832231));
#3948=CARTESIAN_POINT('Origin',(-7.97501097618106,54.0650643519863,6.40054828832231));
#3949=CARTESIAN_POINT('',(-7.17501097618106,54.0650643519863,6.40054828832231));
#3950=CARTESIAN_POINT('Origin',(-7.17501097618106,54.0650643519863,6.40054828832231));
#3951=CARTESIAN_POINT('',(-7.17501097618115,48.4650643519802,6.40054828832231));
#3952=CARTESIAN_POINT('Origin',(-7.97501097618115,48.4650643519802,6.40054828832231));
#3953=CARTESIAN_POINT('',(-7.97501097618115,47.6650643519802,6.40054828832231));
#3954=CARTESIAN_POINT('Origin',(-11.9750109761847,48.4650643519802,6.40054828832231));
#3955=CARTESIAN_POINT('',(-11.9750109761847,48.4650643519802,6.40054828832231));
#3956=CARTESIAN_POINT('Origin',(-11.1750109761847,48.4650643519802,6.40054828832231));
#3957=CARTESIAN_POINT('',(-11.1750109761847,47.6650643519802,6.40054828832231));
#3958=CARTESIAN_POINT('Origin',(-7.97501097618115,47.6650643519802,6.40054828832231));
#3959=CARTESIAN_POINT('Origin',(-2.58980430279072,66.0151132052934,6.40054828832231));
#3960=CARTESIAN_POINT('',(-2.58980430279072,66.0151132052934,6.40054828832231));
#3961=CARTESIAN_POINT('',(1.66474109817095,62.4151132052913,6.40054828832231));
#3962=CARTESIAN_POINT('Origin',(1.14798730120512,61.8044041802054,6.40054828832231));
#3963=CARTESIAN_POINT('',(1.66474109817077,61.1936951551194,6.40054828832231));
#3964=CARTESIAN_POINT('Origin',(1.66474109817078,61.1936951551194,6.40054828832231));
#3965=CARTESIAN_POINT('',(-2.5898043027912,57.5936951551191,6.40054828832231));
#3966=CARTESIAN_POINT('Origin',(-3.10655809975689,58.2044041802052,6.40054828832231));
#3967=CARTESIAN_POINT('',(-3.10655809975689,57.4044041802052,6.40054828832231));
#3968=CARTESIAN_POINT('Origin',(-3.10655809975689,57.4044041802052,6.40054828832231));
#3969=CARTESIAN_POINT('',(-3.17501097618338,57.4044041802052,6.40054828832231));
#3970=CARTESIAN_POINT('Origin',(-3.17501097618338,58.2044041802052,6.40054828832231));
#3971=CARTESIAN_POINT('',(-3.97501097618337,58.2044041802052,6.40054828832231));
#3972=CARTESIAN_POINT('Origin',(-3.10655809975655,65.4044041802075,6.40054828832231));
#3973=CARTESIAN_POINT('',(-3.10655809975655,66.2044041802075,6.40054828832231));
#3974=CARTESIAN_POINT('Origin',(-3.17501097618326,66.2044041802075,6.40054828832231));
#3975=CARTESIAN_POINT('',(-3.17501097618326,66.2044041802075,6.40054828832231));
#3976=CARTESIAN_POINT('Origin',(-3.17501097618326,65.4044041802075,6.40054828832231));
#3977=CARTESIAN_POINT('',(-3.97501097618326,65.4044041802075,6.40054828832231));
#3978=CARTESIAN_POINT('Origin',(-3.97501097618337,58.2044041802052,6.40054828832231));
#3979=CARTESIAN_POINT('Origin',(6.4945103776993,57.404404180205,6.40054828832231));
#3980=CARTESIAN_POINT('',(6.4945103776993,57.404404180205,6.40054828832231));
#3981=CARTESIAN_POINT('',(0.755467538949279,57.4044041802051,6.40054828832231));
#3982=CARTESIAN_POINT('Origin',(0.755467538949279,57.8044041802051,6.40054828832231));
#3983=CARTESIAN_POINT('',(0.497090640466453,58.1097586927482,6.40054828832231));
#3984=CARTESIAN_POINT('Origin',(0.497090640466453,58.1097586927482,6.40054828832231));
#3985=CARTESIAN_POINT('',(3.10823516135931,60.3191886997918,6.40054828832231));
#3986=CARTESIAN_POINT('Origin',(3.624988958325,59.7084796747057,6.40054828832231));
#3987=CARTESIAN_POINT('',(4.14174275529083,60.3191886997916,6.40054828832231));
#3988=CARTESIAN_POINT('Origin',(6.4945103776993,57.804404180205,6.40054828832231));
#3989=CARTESIAN_POINT('',(6.75288727618224,58.109758692748,6.40054828832231));
#3990=CARTESIAN_POINT('Origin',(4.14174275529083,60.3191886997916,6.40054828832231));
#3991=CARTESIAN_POINT('Origin',(3.10823516135977,63.2896196606185,6.40054828832231));
#3992=CARTESIAN_POINT('',(3.10823516135978,63.2896196606185,6.40054828832231));
#3993=CARTESIAN_POINT('',(0.497090640465725,65.4990496676644,6.40054828832231));
#3994=CARTESIAN_POINT('Origin',(0.75546753894864,65.8044041802074,6.40054828832231));
#3995=CARTESIAN_POINT('',(0.755467538948658,66.2044041802074,6.40054828832231));
#3996=CARTESIAN_POINT('Origin',(0.755467538948658,66.2044041802074,6.40054828832231));
#3997=CARTESIAN_POINT('',(6.49451037770397,66.2044041802073,6.40054828832231));
#3998=CARTESIAN_POINT('Origin',(6.49451037770396,65.8044041802073,6.40054828832231));
#3999=CARTESIAN_POINT('',(6.7528872761868,65.4990496676643,6.40054828832231));
#4000=CARTESIAN_POINT('Origin',(3.62498895832561,63.9003286857044,6.40054828832231));
#4001=CARTESIAN_POINT('',(4.14174275529129,63.2896196606184,6.40054828832231));
#4002=CARTESIAN_POINT('Origin',(6.7528872761868,65.4990496676643,6.40054828832231));
#4003=CARTESIAN_POINT('Origin',(-11.1750109761847,45.2650643519863,6.40054828832231));
#4004=CARTESIAN_POINT('',(-11.9750109761846,45.2650643519863,6.40054828832231));
#4005=CARTESIAN_POINT('',(-11.1750109761847,46.0650643519863,6.40054828832231));
#4006=CARTESIAN_POINT('Origin',(-11.1750109761847,46.0650643519863,6.40054828832231));
#4007=CARTESIAN_POINT('',(-7.97501097618122,46.0650643519863,6.40054828832231));
#4008=CARTESIAN_POINT('Origin',(-7.9750109761812,45.2650643519863,6.40054828832231));
#4009=CARTESIAN_POINT('',(-7.1750109761812,45.2650643519863,6.40054828832231));
#4010=CARTESIAN_POINT('Origin',(-7.1750109761812,45.2650643519863,6.40054828832231));
#4011=CARTESIAN_POINT('',(-7.17501097618131,39.6650643519802,6.40054828832231));
#4012=CARTESIAN_POINT('Origin',(-7.97501097618129,39.6650643519802,6.40054828832231));
#4013=CARTESIAN_POINT('',(-7.97501097618131,38.8650643519802,6.40054828832231));
#4014=CARTESIAN_POINT('Origin',(-11.9750109761846,39.6650643519803,6.40054828832231));
#4015=CARTESIAN_POINT('',(-11.9750109761846,39.6650643519803,6.40054828832231));
#4016=CARTESIAN_POINT('Origin',(-11.1750109761846,39.6650643519803,6.40054828832231));
#4017=CARTESIAN_POINT('',(-11.1750109761847,38.8650643519803,6.40054828832231));
#4018=CARTESIAN_POINT('Origin',(-7.97501097618131,38.8650643519802,6.40054828832231));
#4019=CARTESIAN_POINT('Origin',(-7.97501097618136,36.4650643519863,6.40054828832231));
#4020=CARTESIAN_POINT('',(-7.97501097618134,37.2650643519863,6.40054828832231));
#4021=CARTESIAN_POINT('',(-7.17501097618134,36.4650643519863,6.40054828832231));
#4022=CARTESIAN_POINT('Origin',(-7.17501097618134,36.4650643519863,6.40054828832231));
#4023=CARTESIAN_POINT('',(-7.17501097618142,30.6941605735064,6.40054828832231));
#4024=CARTESIAN_POINT('Origin',(-7.97501097618142,30.6941605735064,6.40054828832231));
#4025=CARTESIAN_POINT('',(-7.76288578976475,29.9227962592634,6.40054828832231));
#4026=CARTESIAN_POINT('Origin',(-7.76288578976475,29.9227962592634,6.40054828832231));
#4027=CARTESIAN_POINT('',(-10.9628857897679,29.0427962592632,6.40054828832231));
#4028=CARTESIAN_POINT('Origin',(-11.1750109761846,29.8141605735062,6.40054828832231));
#4029=CARTESIAN_POINT('',(-11.9750109761846,29.8141605735062,6.40054828832231));
#4030=CARTESIAN_POINT('Origin',(-11.1750109761846,37.2650643519864,6.40054828832231));
#4031=CARTESIAN_POINT('',(-11.1750109761846,37.2650643519864,6.40054828832231));
#4032=CARTESIAN_POINT('Origin',(-11.1750109761846,36.4650643519864,6.40054828832231));
#4033=CARTESIAN_POINT('',(-11.9750109761846,36.4650643519864,6.40054828832231));
#4034=CARTESIAN_POINT('Origin',(-11.9750109761846,29.8141605735062,6.40054828832231));
#4035=CARTESIAN_POINT('Origin',(9.83978221943866,57.5936951551191,6.40054828832231));
#4036=CARTESIAN_POINT('',(9.83978221943866,57.5936951551191,6.40054828832231));
#4037=CARTESIAN_POINT('',(5.58523681847964,61.1936951551188,6.40054828832231));
#4038=CARTESIAN_POINT('Origin',(6.10199061544549,61.8044041802047,6.40054828832231));
#4039=CARTESIAN_POINT('',(5.58523681847982,62.4151132052908,6.40054828832231));
#4040=CARTESIAN_POINT('Origin',(5.58523681847982,62.4151132052908,6.40054828832231));
#4041=CARTESIAN_POINT('',(9.83978221944447,66.0151132052933,6.40054828832231));
#4042=CARTESIAN_POINT('Origin',(10.3565360164102,65.4044041802072,6.40054828832231));
#4043=CARTESIAN_POINT('',(10.3565360164102,66.2044041802072,6.40054828832231));
#4044=CARTESIAN_POINT('Origin',(10.3565360164102,66.2044041802072,6.40054828832231));
#4045=CARTESIAN_POINT('',(10.424988892833,66.2044041802073,6.40054828832231));
#4046=CARTESIAN_POINT('Origin',(10.3565360164045,58.204404180205,6.40054828832231));
#4047=CARTESIAN_POINT('',(10.3565360164045,57.404404180205,6.40054828832231));
#4048=CARTESIAN_POINT('Origin',(10.4249887687478,57.404404180205,6.40054828832231));
#4049=CARTESIAN_POINT('',(10.4249887687478,57.404404180205,6.40054828832231));
#4050=CARTESIAN_POINT('Origin',(10.4249890238176,61.804404180205,6.40054828832231));
#4051=CARTESIAN_POINT('Origin',(0.424989023816806,55.8044041802051,6.40054828832231));
#4052=CARTESIAN_POINT('',(-4.16157909079605,51.9162387797171,6.40054828832231));
#4053=CARTESIAN_POINT('',(0.424989023816806,55.8044041802051,6.40054828832231));
#4054=CARTESIAN_POINT('Origin',(10.4249890238175,55.804404180205,6.40054828832231));
#4055=CARTESIAN_POINT('',(10.4249890238175,55.804404180205,6.40054828832231));
#4056=CARTESIAN_POINT('Origin',(10.4249890238176,61.8044041802049,6.40054828832231));
#4057=CARTESIAN_POINT('Origin',(-13.5750109761831,67.8044041802054,6.40054828832231));
#4058=CARTESIAN_POINT('',(-13.5750109761831,67.8044041802054,6.40054828832231));
#4059=CARTESIAN_POINT('Origin',(-13.5750109761844,49.2147249282503,6.40054828832231));
#4060=CARTESIAN_POINT('',(-13.5750109761844,49.2147249282503,6.40054828832231));
#4061=CARTESIAN_POINT('Origin',(-13.6750109761844,49.2147249282504,6.40054828832231));
#4062=CARTESIAN_POINT('',(-13.7132793194209,49.1223369749992,6.40054828832231));
#4063=CARTESIAN_POINT('Origin',(-14.9219376032383,49.622979628431,6.40054828832231));
#4064=CARTESIAN_POINT('',(-14.9219376032383,49.622979628431,6.40054828832231));
#4065=CARTESIAN_POINT('Origin',(-15.0750109761844,49.2534278154265,6.40054828832231));
#4066=CARTESIAN_POINT('Origin',(-15.4750109761844,46.4767008885412,6.40054828832231));
#4067=CARTESIAN_POINT('',(-15.4750109761845,46.4767008885412,6.40054828832231));
#4068=CARTESIAN_POINT('Origin',(-15.0750109761845,46.4767008885412,6.40054828832231));
#4069=CARTESIAN_POINT('',(-14.9219376032384,46.1071490755367,6.40054828832231));
#4070=CARTESIAN_POINT('Origin',(-13.7132793194209,46.6077917289684,6.40054828832231));
#4071=CARTESIAN_POINT('',(-13.7132793194209,46.6077917289684,6.40054828832231));
#4072=CARTESIAN_POINT('Origin',(-13.6750109761844,46.5154037757173,6.40054828832231));
#4073=CARTESIAN_POINT('',(-13.5750109761844,46.5154037757173,6.40054828832231));
#4074=CARTESIAN_POINT('Origin',(-13.5750109761846,39.2147249282503,6.40054828832231));
#4075=CARTESIAN_POINT('',(-13.5750109761846,39.2147249282503,6.40054828832231));
#4076=CARTESIAN_POINT('Origin',(-13.6750109761846,39.2147249282504,6.40054828832231));
#4077=CARTESIAN_POINT('',(-13.713279319421,39.1223369749992,6.40054828832231));
#4078=CARTESIAN_POINT('Origin',(-14.9219376032385,39.622979628431,6.40054828832231));
#4079=CARTESIAN_POINT('',(-14.9219376032385,39.622979628431,6.40054828832231));
#4080=CARTESIAN_POINT('Origin',(-15.0750109761846,39.2534278154265,6.40054828832231));
#4081=CARTESIAN_POINT('Origin',(-15.4750109761846,36.4767008885412,6.40054828832231));
#4082=CARTESIAN_POINT('',(-15.4750109761846,36.4767008885412,6.40054828832231));
#4083=CARTESIAN_POINT('Origin',(-15.0750109761846,36.4767008885412,6.40054828832231));
#4084=CARTESIAN_POINT('',(-14.9219376032386,36.1071490755367,6.40054828832231));
#4085=CARTESIAN_POINT('Origin',(-13.7132793194211,36.6077917289684,6.40054828832231));
#4086=CARTESIAN_POINT('',(-13.7132793194211,36.6077917289684,6.40054828832231));
#4087=CARTESIAN_POINT('Origin',(-13.6750109761846,36.5154037757173,6.40054828832231));
#4088=CARTESIAN_POINT('',(-13.5750109761846,36.5154037757173,6.40054828832231));
#4089=CARTESIAN_POINT('Origin',(-13.5750109761846,29.2147249282503,6.40054828832231));
#4090=CARTESIAN_POINT('',(-13.5750109761846,29.2147249282503,6.40054828832231));
#4091=CARTESIAN_POINT('Origin',(-13.6750109761846,29.2147249282504,6.40054828832231));
#4092=CARTESIAN_POINT('',(-13.713279319421,29.1223369749992,6.40054828832231));
#4093=CARTESIAN_POINT('Origin',(-14.9219376032385,29.622979628431,6.40054828832231));
#4094=CARTESIAN_POINT('',(-14.9219376032385,29.622979628431,6.40054828832231));
#4095=CARTESIAN_POINT('Origin',(-15.0750109761846,29.2534278154265,6.40054828832231));
#4096=CARTESIAN_POINT('Origin',(-15.4750109761846,26.4767008885412,6.40054828832231));
#4097=CARTESIAN_POINT('',(-15.4750109761846,26.4767008885412,6.40054828832231));
#4098=CARTESIAN_POINT('Origin',(-15.0750109761846,26.4767008885412,6.40054828832231));
#4099=CARTESIAN_POINT('',(-14.9219376032386,26.1071490755367,6.40054828832231));
#4100=CARTESIAN_POINT('Origin',(-13.5750109761846,26.6650643519839,6.40054828832231));
#4101=CARTESIAN_POINT('',(-13.5750109761846,26.6650643519839,6.40054828832231));
#4102=CARTESIAN_POINT('Origin',(-5.57501097618147,28.8650643519831,6.40054828832231));
#4103=CARTESIAN_POINT('',(-5.57501097618147,28.8650643519831,6.40054828832231));
#4104=CARTESIAN_POINT('Origin',(-5.57501097618115,48.8650643519834,6.40054828832231));
#4105=CARTESIAN_POINT('',(-5.57501097618115,48.8650643519834,6.40054828832231));
#4106=CARTESIAN_POINT('Origin',(-1.57501097617969,48.8650643519833,6.40054828832231));
#4107=CARTESIAN_POINT('polyline point',(-5.57501097618147,28.8650643519831,
6.40054828832231));
#4108=CARTESIAN_POINT('polyline point',(-13.5750109761846,26.6650643519839,
6.40054828832231));
#4109=CARTESIAN_POINT('Origin',(-1.57501097617969,48.8650643519833,6.40054828832231));
#4110=CARTESIAN_POINT('',(-5.57501097617969,48.8650643519834,6.40054828832231));
#4111=CARTESIAN_POINT('',(-4.1615790907955,51.9162387797165,6.40054828832231));
#4112=CARTESIAN_POINT('polyline point',(-5.57501097618147,28.8650643519831,
6.40054828832231));
#4113=CARTESIAN_POINT('polyline point',(-5.57501097618115,48.8650643519834,
6.40054828832231));
#4114=CARTESIAN_POINT('polyline point',(-13.5750109761845,49.3643855045169,
6.40054828832231));
#4115=CARTESIAN_POINT('polyline point',(-13.5750109761831,67.8044041802054,
6.40054828832231));
#4116=CARTESIAN_POINT('polyline point',(-13.5750109761845,29.3643855045172,
6.40054828832231));
#4117=CARTESIAN_POINT('polyline point',(-13.5750109761845,36.3657431994509,
6.40054828832231));
#4118=CARTESIAN_POINT('polyline point',(-13.5750109761845,39.3643855045171,
6.40054828832231));
#4119=CARTESIAN_POINT('polyline point',(-13.5750109761845,46.3657431994508,
6.40054828832231));
#4120=CARTESIAN_POINT('polyline point',(-9.97501097618233,67.8044041802053,
6.40054828832231));
#4121=CARTESIAN_POINT('polyline point',(-11.5750109761824,65.8044041802053,
6.40054828832231));
#4122=CARTESIAN_POINT('polyline point',(-11.5750109761824,65.8044041802053,
6.40054828832231));
#4123=CARTESIAN_POINT('polyline point',(-5.57501097618234,65.8044041802052,
6.40054828832231));
#4124=CARTESIAN_POINT('polyline point',(-5.57501097618234,65.8044041802052,
6.40054828832231));
#4125=CARTESIAN_POINT('polyline point',(-7.17501097618232,67.8044041802053,
6.40054828832231));
#4126=CARTESIAN_POINT('polyline point',(-3.57501097618247,67.8044041802052,
6.40054828832231));
#4127=CARTESIAN_POINT('polyline point',(10.4249890238177,67.804404180205,
6.40054828832231));
#4128=CARTESIAN_POINT('polyline point',(16.4249890238176,61.8044041802049,
6.40054828832231));
#4129=CARTESIAN_POINT('polyline point',(16.4249890238176,61.8044041802049,
6.40054828832231));
#4130=CARTESIAN_POINT('polyline point',(10.4249890238175,55.804404180205,
6.40054828832231));
#4131=CARTESIAN_POINT('polyline point',(0.424989023816806,55.8044041802051,
6.40054828832231));
#4132=CARTESIAN_POINT('Origin',(10.4249890238176,61.8044041802049,6.40054828832231));
#4133=CARTESIAN_POINT('',(10.4249890238176,67.804404180205,6.40054828832231));
#4134=CARTESIAN_POINT('',(16.4249890238176,61.8044041802049,6.40054828832231));
#4135=CARTESIAN_POINT('Origin',(10.4249890238176,61.804404180205,6.40054828832231));
#4136=CARTESIAN_POINT('',(16.4249890238176,61.8044041802049,6.40054828832231));
#4137=CARTESIAN_POINT('',(10.4249890238175,55.804404180205,6.40054828832231));
#4138=CARTESIAN_POINT('polyline point',(0.424989023816806,55.8044041802051,
6.40054828832231));
#4139=CARTESIAN_POINT('polyline point',(-4.16157909079605,51.9162387797171,
6.40054828832231));
#4140=CARTESIAN_POINT('polyline point',(-15.4750109761844,47.8650643519839,
6.40054828832231));
#4141=CARTESIAN_POINT('polyline point',(-15.4750109761845,46.4767008885412,
6.40054828832231));
#4142=CARTESIAN_POINT('polyline point',(-14.9219376032384,46.1071490755367,
6.40054828832231));
#4143=CARTESIAN_POINT('polyline point',(-13.7132793194209,46.6077917289684,
6.40054828832231));
#4144=CARTESIAN_POINT('polyline point',(-13.5750109761844,46.5154037757173,
6.40054828832231));
#4145=CARTESIAN_POINT('polyline point',(-13.5750109761845,46.3657431994508,
6.40054828832231));
#4146=CARTESIAN_POINT('Origin',(-15.0750109761845,46.4767008885412,6.40054828832231));
#4147=CARTESIAN_POINT('',(-14.9219376032384,46.1071490755367,6.40054828832231));
#4148=CARTESIAN_POINT('',(-15.4750109761845,46.4767008885412,6.40054828832231));
#4149=CARTESIAN_POINT('Origin',(-13.6750109761844,46.5154037757173,6.40054828832231));
#4150=CARTESIAN_POINT('',(-13.7132793194209,46.6077917289684,6.40054828832231));
#4151=CARTESIAN_POINT('',(-13.5750109761844,46.5154037757173,6.40054828832231));
#4152=CARTESIAN_POINT('Origin',(-15.0750109761844,49.2534278154265,6.40054828832231));
#4153=CARTESIAN_POINT('',(-15.4750109761844,49.2534278154265,6.40054828832231));
#4154=CARTESIAN_POINT('',(-14.9219376032383,49.622979628431,6.40054828832231));
#4155=CARTESIAN_POINT('polyline point',(-15.4750109761844,47.8650643519839,
6.40054828832231));
#4156=CARTESIAN_POINT('polyline point',(-15.4750109761844,49.2534278154265,
6.40054828832231));
#4157=CARTESIAN_POINT('polyline point',(-14.9219376032383,49.622979628431,
6.40054828832231));
#4158=CARTESIAN_POINT('polyline point',(-13.7132793194209,49.1223369749992,
6.40054828832231));
#4159=CARTESIAN_POINT('Origin',(-13.6750109761844,49.2147249282504,6.40054828832231));
#4160=CARTESIAN_POINT('',(-13.5750109761844,49.2147249282503,6.40054828832231));
#4161=CARTESIAN_POINT('',(-13.7132793194209,49.1223369749992,6.40054828832231));
#4162=CARTESIAN_POINT('polyline point',(-13.5750109761844,49.2147249282503,
6.40054828832231));
#4163=CARTESIAN_POINT('polyline point',(-13.5750109761845,49.3643855045169,
6.40054828832231));
#4164=CARTESIAN_POINT('polyline point',(-14.9219376032385,39.622979628431,
6.40054828832231));
#4165=CARTESIAN_POINT('polyline point',(-13.713279319421,39.1223369749992,
6.40054828832231));
#4166=CARTESIAN_POINT('Origin',(-15.0750109761846,39.2534278154265,6.40054828832231));
#4167=CARTESIAN_POINT('',(-15.4750109761846,39.2534278154265,6.40054828832231));
#4168=CARTESIAN_POINT('',(-14.9219376032385,39.622979628431,6.40054828832231));
#4169=CARTESIAN_POINT('polyline point',(-15.4750109761846,37.8650643519839,
6.40054828832231));
#4170=CARTESIAN_POINT('polyline point',(-15.4750109761846,39.2534278154265,
6.40054828832231));
#4171=CARTESIAN_POINT('polyline point',(-15.4750109761846,37.8650643519839,
6.40054828832231));
#4172=CARTESIAN_POINT('polyline point',(-15.4750109761846,36.4767008885412,
6.40054828832231));
#4173=CARTESIAN_POINT('Origin',(-15.0750109761846,36.4767008885412,6.40054828832231));
#4174=CARTESIAN_POINT('',(-14.9219376032386,36.1071490755367,6.40054828832231));
#4175=CARTESIAN_POINT('',(-15.4750109761846,36.4767008885412,6.40054828832231));
#4176=CARTESIAN_POINT('polyline point',(-14.9219376032386,36.1071490755367,
6.40054828832231));
#4177=CARTESIAN_POINT('polyline point',(-13.7132793194211,36.6077917289684,
6.40054828832231));
#4178=CARTESIAN_POINT('Origin',(-13.6750109761846,36.5154037757173,6.40054828832231));
#4179=CARTESIAN_POINT('',(-13.7132793194211,36.6077917289684,6.40054828832231));
#4180=CARTESIAN_POINT('',(-13.5750109761846,36.5154037757173,6.40054828832231));
#4181=CARTESIAN_POINT('Origin',(-13.6750109761846,39.2147249282504,6.40054828832231));
#4182=CARTESIAN_POINT('',(-13.5750109761846,39.2147249282503,6.40054828832231));
#4183=CARTESIAN_POINT('',(-13.7132793194211,39.1223369749992,6.40054828832231));
#4184=CARTESIAN_POINT('Origin',(-15.0750109761846,26.4767008885412,6.40054828832231));
#4185=CARTESIAN_POINT('',(-14.9219376032386,26.1071490755367,6.40054828832231));
#4186=CARTESIAN_POINT('',(-15.4750109761846,26.4767008885412,6.40054828832231));
#4187=CARTESIAN_POINT('polyline point',(-15.4750109761846,27.8650643519839,
6.40054828832231));
#4188=CARTESIAN_POINT('polyline point',(-15.4750109761846,26.4767008885412,
6.40054828832231));
#4189=CARTESIAN_POINT('polyline point',(-15.4750109761846,27.8650643519839,
6.40054828832231));
#4190=CARTESIAN_POINT('polyline point',(-15.4750109761846,29.2534278154265,
6.40054828832231));
#4191=CARTESIAN_POINT('Origin',(-15.0750109761846,29.2534278154265,6.40054828832231));
#4192=CARTESIAN_POINT('',(-15.4750109761846,29.2534278154265,6.40054828832231));
#4193=CARTESIAN_POINT('',(-14.9219376032385,29.622979628431,6.40054828832231));
#4194=CARTESIAN_POINT('polyline point',(-14.9219376032385,29.622979628431,
6.40054828832231));
#4195=CARTESIAN_POINT('polyline point',(-13.713279319421,29.1223369749992,
6.40054828832231));
#4196=CARTESIAN_POINT('Origin',(-13.6750109761846,29.2147249282504,6.40054828832231));
#4197=CARTESIAN_POINT('',(-13.5750109761846,29.2147249282503,6.40054828832231));
#4198=CARTESIAN_POINT('',(-13.7132793194211,29.1223369749992,6.40054828832231));
#4199=CARTESIAN_POINT('polyline point',(-14.9219376032386,26.1071490755367,
6.40054828832231));
#4200=CARTESIAN_POINT('polyline point',(-13.5750109761846,26.6650643519839,
6.40054828832231));
#4201=CARTESIAN_POINT('polyline point',(-13.5750109761846,36.5154037757173,
6.40054828832231));
#4202=CARTESIAN_POINT('polyline point',(-13.5750109761836,36.3574704022525,
6.40054828832231));
#4203=CARTESIAN_POINT('polyline point',(-13.5750109761846,29.2147249282503,
6.40054828832231));
#4204=CARTESIAN_POINT('polyline point',(-13.5750109761845,29.3643855045172,
6.40054828832231));
#4205=CARTESIAN_POINT('polyline point',(-9.97501097618233,67.8044041802053,
6.40054828832231));
#4206=CARTESIAN_POINT('polyline point',(-13.5750109761831,67.8044041802054,
6.40054828832231));
#4207=CARTESIAN_POINT('polyline point',(-7.17501097618232,67.8044041802053,
6.40054828832231));
#4208=CARTESIAN_POINT('polyline point',(-3.57501097618247,67.8044041802052,
6.40054828832231));
#4209=CARTESIAN_POINT('polyline point',(-13.5750109761846,39.2147249282503,
6.40054828832231));
#4210=CARTESIAN_POINT('polyline point',(-13.5750109761845,39.3643855045171,
6.40054828832231));
#4211=CARTESIAN_POINT('',(0.,0.,6.40054828832231));
#4212=CARTESIAN_POINT('polyline point',(-7.76288578976475,29.9227962592634,
6.40054828832231));
#4213=CARTESIAN_POINT('polyline point',(-10.9628857897679,29.0427962592632,
6.40054828832231));
#4214=CARTESIAN_POINT('polyline point',(-11.9750109761846,29.8141605735062,
6.40054828832231));
#4215=CARTESIAN_POINT('polyline point',(-11.9750109761846,36.4650643519864,
6.40054828832231));
#4216=CARTESIAN_POINT('polyline point',(-7.97501097618122,46.0650643519863,
6.40054828832231));
#4217=CARTESIAN_POINT('polyline point',(-11.1750109761847,46.0650643519863,
6.40054828832231));
#4218=CARTESIAN_POINT('polyline point',(-7.97501097618115,47.6650643519802,
6.40054828832231));
#4219=CARTESIAN_POINT('polyline point',(-11.1750109761847,47.6650643519802,
6.40054828832231));
#4220=CARTESIAN_POINT('polyline point',(-11.1750109761847,38.8650643519803,
6.40054828832231));
#4221=CARTESIAN_POINT('polyline point',(-7.97501097618131,38.8650643519802,
6.40054828832231));
#4222=CARTESIAN_POINT('polyline point',(-11.1750109761846,37.2650643519864,
6.40054828832231));
#4223=CARTESIAN_POINT('polyline point',(-7.97501097618134,37.2650643519863,
6.40054828832231));
#4224=CARTESIAN_POINT('polyline point',(-11.1750109761847,54.8650643519864,
6.40054828832231));
#4225=CARTESIAN_POINT('polyline point',(-7.97501097618106,54.8650643519863,
6.40054828832231));
#4226=CARTESIAN_POINT('polyline point',(-11.1750109761847,56.4650643519803,
6.40054828832231));
#4227=CARTESIAN_POINT('polyline point',(-7.97501097618101,56.4650643519802,
6.40054828832231));
#4228=CARTESIAN_POINT('polyline point',(-11.1750109761847,63.6650643519864,
6.40054828832231));
#4229=CARTESIAN_POINT('polyline point',(-7.97501097618092,63.6650643519863,
6.40054828832231));
#4230=CARTESIAN_POINT('polyline point',(-11.9750109761846,39.6650643519803,
6.40054828832231));
#4231=CARTESIAN_POINT('polyline point',(-11.9750109761846,45.2650643519863,
6.40054828832231));
#4232=CARTESIAN_POINT('polyline point',(-7.1750109761812,45.2650643519863,
6.40054828832231));
#4233=CARTESIAN_POINT('polyline point',(-7.17501097618131,39.6650643519802,
6.40054828832231));
#4234=CARTESIAN_POINT('polyline point',(-7.17501097618106,54.0650643519863,
6.40054828832231));
#4235=CARTESIAN_POINT('polyline point',(-7.17501097618115,48.4650643519802,
6.40054828832231));
#4236=CARTESIAN_POINT('polyline point',(-11.9750109761847,48.4650643519802,
6.40054828832231));
#4237=CARTESIAN_POINT('polyline point',(-11.9750109761847,54.0650643519864,
6.40054828832231));
#4238=CARTESIAN_POINT('polyline point',(-7.17501097618094,62.8650643519863,
6.40054828832231));
#4239=CARTESIAN_POINT('polyline point',(-7.17501097618102,57.2650643519802,
6.40054828832231));
#4240=CARTESIAN_POINT('polyline point',(-11.9750109761847,57.2650643519803,
6.40054828832231));
#4241=CARTESIAN_POINT('polyline point',(-11.9750109761847,62.8650643519864,
6.40054828832231));
#4242=CARTESIAN_POINT('Origin',(-11.1750109761846,29.8141605735062,6.40054828832231));
#4243=CARTESIAN_POINT('',(-10.9628857897679,29.0427962592632,6.40054828832231));
#4244=CARTESIAN_POINT('',(-11.9750109761846,29.8141605735062,6.40054828832231));
#4245=CARTESIAN_POINT('Origin',(-11.1750109761846,36.4650643519864,6.40054828832231));
#4246=CARTESIAN_POINT('',(-11.9750109761846,36.4650643519864,6.40054828832231));
#4247=CARTESIAN_POINT('',(-11.1750109761846,37.2650643519864,6.40054828832231));
#4248=CARTESIAN_POINT('Origin',(-11.1750109761846,39.6650643519803,6.40054828832231));
#4249=CARTESIAN_POINT('',(-11.1750109761846,38.8650643519803,6.40054828832231));
#4250=CARTESIAN_POINT('',(-11.9750109761846,39.6650643519803,6.40054828832231));
#4251=CARTESIAN_POINT('Origin',(-11.1750109761847,45.2650643519863,6.40054828832231));
#4252=CARTESIAN_POINT('',(-11.9750109761847,45.2650643519863,6.40054828832231));
#4253=CARTESIAN_POINT('',(-11.1750109761847,46.0650643519863,6.40054828832231));
#4254=CARTESIAN_POINT('Origin',(-11.1750109761847,48.4650643519802,6.40054828832231));
#4255=CARTESIAN_POINT('',(-11.1750109761847,47.6650643519802,6.40054828832231));
#4256=CARTESIAN_POINT('',(-11.9750109761847,48.4650643519802,6.40054828832231));
#4257=CARTESIAN_POINT('Origin',(-7.97501097618106,54.0650643519863,6.40054828832231));
#4258=CARTESIAN_POINT('',(-7.97501097618107,54.8650643519863,6.40054828832231));
#4259=CARTESIAN_POINT('',(-7.17501097618106,54.0650643519863,6.40054828832231));
#4260=CARTESIAN_POINT('Origin',(-11.1750109761847,54.0650643519864,6.40054828832231));
#4261=CARTESIAN_POINT('',(-11.9750109761847,54.0650643519864,6.40054828832231));
#4262=CARTESIAN_POINT('',(-11.1750109761847,54.8650643519864,6.40054828832231));
#4263=CARTESIAN_POINT('Origin',(-11.1750109761847,57.2650643519803,6.40054828832231));
#4264=CARTESIAN_POINT('',(-11.1750109761847,56.4650643519803,6.40054828832231));
#4265=CARTESIAN_POINT('',(-11.9750109761847,57.2650643519803,6.40054828832231));
#4266=CARTESIAN_POINT('Origin',(-7.97501097618101,57.2650643519802,6.40054828832231));
#4267=CARTESIAN_POINT('',(-7.17501097618101,57.2650643519802,6.40054828832231));
#4268=CARTESIAN_POINT('',(-7.97501097618099,56.4650643519802,6.40054828832231));
#4269=CARTESIAN_POINT('Origin',(-7.97501097618092,62.8650643519863,6.40054828832231));
#4270=CARTESIAN_POINT('',(-7.97501097618093,63.6650643519863,6.40054828832231));
#4271=CARTESIAN_POINT('',(-7.17501097618092,62.8650643519863,6.40054828832231));
#4272=CARTESIAN_POINT('Origin',(-11.1750109761847,62.8650643519864,6.40054828832231));
#4273=CARTESIAN_POINT('',(-11.9750109761847,62.8650643519864,6.40054828832231));
#4274=CARTESIAN_POINT('',(-11.1750109761848,63.6650643519864,6.40054828832231));
#4275=CARTESIAN_POINT('Origin',(10.4249890238176,61.804404180205,6.40054828832231));
#4276=CARTESIAN_POINT('',(10.424988892833,66.2044041802051,6.40054828832231));
#4277=CARTESIAN_POINT('',(10.4249887687478,57.404404180205,6.40054828832231));
#4278=CARTESIAN_POINT('polyline point',(-3.97501097618337,58.2044041802052,
6.40054828832231));
#4279=CARTESIAN_POINT('polyline point',(-3.97501097618326,65.4044041802075,
6.40054828832231));
#4280=CARTESIAN_POINT('polyline point',(0.497090640466453,58.1097586927482,
6.40054828832231));
#4281=CARTESIAN_POINT('polyline point',(3.10823516135931,60.3191886997918,
6.40054828832231));
#4282=CARTESIAN_POINT('polyline point',(5.58523681847982,62.4151132052908,
6.40054828832231));
#4283=CARTESIAN_POINT('polyline point',(9.83978221944447,66.0151132052933,
6.40054828832231));
#4284=CARTESIAN_POINT('polyline point',(-2.5898043027912,57.5936951551191,
6.40054828832231));
#4285=CARTESIAN_POINT('polyline point',(1.66474109817077,61.1936951551194,
6.40054828832231));
#4286=CARTESIAN_POINT('polyline point',(4.14174275529129,63.2896196606184,
6.40054828832231));
#4287=CARTESIAN_POINT('polyline point',(6.7528872761868,65.4990496676643,
6.40054828832231));
#4288=CARTESIAN_POINT('polyline point',(-2.58980430279072,66.0151132052934,
6.40054828832231));
#4289=CARTESIAN_POINT('polyline point',(1.66474109817095,62.4151132052913,
6.40054828832231));
#4290=CARTESIAN_POINT('polyline point',(4.14174275529083,60.3191886997916,
6.40054828832231));
#4291=CARTESIAN_POINT('polyline point',(6.75288727618224,58.109758692748,
6.40054828832231));
#4292=CARTESIAN_POINT('polyline point',(0.497090640465725,65.4990496676644,
6.40054828832231));
#4293=CARTESIAN_POINT('polyline point',(3.10823516135978,63.2896196606185,
6.40054828832231));
#4294=CARTESIAN_POINT('polyline point',(5.58523681847964,61.1936951551188,
6.40054828832231));
#4295=CARTESIAN_POINT('polyline point',(9.83978221943866,57.5936951551191,
6.40054828832231));
#4296=CARTESIAN_POINT('polyline point',(-3.17501097618326,66.2044041802075,
6.40054828832231));
#4297=CARTESIAN_POINT('polyline point',(-3.10655809975655,66.2044041802075,
6.40054828832231));
#4298=CARTESIAN_POINT('polyline point',(0.755467538948658,66.2044041802074,
6.40054828832231));
#4299=CARTESIAN_POINT('polyline point',(6.49451037770397,66.2044041802073,
6.40054828832231));
#4300=CARTESIAN_POINT('polyline point',(10.3565360164102,66.2044041802072,
6.40054828832231));
#4301=CARTESIAN_POINT('polyline point',(10.424988892833,66.2044041802073,
6.40054828832231));
#4302=CARTESIAN_POINT('polyline point',(10.4249887687478,57.404404180205,
6.40054828832231));
#4303=CARTESIAN_POINT('polyline point',(10.3565360164045,57.404404180205,
6.40054828832231));
#4304=CARTESIAN_POINT('polyline point',(6.4945103776993,57.404404180205,
6.40054828832231));
#4305=CARTESIAN_POINT('polyline point',(0.755467538949279,57.4044041802051,
6.40054828832231));
#4306=CARTESIAN_POINT('polyline point',(-3.10655809975689,57.4044041802052,
6.40054828832231));
#4307=CARTESIAN_POINT('polyline point',(-3.17501097618338,57.4044041802052,
6.40054828832231));
#4308=CARTESIAN_POINT('Origin',(-3.17501097618326,65.4044041802075,6.40054828832231));
#4309=CARTESIAN_POINT('',(-3.97501097618326,65.4044041802075,6.40054828832231));
#4310=CARTESIAN_POINT('',(-3.17501097618327,66.2044041802075,6.40054828832231));
#4311=CARTESIAN_POINT('Origin',(-3.17501097618338,58.2044041802052,6.40054828832231));
#4312=CARTESIAN_POINT('',(-3.17501097618337,57.4044041802052,6.40054828832231));
#4313=CARTESIAN_POINT('',(-3.97501097618338,58.2044041802052,6.40054828832231));
#4314=CARTESIAN_POINT('Origin',(1.14798730120512,61.8044041802054,6.40054828832231));
#4315=CARTESIAN_POINT('',(1.66474109817097,62.4151132052913,6.40054828832231));
#4316=CARTESIAN_POINT('',(1.66474109817079,61.1936951551194,6.40054828832231));
#4317=CARTESIAN_POINT('Origin',(3.624988958325,59.7084796747057,6.40054828832231));
#4318=CARTESIAN_POINT('',(3.10823516135933,60.3191886997918,6.40054828832231));
#4319=CARTESIAN_POINT('',(4.14174275529083,60.3191886997916,6.40054828832231));
#4320=CARTESIAN_POINT('Origin',(3.62498895832561,63.9003286857044,6.40054828832231));
#4321=CARTESIAN_POINT('',(4.14174275529129,63.2896196606184,6.40054828832231));
#4322=CARTESIAN_POINT('',(3.10823516135975,63.2896196606185,6.40054828832231));
#4323=CARTESIAN_POINT('Origin',(6.10199061544549,61.8044041802047,6.40054828832231));
#4324=CARTESIAN_POINT('',(5.58523681847963,61.1936951551188,6.40054828832231));
#4325=CARTESIAN_POINT('',(5.58523681847981,62.4151132052908,6.40054828832231));
#4326=CARTESIAN_POINT('Origin',(-3.10655809975689,58.2044041802052,6.40054828832231));
#4327=CARTESIAN_POINT('',(-2.58980430279114,57.593695155119,6.40054828832231));
#4328=CARTESIAN_POINT('',(-3.10655809975688,57.4044041802051,6.40054828832231));
#4329=CARTESIAN_POINT('Origin',(-3.10655809975655,65.4044041802075,6.40054828832231));
#4330=CARTESIAN_POINT('',(-3.10655809975656,66.2044041802075,6.40054828832231));
#4331=CARTESIAN_POINT('',(-2.5898043027907,66.0151132052934,6.40054828832231));
#4332=CARTESIAN_POINT('Origin',(10.3565360164045,58.204404180205,6.40054828832231));
#4333=CARTESIAN_POINT('',(10.3565360164045,57.4044041802051,6.40054828832231));
#4334=CARTESIAN_POINT('',(9.83978221943871,57.5936951551191,6.40054828832231));
#4335=CARTESIAN_POINT('Origin',(10.3565360164102,65.4044041802072,6.40054828832231));
#4336=CARTESIAN_POINT('',(9.83978221944451,66.0151132052933,6.40054828832231));
#4337=CARTESIAN_POINT('',(10.3565360164101,66.2044041802072,6.40054828832231));
#4338=CARTESIAN_POINT('Origin',(0.75546753894864,65.8044041802074,6.40054828832231));
#4339=CARTESIAN_POINT('',(0.497090640465703,65.4990496676644,6.40054828832231));
#4340=CARTESIAN_POINT('',(0.755467538948633,66.2044041802074,6.40054828832231));
#4341=CARTESIAN_POINT('Origin',(6.49451037770396,65.8044041802073,6.40054828832231));
#4342=CARTESIAN_POINT('',(6.49451037770395,66.2044041802073,6.40054828832231));
#4343=CARTESIAN_POINT('',(6.7528872761868,65.4990496676643,6.40054828832231));
#4344=CARTESIAN_POINT('Origin',(6.4945103776993,57.804404180205,6.40054828832231));
#4345=CARTESIAN_POINT('',(6.75288727618223,58.109758692748,6.40054828832231));
#4346=CARTESIAN_POINT('',(6.49451037769931,57.404404180205,6.40054828832231));
#4347=CARTESIAN_POINT('Origin',(0.755467538949279,57.8044041802051,6.40054828832231));
#4348=CARTESIAN_POINT('',(0.755467538949286,57.4044041802051,6.40054828832231));
#4349=CARTESIAN_POINT('',(0.497090640466443,58.1097586927482,6.40054828832231));
#4350=CARTESIAN_POINT('polyline point',(-7.17501097618134,36.4650643519863,
6.40054828832231));
#4351=CARTESIAN_POINT('polyline point',(-7.17501097618142,30.6941605735064,
6.40054828832231));
#4352=CARTESIAN_POINT('Origin',(-7.97501097618142,30.6941605735064,6.40054828832231));
#4353=CARTESIAN_POINT('',(-7.17501097618138,30.6941605735064,6.40054828832231));
#4354=CARTESIAN_POINT('',(-7.76288578976472,29.9227962592633,6.40054828832231));
#4355=CARTESIAN_POINT('Origin',(-7.97501097618136,36.4650643519863,6.40054828832231));
#4356=CARTESIAN_POINT('',(-7.97501097618137,37.2650643519863,6.40054828832231));
#4357=CARTESIAN_POINT('',(-7.17501097618135,36.4650643519863,6.40054828832231));
#4358=CARTESIAN_POINT('Origin',(-7.97501097618129,39.6650643519802,6.40054828832231));
#4359=CARTESIAN_POINT('',(-7.17501097618131,39.6650643519802,6.40054828832231));
#4360=CARTESIAN_POINT('',(-7.97501097618128,38.8650643519802,6.40054828832231));
#4361=CARTESIAN_POINT('Origin',(-7.9750109761812,45.2650643519863,6.40054828832231));
#4362=CARTESIAN_POINT('',(-7.97501097618122,46.0650643519863,6.40054828832231));
#4363=CARTESIAN_POINT('',(-7.17501097618121,45.2650643519863,6.40054828832231));
#4364=CARTESIAN_POINT('Origin',(-7.97501097618115,48.4650643519802,6.40054828832231));
#4365=CARTESIAN_POINT('',(-7.17501097618118,48.4650643519802,6.40054828832231));
#4366=CARTESIAN_POINT('',(-7.97501097618114,47.6650643519803,6.40054828832231));
#4367=CARTESIAN_POINT('',(0.,0.,6.40054828832231));
#4368=CARTESIAN_POINT('Origin',(-15.4750109761844,47.8650643519839,9.40054828832231));
#4369=CARTESIAN_POINT('Origin',(-15.4750109761846,37.8650643519839,9.40054828832231));
#4370=CARTESIAN_POINT('Origin',(-15.4750109761848,27.8650643519839,9.40054828832231));
#4371=CARTESIAN_POINT('',(0.,0.,9.40054828832231));
#4372=UNCERTAINTY_MEASURE_WITH_UNIT(LENGTH_MEASURE(0.01),#4376,
'DISTANCE_ACCURACY_VALUE',
'Maximum model space distance between geometric entities at asserted c
onnectivities');
#4373=UNCERTAINTY_MEASURE_WITH_UNIT(LENGTH_MEASURE(0.01),#4376,
'DISTANCE_ACCURACY_VALUE',
'Maximum model space distance between geometric entities at asserted c
onnectivities');
#4374=(
GEOMETRIC_REPRESENTATION_CONTEXT(3)
GLOBAL_UNCERTAINTY_ASSIGNED_CONTEXT((#4372))
GLOBAL_UNIT_ASSIGNED_CONTEXT((#4376,#4378,#4379))
REPRESENTATION_CONTEXT('','3D')
);
#4375=(
GEOMETRIC_REPRESENTATION_CONTEXT(3)
GLOBAL_UNCERTAINTY_ASSIGNED_CONTEXT((#4373))
GLOBAL_UNIT_ASSIGNED_CONTEXT((#4376,#4378,#4379))
REPRESENTATION_CONTEXT('','3D')
);
#4376=(
LENGTH_UNIT()
NAMED_UNIT(*)
SI_UNIT(.MILLI.,.METRE.)
);
#4377=(
LENGTH_UNIT()
NAMED_UNIT(*)
SI_UNIT(.CENTI.,.METRE.)
);
#4378=(
NAMED_UNIT(*)
PLANE_ANGLE_UNIT()
SI_UNIT($,.RADIAN.)
);
#4379=(
NAMED_UNIT(*)
SI_UNIT($,.STERADIAN.)
SOLID_ANGLE_UNIT()
);
#4380=SHAPE_DEFINITION_REPRESENTATION(#4381,#4382);
#4381=PRODUCT_DEFINITION_SHAPE('',$,#4384);
#4382=SHAPE_REPRESENTATION('',(#2475),#4374);
#4383=PRODUCT_DEFINITION_CONTEXT('part definition',#4388,'design');
#4384=PRODUCT_DEFINITION('ATT_Clamp mount_Support_V01',
'ATT_Clamp mount_Support_V01',#4385,#4383);
#4385=PRODUCT_DEFINITION_FORMATION('',$,#4390);
#4386=PRODUCT_RELATED_PRODUCT_CATEGORY('ATT_Clamp mount_Support_V01',
'ATT_Clamp mount_Support_V01',(#4390));
#4387=APPLICATION_PROTOCOL_DEFINITION('international standard',
'ap242_managed_model_based_3d_engineering',2011,#4388);
#4388=APPLICATION_CONTEXT('Managed model based 3d engineering');
#4389=PRODUCT_CONTEXT('part definition',#4388,'mechanical');
#4390=PRODUCT('ATT_Clamp mount_Support_V01',
'ATT_Clamp mount_Support_V01',$,(#4389));
#4391=PRESENTATION_STYLE_ASSIGNMENT((#4400));
#4392=PRESENTATION_STYLE_ASSIGNMENT((#4401));
#4393=PRESENTATION_STYLE_ASSIGNMENT((#4402));
#4394=PRESENTATION_STYLE_ASSIGNMENT((NULL_STYLE(.NULL.)));
#4395=PRESENTATION_STYLE_ASSIGNMENT((NULL_STYLE(.NULL.)));
#4396=PRESENTATION_STYLE_ASSIGNMENT((NULL_STYLE(.NULL.)));
#4397=PRESENTATION_STYLE_ASSIGNMENT((NULL_STYLE(.NULL.)));
#4398=PRESENTATION_STYLE_ASSIGNMENT((NULL_STYLE(.NULL.)));
#4399=PRESENTATION_STYLE_ASSIGNMENT((NULL_STYLE(.NULL.)));
#4400=SURFACE_STYLE_USAGE(.BOTH.,#4405);
#4401=SURFACE_STYLE_USAGE(.BOTH.,#4406);
#4402=SURFACE_STYLE_USAGE(.BOTH.,#4407);
#4403=SURFACE_STYLE_RENDERING_WITH_PROPERTIES($,#4417,(#4404));
#4404=SURFACE_STYLE_TRANSPARENT(0.);
#4405=SURFACE_SIDE_STYLE('',(#4408,#4403));
#4406=SURFACE_SIDE_STYLE('',(#4409));
#4407=SURFACE_SIDE_STYLE('',(#4410));
#4408=SURFACE_STYLE_FILL_AREA(#4411);
#4409=SURFACE_STYLE_FILL_AREA(#4412);
#4410=SURFACE_STYLE_FILL_AREA(#4413);
#4411=FILL_AREA_STYLE('',(#4414));
#4412=FILL_AREA_STYLE('',(#4415));
#4413=FILL_AREA_STYLE('',(#4416));
#4414=FILL_AREA_STYLE_COLOUR('',#4417);
#4415=FILL_AREA_STYLE_COLOUR('',#4418);
#4416=FILL_AREA_STYLE_COLOUR('',#4419);
#4417=COLOUR_RGB('',0.866666666666667,0.486274509803922,0.0588235294117647);
#4418=COLOUR_RGB('',1.,1.,0.);
#4419=COLOUR_RGB('',0.,0.,0.);
ENDSEC;
END-ISO-10303-21;
