# Supplementary material for: Approach to Standardized Material Characterization of the Human Lumbopelvic System: Testing and Evaluation
Source: Bioengineering (Basel). 2025 Aug 11;12(8):862. doi: 10.3390/bioengineering12080862 (PMC12383908; doi:10.3390/bioengineering12080862)
Supplement: Supplementary file 1 [file bioengineering-12-00862-s001.zip › File S2 Designs and auxiliaries/Models/ATT_Elastic_storage_holder-Holder-V01.stp]

ISO-10303-21;
HEADER;
/* Generated by software containing ST-Developer
 * from STEP Tools, Inc. (www.steptools.com) 
 */

FILE_DESCRIPTION(
/* description */ ('',
'CAx-IF Rec.Pracs.---Representation and Presentation of Product Manufa
cturing Information (PMI)---4.0---2014-10-13'),
/* implementation_level */ '2;1');

FILE_NAME(
/* name */ 
'D:\\Gebhardt\\Messeinrichtungen\\02_Zugversuch_Faszie\\Inventor_Final
\\ATT_Elastic_storage_holder\\ATT_Elastic_storage_holder-Holder-V01.st
p',
/* time_stamp */ '2022-08-04T14:50:24+02:00',
/* author */ ('Gebhardt, Marc'),
/* organization */ (''),
/* preprocessor_version */ 'ST-DEVELOPER v18.1',
/* originating_system */ 'Autodesk Inventor 2022',
/* authorisation */ '');

FILE_SCHEMA (('AP242_MANAGED_MODEL_BASED_3D_ENGINEERING_MIM_LF { 1 0 10303 442 1 1 4 }'));
ENDSEC;

DATA;
#10=CONSTRUCTIVE_GEOMETRY_REPRESENTATION_RELATIONSHIP('CGRR','None',#1637,
#11);
#11=CONSTRUCTIVE_GEOMETRY_REPRESENTATION('Supplemental geometry',(#45,#46),
#1629);
#12=MECHANICAL_DESIGN_AND_DRAUGHTING_RELATIONSHIP('Isometrisch','',#27,
#28);
#13=MECHANICAL_DESIGN_AND_DRAUGHTING_RELATIONSHIP('Vorne','',#29,#28);
#14=MECHANICAL_DESIGN_AND_DRAUGHTING_RELATIONSHIP('Oben','',#30,#28);
#15=MECHANICAL_DESIGN_AND_DRAUGHTING_RELATIONSHIP('Rechts','',#31,#28);
#16=MAPPED_ITEM('',#21,#1053);
#17=MAPPED_ITEM('',#22,#1054);
#18=MAPPED_ITEM('',#23,#1055);
#19=MAPPED_ITEM('',#24,#1056);
#20=MAPPED_ITEM('',#25,#1057);
#21=REPRESENTATION_MAP(#1053,#26);
#22=REPRESENTATION_MAP(#1054,#1637);
#23=REPRESENTATION_MAP(#1055,#26);
#24=REPRESENTATION_MAP(#1056,#26);
#25=REPRESENTATION_MAP(#1057,#26);
#26=ADVANCED_BREP_SHAPE_REPRESENTATION('Isometrisch',(#74),#1629);
#27=DRAUGHTING_MODEL('Isometrisch',(#16,#33),#1629);
#28=DRAUGHTING_MODEL('',(#17,#1054),#1629);
#29=DRAUGHTING_MODEL('Vorne',(#18,#34),#1629);
#30=DRAUGHTING_MODEL('Oben',(#19,#35),#1629);
#31=DRAUGHTING_MODEL('Rechts',(#20,#36),#1629);
#32=MECHANICAL_DESIGN_GEOMETRIC_PRESENTATION_REPRESENTATION('',(#58,#59,
#60,#61,#62,#63,#64,#65,#66,#67,#68,#69,#70,#71,#72),#1630);
#33=CAMERA_MODEL_D3('Isometrisch',#1045,#37);
#34=CAMERA_MODEL_D3('Vorne',#1047,#38);
#35=CAMERA_MODEL_D3('Oben',#1049,#39);
#36=CAMERA_MODEL_D3('Rechts',#1051,#40);
#37=VIEW_VOLUME(.PARALLEL.,#1612,16.9875424688562,0.,.F.,0.,.F.,.F.,#41);
#38=VIEW_VOLUME(.PARALLEL.,#1615,117.693146607172,0.,.F.,0.,.F.,.F.,#42);
#39=VIEW_VOLUME(.PARALLEL.,#1618,117.693146607172,0.,.F.,0.,.F.,.F.,#43);
#40=VIEW_VOLUME(.PARALLEL.,#1621,117.693146607172,0.,.F.,0.,.F.,.F.,#44);
#41=PLANAR_BOX('view window',27.8110236220472,20.,#1046);
#42=PLANAR_BOX('view window',27.8110236220472,20.,#1048);
#43=PLANAR_BOX('view window',27.8110236220472,20.,#1050);
#44=PLANAR_BOX('view window',27.8110236220472,20.,#1052);
#45=GEOMETRIC_CURVE_SET('Skizze1',(#50,#51,#52,#53,#54,#47,#55,#48,#56,
#57));
#46=GEOMETRIC_CURVE_SET('Skizze2',(#106,#1609));
#47=TRIMMED_CURVE('',#104,(#1597,PARAMETER_VALUE(4.71238898038469)),(#1598,
PARAMETER_VALUE(6.28318530717959)),.T.,.PARAMETER.);
#48=TRIMMED_CURVE('',#105,(#1602,PARAMETER_VALUE(0.)),(#1603,
PARAMETER_VALUE(1.5707963267949)),.T.,.PARAMETER.);
#49=INVISIBILITY((#59,#60,#61,#62,#63,#64,#65,#66,#67,#68,#69,#70,#71,#72));
#50=POLYLINE('',(#1586,#1587));
#51=POLYLINE('',(#1588,#1589));
#52=POLYLINE('',(#1590,#1591));
#53=POLYLINE('',(#1592,#1593));
#54=POLYLINE('',(#1594,#1595));
#55=POLYLINE('',(#1599,#1600));
#56=POLYLINE('',(#1604,#1605));
#57=POLYLINE('',(#1606,#1607));
#58=STYLED_ITEM('',(#1646),#74);
#59=STYLED_ITEM('',(#1647),#50);
#60=STYLED_ITEM('',(#1647),#51);
#61=STYLED_ITEM('',(#1647),#52);
#62=STYLED_ITEM('',(#1647),#53);
#63=STYLED_ITEM('',(#1647),#54);
#64=STYLED_ITEM('',(#1647),#47);
#65=STYLED_ITEM('',(#1647),#55);
#66=STYLED_ITEM('',(#1647),#48);
#67=STYLED_ITEM('',(#1647),#56);
#68=STYLED_ITEM('',(#1647),#57);
#69=STYLED_ITEM('',(#1647),#106);
#70=STYLED_ITEM('',(#1649),#1609);
#71=STYLED_ITEM('',(#1650),#45);
#72=STYLED_ITEM('',(#1651),#46);
#73=STYLED_ITEM('',(#1652),#17);
#74=MANIFOLD_SOLID_BREP('Volumenk\X\F6rper1',#947);
#75=CYLINDRICAL_SURFACE('',#986,4.05);
#76=CYLINDRICAL_SURFACE('',#998,4.05);
#77=CYLINDRICAL_SURFACE('',#1027,4.05);
#78=CYLINDRICAL_SURFACE('',#1032,10.);
#79=CYLINDRICAL_SURFACE('',#1038,4.05);
#80=FACE_BOUND('',#180,.T.);
#81=FACE_BOUND('',#194,.T.);
#82=CIRCLE('',#969,4.05);
#83=CIRCLE('',#970,4.65);
#84=CIRCLE('',#976,4.05);
#85=CIRCLE('',#977,4.65);
#86=CIRCLE('',#981,4.65);
#87=CIRCLE('',#982,4.65);
#88=CIRCLE('',#983,4.65);
#89=CIRCLE('',#984,10.4);
#90=CIRCLE('',#992,4.05);
#91=CIRCLE('',#993,4.65);
#92=CIRCLE('',#996,4.05);
#93=CIRCLE('',#1001,4.65);
#94=CIRCLE('',#1002,4.65);
#95=CIRCLE('',#1003,10.4);
#96=CIRCLE('',#1007,4.05);
#97=CIRCLE('',#1013,4.05);
#98=CIRCLE('',#1021,4.05);
#99=CIRCLE('',#1025,4.05);
#100=CIRCLE('',#1030,10.);
#101=CIRCLE('',#1031,10.);
#102=CIRCLE('',#1033,10.);
#103=CIRCLE('',#1034,10.);
#104=CIRCLE('',#1042,4.05);
#105=CIRCLE('',#1043,4.05);
#106=CIRCLE('',#1044,10.);
#107=CONICAL_SURFACE('',#968,4.35,0.785398163397451);
#108=CONICAL_SURFACE('',#975,4.35,0.785398163397451);
#109=CONICAL_SURFACE('',#991,4.35,0.785398163397451);
#110=CONICAL_SURFACE('',#995,4.35,0.785398163397451);
#111=CONICAL_SURFACE('',#1006,4.35,0.785398163397451);
#112=CONICAL_SURFACE('',#1012,4.35,0.785398163397451);
#113=CONICAL_SURFACE('',#1020,4.35,0.785398163397451);
#114=CONICAL_SURFACE('',#1024,4.35,0.785398163397451);
#115=CONICAL_SURFACE('',#1029,10.2,0.785398163397449);
#116=CONICAL_SURFACE('',#1035,10.2,0.785398163397449);
#117=FACE_OUTER_BOUND('',#170,.T.);
#118=FACE_OUTER_BOUND('',#171,.T.);
#119=FACE_OUTER_BOUND('',#172,.T.);
#120=FACE_OUTER_BOUND('',#173,.T.);
#121=FACE_OUTER_BOUND('',#174,.T.);
#122=FACE_OUTER_BOUND('',#175,.T.);
#123=FACE_OUTER_BOUND('',#176,.T.);
#124=FACE_OUTER_BOUND('',#177,.T.);
#125=FACE_OUTER_BOUND('',#178,.T.);
#126=FACE_OUTER_BOUND('',#179,.T.);
#127=FACE_OUTER_BOUND('',#181,.T.);
#128=FACE_OUTER_BOUND('',#182,.T.);
#129=FACE_OUTER_BOUND('',#183,.T.);
#130=FACE_OUTER_BOUND('',#184,.T.);
#131=FACE_OUTER_BOUND('',#185,.T.);
#132=FACE_OUTER_BOUND('',#186,.T.);
#133=FACE_OUTER_BOUND('',#187,.T.);
#134=FACE_OUTER_BOUND('',#188,.T.);
#135=FACE_OUTER_BOUND('',#189,.T.);
#136=FACE_OUTER_BOUND('',#190,.T.);
#137=FACE_OUTER_BOUND('',#191,.T.);
#138=FACE_OUTER_BOUND('',#192,.T.);
#139=FACE_OUTER_BOUND('',#193,.T.);
#140=FACE_OUTER_BOUND('',#195,.T.);
#141=FACE_OUTER_BOUND('',#196,.T.);
#142=FACE_OUTER_BOUND('',#197,.T.);
#143=FACE_OUTER_BOUND('',#198,.T.);
#144=FACE_OUTER_BOUND('',#199,.T.);
#145=FACE_OUTER_BOUND('',#200,.T.);
#146=FACE_OUTER_BOUND('',#201,.T.);
#147=FACE_OUTER_BOUND('',#202,.T.);
#148=FACE_OUTER_BOUND('',#203,.T.);
#149=FACE_OUTER_BOUND('',#204,.T.);
#150=FACE_OUTER_BOUND('',#205,.T.);
#151=FACE_OUTER_BOUND('',#206,.T.);
#152=FACE_OUTER_BOUND('',#207,.T.);
#153=FACE_OUTER_BOUND('',#208,.T.);
#154=FACE_OUTER_BOUND('',#209,.T.);
#155=FACE_OUTER_BOUND('',#210,.T.);
#156=FACE_OUTER_BOUND('',#211,.T.);
#157=FACE_OUTER_BOUND('',#212,.T.);
#158=FACE_OUTER_BOUND('',#213,.T.);
#159=FACE_OUTER_BOUND('',#214,.T.);
#160=FACE_OUTER_BOUND('',#215,.T.);
#161=FACE_OUTER_BOUND('',#216,.T.);
#162=FACE_OUTER_BOUND('',#217,.T.);
#163=FACE_OUTER_BOUND('',#218,.T.);
#164=FACE_OUTER_BOUND('',#219,.T.);
#165=FACE_OUTER_BOUND('',#220,.T.);
#166=FACE_OUTER_BOUND('',#221,.T.);
#167=FACE_OUTER_BOUND('',#222,.T.);
#168=FACE_OUTER_BOUND('',#223,.T.);
#169=FACE_OUTER_BOUND('',#224,.T.);
#170=EDGE_LOOP('',(#614,#615,#616,#617));
#171=EDGE_LOOP('',(#618,#619,#620,#621));
#172=EDGE_LOOP('',(#622,#623,#624,#625));
#173=EDGE_LOOP('',(#626,#627,#628,#629));
#174=EDGE_LOOP('',(#630,#631,#632,#633));
#175=EDGE_LOOP('',(#634,#635,#636,#637));
#176=EDGE_LOOP('',(#638,#639,#640,#641));
#177=EDGE_LOOP('',(#642,#643,#644,#645));
#178=EDGE_LOOP('',(#646,#647,#648,#649));
#179=EDGE_LOOP('',(#650,#651,#652,#653,#654,#655,#656,#657,#658,#659,#660,
#661,#662,#663,#664,#665));
#180=EDGE_LOOP('',(#666));
#181=EDGE_LOOP('',(#667,#668,#669,#670));
#182=EDGE_LOOP('',(#671,#672,#673,#674));
#183=EDGE_LOOP('',(#675,#676,#677,#678));
#184=EDGE_LOOP('',(#679,#680,#681,#682));
#185=EDGE_LOOP('',(#683,#684,#685,#686));
#186=EDGE_LOOP('',(#687,#688,#689,#690));
#187=EDGE_LOOP('',(#691,#692,#693,#694));
#188=EDGE_LOOP('',(#695,#696,#697,#698));
#189=EDGE_LOOP('',(#699,#700,#701,#702));
#190=EDGE_LOOP('',(#703,#704,#705,#706));
#191=EDGE_LOOP('',(#707,#708,#709,#710));
#192=EDGE_LOOP('',(#711,#712,#713,#714));
#193=EDGE_LOOP('',(#715,#716,#717,#718,#719,#720,#721,#722,#723,#724,#725,
#726,#727,#728,#729,#730));
#194=EDGE_LOOP('',(#731));
#195=EDGE_LOOP('',(#732,#733,#734,#735));
#196=EDGE_LOOP('',(#736,#737,#738,#739));
#197=EDGE_LOOP('',(#740,#741,#742,#743));
#198=EDGE_LOOP('',(#744,#745,#746,#747));
#199=EDGE_LOOP('',(#748,#749,#750,#751));
#200=EDGE_LOOP('',(#752,#753,#754,#755));
#201=EDGE_LOOP('',(#756,#757,#758,#759));
#202=EDGE_LOOP('',(#760,#761,#762,#763));
#203=EDGE_LOOP('',(#764,#765,#766,#767));
#204=EDGE_LOOP('',(#768,#769,#770,#771));
#205=EDGE_LOOP('',(#772,#773,#774,#775));
#206=EDGE_LOOP('',(#776,#777,#778,#779));
#207=EDGE_LOOP('',(#780,#781,#782,#783));
#208=EDGE_LOOP('',(#784,#785,#786,#787));
#209=EDGE_LOOP('',(#788,#789,#790,#791));
#210=EDGE_LOOP('',(#792,#793,#794,#795));
#211=EDGE_LOOP('',(#796,#797,#798,#799));
#212=EDGE_LOOP('',(#800,#801,#802,#803));
#213=EDGE_LOOP('',(#804,#805,#806,#807));
#214=EDGE_LOOP('',(#808,#809,#810,#811));
#215=EDGE_LOOP('',(#812,#813,#814,#815));
#216=EDGE_LOOP('',(#816,#817,#818,#819,#820));
#217=EDGE_LOOP('',(#821,#822,#823,#824,#825,#826));
#218=EDGE_LOOP('',(#827,#828,#829,#830,#831));
#219=EDGE_LOOP('',(#832,#833,#834,#835));
#220=EDGE_LOOP('',(#836,#837,#838,#839));
#221=EDGE_LOOP('',(#840,#841,#842,#843));
#222=EDGE_LOOP('',(#844,#845,#846,#847));
#223=EDGE_LOOP('',(#848,#849,#850,#851));
#224=EDGE_LOOP('',(#852,#853,#854,#855));
#225=LINE('',#1345,#324);
#226=LINE('',#1347,#325);
#227=LINE('',#1349,#326);
#228=LINE('',#1350,#327);
#229=LINE('',#1354,#328);
#230=LINE('',#1359,#329);
#231=LINE('',#1361,#330);
#232=LINE('',#1362,#331);
#233=LINE('',#1365,#332);
#234=LINE('',#1367,#333);
#235=LINE('',#1368,#334);
#236=LINE('',#1371,#335);
#237=LINE('',#1373,#336);
#238=LINE('',#1374,#337);
#239=LINE('',#1377,#338);
#240=LINE('',#1379,#339);
#241=LINE('',#1380,#340);
#242=LINE('',#1384,#341);
#243=LINE('',#1388,#342);
#244=LINE('',#1389,#343);
#245=LINE('',#1392,#344);
#246=LINE('',#1394,#345);
#247=LINE('',#1395,#346);
#248=LINE('',#1398,#347);
#249=LINE('',#1400,#348);
#250=LINE('',#1404,#349);
#251=LINE('',#1406,#350);
#252=LINE('',#1408,#351);
#253=LINE('',#1412,#352);
#254=LINE('',#1414,#353);
#255=LINE('',#1416,#354);
#256=LINE('',#1419,#355);
#257=LINE('',#1423,#356);
#258=LINE('',#1425,#357);
#259=LINE('',#1428,#358);
#260=LINE('',#1430,#359);
#261=LINE('',#1431,#360);
#262=LINE('',#1434,#361);
#263=LINE('',#1435,#362);
#264=LINE('',#1438,#363);
#265=LINE('',#1440,#364);
#266=LINE('',#1442,#365);
#267=LINE('',#1443,#366);
#268=LINE('',#1446,#367);
#269=LINE('',#1448,#368);
#270=LINE('',#1449,#369);
#271=LINE('',#1453,#370);
#272=LINE('',#1457,#371);
#273=LINE('',#1458,#372);
#274=LINE('',#1461,#373);
#275=LINE('',#1464,#374);
#276=LINE('',#1466,#375);
#277=LINE('',#1467,#376);
#278=LINE('',#1471,#377);
#279=LINE('',#1473,#378);
#280=LINE('',#1477,#379);
#281=LINE('',#1479,#380);
#282=LINE('',#1481,#381);
#283=LINE('',#1485,#382);
#284=LINE('',#1486,#383);
#285=LINE('',#1490,#384);
#286=LINE('',#1494,#385);
#287=LINE('',#1495,#386);
#288=LINE('',#1496,#387);
#289=LINE('',#1499,#388);
#290=LINE('',#1503,#389);
#291=LINE('',#1504,#390);
#292=LINE('',#1507,#391);
#293=LINE('',#1508,#392);
#294=LINE('',#1509,#393);
#295=LINE('',#1512,#394);
#296=LINE('',#1513,#395);
#297=LINE('',#1516,#396);
#298=LINE('',#1517,#397);
#299=LINE('',#1520,#398);
#300=LINE('',#1523,#399);
#301=LINE('',#1525,#400);
#302=LINE('',#1527,#401);
#303=LINE('',#1529,#402);
#304=LINE('',#1531,#403);
#305=LINE('',#1533,#404);
#306=LINE('',#1534,#405);
#307=LINE('',#1538,#406);
#308=LINE('',#1539,#407);
#309=LINE('',#1540,#408);
#310=LINE('',#1543,#409);
#311=LINE('',#1544,#410);
#312=LINE('',#1547,#411);
#313=LINE('',#1550,#412);
#314=LINE('',#1553,#413);
#315=LINE('',#1554,#414);
#316=LINE('',#1557,#415);
#317=LINE('',#1560,#416);
#318=LINE('',#1562,#417);
#319=LINE('',#1563,#418);
#320=LINE('',#1567,#419);
#321=LINE('',#1573,#420);
#322=LINE('',#1578,#421);
#323=LINE('',#1582,#422);
#324=VECTOR('',#1062,10.);
#325=VECTOR('',#1063,10.);
#326=VECTOR('',#1064,10.);
#327=VECTOR('',#1065,10.);
#328=VECTOR('',#1068,10.);
#329=VECTOR('',#1075,10.);
#330=VECTOR('',#1076,10.);
#331=VECTOR('',#1077,10.);
#332=VECTOR('',#1080,10.);
#333=VECTOR('',#1081,10.);
#334=VECTOR('',#1082,10.);
#335=VECTOR('',#1085,10.);
#336=VECTOR('',#1086,10.);
#337=VECTOR('',#1087,10.);
#338=VECTOR('',#1090,10.);
#339=VECTOR('',#1091,10.);
#340=VECTOR('',#1092,10.);
#341=VECTOR('',#1095,10.);
#342=VECTOR('',#1102,10.);
#343=VECTOR('',#1103,10.);
#344=VECTOR('',#1106,10.);
#345=VECTOR('',#1107,10.);
#346=VECTOR('',#1108,10.);
#347=VECTOR('',#1111,10.);
#348=VECTOR('',#1112,10.);
#349=VECTOR('',#1115,10.);
#350=VECTOR('',#1116,10.);
#351=VECTOR('',#1117,10.);
#352=VECTOR('',#1120,10.);
#353=VECTOR('',#1121,10.);
#354=VECTOR('',#1122,10.);
#355=VECTOR('',#1125,10.);
#356=VECTOR('',#1130,10.);
#357=VECTOR('',#1133,10.);
#358=VECTOR('',#1136,10.);
#359=VECTOR('',#1137,10.);
#360=VECTOR('',#1138,10.);
#361=VECTOR('',#1141,10.);
#362=VECTOR('',#1142,10.);
#363=VECTOR('',#1145,10.);
#364=VECTOR('',#1146,10.);
#365=VECTOR('',#1147,10.);
#366=VECTOR('',#1148,10.);
#367=VECTOR('',#1151,10.);
#368=VECTOR('',#1152,10.);
#369=VECTOR('',#1153,10.);
#370=VECTOR('',#1156,10.);
#371=VECTOR('',#1163,10.);
#372=VECTOR('',#1164,10.);
#373=VECTOR('',#1167,10.);
#374=VECTOR('',#1172,10.);
#375=VECTOR('',#1175,10.);
#376=VECTOR('',#1176,10.);
#377=VECTOR('',#1181,10.);
#378=VECTOR('',#1182,10.);
#379=VECTOR('',#1185,10.);
#380=VECTOR('',#1186,10.);
#381=VECTOR('',#1187,10.);
#382=VECTOR('',#1190,10.);
#383=VECTOR('',#1191,10.);
#384=VECTOR('',#1196,10.);
#385=VECTOR('',#1199,10.);
#386=VECTOR('',#1200,10.);
#387=VECTOR('',#1201,10.);
#388=VECTOR('',#1204,10.);
#389=VECTOR('',#1209,10.);
#390=VECTOR('',#1210,10.);
#391=VECTOR('',#1213,10.);
#392=VECTOR('',#1214,10.);
#393=VECTOR('',#1215,10.);
#394=VECTOR('',#1218,10.);
#395=VECTOR('',#1219,10.);
#396=VECTOR('',#1222,10.);
#397=VECTOR('',#1223,10.);
#398=VECTOR('',#1226,10.);
#399=VECTOR('',#1231,10.);
#400=VECTOR('',#1234,10.);
#401=VECTOR('',#1237,10.);
#402=VECTOR('',#1240,10.);
#403=VECTOR('',#1241,10.);
#404=VECTOR('',#1242,10.);
#405=VECTOR('',#1243,10.);
#406=VECTOR('',#1246,10.);
#407=VECTOR('',#1247,10.);
#408=VECTOR('',#1248,10.);
#409=VECTOR('',#1251,10.);
#410=VECTOR('',#1252,10.);
#411=VECTOR('',#1255,10.);
#412=VECTOR('',#1260,10.);
#413=VECTOR('',#1263,10.);
#414=VECTOR('',#1264,10.);
#415=VECTOR('',#1267,10.);
#416=VECTOR('',#1272,10.);
#417=VECTOR('',#1275,10.);
#418=VECTOR('',#1276,10.);
#419=VECTOR('',#1281,10.2);
#420=VECTOR('',#1288,10.);
#421=VECTOR('',#1295,10.2);
#422=VECTOR('',#1302,10.);
#423=VERTEX_POINT('',#1343);
#424=VERTEX_POINT('',#1344);
#425=VERTEX_POINT('',#1346);
#426=VERTEX_POINT('',#1348);
#427=VERTEX_POINT('',#1352);
#428=VERTEX_POINT('',#1353);
#429=VERTEX_POINT('',#1358);
#430=VERTEX_POINT('',#1360);
#431=VERTEX_POINT('',#1364);
#432=VERTEX_POINT('',#1366);
#433=VERTEX_POINT('',#1370);
#434=VERTEX_POINT('',#1372);
#435=VERTEX_POINT('',#1376);
#436=VERTEX_POINT('',#1378);
#437=VERTEX_POINT('',#1382);
#438=VERTEX_POINT('',#1383);
#439=VERTEX_POINT('',#1391);
#440=VERTEX_POINT('',#1393);
#441=VERTEX_POINT('',#1397);
#442=VERTEX_POINT('',#1399);
#443=VERTEX_POINT('',#1401);
#444=VERTEX_POINT('',#1403);
#445=VERTEX_POINT('',#1405);
#446=VERTEX_POINT('',#1407);
#447=VERTEX_POINT('',#1409);
#448=VERTEX_POINT('',#1411);
#449=VERTEX_POINT('',#1413);
#450=VERTEX_POINT('',#1415);
#451=VERTEX_POINT('',#1417);
#452=VERTEX_POINT('',#1420);
#453=VERTEX_POINT('',#1427);
#454=VERTEX_POINT('',#1429);
#455=VERTEX_POINT('',#1433);
#456=VERTEX_POINT('',#1437);
#457=VERTEX_POINT('',#1439);
#458=VERTEX_POINT('',#1441);
#459=VERTEX_POINT('',#1445);
#460=VERTEX_POINT('',#1447);
#461=VERTEX_POINT('',#1451);
#462=VERTEX_POINT('',#1452);
#463=VERTEX_POINT('',#1460);
#464=VERTEX_POINT('',#1470);
#465=VERTEX_POINT('',#1472);
#466=VERTEX_POINT('',#1474);
#467=VERTEX_POINT('',#1476);
#468=VERTEX_POINT('',#1478);
#469=VERTEX_POINT('',#1480);
#470=VERTEX_POINT('',#1482);
#471=VERTEX_POINT('',#1484);
#472=VERTEX_POINT('',#1487);
#473=VERTEX_POINT('',#1492);
#474=VERTEX_POINT('',#1493);
#475=VERTEX_POINT('',#1498);
#476=VERTEX_POINT('',#1502);
#477=VERTEX_POINT('',#1506);
#478=VERTEX_POINT('',#1511);
#479=VERTEX_POINT('',#1515);
#480=VERTEX_POINT('',#1519);
#481=VERTEX_POINT('',#1530);
#482=VERTEX_POINT('',#1532);
#483=VERTEX_POINT('',#1536);
#484=VERTEX_POINT('',#1537);
#485=VERTEX_POINT('',#1542);
#486=VERTEX_POINT('',#1546);
#487=VERTEX_POINT('',#1552);
#488=VERTEX_POINT('',#1556);
#489=VERTEX_POINT('',#1566);
#490=VERTEX_POINT('',#1568);
#491=VERTEX_POINT('',#1572);
#492=VERTEX_POINT('',#1574);
#493=EDGE_CURVE('',#423,#424,#225,.T.);
#494=EDGE_CURVE('',#424,#425,#226,.T.);
#495=EDGE_CURVE('',#425,#426,#227,.T.);
#496=EDGE_CURVE('',#426,#423,#228,.T.);
#497=EDGE_CURVE('',#427,#428,#229,.T.);
#498=EDGE_CURVE('',#428,#425,#82,.T.);
#499=EDGE_CURVE('',#424,#427,#83,.T.);
#500=EDGE_CURVE('',#429,#428,#230,.T.);
#501=EDGE_CURVE('',#427,#430,#231,.T.);
#502=EDGE_CURVE('',#430,#429,#232,.T.);
#503=EDGE_CURVE('',#431,#423,#233,.T.);
#504=EDGE_CURVE('',#426,#432,#234,.T.);
#505=EDGE_CURVE('',#432,#431,#235,.T.);
#506=EDGE_CURVE('',#433,#429,#236,.T.);
#507=EDGE_CURVE('',#430,#434,#237,.T.);
#508=EDGE_CURVE('',#434,#433,#238,.T.);
#509=EDGE_CURVE('',#434,#435,#239,.T.);
#510=EDGE_CURVE('',#435,#436,#240,.T.);
#511=EDGE_CURVE('',#436,#433,#241,.T.);
#512=EDGE_CURVE('',#437,#438,#242,.T.);
#513=EDGE_CURVE('',#438,#436,#84,.T.);
#514=EDGE_CURVE('',#435,#437,#85,.T.);
#515=EDGE_CURVE('',#432,#438,#243,.T.);
#516=EDGE_CURVE('',#437,#431,#244,.T.);
#517=EDGE_CURVE('',#430,#439,#245,.T.);
#518=EDGE_CURVE('',#440,#439,#246,.T.);
#519=EDGE_CURVE('',#440,#434,#247,.T.);
#520=EDGE_CURVE('',#423,#441,#248,.T.);
#521=EDGE_CURVE('',#442,#441,#249,.T.);
#522=EDGE_CURVE('',#443,#442,#86,.T.);
#523=EDGE_CURVE('',#444,#443,#250,.T.);
#524=EDGE_CURVE('',#444,#445,#251,.T.);
#525=EDGE_CURVE('',#446,#445,#252,.T.);
#526=EDGE_CURVE('',#447,#446,#87,.T.);
#527=EDGE_CURVE('',#448,#447,#253,.T.);
#528=EDGE_CURVE('',#448,#449,#254,.T.);
#529=EDGE_CURVE('',#450,#449,#255,.T.);
#530=EDGE_CURVE('',#451,#450,#88,.T.);
#531=EDGE_CURVE('',#439,#451,#256,.T.);
#532=EDGE_CURVE('',#452,#452,#89,.T.);
#533=EDGE_CURVE('',#425,#438,#257,.T.);
#534=EDGE_CURVE('',#428,#436,#258,.T.);
#535=EDGE_CURVE('',#451,#453,#259,.T.);
#536=EDGE_CURVE('',#453,#454,#260,.T.);
#537=EDGE_CURVE('',#454,#439,#261,.T.);
#538=EDGE_CURVE('',#454,#455,#262,.T.);
#539=EDGE_CURVE('',#455,#440,#263,.T.);
#540=EDGE_CURVE('',#449,#456,#264,.T.);
#541=EDGE_CURVE('',#456,#457,#265,.T.);
#542=EDGE_CURVE('',#457,#458,#266,.T.);
#543=EDGE_CURVE('',#449,#458,#267,.T.);
#544=EDGE_CURVE('',#456,#459,#268,.T.);
#545=EDGE_CURVE('',#459,#460,#269,.T.);
#546=EDGE_CURVE('',#460,#457,#270,.T.);
#547=EDGE_CURVE('',#461,#462,#271,.T.);
#548=EDGE_CURVE('',#462,#460,#90,.T.);
#549=EDGE_CURVE('',#459,#461,#91,.T.);
#550=EDGE_CURVE('',#455,#462,#272,.T.);
#551=EDGE_CURVE('',#461,#440,#273,.T.);
#552=EDGE_CURVE('',#450,#463,#274,.T.);
#553=EDGE_CURVE('',#463,#453,#92,.T.);
#554=EDGE_CURVE('',#458,#463,#275,.T.);
#555=EDGE_CURVE('',#463,#460,#276,.T.);
#556=EDGE_CURVE('',#453,#462,#277,.T.);
#557=EDGE_CURVE('',#464,#456,#278,.T.);
#558=EDGE_CURVE('',#465,#464,#279,.T.);
#559=EDGE_CURVE('',#466,#465,#93,.T.);
#560=EDGE_CURVE('',#467,#466,#280,.T.);
#561=EDGE_CURVE('',#467,#468,#281,.T.);
#562=EDGE_CURVE('',#469,#468,#282,.T.);
#563=EDGE_CURVE('',#470,#469,#94,.T.);
#564=EDGE_CURVE('',#471,#470,#283,.T.);
#565=EDGE_CURVE('',#471,#431,#284,.T.);
#566=EDGE_CURVE('',#472,#472,#95,.T.);
#567=EDGE_CURVE('',#464,#448,#285,.T.);
#568=EDGE_CURVE('',#473,#474,#286,.T.);
#569=EDGE_CURVE('',#474,#446,#287,.T.);
#570=EDGE_CURVE('',#445,#473,#288,.T.);
#571=EDGE_CURVE('',#475,#447,#289,.T.);
#572=EDGE_CURVE('',#474,#475,#96,.T.);
#573=EDGE_CURVE('',#475,#476,#290,.T.);
#574=EDGE_CURVE('',#476,#448,#291,.T.);
#575=EDGE_CURVE('',#477,#473,#292,.T.);
#576=EDGE_CURVE('',#445,#467,#293,.T.);
#577=EDGE_CURVE('',#467,#477,#294,.T.);
#578=EDGE_CURVE('',#476,#478,#295,.T.);
#579=EDGE_CURVE('',#478,#464,#296,.T.);
#580=EDGE_CURVE('',#478,#479,#297,.T.);
#581=EDGE_CURVE('',#479,#465,#298,.T.);
#582=EDGE_CURVE('',#480,#466,#299,.T.);
#583=EDGE_CURVE('',#479,#480,#97,.T.);
#584=EDGE_CURVE('',#480,#477,#300,.T.);
#585=EDGE_CURVE('',#468,#444,#301,.T.);
#586=EDGE_CURVE('',#475,#479,#302,.T.);
#587=EDGE_CURVE('',#441,#471,#303,.T.);
#588=EDGE_CURVE('',#471,#481,#304,.T.);
#589=EDGE_CURVE('',#481,#482,#305,.T.);
#590=EDGE_CURVE('',#482,#441,#306,.T.);
#591=EDGE_CURVE('',#483,#484,#307,.T.);
#592=EDGE_CURVE('',#484,#468,#308,.T.);
#593=EDGE_CURVE('',#483,#444,#309,.T.);
#594=EDGE_CURVE('',#484,#485,#310,.T.);
#595=EDGE_CURVE('',#485,#469,#311,.T.);
#596=EDGE_CURVE('',#486,#470,#312,.T.);
#597=EDGE_CURVE('',#485,#486,#98,.T.);
#598=EDGE_CURVE('',#486,#481,#313,.T.);
#599=EDGE_CURVE('',#482,#487,#314,.T.);
#600=EDGE_CURVE('',#487,#442,#315,.T.);
#601=EDGE_CURVE('',#488,#443,#316,.T.);
#602=EDGE_CURVE('',#487,#488,#99,.T.);
#603=EDGE_CURVE('',#488,#483,#317,.T.);
#604=EDGE_CURVE('',#488,#485,#318,.T.);
#605=EDGE_CURVE('',#487,#486,#319,.T.);
#606=EDGE_CURVE('',#452,#489,#320,.T.);
#607=EDGE_CURVE('',#489,#490,#100,.T.);
#608=EDGE_CURVE('',#490,#489,#101,.T.);
#609=EDGE_CURVE('',#490,#491,#321,.T.);
#610=EDGE_CURVE('',#492,#491,#102,.T.);
#611=EDGE_CURVE('',#491,#492,#103,.T.);
#612=EDGE_CURVE('',#472,#492,#322,.T.);
#613=EDGE_CURVE('',#474,#480,#323,.T.);
#614=ORIENTED_EDGE('',*,*,#493,.T.);
#615=ORIENTED_EDGE('',*,*,#494,.T.);
#616=ORIENTED_EDGE('',*,*,#495,.T.);
#617=ORIENTED_EDGE('',*,*,#496,.T.);
#618=ORIENTED_EDGE('',*,*,#497,.T.);
#619=ORIENTED_EDGE('',*,*,#498,.T.);
#620=ORIENTED_EDGE('',*,*,#494,.F.);
#621=ORIENTED_EDGE('',*,*,#499,.T.);
#622=ORIENTED_EDGE('',*,*,#500,.T.);
#623=ORIENTED_EDGE('',*,*,#497,.F.);
#624=ORIENTED_EDGE('',*,*,#501,.T.);
#625=ORIENTED_EDGE('',*,*,#502,.T.);
#626=ORIENTED_EDGE('',*,*,#503,.T.);
#627=ORIENTED_EDGE('',*,*,#496,.F.);
#628=ORIENTED_EDGE('',*,*,#504,.T.);
#629=ORIENTED_EDGE('',*,*,#505,.T.);
#630=ORIENTED_EDGE('',*,*,#506,.T.);
#631=ORIENTED_EDGE('',*,*,#502,.F.);
#632=ORIENTED_EDGE('',*,*,#507,.T.);
#633=ORIENTED_EDGE('',*,*,#508,.T.);
#634=ORIENTED_EDGE('',*,*,#509,.T.);
#635=ORIENTED_EDGE('',*,*,#510,.T.);
#636=ORIENTED_EDGE('',*,*,#511,.T.);
#637=ORIENTED_EDGE('',*,*,#508,.F.);
#638=ORIENTED_EDGE('',*,*,#512,.T.);
#639=ORIENTED_EDGE('',*,*,#513,.T.);
#640=ORIENTED_EDGE('',*,*,#510,.F.);
#641=ORIENTED_EDGE('',*,*,#514,.T.);
#642=ORIENTED_EDGE('',*,*,#515,.T.);
#643=ORIENTED_EDGE('',*,*,#512,.F.);
#644=ORIENTED_EDGE('',*,*,#516,.T.);
#645=ORIENTED_EDGE('',*,*,#505,.F.);
#646=ORIENTED_EDGE('',*,*,#507,.F.);
#647=ORIENTED_EDGE('',*,*,#517,.T.);
#648=ORIENTED_EDGE('',*,*,#518,.F.);
#649=ORIENTED_EDGE('',*,*,#519,.T.);
#650=ORIENTED_EDGE('',*,*,#501,.F.);
#651=ORIENTED_EDGE('',*,*,#499,.F.);
#652=ORIENTED_EDGE('',*,*,#493,.F.);
#653=ORIENTED_EDGE('',*,*,#520,.T.);
#654=ORIENTED_EDGE('',*,*,#521,.F.);
#655=ORIENTED_EDGE('',*,*,#522,.F.);
#656=ORIENTED_EDGE('',*,*,#523,.F.);
#657=ORIENTED_EDGE('',*,*,#524,.T.);
#658=ORIENTED_EDGE('',*,*,#525,.F.);
#659=ORIENTED_EDGE('',*,*,#526,.F.);
#660=ORIENTED_EDGE('',*,*,#527,.F.);
#661=ORIENTED_EDGE('',*,*,#528,.T.);
#662=ORIENTED_EDGE('',*,*,#529,.F.);
#663=ORIENTED_EDGE('',*,*,#530,.F.);
#664=ORIENTED_EDGE('',*,*,#531,.F.);
#665=ORIENTED_EDGE('',*,*,#517,.F.);
#666=ORIENTED_EDGE('',*,*,#532,.F.);
#667=ORIENTED_EDGE('',*,*,#515,.F.);
#668=ORIENTED_EDGE('',*,*,#504,.F.);
#669=ORIENTED_EDGE('',*,*,#495,.F.);
#670=ORIENTED_EDGE('',*,*,#533,.T.);
#671=ORIENTED_EDGE('',*,*,#513,.F.);
#672=ORIENTED_EDGE('',*,*,#533,.F.);
#673=ORIENTED_EDGE('',*,*,#498,.F.);
#674=ORIENTED_EDGE('',*,*,#534,.T.);
#675=ORIENTED_EDGE('',*,*,#531,.T.);
#676=ORIENTED_EDGE('',*,*,#535,.T.);
#677=ORIENTED_EDGE('',*,*,#536,.T.);
#678=ORIENTED_EDGE('',*,*,#537,.T.);
#679=ORIENTED_EDGE('',*,*,#538,.T.);
#680=ORIENTED_EDGE('',*,*,#539,.T.);
#681=ORIENTED_EDGE('',*,*,#518,.T.);
#682=ORIENTED_EDGE('',*,*,#537,.F.);
#683=ORIENTED_EDGE('',*,*,#540,.T.);
#684=ORIENTED_EDGE('',*,*,#541,.T.);
#685=ORIENTED_EDGE('',*,*,#542,.T.);
#686=ORIENTED_EDGE('',*,*,#543,.F.);
#687=ORIENTED_EDGE('',*,*,#544,.T.);
#688=ORIENTED_EDGE('',*,*,#545,.T.);
#689=ORIENTED_EDGE('',*,*,#546,.T.);
#690=ORIENTED_EDGE('',*,*,#541,.F.);
#691=ORIENTED_EDGE('',*,*,#547,.T.);
#692=ORIENTED_EDGE('',*,*,#548,.T.);
#693=ORIENTED_EDGE('',*,*,#545,.F.);
#694=ORIENTED_EDGE('',*,*,#549,.T.);
#695=ORIENTED_EDGE('',*,*,#550,.T.);
#696=ORIENTED_EDGE('',*,*,#547,.F.);
#697=ORIENTED_EDGE('',*,*,#551,.T.);
#698=ORIENTED_EDGE('',*,*,#539,.F.);
#699=ORIENTED_EDGE('',*,*,#552,.T.);
#700=ORIENTED_EDGE('',*,*,#553,.T.);
#701=ORIENTED_EDGE('',*,*,#535,.F.);
#702=ORIENTED_EDGE('',*,*,#530,.T.);
#703=ORIENTED_EDGE('',*,*,#554,.T.);
#704=ORIENTED_EDGE('',*,*,#552,.F.);
#705=ORIENTED_EDGE('',*,*,#529,.T.);
#706=ORIENTED_EDGE('',*,*,#543,.T.);
#707=ORIENTED_EDGE('',*,*,#553,.F.);
#708=ORIENTED_EDGE('',*,*,#555,.T.);
#709=ORIENTED_EDGE('',*,*,#548,.F.);
#710=ORIENTED_EDGE('',*,*,#556,.F.);
#711=ORIENTED_EDGE('',*,*,#554,.F.);
#712=ORIENTED_EDGE('',*,*,#542,.F.);
#713=ORIENTED_EDGE('',*,*,#546,.F.);
#714=ORIENTED_EDGE('',*,*,#555,.F.);
#715=ORIENTED_EDGE('',*,*,#509,.F.);
#716=ORIENTED_EDGE('',*,*,#519,.F.);
#717=ORIENTED_EDGE('',*,*,#551,.F.);
#718=ORIENTED_EDGE('',*,*,#549,.F.);
#719=ORIENTED_EDGE('',*,*,#544,.F.);
#720=ORIENTED_EDGE('',*,*,#557,.F.);
#721=ORIENTED_EDGE('',*,*,#558,.F.);
#722=ORIENTED_EDGE('',*,*,#559,.F.);
#723=ORIENTED_EDGE('',*,*,#560,.F.);
#724=ORIENTED_EDGE('',*,*,#561,.T.);
#725=ORIENTED_EDGE('',*,*,#562,.F.);
#726=ORIENTED_EDGE('',*,*,#563,.F.);
#727=ORIENTED_EDGE('',*,*,#564,.F.);
#728=ORIENTED_EDGE('',*,*,#565,.T.);
#729=ORIENTED_EDGE('',*,*,#516,.F.);
#730=ORIENTED_EDGE('',*,*,#514,.F.);
#731=ORIENTED_EDGE('',*,*,#566,.F.);
#732=ORIENTED_EDGE('',*,*,#540,.F.);
#733=ORIENTED_EDGE('',*,*,#528,.F.);
#734=ORIENTED_EDGE('',*,*,#567,.F.);
#735=ORIENTED_EDGE('',*,*,#557,.T.);
#736=ORIENTED_EDGE('',*,*,#568,.T.);
#737=ORIENTED_EDGE('',*,*,#569,.T.);
#738=ORIENTED_EDGE('',*,*,#525,.T.);
#739=ORIENTED_EDGE('',*,*,#570,.T.);
#740=ORIENTED_EDGE('',*,*,#571,.T.);
#741=ORIENTED_EDGE('',*,*,#526,.T.);
#742=ORIENTED_EDGE('',*,*,#569,.F.);
#743=ORIENTED_EDGE('',*,*,#572,.T.);
#744=ORIENTED_EDGE('',*,*,#527,.T.);
#745=ORIENTED_EDGE('',*,*,#571,.F.);
#746=ORIENTED_EDGE('',*,*,#573,.T.);
#747=ORIENTED_EDGE('',*,*,#574,.T.);
#748=ORIENTED_EDGE('',*,*,#575,.T.);
#749=ORIENTED_EDGE('',*,*,#570,.F.);
#750=ORIENTED_EDGE('',*,*,#576,.T.);
#751=ORIENTED_EDGE('',*,*,#577,.T.);
#752=ORIENTED_EDGE('',*,*,#567,.T.);
#753=ORIENTED_EDGE('',*,*,#574,.F.);
#754=ORIENTED_EDGE('',*,*,#578,.T.);
#755=ORIENTED_EDGE('',*,*,#579,.T.);
#756=ORIENTED_EDGE('',*,*,#580,.T.);
#757=ORIENTED_EDGE('',*,*,#581,.T.);
#758=ORIENTED_EDGE('',*,*,#558,.T.);
#759=ORIENTED_EDGE('',*,*,#579,.F.);
#760=ORIENTED_EDGE('',*,*,#582,.T.);
#761=ORIENTED_EDGE('',*,*,#559,.T.);
#762=ORIENTED_EDGE('',*,*,#581,.F.);
#763=ORIENTED_EDGE('',*,*,#583,.T.);
#764=ORIENTED_EDGE('',*,*,#560,.T.);
#765=ORIENTED_EDGE('',*,*,#582,.F.);
#766=ORIENTED_EDGE('',*,*,#584,.T.);
#767=ORIENTED_EDGE('',*,*,#577,.F.);
#768=ORIENTED_EDGE('',*,*,#576,.F.);
#769=ORIENTED_EDGE('',*,*,#524,.F.);
#770=ORIENTED_EDGE('',*,*,#585,.F.);
#771=ORIENTED_EDGE('',*,*,#561,.F.);
#772=ORIENTED_EDGE('',*,*,#580,.F.);
#773=ORIENTED_EDGE('',*,*,#578,.F.);
#774=ORIENTED_EDGE('',*,*,#573,.F.);
#775=ORIENTED_EDGE('',*,*,#586,.T.);
#776=ORIENTED_EDGE('',*,*,#587,.T.);
#777=ORIENTED_EDGE('',*,*,#588,.T.);
#778=ORIENTED_EDGE('',*,*,#589,.T.);
#779=ORIENTED_EDGE('',*,*,#590,.T.);
#780=ORIENTED_EDGE('',*,*,#591,.T.);
#781=ORIENTED_EDGE('',*,*,#592,.T.);
#782=ORIENTED_EDGE('',*,*,#585,.T.);
#783=ORIENTED_EDGE('',*,*,#593,.F.);
#784=ORIENTED_EDGE('',*,*,#594,.T.);
#785=ORIENTED_EDGE('',*,*,#595,.T.);
#786=ORIENTED_EDGE('',*,*,#562,.T.);
#787=ORIENTED_EDGE('',*,*,#592,.F.);
#788=ORIENTED_EDGE('',*,*,#596,.T.);
#789=ORIENTED_EDGE('',*,*,#563,.T.);
#790=ORIENTED_EDGE('',*,*,#595,.F.);
#791=ORIENTED_EDGE('',*,*,#597,.T.);
#792=ORIENTED_EDGE('',*,*,#564,.T.);
#793=ORIENTED_EDGE('',*,*,#596,.F.);
#794=ORIENTED_EDGE('',*,*,#598,.T.);
#795=ORIENTED_EDGE('',*,*,#588,.F.);
#796=ORIENTED_EDGE('',*,*,#599,.T.);
#797=ORIENTED_EDGE('',*,*,#600,.T.);
#798=ORIENTED_EDGE('',*,*,#521,.T.);
#799=ORIENTED_EDGE('',*,*,#590,.F.);
#800=ORIENTED_EDGE('',*,*,#601,.T.);
#801=ORIENTED_EDGE('',*,*,#522,.T.);
#802=ORIENTED_EDGE('',*,*,#600,.F.);
#803=ORIENTED_EDGE('',*,*,#602,.T.);
#804=ORIENTED_EDGE('',*,*,#523,.T.);
#805=ORIENTED_EDGE('',*,*,#601,.F.);
#806=ORIENTED_EDGE('',*,*,#603,.T.);
#807=ORIENTED_EDGE('',*,*,#593,.T.);
#808=ORIENTED_EDGE('',*,*,#597,.F.);
#809=ORIENTED_EDGE('',*,*,#604,.F.);
#810=ORIENTED_EDGE('',*,*,#602,.F.);
#811=ORIENTED_EDGE('',*,*,#605,.T.);
#812=ORIENTED_EDGE('',*,*,#594,.F.);
#813=ORIENTED_EDGE('',*,*,#591,.F.);
#814=ORIENTED_EDGE('',*,*,#603,.F.);
#815=ORIENTED_EDGE('',*,*,#604,.T.);
#816=ORIENTED_EDGE('',*,*,#532,.T.);
#817=ORIENTED_EDGE('',*,*,#606,.T.);
#818=ORIENTED_EDGE('',*,*,#607,.T.);
#819=ORIENTED_EDGE('',*,*,#608,.T.);
#820=ORIENTED_EDGE('',*,*,#606,.F.);
#821=ORIENTED_EDGE('',*,*,#607,.F.);
#822=ORIENTED_EDGE('',*,*,#608,.F.);
#823=ORIENTED_EDGE('',*,*,#609,.T.);
#824=ORIENTED_EDGE('',*,*,#610,.F.);
#825=ORIENTED_EDGE('',*,*,#611,.F.);
#826=ORIENTED_EDGE('',*,*,#609,.F.);
#827=ORIENTED_EDGE('',*,*,#566,.T.);
#828=ORIENTED_EDGE('',*,*,#612,.T.);
#829=ORIENTED_EDGE('',*,*,#610,.T.);
#830=ORIENTED_EDGE('',*,*,#611,.T.);
#831=ORIENTED_EDGE('',*,*,#612,.F.);
#832=ORIENTED_EDGE('',*,*,#511,.F.);
#833=ORIENTED_EDGE('',*,*,#534,.F.);
#834=ORIENTED_EDGE('',*,*,#500,.F.);
#835=ORIENTED_EDGE('',*,*,#506,.F.);
#836=ORIENTED_EDGE('',*,*,#536,.F.);
#837=ORIENTED_EDGE('',*,*,#556,.T.);
#838=ORIENTED_EDGE('',*,*,#550,.F.);
#839=ORIENTED_EDGE('',*,*,#538,.F.);
#840=ORIENTED_EDGE('',*,*,#583,.F.);
#841=ORIENTED_EDGE('',*,*,#586,.F.);
#842=ORIENTED_EDGE('',*,*,#572,.F.);
#843=ORIENTED_EDGE('',*,*,#613,.T.);
#844=ORIENTED_EDGE('',*,*,#503,.F.);
#845=ORIENTED_EDGE('',*,*,#565,.F.);
#846=ORIENTED_EDGE('',*,*,#587,.F.);
#847=ORIENTED_EDGE('',*,*,#520,.F.);
#848=ORIENTED_EDGE('',*,*,#598,.F.);
#849=ORIENTED_EDGE('',*,*,#605,.F.);
#850=ORIENTED_EDGE('',*,*,#599,.F.);
#851=ORIENTED_EDGE('',*,*,#589,.F.);
#852=ORIENTED_EDGE('',*,*,#584,.F.);
#853=ORIENTED_EDGE('',*,*,#613,.F.);
#854=ORIENTED_EDGE('',*,*,#568,.F.);
#855=ORIENTED_EDGE('',*,*,#575,.F.);
#856=PLANE('',#967);
#857=PLANE('',#971);
#858=PLANE('',#972);
#859=PLANE('',#973);
#860=PLANE('',#974);
#861=PLANE('',#978);
#862=PLANE('',#979);
#863=PLANE('',#980);
#864=PLANE('',#985);
#865=PLANE('',#987);
#866=PLANE('',#988);
#867=PLANE('',#989);
#868=PLANE('',#990);
#869=PLANE('',#994);
#870=PLANE('',#997);
#871=PLANE('',#999);
#872=PLANE('',#1000);
#873=PLANE('',#1004);
#874=PLANE('',#1005);
#875=PLANE('',#1008);
#876=PLANE('',#1009);
#877=PLANE('',#1010);
#878=PLANE('',#1011);
#879=PLANE('',#1014);
#880=PLANE('',#1015);
#881=PLANE('',#1016);
#882=PLANE('',#1017);
#883=PLANE('',#1018);
#884=PLANE('',#1019);
#885=PLANE('',#1022);
#886=PLANE('',#1023);
#887=PLANE('',#1026);
#888=PLANE('',#1028);
#889=PLANE('',#1036);
#890=PLANE('',#1037);
#891=PLANE('',#1039);
#892=PLANE('',#1040);
#893=PLANE('',#1041);
#894=ADVANCED_FACE('',(#117),#856,.T.);
#895=ADVANCED_FACE('',(#118),#107,.F.);
#896=ADVANCED_FACE('',(#119),#857,.T.);
#897=ADVANCED_FACE('',(#120),#858,.T.);
#898=ADVANCED_FACE('',(#121),#859,.T.);
#899=ADVANCED_FACE('',(#122),#860,.T.);
#900=ADVANCED_FACE('',(#123),#108,.F.);
#901=ADVANCED_FACE('',(#124),#861,.T.);
#902=ADVANCED_FACE('',(#125),#862,.F.);
#903=ADVANCED_FACE('',(#126,#80),#863,.T.);
#904=ADVANCED_FACE('',(#127),#864,.F.);
#905=ADVANCED_FACE('',(#128),#75,.F.);
#906=ADVANCED_FACE('',(#129),#865,.T.);
#907=ADVANCED_FACE('',(#130),#866,.T.);
#908=ADVANCED_FACE('',(#131),#867,.T.);
#909=ADVANCED_FACE('',(#132),#868,.T.);
#910=ADVANCED_FACE('',(#133),#109,.F.);
#911=ADVANCED_FACE('',(#134),#869,.T.);
#912=ADVANCED_FACE('',(#135),#110,.F.);
#913=ADVANCED_FACE('',(#136),#870,.T.);
#914=ADVANCED_FACE('',(#137),#76,.F.);
#915=ADVANCED_FACE('',(#138),#871,.F.);
#916=ADVANCED_FACE('',(#139,#81),#872,.F.);
#917=ADVANCED_FACE('',(#140),#873,.T.);
#918=ADVANCED_FACE('',(#141),#874,.T.);
#919=ADVANCED_FACE('',(#142),#111,.F.);
#920=ADVANCED_FACE('',(#143),#875,.T.);
#921=ADVANCED_FACE('',(#144),#876,.T.);
#922=ADVANCED_FACE('',(#145),#877,.T.);
#923=ADVANCED_FACE('',(#146),#878,.T.);
#924=ADVANCED_FACE('',(#147),#112,.F.);
#925=ADVANCED_FACE('',(#148),#879,.T.);
#926=ADVANCED_FACE('',(#149),#880,.T.);
#927=ADVANCED_FACE('',(#150),#881,.T.);
#928=ADVANCED_FACE('',(#151),#882,.T.);
#929=ADVANCED_FACE('',(#152),#883,.T.);
#930=ADVANCED_FACE('',(#153),#884,.T.);
#931=ADVANCED_FACE('',(#154),#113,.F.);
#932=ADVANCED_FACE('',(#155),#885,.T.);
#933=ADVANCED_FACE('',(#156),#886,.T.);
#934=ADVANCED_FACE('',(#157),#114,.F.);
#935=ADVANCED_FACE('',(#158),#887,.T.);
#936=ADVANCED_FACE('',(#159),#77,.F.);
#937=ADVANCED_FACE('',(#160),#888,.T.);
#938=ADVANCED_FACE('',(#161),#115,.F.);
#939=ADVANCED_FACE('',(#162),#78,.F.);
#940=ADVANCED_FACE('',(#163),#116,.F.);
#941=ADVANCED_FACE('',(#164),#889,.F.);
#942=ADVANCED_FACE('',(#165),#890,.F.);
#943=ADVANCED_FACE('',(#166),#79,.F.);
#944=ADVANCED_FACE('',(#167),#891,.T.);
#945=ADVANCED_FACE('',(#168),#892,.T.);
#946=ADVANCED_FACE('',(#169),#893,.T.);
#947=CLOSED_SHELL('',(#894,#895,#896,#897,#898,#899,#900,#901,#902,#903,
#904,#905,#906,#907,#908,#909,#910,#911,#912,#913,#914,#915,#916,#917,#918,
#919,#920,#921,#922,#923,#924,#925,#926,#927,#928,#929,#930,#931,#932,#933,
#934,#935,#936,#937,#938,#939,#940,#941,#942,#943,#944,#945,#946));
#948=DERIVED_UNIT_ELEMENT(#950,1.);
#949=DERIVED_UNIT_ELEMENT(#1632,-3.);
#950=(
MASS_UNIT()
NAMED_UNIT(*)
SI_UNIT($,.GRAM.)
);
#951=DERIVED_UNIT((#948,#949));
#952=MEASURE_REPRESENTATION_ITEM('density measure',
POSITIVE_RATIO_MEASURE(1.),#951);
#953=PROPERTY_DEFINITION_REPRESENTATION(#958,#955);
#954=PROPERTY_DEFINITION_REPRESENTATION(#959,#956);
#955=REPRESENTATION('material name',(#957),#1629);
#956=REPRESENTATION('density',(#952),#1629);
#957=DESCRIPTIVE_REPRESENTATION_ITEM('Generisch','Generisch');
#958=PROPERTY_DEFINITION('material property','material name',#1639);
#959=PROPERTY_DEFINITION('material property','density of part',#1639);
#960=DATE_TIME_ROLE('creation_date');
#961=APPLIED_DATE_AND_TIME_ASSIGNMENT(#962,#960,(#1639));
#962=DATE_AND_TIME(#963,#964);
#963=CALENDAR_DATE(2019,25,11);
#964=LOCAL_TIME(0,0,0.,#965);
#965=COORDINATED_UNIVERSAL_TIME_OFFSET(0,0,.BEHIND.);
#966=AXIS2_PLACEMENT_3D('placement',#1341,#1058,#1059);
#967=AXIS2_PLACEMENT_3D('',#1342,#1060,#1061);
#968=AXIS2_PLACEMENT_3D('',#1351,#1066,#1067);
#969=AXIS2_PLACEMENT_3D('',#1355,#1069,#1070);
#970=AXIS2_PLACEMENT_3D('',#1356,#1071,#1072);
#971=AXIS2_PLACEMENT_3D('',#1357,#1073,#1074);
#972=AXIS2_PLACEMENT_3D('',#1363,#1078,#1079);
#973=AXIS2_PLACEMENT_3D('',#1369,#1083,#1084);
#974=AXIS2_PLACEMENT_3D('',#1375,#1088,#1089);
#975=AXIS2_PLACEMENT_3D('',#1381,#1093,#1094);
#976=AXIS2_PLACEMENT_3D('',#1385,#1096,#1097);
#977=AXIS2_PLACEMENT_3D('',#1386,#1098,#1099);
#978=AXIS2_PLACEMENT_3D('',#1387,#1100,#1101);
#979=AXIS2_PLACEMENT_3D('',#1390,#1104,#1105);
#980=AXIS2_PLACEMENT_3D('',#1396,#1109,#1110);
#981=AXIS2_PLACEMENT_3D('',#1402,#1113,#1114);
#982=AXIS2_PLACEMENT_3D('',#1410,#1118,#1119);
#983=AXIS2_PLACEMENT_3D('',#1418,#1123,#1124);
#984=AXIS2_PLACEMENT_3D('',#1421,#1126,#1127);
#985=AXIS2_PLACEMENT_3D('',#1422,#1128,#1129);
#986=AXIS2_PLACEMENT_3D('',#1424,#1131,#1132);
#987=AXIS2_PLACEMENT_3D('',#1426,#1134,#1135);
#988=AXIS2_PLACEMENT_3D('',#1432,#1139,#1140);
#989=AXIS2_PLACEMENT_3D('',#1436,#1143,#1144);
#990=AXIS2_PLACEMENT_3D('',#1444,#1149,#1150);
#991=AXIS2_PLACEMENT_3D('',#1450,#1154,#1155);
#992=AXIS2_PLACEMENT_3D('',#1454,#1157,#1158);
#993=AXIS2_PLACEMENT_3D('',#1455,#1159,#1160);
#994=AXIS2_PLACEMENT_3D('',#1456,#1161,#1162);
#995=AXIS2_PLACEMENT_3D('',#1459,#1165,#1166);
#996=AXIS2_PLACEMENT_3D('',#1462,#1168,#1169);
#997=AXIS2_PLACEMENT_3D('',#1463,#1170,#1171);
#998=AXIS2_PLACEMENT_3D('',#1465,#1173,#1174);
#999=AXIS2_PLACEMENT_3D('',#1468,#1177,#1178);
#1000=AXIS2_PLACEMENT_3D('',#1469,#1179,#1180);
#1001=AXIS2_PLACEMENT_3D('',#1475,#1183,#1184);
#1002=AXIS2_PLACEMENT_3D('',#1483,#1188,#1189);
#1003=AXIS2_PLACEMENT_3D('',#1488,#1192,#1193);
#1004=AXIS2_PLACEMENT_3D('',#1489,#1194,#1195);
#1005=AXIS2_PLACEMENT_3D('',#1491,#1197,#1198);
#1006=AXIS2_PLACEMENT_3D('',#1497,#1202,#1203);
#1007=AXIS2_PLACEMENT_3D('',#1500,#1205,#1206);
#1008=AXIS2_PLACEMENT_3D('',#1501,#1207,#1208);
#1009=AXIS2_PLACEMENT_3D('',#1505,#1211,#1212);
#1010=AXIS2_PLACEMENT_3D('',#1510,#1216,#1217);
#1011=AXIS2_PLACEMENT_3D('',#1514,#1220,#1221);
#1012=AXIS2_PLACEMENT_3D('',#1518,#1224,#1225);
#1013=AXIS2_PLACEMENT_3D('',#1521,#1227,#1228);
#1014=AXIS2_PLACEMENT_3D('',#1522,#1229,#1230);
#1015=AXIS2_PLACEMENT_3D('',#1524,#1232,#1233);
#1016=AXIS2_PLACEMENT_3D('',#1526,#1235,#1236);
#1017=AXIS2_PLACEMENT_3D('',#1528,#1238,#1239);
#1018=AXIS2_PLACEMENT_3D('',#1535,#1244,#1245);
#1019=AXIS2_PLACEMENT_3D('',#1541,#1249,#1250);
#1020=AXIS2_PLACEMENT_3D('',#1545,#1253,#1254);
#1021=AXIS2_PLACEMENT_3D('',#1548,#1256,#1257);
#1022=AXIS2_PLACEMENT_3D('',#1549,#1258,#1259);
#1023=AXIS2_PLACEMENT_3D('',#1551,#1261,#1262);
#1024=AXIS2_PLACEMENT_3D('',#1555,#1265,#1266);
#1025=AXIS2_PLACEMENT_3D('',#1558,#1268,#1269);
#1026=AXIS2_PLACEMENT_3D('',#1559,#1270,#1271);
#1027=AXIS2_PLACEMENT_3D('',#1561,#1273,#1274);
#1028=AXIS2_PLACEMENT_3D('',#1564,#1277,#1278);
#1029=AXIS2_PLACEMENT_3D('',#1565,#1279,#1280);
#1030=AXIS2_PLACEMENT_3D('',#1569,#1282,#1283);
#1031=AXIS2_PLACEMENT_3D('',#1570,#1284,#1285);
#1032=AXIS2_PLACEMENT_3D('',#1571,#1286,#1287);
#1033=AXIS2_PLACEMENT_3D('',#1575,#1289,#1290);
#1034=AXIS2_PLACEMENT_3D('',#1576,#1291,#1292);
#1035=AXIS2_PLACEMENT_3D('',#1577,#1293,#1294);
#1036=AXIS2_PLACEMENT_3D('',#1579,#1296,#1297);
#1037=AXIS2_PLACEMENT_3D('',#1580,#1298,#1299);
#1038=AXIS2_PLACEMENT_3D('',#1581,#1300,#1301);
#1039=AXIS2_PLACEMENT_3D('',#1583,#1303,#1304);
#1040=AXIS2_PLACEMENT_3D('',#1584,#1305,#1306);
#1041=AXIS2_PLACEMENT_3D('',#1585,#1307,#1308);
#1042=AXIS2_PLACEMENT_3D('',#1596,#1309,#1310);
#1043=AXIS2_PLACEMENT_3D('',#1601,#1311,#1312);
#1044=AXIS2_PLACEMENT_3D('',#1608,#1313,#1314);
#1045=AXIS2_PLACEMENT_3D('view reference',#1610,#1315,#1316);
#1046=AXIS2_PLACEMENT_3D('view window',#1611,#1317,#1318);
#1047=AXIS2_PLACEMENT_3D('view reference',#1613,#1319,#1320);
#1048=AXIS2_PLACEMENT_3D('view window',#1614,#1321,#1322);
#1049=AXIS2_PLACEMENT_3D('view reference',#1616,#1323,#1324);
#1050=AXIS2_PLACEMENT_3D('view window',#1617,#1325,#1326);
#1051=AXIS2_PLACEMENT_3D('view reference',#1619,#1327,#1328);
#1052=AXIS2_PLACEMENT_3D('view window',#1620,#1329,#1330);
#1053=AXIS2_PLACEMENT_3D('',#1622,#1331,#1332);
#1054=AXIS2_PLACEMENT_3D('',#1623,#1333,#1334);
#1055=AXIS2_PLACEMENT_3D('',#1624,#1335,#1336);
#1056=AXIS2_PLACEMENT_3D('',#1625,#1337,#1338);
#1057=AXIS2_PLACEMENT_3D('',#1626,#1339,#1340);
#1058=DIRECTION('axis',(0.,0.,1.));
#1059=DIRECTION('refdir',(1.,0.,0.));
#1060=DIRECTION('center_axis',(0.707106781186547,0.,0.707106781186548));
#1061=DIRECTION('ref_axis',(0.707106781186548,0.,-0.707106781186547));
#1062=DIRECTION('',(0.,-1.,0.));
#1063=DIRECTION('',(0.707106781186548,0.,-0.707106781186547));
#1064=DIRECTION('',(0.,1.,0.));
#1065=DIRECTION('',(-0.577350269189626,0.577350269189626,0.577350269189625));
#1066=DIRECTION('center_axis',(0.,0.,1.));
#1067=DIRECTION('ref_axis',(0.,-1.,0.));
#1068=DIRECTION('',(0.,0.70710678118655,-0.707106781186545));
#1069=DIRECTION('center_axis',(0.,0.,-1.));
#1070=DIRECTION('ref_axis',(0.,-1.,0.));
#1071=DIRECTION('center_axis',(0.,0.,1.));
#1072=DIRECTION('ref_axis',(0.,-1.,0.));
#1073=DIRECTION('center_axis',(3.92523114670944E-16,0.707106781186548,0.707106781186548));
#1074=DIRECTION('ref_axis',(1.,0.,-5.55111512312579E-16));
#1075=DIRECTION('',(-1.,5.55111512312579E-16,0.));
#1076=DIRECTION('',(1.,-5.55111512312579E-16,0.));
#1077=DIRECTION('',(-0.577350269189626,0.577350269189626,-0.577350269189625));
#1078=DIRECTION('center_axis',(0.707106781186545,0.70710678118655,0.));
#1079=DIRECTION('ref_axis',(0.,0.,-1.));
#1080=DIRECTION('',(0.,0.,1.));
#1081=DIRECTION('',(0.,0.,-1.));
#1082=DIRECTION('',(-0.577350269189626,0.577350269189626,-0.577350269189625));
#1083=DIRECTION('center_axis',(0.707106781186548,0.707106781186547,0.));
#1084=DIRECTION('ref_axis',(0.,0.,-1.));
#1085=DIRECTION('',(0.,0.,1.));
#1086=DIRECTION('',(0.,0.,-1.));
#1087=DIRECTION('',(-0.577350269189626,0.577350269189626,0.577350269189625));
#1088=DIRECTION('center_axis',(3.92523114670944E-16,0.707106781186548,-0.707106781186548));
#1089=DIRECTION('ref_axis',(-1.,0.,-5.55111512312579E-16));
#1090=DIRECTION('',(-1.,5.55111512312579E-16,0.));
#1091=DIRECTION('',(-5.23364152894592E-15,0.707106781186547,0.707106781186547));
#1092=DIRECTION('',(1.,-5.55111512312579E-16,0.));
#1093=DIRECTION('center_axis',(0.,0.,-1.));
#1094=DIRECTION('ref_axis',(0.,-1.,0.));
#1095=DIRECTION('',(0.70710678118655,0.,0.707106781186545));
#1096=DIRECTION('center_axis',(0.,0.,1.));
#1097=DIRECTION('ref_axis',(0.,-1.,0.));
#1098=DIRECTION('center_axis',(0.,0.,-1.));
#1099=DIRECTION('ref_axis',(0.,-1.,0.));
#1100=DIRECTION('center_axis',(0.707106781186547,0.,-0.707106781186548));
#1101=DIRECTION('ref_axis',(-0.707106781186548,0.,-0.707106781186547));
#1102=DIRECTION('',(0.,-1.,0.));
#1103=DIRECTION('',(0.,1.,0.));
#1104=DIRECTION('center_axis',(-1.,0.,0.));
#1105=DIRECTION('ref_axis',(0.,1.,0.));
#1106=DIRECTION('',(0.,-1.,0.));
#1107=DIRECTION('',(0.,0.,1.));
#1108=DIRECTION('',(0.,1.,0.));
#1109=DIRECTION('center_axis',(0.,0.,1.));
#1110=DIRECTION('ref_axis',(1.,0.,0.));
#1111=DIRECTION('',(-1.,0.,0.));
#1112=DIRECTION('',(0.,1.,0.));
#1113=DIRECTION('center_axis',(0.,0.,1.));
#1114=DIRECTION('ref_axis',(0.,-1.,0.));
#1115=DIRECTION('',(1.,5.55111512312579E-16,0.));
#1116=DIRECTION('',(0.,-1.,0.));
#1117=DIRECTION('',(-1.,-7.40148683083438E-16,0.));
#1118=DIRECTION('center_axis',(0.,0.,1.));
#1119=DIRECTION('ref_axis',(1.,0.,0.));
#1120=DIRECTION('',(0.,1.,0.));
#1121=DIRECTION('',(1.,1.53398690794495E-16,0.));
#1122=DIRECTION('',(0.,-1.,0.));
#1123=DIRECTION('center_axis',(0.,0.,1.));
#1124=DIRECTION('ref_axis',(-1.,0.,0.));
#1125=DIRECTION('',(-1.,7.40148683083438E-16,0.));
#1126=DIRECTION('center_axis',(0.,0.,1.));
#1127=DIRECTION('ref_axis',(-1.,0.,0.));
#1128=DIRECTION('center_axis',(-1.,0.,0.));
#1129=DIRECTION('ref_axis',(0.,1.,0.));
#1130=DIRECTION('',(0.,0.,-1.));
#1131=DIRECTION('center_axis',(0.,0.,1.));
#1132=DIRECTION('ref_axis',(0.,1.,0.));
#1133=DIRECTION('',(0.,0.,-1.));
#1134=DIRECTION('center_axis',(-5.23364152894592E-16,-0.707106781186548,
0.707106781186548));
#1135=DIRECTION('ref_axis',(1.,0.,7.40148683083438E-16));
#1136=DIRECTION('',(0.,-0.707106781186547,-0.707106781186547));
#1137=DIRECTION('',(1.,-7.40148683083438E-16,0.));
#1138=DIRECTION('',(0.577350269189626,0.577350269189625,0.577350269189626));
#1139=DIRECTION('center_axis',(0.707106781186547,-0.707106781186548,0.));
#1140=DIRECTION('ref_axis',(0.,0.,-1.));
#1141=DIRECTION('',(0.,0.,-1.));
#1142=DIRECTION('',(0.577350269189626,0.577350269189625,-0.577350269189626));
#1143=DIRECTION('center_axis',(0.707106781186542,-0.707106781186553,0.));
#1144=DIRECTION('ref_axis',(0.,0.,-1.));
#1145=DIRECTION('',(0.,0.,-1.));
#1146=DIRECTION('',(0.577350269189626,0.577350269189626,0.577350269189625));
#1147=DIRECTION('',(0.,0.,1.));
#1148=DIRECTION('',(0.577350269189632,0.577350269189619,-0.577350269189627));
#1149=DIRECTION('center_axis',(0.707106781186547,0.,-0.707106781186548));
#1150=DIRECTION('ref_axis',(-0.707106781186548,0.,-0.707106781186547));
#1151=DIRECTION('',(0.,1.,0.));
#1152=DIRECTION('',(0.707106781186548,0.,0.707106781186547));
#1153=DIRECTION('',(0.,-1.,0.));
#1154=DIRECTION('center_axis',(0.,0.,-1.));
#1155=DIRECTION('ref_axis',(-1.,0.,0.));
#1156=DIRECTION('',(0.,-0.707106781186548,0.707106781186547));
#1157=DIRECTION('center_axis',(0.,0.,1.));
#1158=DIRECTION('ref_axis',(-1.,0.,0.));
#1159=DIRECTION('center_axis',(0.,0.,-1.));
#1160=DIRECTION('ref_axis',(-1.,0.,0.));
#1161=DIRECTION('center_axis',(-5.23364152894592E-16,-0.707106781186548,
-0.707106781186548));
#1162=DIRECTION('ref_axis',(-1.,0.,7.40148683083438E-16));
#1163=DIRECTION('',(-1.,7.40148683083438E-16,0.));
#1164=DIRECTION('',(1.,-7.40148683083438E-16,0.));
#1165=DIRECTION('center_axis',(0.,0.,1.));
#1166=DIRECTION('ref_axis',(-1.,0.,0.));
#1167=DIRECTION('',(0.70710678118655,0.,-0.707106781186545));
#1168=DIRECTION('center_axis',(0.,0.,-1.));
#1169=DIRECTION('ref_axis',(-1.,0.,0.));
#1170=DIRECTION('center_axis',(0.707106781186547,0.,0.707106781186548));
#1171=DIRECTION('ref_axis',(0.707106781186548,0.,-0.707106781186547));
#1172=DIRECTION('',(0.,1.,0.));
#1173=DIRECTION('center_axis',(0.,0.,1.));
#1174=DIRECTION('ref_axis',(1.,0.,0.));
#1175=DIRECTION('',(0.,0.,-1.));
#1176=DIRECTION('',(0.,0.,-1.));
#1177=DIRECTION('center_axis',(-1.,0.,0.));
#1178=DIRECTION('ref_axis',(0.,1.,0.));
#1179=DIRECTION('center_axis',(0.,0.,1.));
#1180=DIRECTION('ref_axis',(1.,0.,0.));
#1181=DIRECTION('',(1.,-1.53398690794495E-16,0.));
#1182=DIRECTION('',(0.,-1.,0.));
#1183=DIRECTION('center_axis',(0.,0.,-1.));
#1184=DIRECTION('ref_axis',(1.,0.,0.));
#1185=DIRECTION('',(1.,7.40148683083438E-16,0.));
#1186=DIRECTION('',(0.,1.,0.));
#1187=DIRECTION('',(-1.,-5.55111512312579E-16,0.));
#1188=DIRECTION('center_axis',(0.,0.,-1.));
#1189=DIRECTION('ref_axis',(0.,-1.,0.));
#1190=DIRECTION('',(0.,-1.,0.));
#1191=DIRECTION('',(1.,0.,0.));
#1192=DIRECTION('center_axis',(0.,0.,-1.));
#1193=DIRECTION('ref_axis',(-1.,0.,0.));
#1194=DIRECTION('center_axis',(1.53398690794495E-16,-1.,0.));
#1195=DIRECTION('ref_axis',(-1.,-1.53398690794495E-16,0.));
#1196=DIRECTION('',(0.,0.,1.));
#1197=DIRECTION('center_axis',(5.23364152894592E-16,-0.707106781186548,
0.707106781186548));
#1198=DIRECTION('ref_axis',(1.,0.,-7.40148683083438E-16));
#1199=DIRECTION('',(1.,7.40148683083438E-16,0.));
#1200=DIRECTION('',(0.,0.707106781186547,0.707106781186547));
#1201=DIRECTION('',(0.577350269189626,-0.577350269189625,-0.577350269189626));
#1202=DIRECTION('center_axis',(0.,0.,1.));
#1203=DIRECTION('ref_axis',(1.,0.,0.));
#1204=DIRECTION('',(0.70710678118655,0.,0.707106781186545));
#1205=DIRECTION('center_axis',(0.,0.,-1.));
#1206=DIRECTION('ref_axis',(1.,0.,0.));
#1207=DIRECTION('center_axis',(-0.707106781186547,0.,0.707106781186548));
#1208=DIRECTION('ref_axis',(0.707106781186548,0.,0.707106781186547));
#1209=DIRECTION('',(0.,-1.,0.));
#1210=DIRECTION('',(0.577350269189626,-0.577350269189626,0.577350269189625));
#1211=DIRECTION('center_axis',(-0.707106781186547,-0.707106781186549,0.));
#1212=DIRECTION('ref_axis',(0.,0.,1.));
#1213=DIRECTION('',(0.,0.,1.));
#1214=DIRECTION('',(0.,0.,-1.));
#1215=DIRECTION('',(0.577350269189626,-0.577350269189625,0.577350269189626));
#1216=DIRECTION('center_axis',(-0.707106781186548,-0.707106781186548,0.));
#1217=DIRECTION('ref_axis',(0.,0.,1.));
#1218=DIRECTION('',(0.,0.,-1.));
#1219=DIRECTION('',(0.577350269189632,-0.577350269189619,-0.577350269189627));
#1220=DIRECTION('center_axis',(-0.707106781186547,0.,-0.707106781186548));
#1221=DIRECTION('ref_axis',(-0.707106781186548,0.,0.707106781186547));
#1222=DIRECTION('',(0.,1.,0.));
#1223=DIRECTION('',(0.707106781186548,0.,-0.707106781186547));
#1224=DIRECTION('center_axis',(0.,0.,-1.));
#1225=DIRECTION('ref_axis',(1.,0.,0.));
#1226=DIRECTION('',(0.,0.707106781186548,-0.707106781186547));
#1227=DIRECTION('center_axis',(0.,0.,1.));
#1228=DIRECTION('ref_axis',(1.,0.,0.));
#1229=DIRECTION('center_axis',(5.23364152894592E-16,-0.707106781186548,
-0.707106781186548));
#1230=DIRECTION('ref_axis',(-1.,0.,-7.40148683083438E-16));
#1231=DIRECTION('',(-1.,-7.40148683083438E-16,0.));
#1232=DIRECTION('center_axis',(-1.,0.,0.));
#1233=DIRECTION('ref_axis',(0.,1.,0.));
#1234=DIRECTION('',(0.,0.,1.));
#1235=DIRECTION('center_axis',(-1.,0.,0.));
#1236=DIRECTION('ref_axis',(0.,1.,0.));
#1237=DIRECTION('',(0.,0.,-1.));
#1238=DIRECTION('center_axis',(-0.707106781186545,0.70710678118655,0.));
#1239=DIRECTION('ref_axis',(0.,0.,1.));
#1240=DIRECTION('',(0.,0.,-1.));
#1241=DIRECTION('',(-0.577350269189626,-0.577350269189626,0.577350269189625));
#1242=DIRECTION('',(0.,0.,1.));
#1243=DIRECTION('',(0.577350269189626,0.577350269189626,0.577350269189625));
#1244=DIRECTION('center_axis',(-0.707106781186548,0.707106781186548,0.));
#1245=DIRECTION('ref_axis',(0.,0.,1.));
#1246=DIRECTION('',(0.,0.,-1.));
#1247=DIRECTION('',(-0.577350269189626,-0.577350269189626,-0.577350269189625));
#1248=DIRECTION('',(-0.577350269189626,-0.577350269189626,0.577350269189625));
#1249=DIRECTION('center_axis',(-3.92523114670944E-16,0.707106781186548,
-0.707106781186548));
#1250=DIRECTION('ref_axis',(-1.,0.,5.55111512312579E-16));
#1251=DIRECTION('',(1.,5.55111512312579E-16,0.));
#1252=DIRECTION('',(0.,-0.707106781186547,-0.707106781186547));
#1253=DIRECTION('center_axis',(0.,0.,-1.));
#1254=DIRECTION('ref_axis',(0.,-1.,0.));
#1255=DIRECTION('',(0.70710678118655,0.,-0.707106781186545));
#1256=DIRECTION('center_axis',(0.,0.,1.));
#1257=DIRECTION('ref_axis',(0.,-1.,0.));
#1258=DIRECTION('center_axis',(-0.707106781186547,0.,-0.707106781186548));
#1259=DIRECTION('ref_axis',(-0.707106781186548,0.,0.707106781186547));
#1260=DIRECTION('',(0.,1.,0.));
#1261=DIRECTION('center_axis',(-0.707106781186547,0.,0.707106781186548));
#1262=DIRECTION('ref_axis',(0.707106781186548,0.,0.707106781186547));
#1263=DIRECTION('',(0.,-1.,0.));
#1264=DIRECTION('',(0.707106781186548,0.,0.707106781186547));
#1265=DIRECTION('center_axis',(0.,0.,1.));
#1266=DIRECTION('ref_axis',(0.,-1.,0.));
#1267=DIRECTION('',(0.,-0.70710678118655,0.707106781186545));
#1268=DIRECTION('center_axis',(0.,0.,-1.));
#1269=DIRECTION('ref_axis',(0.,-1.,0.));
#1270=DIRECTION('center_axis',(-3.92523114670944E-16,0.707106781186548,
0.707106781186548));
#1271=DIRECTION('ref_axis',(1.,0.,5.55111512312579E-16));
#1272=DIRECTION('',(-1.,-5.55111512312579E-16,0.));
#1273=DIRECTION('center_axis',(0.,0.,-1.));
#1274=DIRECTION('ref_axis',(0.,1.,0.));
#1275=DIRECTION('',(0.,0.,-1.));
#1276=DIRECTION('',(0.,0.,-1.));
#1277=DIRECTION('center_axis',(-5.55111512312579E-16,1.,0.));
#1278=DIRECTION('ref_axis',(1.,5.55111512312579E-16,0.));
#1279=DIRECTION('center_axis',(0.,0.,1.));
#1280=DIRECTION('ref_axis',(-1.,0.,0.));
#1281=DIRECTION('',(-0.707106781186548,-8.65956056235493E-17,-0.707106781186547));
#1282=DIRECTION('center_axis',(0.,0.,-1.));
#1283=DIRECTION('ref_axis',(-1.,0.,0.));
#1284=DIRECTION('center_axis',(0.,0.,-1.));
#1285=DIRECTION('ref_axis',(-1.,0.,0.));
#1286=DIRECTION('center_axis',(0.,0.,-1.));
#1287=DIRECTION('ref_axis',(1.,0.,0.));
#1288=DIRECTION('',(0.,0.,-1.));
#1289=DIRECTION('center_axis',(0.,0.,1.));
#1290=DIRECTION('ref_axis',(-1.,0.,0.));
#1291=DIRECTION('center_axis',(0.,0.,1.));
#1292=DIRECTION('ref_axis',(-1.,0.,0.));
#1293=DIRECTION('center_axis',(0.,0.,-1.));
#1294=DIRECTION('ref_axis',(-1.,0.,0.));
#1295=DIRECTION('',(-0.707106781186548,8.65956056235493E-17,0.707106781186547));
#1296=DIRECTION('center_axis',(-5.55111512312579E-16,-1.,0.));
#1297=DIRECTION('ref_axis',(-1.,5.55111512312579E-16,0.));
#1298=DIRECTION('center_axis',(7.40148683083438E-16,1.,0.));
#1299=DIRECTION('ref_axis',(1.,-7.40148683083438E-16,0.));
#1300=DIRECTION('center_axis',(0.,0.,-1.));
#1301=DIRECTION('ref_axis',(-1.,0.,0.));
#1302=DIRECTION('',(0.,0.,-1.));
#1303=DIRECTION('center_axis',(0.,1.,0.));
#1304=DIRECTION('ref_axis',(1.,0.,0.));
#1305=DIRECTION('center_axis',(-1.,0.,0.));
#1306=DIRECTION('ref_axis',(0.,1.,0.));
#1307=DIRECTION('center_axis',(7.40148683083438E-16,-1.,0.));
#1308=DIRECTION('ref_axis',(-1.,-7.40148683083438E-16,0.));
#1309=DIRECTION('center_axis',(0.,0.,1.));
#1310=DIRECTION('ref_axis',(1.,0.,0.));
#1311=DIRECTION('center_axis',(0.,0.,1.));
#1312=DIRECTION('ref_axis',(1.,0.,0.));
#1313=DIRECTION('center_axis',(0.,0.,1.));
#1314=DIRECTION('ref_axis',(1.,0.,0.));
#1315=DIRECTION('center_axis',(-0.577350269189626,0.577350269189626,-0.577350269189626));
#1316=DIRECTION('ref_axis',(-0.707106781186548,-0.707106781186548,0.));
#1317=DIRECTION('center_axis',(0.,0.,1.));
#1318=DIRECTION('ref_axis',(1.,0.,0.));
#1319=DIRECTION('center_axis',(2.22044604925031E-16,1.,0.));
#1320=DIRECTION('ref_axis',(-1.,2.22044604925031E-16,-4.93038065763132E-32));
#1321=DIRECTION('center_axis',(0.,0.,1.));
#1322=DIRECTION('ref_axis',(1.,0.,0.));
#1323=DIRECTION('center_axis',(2.22044604925031E-16,0.,-1.));
#1324=DIRECTION('ref_axis',(-1.,0.,-2.22044604925031E-16));
#1325=DIRECTION('center_axis',(0.,0.,1.));
#1326=DIRECTION('ref_axis',(1.,0.,0.));
#1327=DIRECTION('center_axis',(-1.,0.,0.));
#1328=DIRECTION('ref_axis',(0.,-1.,2.22044604925031E-16));
#1329=DIRECTION('center_axis',(0.,0.,1.));
#1330=DIRECTION('ref_axis',(1.,0.,0.));
#1331=DIRECTION('center_axis',(0.,0.,1.));
#1332=DIRECTION('ref_axis',(1.,0.,0.));
#1333=DIRECTION('center_axis',(0.,0.,1.));
#1334=DIRECTION('ref_axis',(1.,0.,0.));
#1335=DIRECTION('center_axis',(0.,0.,1.));
#1336=DIRECTION('ref_axis',(1.,0.,0.));
#1337=DIRECTION('center_axis',(0.,0.,1.));
#1338=DIRECTION('ref_axis',(1.,0.,0.));
#1339=DIRECTION('center_axis',(0.,0.,1.));
#1340=DIRECTION('ref_axis',(1.,0.,0.));
#1341=CARTESIAN_POINT('',(0.,0.,0.));
#1342=CARTESIAN_POINT('Origin',(28.65,4.5,-0.3));
#1343=CARTESIAN_POINT('',(28.35,12.,0.));
#1344=CARTESIAN_POINT('',(28.35,9.,0.));
#1345=CARTESIAN_POINT('',(28.35,4.5,0.));
#1346=CARTESIAN_POINT('',(28.95,9.,-0.6));
#1347=CARTESIAN_POINT('',(28.35,9.,0.));
#1348=CARTESIAN_POINT('',(28.95,11.4,-0.6));
#1349=CARTESIAN_POINT('',(28.95,4.5,-0.6));
#1350=CARTESIAN_POINT('',(28.95,11.4,-0.6));
#1351=CARTESIAN_POINT('Origin',(33.,9.,-0.3));
#1352=CARTESIAN_POINT('',(33.,4.35,0.));
#1353=CARTESIAN_POINT('',(33.,4.95,-0.6));
#1354=CARTESIAN_POINT('',(33.,4.35,0.));
#1355=CARTESIAN_POINT('Origin',(33.,9.,-0.6));
#1356=CARTESIAN_POINT('Origin',(33.,9.,0.));
#1357=CARTESIAN_POINT('Origin',(9.,4.65000000000001,-0.3));
#1358=CARTESIAN_POINT('',(35.4,4.95,-0.6));
#1359=CARTESIAN_POINT('',(9.,4.95000000000001,-0.6));
#1360=CARTESIAN_POINT('',(36.,4.35,0.));
#1361=CARTESIAN_POINT('',(9.,4.35000000000001,0.));
#1362=CARTESIAN_POINT('',(36.,4.35,0.));
#1363=CARTESIAN_POINT('Origin',(28.65,11.7,0.));
#1364=CARTESIAN_POINT('',(28.35,12.,-2.8));
#1365=CARTESIAN_POINT('',(28.35,12.,0.));
#1366=CARTESIAN_POINT('',(28.95,11.4,-2.2));
#1367=CARTESIAN_POINT('',(28.95,11.4,0.));
#1368=CARTESIAN_POINT('',(28.95,11.4,-2.2));
#1369=CARTESIAN_POINT('Origin',(35.7,4.65,0.));
#1370=CARTESIAN_POINT('',(35.4,4.95,-2.2));
#1371=CARTESIAN_POINT('',(35.4,4.95,0.));
#1372=CARTESIAN_POINT('',(36.,4.35,-2.8));
#1373=CARTESIAN_POINT('',(36.,4.35,0.));
#1374=CARTESIAN_POINT('',(36.,4.35,-2.8));
#1375=CARTESIAN_POINT('Origin',(9.,4.65000000000001,-2.5));
#1376=CARTESIAN_POINT('',(33.,4.35,-2.8));
#1377=CARTESIAN_POINT('',(9.,4.35000000000001,-2.8));
#1378=CARTESIAN_POINT('',(33.,4.95,-2.2));
#1379=CARTESIAN_POINT('',(33.,4.35,-2.8));
#1380=CARTESIAN_POINT('',(9.,4.95000000000001,-2.2));
#1381=CARTESIAN_POINT('Origin',(33.,9.,-2.5));
#1382=CARTESIAN_POINT('',(28.35,9.,-2.8));
#1383=CARTESIAN_POINT('',(28.95,9.,-2.2));
#1384=CARTESIAN_POINT('',(28.35,9.,-2.8));
#1385=CARTESIAN_POINT('Origin',(33.,9.,-2.2));
#1386=CARTESIAN_POINT('Origin',(33.,9.,-2.8));
#1387=CARTESIAN_POINT('Origin',(28.65,4.5,-2.5));
#1388=CARTESIAN_POINT('',(28.95,4.5,-2.2));
#1389=CARTESIAN_POINT('',(28.35,4.5,-2.8));
#1390=CARTESIAN_POINT('Origin',(36.,-4.95,0.));
#1391=CARTESIAN_POINT('',(36.,-4.35,0.));
#1392=CARTESIAN_POINT('',(36.,4.95,0.));
#1393=CARTESIAN_POINT('',(36.,-4.35,-2.8));
#1394=CARTESIAN_POINT('',(36.,-4.35,0.));
#1395=CARTESIAN_POINT('',(36.,4.95,-2.8));
#1396=CARTESIAN_POINT('Origin',(-18.,-1.11022302462516E-15,0.));
#1397=CARTESIAN_POINT('',(-28.35,12.,0.));
#1398=CARTESIAN_POINT('',(0.,12.,0.));
#1399=CARTESIAN_POINT('',(-28.35,9.,0.));
#1400=CARTESIAN_POINT('',(-28.35,4.5,0.));
#1401=CARTESIAN_POINT('',(-33.,4.35,0.));
#1402=CARTESIAN_POINT('Origin',(-33.,9.,0.));
#1403=CARTESIAN_POINT('',(-36.,4.35,0.));
#1404=CARTESIAN_POINT('',(-27.,4.35,0.));
#1405=CARTESIAN_POINT('',(-36.,-4.35,0.));
#1406=CARTESIAN_POINT('',(-36.,4.95,0.));
#1407=CARTESIAN_POINT('',(-33.,-4.35,0.));
#1408=CARTESIAN_POINT('',(-25.5,-4.34999999999999,0.));
#1409=CARTESIAN_POINT('',(-28.35,-9.,0.));
#1410=CARTESIAN_POINT('Origin',(-33.,-9.,0.));
#1411=CARTESIAN_POINT('',(-28.35,-12.,0.));
#1412=CARTESIAN_POINT('',(-28.35,-6.,0.));
#1413=CARTESIAN_POINT('',(28.35,-12.,0.));
#1414=CARTESIAN_POINT('',(-28.95,-12.,0.));
#1415=CARTESIAN_POINT('',(28.35,-9.,0.));
#1416=CARTESIAN_POINT('',(28.35,-6.,0.));
#1417=CARTESIAN_POINT('',(33.,-4.35,0.));
#1418=CARTESIAN_POINT('Origin',(33.,-9.,0.));
#1419=CARTESIAN_POINT('',(7.5,-4.34999999999998,0.));
#1420=CARTESIAN_POINT('',(10.4,1.27363267111325E-15,0.));
#1421=CARTESIAN_POINT('Origin',(0.,0.,0.));
#1422=CARTESIAN_POINT('Origin',(28.95,9.,0.));
#1423=CARTESIAN_POINT('',(28.95,9.,0.));
#1424=CARTESIAN_POINT('Origin',(33.,9.,0.));
#1425=CARTESIAN_POINT('',(33.,4.95,0.));
#1426=CARTESIAN_POINT('Origin',(7.5,-4.64999999999998,-0.3));
#1427=CARTESIAN_POINT('',(33.,-4.95,-0.6));
#1428=CARTESIAN_POINT('',(33.,-4.35,0.));
#1429=CARTESIAN_POINT('',(35.4,-4.95,-0.6));
#1430=CARTESIAN_POINT('',(7.5,-4.94999999999998,-0.6));
#1431=CARTESIAN_POINT('',(35.4,-4.95,-0.6));
#1432=CARTESIAN_POINT('Origin',(35.7,-4.65,0.));
#1433=CARTESIAN_POINT('',(35.4,-4.95,-2.2));
#1434=CARTESIAN_POINT('',(35.4,-4.95,0.));
#1435=CARTESIAN_POINT('',(35.4,-4.95,-2.2));
#1436=CARTESIAN_POINT('Origin',(28.65,-11.7,0.));
#1437=CARTESIAN_POINT('',(28.35,-12.,-2.8));
#1438=CARTESIAN_POINT('',(28.35,-12.,0.));
#1439=CARTESIAN_POINT('',(28.95,-11.4,-2.2));
#1440=CARTESIAN_POINT('',(28.35,-12.,-2.8));
#1441=CARTESIAN_POINT('',(28.95,-11.4,-0.6));
#1442=CARTESIAN_POINT('',(28.95,-11.4,0.));
#1443=CARTESIAN_POINT('',(28.35,-12.,0.));
#1444=CARTESIAN_POINT('Origin',(28.65,-6.,-2.5));
#1445=CARTESIAN_POINT('',(28.35,-9.,-2.8));
#1446=CARTESIAN_POINT('',(28.35,-6.,-2.8));
#1447=CARTESIAN_POINT('',(28.95,-9.,-2.2));
#1448=CARTESIAN_POINT('',(28.35,-9.,-2.8));
#1449=CARTESIAN_POINT('',(28.95,-6.,-2.2));
#1450=CARTESIAN_POINT('Origin',(33.,-9.,-2.5));
#1451=CARTESIAN_POINT('',(33.,-4.35,-2.8));
#1452=CARTESIAN_POINT('',(33.,-4.95,-2.2));
#1453=CARTESIAN_POINT('',(33.,-4.35,-2.8));
#1454=CARTESIAN_POINT('Origin',(33.,-9.,-2.2));
#1455=CARTESIAN_POINT('Origin',(33.,-9.,-2.8));
#1456=CARTESIAN_POINT('Origin',(7.5,-4.64999999999998,-2.5));
#1457=CARTESIAN_POINT('',(7.5,-4.94999999999998,-2.2));
#1458=CARTESIAN_POINT('',(7.5,-4.34999999999998,-2.8));
#1459=CARTESIAN_POINT('Origin',(33.,-9.,-0.3));
#1460=CARTESIAN_POINT('',(28.95,-9.,-0.6));
#1461=CARTESIAN_POINT('',(28.35,-9.,0.));
#1462=CARTESIAN_POINT('Origin',(33.,-9.,-0.6));
#1463=CARTESIAN_POINT('Origin',(28.65,-6.,-0.3));
#1464=CARTESIAN_POINT('',(28.95,-6.,-0.6));
#1465=CARTESIAN_POINT('Origin',(33.,-9.,0.));
#1466=CARTESIAN_POINT('',(28.95,-9.,0.));
#1467=CARTESIAN_POINT('',(33.,-4.95,0.));
#1468=CARTESIAN_POINT('Origin',(28.95,-12.,0.));
#1469=CARTESIAN_POINT('Origin',(-18.,-1.11022302462516E-15,-2.8));
#1470=CARTESIAN_POINT('',(-28.35,-12.,-2.8));
#1471=CARTESIAN_POINT('',(28.95,-12.,-2.8));
#1472=CARTESIAN_POINT('',(-28.35,-9.,-2.8));
#1473=CARTESIAN_POINT('',(-28.35,-6.,-2.8));
#1474=CARTESIAN_POINT('',(-33.,-4.35,-2.8));
#1475=CARTESIAN_POINT('Origin',(-33.,-9.,-2.8));
#1476=CARTESIAN_POINT('',(-36.,-4.35,-2.8));
#1477=CARTESIAN_POINT('',(-25.5,-4.34999999999999,-2.8));
#1478=CARTESIAN_POINT('',(-36.,4.35,-2.8));
#1479=CARTESIAN_POINT('',(-36.,4.95,-2.8));
#1480=CARTESIAN_POINT('',(-33.,4.35,-2.8));
#1481=CARTESIAN_POINT('',(-27.,4.35,-2.8));
#1482=CARTESIAN_POINT('',(-28.35,9.,-2.8));
#1483=CARTESIAN_POINT('Origin',(-33.,9.,-2.8));
#1484=CARTESIAN_POINT('',(-28.35,12.,-2.8));
#1485=CARTESIAN_POINT('',(-28.35,4.5,-2.8));
#1486=CARTESIAN_POINT('',(0.,12.,-2.8));
#1487=CARTESIAN_POINT('',(10.4,-1.27363267111325E-15,-2.8));
#1488=CARTESIAN_POINT('Origin',(0.,0.,-2.8));
#1489=CARTESIAN_POINT('Origin',(0.,-12.,0.));
#1490=CARTESIAN_POINT('',(-28.35,-12.,0.));
#1491=CARTESIAN_POINT('Origin',(-25.5,-4.64999999999999,-0.3));
#1492=CARTESIAN_POINT('',(-35.4,-4.95,-0.6));
#1493=CARTESIAN_POINT('',(-33.,-4.95,-0.6));
#1494=CARTESIAN_POINT('',(-25.5,-4.94999999999999,-0.6));
#1495=CARTESIAN_POINT('',(-33.,-4.95,-0.6));
#1496=CARTESIAN_POINT('',(-36.,-4.35,0.));
#1497=CARTESIAN_POINT('Origin',(-33.,-9.,-0.3));
#1498=CARTESIAN_POINT('',(-28.95,-9.,-0.6));
#1499=CARTESIAN_POINT('',(-28.95,-9.,-0.6));
#1500=CARTESIAN_POINT('Origin',(-33.,-9.,-0.6));
#1501=CARTESIAN_POINT('Origin',(-28.65,-6.,-0.3));
#1502=CARTESIAN_POINT('',(-28.95,-11.4,-0.6));
#1503=CARTESIAN_POINT('',(-28.95,-6.,-0.6));
#1504=CARTESIAN_POINT('',(-28.95,-11.4,-0.6));
#1505=CARTESIAN_POINT('Origin',(-35.7,-4.65,0.));
#1506=CARTESIAN_POINT('',(-35.4,-4.95,-2.2));
#1507=CARTESIAN_POINT('',(-35.4,-4.95,0.));
#1508=CARTESIAN_POINT('',(-36.,-4.35,0.));
#1509=CARTESIAN_POINT('',(-36.,-4.35,-2.8));
#1510=CARTESIAN_POINT('Origin',(-28.65,-11.7,0.));
#1511=CARTESIAN_POINT('',(-28.95,-11.4,-2.2));
#1512=CARTESIAN_POINT('',(-28.95,-11.4,0.));
#1513=CARTESIAN_POINT('',(-28.95,-11.4,-2.2));
#1514=CARTESIAN_POINT('Origin',(-28.65,-6.,-2.5));
#1515=CARTESIAN_POINT('',(-28.95,-9.,-2.2));
#1516=CARTESIAN_POINT('',(-28.95,-6.,-2.2));
#1517=CARTESIAN_POINT('',(-28.95,-9.,-2.2));
#1518=CARTESIAN_POINT('Origin',(-33.,-9.,-2.5));
#1519=CARTESIAN_POINT('',(-33.,-4.95,-2.2));
#1520=CARTESIAN_POINT('',(-33.,-4.95,-2.2));
#1521=CARTESIAN_POINT('Origin',(-33.,-9.,-2.2));
#1522=CARTESIAN_POINT('Origin',(-25.5,-4.64999999999999,-2.5));
#1523=CARTESIAN_POINT('',(-25.5,-4.94999999999999,-2.2));
#1524=CARTESIAN_POINT('Origin',(-36.,-4.95,0.));
#1525=CARTESIAN_POINT('',(-36.,4.35,0.));
#1526=CARTESIAN_POINT('Origin',(-28.95,-12.,0.));
#1527=CARTESIAN_POINT('',(-28.95,-9.,0.));
#1528=CARTESIAN_POINT('Origin',(-28.65,11.7,0.));
#1529=CARTESIAN_POINT('',(-28.35,12.,0.));
#1530=CARTESIAN_POINT('',(-28.95,11.4,-2.2));
#1531=CARTESIAN_POINT('',(-28.35,12.,-2.8));
#1532=CARTESIAN_POINT('',(-28.95,11.4,-0.6));
#1533=CARTESIAN_POINT('',(-28.95,11.4,0.));
#1534=CARTESIAN_POINT('',(-28.95,11.4,-0.6));
#1535=CARTESIAN_POINT('Origin',(-35.7,4.65,0.));
#1536=CARTESIAN_POINT('',(-35.4,4.95,-0.6));
#1537=CARTESIAN_POINT('',(-35.4,4.95,-2.2));
#1538=CARTESIAN_POINT('',(-35.4,4.95,0.));
#1539=CARTESIAN_POINT('',(-35.4,4.95,-2.2));
#1540=CARTESIAN_POINT('',(-35.4,4.95,-0.6));
#1541=CARTESIAN_POINT('Origin',(-27.,4.65,-2.5));
#1542=CARTESIAN_POINT('',(-33.,4.95,-2.2));
#1543=CARTESIAN_POINT('',(-27.,4.95,-2.2));
#1544=CARTESIAN_POINT('',(-33.,4.95,-2.2));
#1545=CARTESIAN_POINT('Origin',(-33.,9.,-2.5));
#1546=CARTESIAN_POINT('',(-28.95,9.,-2.2));
#1547=CARTESIAN_POINT('',(-28.95,9.,-2.2));
#1548=CARTESIAN_POINT('Origin',(-33.,9.,-2.2));
#1549=CARTESIAN_POINT('Origin',(-28.65,4.5,-2.5));
#1550=CARTESIAN_POINT('',(-28.95,4.5,-2.2));
#1551=CARTESIAN_POINT('Origin',(-28.65,4.5,-0.3));
#1552=CARTESIAN_POINT('',(-28.95,9.,-0.6));
#1553=CARTESIAN_POINT('',(-28.95,4.5,-0.6));
#1554=CARTESIAN_POINT('',(-28.95,9.,-0.6));
#1555=CARTESIAN_POINT('Origin',(-33.,9.,-0.3));
#1556=CARTESIAN_POINT('',(-33.,4.95,-0.6));
#1557=CARTESIAN_POINT('',(-33.,4.95,-0.6));
#1558=CARTESIAN_POINT('Origin',(-33.,9.,-0.6));
#1559=CARTESIAN_POINT('Origin',(-27.,4.65,-0.3));
#1560=CARTESIAN_POINT('',(-27.,4.95,-0.6));
#1561=CARTESIAN_POINT('Origin',(-33.,9.,0.));
#1562=CARTESIAN_POINT('',(-33.,4.95,0.));
#1563=CARTESIAN_POINT('',(-28.95,9.,0.));
#1564=CARTESIAN_POINT('Origin',(-36.,4.95,0.));
#1565=CARTESIAN_POINT('Origin',(0.,0.,-0.2));
#1566=CARTESIAN_POINT('',(10.,-1.22464679914735E-15,-0.4));
#1567=CARTESIAN_POINT('',(10.2,1.2491397351303E-15,-0.2));
#1568=CARTESIAN_POINT('',(-10.,1.22464679914735E-15,-0.4));
#1569=CARTESIAN_POINT('Origin',(0.,0.,-0.4));
#1570=CARTESIAN_POINT('Origin',(0.,0.,-0.4));
#1571=CARTESIAN_POINT('Origin',(0.,0.,0.));
#1572=CARTESIAN_POINT('',(-10.,1.22464679914735E-15,-2.4));
#1573=CARTESIAN_POINT('',(-10.,1.22464679914735E-15,0.));
#1574=CARTESIAN_POINT('',(10.,1.22464679914735E-15,-2.4));
#1575=CARTESIAN_POINT('Origin',(0.,0.,-2.4));
#1576=CARTESIAN_POINT('Origin',(0.,0.,-2.4));
#1577=CARTESIAN_POINT('Origin',(0.,0.,-2.6));
#1578=CARTESIAN_POINT('',(10.2,-1.2491397351303E-15,-2.6));
#1579=CARTESIAN_POINT('Origin',(36.,4.95,0.));
#1580=CARTESIAN_POINT('Origin',(33.,-4.95,0.));
#1581=CARTESIAN_POINT('Origin',(-33.,-9.,0.));
#1582=CARTESIAN_POINT('',(-33.,-4.95,0.));
#1583=CARTESIAN_POINT('Origin',(-28.95,12.,0.));
#1584=CARTESIAN_POINT('Origin',(-28.95,9.,0.));
#1585=CARTESIAN_POINT('Origin',(-33.,-4.95,0.));
#1586=CARTESIAN_POINT('polyline point',(-7.03631458503363E-16,12.,0.));
#1587=CARTESIAN_POINT('polyline point',(0.,-12.,0.));
#1588=CARTESIAN_POINT('polyline point',(-28.95,9.,0.));
#1589=CARTESIAN_POINT('polyline point',(-28.95,12.,0.));
#1590=CARTESIAN_POINT('polyline point',(-28.95,-9.,0.));
#1591=CARTESIAN_POINT('polyline point',(-28.95,-12.,0.));
#1592=CARTESIAN_POINT('polyline point',(-33.,-4.95,0.));
#1593=CARTESIAN_POINT('polyline point',(-36.,-4.95,0.));
#1594=CARTESIAN_POINT('polyline point',(-33.,4.95,0.));
#1595=CARTESIAN_POINT('polyline point',(-36.,4.95,0.));
#1596=CARTESIAN_POINT('Origin',(-33.,9.,0.));
#1597=CARTESIAN_POINT('',(-33.,4.95,0.));
#1598=CARTESIAN_POINT('',(-28.95,9.,0.));
#1599=CARTESIAN_POINT('polyline point',(-28.95,12.,0.));
#1600=CARTESIAN_POINT('polyline point',(-7.03631458503363E-16,12.,0.));
#1601=CARTESIAN_POINT('Origin',(-33.,-9.,0.));
#1602=CARTESIAN_POINT('',(-28.95,-9.,0.));
#1603=CARTESIAN_POINT('',(-33.,-4.95,0.));
#1604=CARTESIAN_POINT('polyline point',(-36.,-4.95,0.));
#1605=CARTESIAN_POINT('polyline point',(-36.,4.95,0.));
#1606=CARTESIAN_POINT('polyline point',(0.,-12.,0.));
#1607=CARTESIAN_POINT('polyline point',(-28.95,-12.,0.));
#1608=CARTESIAN_POINT('Origin',(0.,0.,0.));
#1609=CARTESIAN_POINT('',(0.,0.,0.));
#1610=CARTESIAN_POINT('Origin',(9.80776221726431,-9.80776221726431,9.80776221726431));
#1611=CARTESIAN_POINT('Origin',(-13.9055118110236,-10.,16.9875424688562));
#1612=CARTESIAN_POINT('',(0.,0.,0.));
#1613=CARTESIAN_POINT('Origin',(-2.61331282407732E-14,-117.693146607172,
0.));
#1614=CARTESIAN_POINT('Origin',(-13.9055118110236,-10.,117.693146607172));
#1615=CARTESIAN_POINT('',(0.,0.,0.));
#1616=CARTESIAN_POINT('Origin',(-2.61331282407732E-14,0.,117.693146607172));
#1617=CARTESIAN_POINT('Origin',(-13.9055118110236,-10.,117.693146607172));
#1618=CARTESIAN_POINT('',(0.,0.,0.));
#1619=CARTESIAN_POINT('Origin',(117.693146607172,0.,0.));
#1620=CARTESIAN_POINT('Origin',(-13.9055118110236,-10.,117.693146607172));
#1621=CARTESIAN_POINT('',(0.,0.,0.));
#1622=CARTESIAN_POINT('Origin',(0.,0.,0.));
#1623=CARTESIAN_POINT('Origin',(0.,0.,0.));
#1624=CARTESIAN_POINT('Origin',(0.,0.,0.));
#1625=CARTESIAN_POINT('Origin',(0.,0.,0.));
#1626=CARTESIAN_POINT('Origin',(0.,0.,0.));
#1627=UNCERTAINTY_MEASURE_WITH_UNIT(LENGTH_MEASURE(0.01),#1631,
'DISTANCE_ACCURACY_VALUE',
'Maximum model space distance between geometric entities at asserted c
onnectivities');
#1628=UNCERTAINTY_MEASURE_WITH_UNIT(LENGTH_MEASURE(0.01),#1631,
'DISTANCE_ACCURACY_VALUE',
'Maximum model space distance between geometric entities at asserted c
onnectivities');
#1629=(
GEOMETRIC_REPRESENTATION_CONTEXT(3)
GLOBAL_UNCERTAINTY_ASSIGNED_CONTEXT((#1627))
GLOBAL_UNIT_ASSIGNED_CONTEXT((#1631,#1633,#1634))
REPRESENTATION_CONTEXT('','3D')
);
#1630=(
GEOMETRIC_REPRESENTATION_CONTEXT(3)
GLOBAL_UNCERTAINTY_ASSIGNED_CONTEXT((#1628))
GLOBAL_UNIT_ASSIGNED_CONTEXT((#1631,#1633,#1634))
REPRESENTATION_CONTEXT('','3D')
);
#1631=(
LENGTH_UNIT()
NAMED_UNIT(*)
SI_UNIT(.MILLI.,.METRE.)
);
#1632=(
LENGTH_UNIT()
NAMED_UNIT(*)
SI_UNIT(.CENTI.,.METRE.)
);
#1633=(
NAMED_UNIT(*)
PLANE_ANGLE_UNIT()
SI_UNIT($,.RADIAN.)
);
#1634=(
NAMED_UNIT(*)
SI_UNIT($,.STERADIAN.)
SOLID_ANGLE_UNIT()
);
#1635=SHAPE_DEFINITION_REPRESENTATION(#1636,#1637);
#1636=PRODUCT_DEFINITION_SHAPE('',$,#1639);
#1637=SHAPE_REPRESENTATION('',(#966,#74),#1629);
#1638=PRODUCT_DEFINITION_CONTEXT('part definition',#1643,'design');
#1639=PRODUCT_DEFINITION('ATT_Elastic_storage_holder-Holder-V01',
'ATT_Elastic_storage_holder-Holder-V01',#1640,#1638);
#1640=PRODUCT_DEFINITION_FORMATION('',$,#1645);
#1641=PRODUCT_RELATED_PRODUCT_CATEGORY(
'ATT_Elastic_storage_holder-Holder-V01',
'ATT_Elastic_storage_holder-Holder-V01',(#1645));
#1642=APPLICATION_PROTOCOL_DEFINITION('international standard',
'ap242_managed_model_based_3d_engineering',2011,#1643);
#1643=APPLICATION_CONTEXT('Managed model based 3d engineering');
#1644=PRODUCT_CONTEXT('part definition',#1643,'mechanical');
#1645=PRODUCT('ATT_Elastic_storage_holder-Holder-V01',
'ATT_Elastic_storage_holder-Holder-V01',$,(#1644));
#1646=PRESENTATION_STYLE_ASSIGNMENT((#1653));
#1647=PRESENTATION_STYLE_ASSIGNMENT((#1654));
#1648=PRESENTATION_STYLE_ASSIGNMENT((#1655));
#1649=PRESENTATION_STYLE_ASSIGNMENT((NULL_STYLE(.NULL.)));
#1650=PRESENTATION_STYLE_ASSIGNMENT((NULL_STYLE(.NULL.)));
#1651=PRESENTATION_STYLE_ASSIGNMENT((NULL_STYLE(.NULL.)));
#1652=PRESENTATION_STYLE_ASSIGNMENT((NULL_STYLE(.NULL.)));
#1653=SURFACE_STYLE_USAGE(.BOTH.,#1658);
#1654=SURFACE_STYLE_USAGE(.BOTH.,#1659);
#1655=SURFACE_STYLE_USAGE(.BOTH.,#1660);
#1656=SURFACE_STYLE_RENDERING_WITH_PROPERTIES($,#1670,(#1657));
#1657=SURFACE_STYLE_TRANSPARENT(0.);
#1658=SURFACE_SIDE_STYLE('',(#1661,#1656));
#1659=SURFACE_SIDE_STYLE('',(#1662));
#1660=SURFACE_SIDE_STYLE('',(#1663));
#1661=SURFACE_STYLE_FILL_AREA(#1664);
#1662=SURFACE_STYLE_FILL_AREA(#1665);
#1663=SURFACE_STYLE_FILL_AREA(#1666);
#1664=FILL_AREA_STYLE('',(#1667));
#1665=FILL_AREA_STYLE('',(#1668));
#1666=FILL_AREA_STYLE('',(#1669));
#1667=FILL_AREA_STYLE_COLOUR('',#1670);
#1668=FILL_AREA_STYLE_COLOUR('',#1671);
#1669=FILL_AREA_STYLE_COLOUR('',#1672);
#1670=COLOUR_RGB('',1.,1.,0.);
#1671=COLOUR_RGB('',0.,0.,0.);
#1672=COLOUR_RGB('',1.,1.,0.);
ENDSEC;
END-ISO-10303-21;
