# Supplementary material for: Approach to Standardized Material Characterization of the Human Lumbopelvic System: Testing and Evaluation
Source: Bioengineering (Basel). 2025 Aug 11;12(8):862. doi: 10.3390/bioengineering12080862 (PMC12383908; doi:10.3390/bioengineering12080862)
Supplement: Supplementary file 1 [file bioengineering-12-00862-s001.zip › File S2 Designs and auxiliaries/Models/ATT_Preparation_V02_Bottom.stp]

ISO-10303-21;
HEADER;
/* Generated by software containing ST-Developer
 * from STEP Tools, Inc. (www.steptools.com) 
 */

FILE_DESCRIPTION(
/* description */ ('',
'CAx-IF Rec.Pracs.---Representation and Presentation of Product Manufa
cturing Information (PMI)---4.0---2014-10-13'),
/* implementation_level */ '2;1');

FILE_NAME(
/* name */ 
'D:\\Gebhardt\\Messeinrichtungen\\02_Zugversuch_Faszie\\Inventor_Final
\\ATT_Preparation\\ATT_Preparation_V02_Bottom.stp',
/* time_stamp */ '2022-08-04T13:53:04+02:00',
/* author */ ('Gebhardt, Marc'),
/* organization */ (''),
/* preprocessor_version */ 'ST-DEVELOPER v18.1',
/* originating_system */ 'Autodesk Inventor 2022',
/* authorisation */ '');

FILE_SCHEMA (('AP242_MANAGED_MODEL_BASED_3D_ENGINEERING_MIM_LF { 1 0 10303 442 1 1 4 }'));
ENDSEC;

DATA;
#10=CONSTRUCTIVE_GEOMETRY_REPRESENTATION_RELATIONSHIP('CGRR','None',#4231,
#11);
#11=CONSTRUCTIVE_GEOMETRY_REPRESENTATION('Supplemental geometry',(#45,#46,
#47),#4223);
#12=MECHANICAL_DESIGN_AND_DRAUGHTING_RELATIONSHIP('Isometrisch','',#27,
#28);
#13=MECHANICAL_DESIGN_AND_DRAUGHTING_RELATIONSHIP('Vorne','',#29,#28);
#14=MECHANICAL_DESIGN_AND_DRAUGHTING_RELATIONSHIP('Oben','',#30,#28);
#15=MECHANICAL_DESIGN_AND_DRAUGHTING_RELATIONSHIP('Rechts','',#31,#28);
#16=MAPPED_ITEM('',#21,#2713);
#17=MAPPED_ITEM('',#22,#2714);
#18=MAPPED_ITEM('',#23,#2715);
#19=MAPPED_ITEM('',#24,#2716);
#20=MAPPED_ITEM('',#25,#2717);
#21=REPRESENTATION_MAP(#2713,#26);
#22=REPRESENTATION_MAP(#2714,#4231);
#23=REPRESENTATION_MAP(#2715,#26);
#24=REPRESENTATION_MAP(#2716,#26);
#25=REPRESENTATION_MAP(#2717,#26);
#26=ADVANCED_BREP_SHAPE_REPRESENTATION('Isometrisch',(#102),#4223);
#27=DRAUGHTING_MODEL('Isometrisch',(#16,#33),#4223);
#28=DRAUGHTING_MODEL('',(#17,#2714),#4223);
#29=DRAUGHTING_MODEL('Vorne',(#18,#34),#4223);
#30=DRAUGHTING_MODEL('Oben',(#19,#35),#4223);
#31=DRAUGHTING_MODEL('Rechts',(#20,#36),#4223);
#32=MECHANICAL_DESIGN_GEOMETRIC_PRESENTATION_REPRESENTATION('',(#71,#72,
#73,#74,#75,#76,#77,#78,#79,#80,#81,#82,#83,#84,#85,#86,#87,#88,#89,#90,
#91,#92,#93,#94,#95,#96,#97,#98,#99,#100),#4224);
#33=CAMERA_MODEL_D3('Isometrisch',#2705,#37);
#34=CAMERA_MODEL_D3('Vorne',#2707,#38);
#35=CAMERA_MODEL_D3('Oben',#2709,#39);
#36=CAMERA_MODEL_D3('Rechts',#2711,#40);
#37=VIEW_VOLUME(.PARALLEL.,#4206,16.9875424688562,0.,.F.,0.,.F.,.F.,#41);
#38=VIEW_VOLUME(.PARALLEL.,#4209,117.693146607172,0.,.F.,0.,.F.,.F.,#42);
#39=VIEW_VOLUME(.PARALLEL.,#4212,117.693146607172,0.,.F.,0.,.F.,.F.,#43);
#40=VIEW_VOLUME(.PARALLEL.,#4215,117.693146607172,0.,.F.,0.,.F.,.F.,#44);
#41=PLANAR_BOX('view window',27.8110236220472,20.,#2706);
#42=PLANAR_BOX('view window',27.8110236220472,20.,#2708);
#43=PLANAR_BOX('view window',27.8110236220472,20.,#2710);
#44=PLANAR_BOX('view window',27.8110236220472,20.,#2712);
#45=GEOMETRIC_CURVE_SET('Skizze1',(#52,#53,#54,#55));
#46=GEOMETRIC_CURVE_SET('Skizze2',(#56,#57,#58,#59,#60,#61,#62,#63,#64,
#65,#4181));
#47=GEOMETRIC_CURVE_SET('Skizze3',(#48,#262,#49,#50,#265,#266,#66,#67,#68,
#69,#70));
#48=TRIMMED_CURVE('',#261,(#4183,PARAMETER_VALUE(3.14159265358979)),(#4184,
PARAMETER_VALUE(4.71238898038469)),.T.,.PARAMETER.);
#49=TRIMMED_CURVE('',#263,(#4187,PARAMETER_VALUE(1.5707963267949)),(#4188,
PARAMETER_VALUE(4.71238898038469)),.T.,.PARAMETER.);
#50=TRIMMED_CURVE('',#264,(#4190,PARAMETER_VALUE(2.84951819889652E-12)),
(#4191,PARAMETER_VALUE(3.14159265358694)),.T.,.PARAMETER.);
#51=INVISIBILITY((#72,#73,#74,#75,#76,#77,#78,#79,#80,#81,#82,#83,#84,#85,
#86,#87,#88,#89,#90,#91,#92,#93,#94,#95,#96,#97,#98,#99,#100));
#52=POLYLINE('',(#4153,#4154));
#53=POLYLINE('',(#4155,#4156));
#54=POLYLINE('',(#4157,#4158));
#55=POLYLINE('',(#4159,#4160));
#56=POLYLINE('',(#4161,#4162));
#57=POLYLINE('',(#4163,#4164));
#58=POLYLINE('',(#4165,#4166));
#59=POLYLINE('',(#4167,#4168));
#60=POLYLINE('',(#4169,#4170));
#61=POLYLINE('',(#4171,#4172));
#62=POLYLINE('',(#4173,#4174));
#63=POLYLINE('',(#4175,#4176));
#64=POLYLINE('',(#4177,#4178));
#65=POLYLINE('',(#4179,#4180));
#66=POLYLINE('',(#4194,#4195));
#67=POLYLINE('',(#4196,#4197));
#68=POLYLINE('',(#4198,#4199));
#69=POLYLINE('',(#4200,#4201));
#70=POLYLINE('',(#4202,#4203));
#71=STYLED_ITEM('',(#4240),#102);
#72=STYLED_ITEM('',(#4241),#52);
#73=STYLED_ITEM('',(#4241),#53);
#74=STYLED_ITEM('',(#4241),#54);
#75=STYLED_ITEM('',(#4241),#55);
#76=STYLED_ITEM('',(#4241),#56);
#77=STYLED_ITEM('',(#4241),#57);
#78=STYLED_ITEM('',(#4241),#58);
#79=STYLED_ITEM('',(#4241),#59);
#80=STYLED_ITEM('',(#4241),#60);
#81=STYLED_ITEM('',(#4241),#61);
#82=STYLED_ITEM('',(#4241),#62);
#83=STYLED_ITEM('',(#4241),#63);
#84=STYLED_ITEM('',(#4241),#64);
#85=STYLED_ITEM('',(#4241),#65);
#86=STYLED_ITEM('',(#4242),#4181);
#87=STYLED_ITEM('',(#4241),#48);
#88=STYLED_ITEM('',(#4241),#262);
#89=STYLED_ITEM('',(#4241),#49);
#90=STYLED_ITEM('',(#4241),#50);
#91=STYLED_ITEM('',(#4241),#265);
#92=STYLED_ITEM('',(#4241),#266);
#93=STYLED_ITEM('',(#4241),#66);
#94=STYLED_ITEM('',(#4241),#67);
#95=STYLED_ITEM('',(#4241),#68);
#96=STYLED_ITEM('',(#4241),#69);
#97=STYLED_ITEM('',(#4241),#70);
#98=STYLED_ITEM('',(#4243),#45);
#99=STYLED_ITEM('',(#4244),#46);
#100=STYLED_ITEM('',(#4245),#47);
#101=STYLED_ITEM('',(#4246),#17);
#102=MANIFOLD_SOLID_BREP('Volumenk\X\F6rper1',#2425);
#103=FACE_BOUND('',#577,.T.);
#104=FACE_BOUND('',#578,.T.);
#105=FACE_BOUND('',#579,.T.);
#106=FACE_BOUND('',#580,.T.);
#107=FACE_BOUND('',#581,.T.);
#108=FACE_BOUND('',#582,.T.);
#109=FACE_BOUND('',#583,.T.);
#110=FACE_BOUND('',#584,.T.);
#111=FACE_BOUND('',#585,.T.);
#112=FACE_BOUND('',#586,.T.);
#113=FACE_BOUND('',#587,.T.);
#114=FACE_BOUND('',#588,.T.);
#115=FACE_BOUND('',#589,.T.);
#116=FACE_BOUND('',#590,.T.);
#117=FACE_BOUND('',#591,.T.);
#118=FACE_BOUND('',#592,.T.);
#119=CYLINDRICAL_SURFACE('',#2456,2.);
#120=CYLINDRICAL_SURFACE('',#2458,1.4);
#121=CYLINDRICAL_SURFACE('',#2466,2.8);
#122=CYLINDRICAL_SURFACE('',#2474,2.8);
#123=CYLINDRICAL_SURFACE('',#2482,2.8);
#124=CYLINDRICAL_SURFACE('',#2506,2.);
#125=CYLINDRICAL_SURFACE('',#2509,1.4);
#126=CYLINDRICAL_SURFACE('',#2521,2.8);
#127=CYLINDRICAL_SURFACE('',#2533,2.8);
#128=CYLINDRICAL_SURFACE('',#2541,2.8);
#129=CYLINDRICAL_SURFACE('',#2548,2.8);
#130=CYLINDRICAL_SURFACE('',#2554,10.8);
#131=CYLINDRICAL_SURFACE('',#2573,2.);
#132=CYLINDRICAL_SURFACE('',#2575,1.4);
#133=CYLINDRICAL_SURFACE('',#2583,2.8);
#134=CYLINDRICAL_SURFACE('',#2591,2.8);
#135=CYLINDRICAL_SURFACE('',#2603,2.8);
#136=CYLINDRICAL_SURFACE('',#2614,2.79999999998404);
#137=CYLINDRICAL_SURFACE('',#2632,2.);
#138=CYLINDRICAL_SURFACE('',#2636,1.4);
#139=CYLINDRICAL_SURFACE('',#2648,2.8);
#140=CYLINDRICAL_SURFACE('',#2660,2.8);
#141=CYLINDRICAL_SURFACE('',#2672,2.8);
#142=CYLINDRICAL_SURFACE('',#2679,2.8);
#143=CYLINDRICAL_SURFACE('',#2685,10.8);
#144=CYLINDRICAL_SURFACE('',#2694,2.79999999998404);
#145=CIRCLE('',#2447,1.4);
#146=CIRCLE('',#2448,2.6);
#147=CIRCLE('',#2454,2.);
#148=CIRCLE('',#2457,2.);
#149=CIRCLE('',#2459,1.4);
#150=CIRCLE('',#2463,2.);
#151=CIRCLE('',#2464,2.8);
#152=CIRCLE('',#2465,2.8);
#153=CIRCLE('',#2467,2.8);
#154=CIRCLE('',#2468,2.8);
#155=CIRCLE('',#2471,2.);
#156=CIRCLE('',#2472,2.8);
#157=CIRCLE('',#2473,2.8);
#158=CIRCLE('',#2475,2.8);
#159=CIRCLE('',#2476,2.8);
#160=CIRCLE('',#2479,2.);
#161=CIRCLE('',#2480,2.8);
#162=CIRCLE('',#2481,2.8);
#163=CIRCLE('',#2483,2.8);
#164=CIRCLE('',#2484,2.8);
#165=CIRCLE('',#2489,4.);
#166=CIRCLE('',#2491,4.);
#167=CIRCLE('',#2493,4.);
#168=CIRCLE('',#2497,2.6);
#169=CIRCLE('',#2498,1.4);
#170=CIRCLE('',#2504,2.);
#171=CIRCLE('',#2507,2.);
#172=CIRCLE('',#2510,1.4);
#173=CIRCLE('',#2514,10.);
#174=CIRCLE('',#2515,10.8);
#175=CIRCLE('',#2518,2.);
#176=CIRCLE('',#2519,2.8);
#177=CIRCLE('',#2520,2.8);
#178=CIRCLE('',#2522,2.8);
#179=CIRCLE('',#2523,2.8);
#180=CIRCLE('',#2526,2.);
#181=CIRCLE('',#2527,2.8);
#182=CIRCLE('',#2530,2.);
#183=CIRCLE('',#2531,2.8);
#184=CIRCLE('',#2532,2.8);
#185=CIRCLE('',#2534,2.8);
#186=CIRCLE('',#2535,2.8);
#187=CIRCLE('',#2538,2.);
#188=CIRCLE('',#2539,2.8);
#189=CIRCLE('',#2540,2.8);
#190=CIRCLE('',#2542,2.8);
#191=CIRCLE('',#2543,2.8);
#192=CIRCLE('',#2546,4.);
#193=CIRCLE('',#2547,2.8);
#194=CIRCLE('',#2550,10.8);
#195=CIRCLE('',#2551,12.);
#196=CIRCLE('',#2556,4.);
#197=CIRCLE('',#2558,4.);
#198=CIRCLE('',#2560,4.);
#199=CIRCLE('',#2564,2.6);
#200=CIRCLE('',#2565,1.4);
#201=CIRCLE('',#2571,2.);
#202=CIRCLE('',#2574,2.);
#203=CIRCLE('',#2576,1.4);
#204=CIRCLE('',#2580,2.);
#205=CIRCLE('',#2581,2.8);
#206=CIRCLE('',#2582,2.8);
#207=CIRCLE('',#2584,2.8);
#208=CIRCLE('',#2585,2.8);
#209=CIRCLE('',#2588,2.);
#210=CIRCLE('',#2589,2.8);
#211=CIRCLE('',#2590,2.8);
#212=CIRCLE('',#2592,2.8);
#213=CIRCLE('',#2593,2.8);
#214=CIRCLE('',#2596,1.99999999998403);
#215=CIRCLE('',#2597,2.79999999998404);
#216=CIRCLE('',#2600,2.);
#217=CIRCLE('',#2601,2.8);
#218=CIRCLE('',#2602,2.8);
#219=CIRCLE('',#2604,2.8);
#220=CIRCLE('',#2605,2.8);
#221=CIRCLE('',#2610,4.);
#222=CIRCLE('',#2612,3.99999999998403);
#223=CIRCLE('',#2613,2.79999999998404);
#224=CIRCLE('',#2616,4.);
#225=CIRCLE('',#2618,4.);
#226=CIRCLE('',#2623,1.4);
#227=CIRCLE('',#2624,2.6);
#228=CIRCLE('',#2630,2.);
#229=CIRCLE('',#2633,2.);
#230=CIRCLE('',#2637,1.4);
#231=CIRCLE('',#2641,10.);
#232=CIRCLE('',#2642,10.8);
#233=CIRCLE('',#2645,2.);
#234=CIRCLE('',#2646,2.8);
#235=CIRCLE('',#2647,2.8);
#236=CIRCLE('',#2649,2.8);
#237=CIRCLE('',#2650,2.8);
#238=CIRCLE('',#2653,2.);
#239=CIRCLE('',#2654,2.8);
#240=CIRCLE('',#2657,2.);
#241=CIRCLE('',#2658,2.8);
#242=CIRCLE('',#2659,2.8);
#243=CIRCLE('',#2661,2.8);
#244=CIRCLE('',#2662,2.8);
#245=CIRCLE('',#2665,1.99999999998403);
#246=CIRCLE('',#2666,2.79999999998404);
#247=CIRCLE('',#2669,2.);
#248=CIRCLE('',#2670,2.8);
#249=CIRCLE('',#2671,2.8);
#250=CIRCLE('',#2673,2.8);
#251=CIRCLE('',#2674,2.8);
#252=CIRCLE('',#2677,4.);
#253=CIRCLE('',#2678,2.8);
#254=CIRCLE('',#2681,10.8);
#255=CIRCLE('',#2682,12.);
#256=CIRCLE('',#2687,4.);
#257=CIRCLE('',#2689,3.99999999998403);
#258=CIRCLE('',#2690,4.);
#259=CIRCLE('',#2691,4.);
#260=CIRCLE('',#2693,2.79999999998404);
#261=CIRCLE('',#2699,10.8);
#262=CIRCLE('',#2700,2.8);
#263=CIRCLE('',#2701,2.8);
#264=CIRCLE('',#2702,2.79999999998404);
#265=CIRCLE('',#2703,2.8);
#266=CIRCLE('',#2704,2.8);
#267=CONICAL_SURFACE('',#2446,2.,0.78539816339745);
#268=CONICAL_SURFACE('',#2462,2.4,0.785398163397449);
#269=CONICAL_SURFACE('',#2470,2.4,0.785398163397449);
#270=CONICAL_SURFACE('',#2478,2.4,0.785398163397448);
#271=CONICAL_SURFACE('',#2488,3.4,0.785398163397448);
#272=CONICAL_SURFACE('',#2490,3.4,0.785398163397449);
#273=CONICAL_SURFACE('',#2492,3.4,0.785398163397449);
#274=CONICAL_SURFACE('',#2496,2.,0.78539816339745);
#275=CONICAL_SURFACE('',#2513,10.4,0.78539816339745);
#276=CONICAL_SURFACE('',#2517,2.4,0.785398163397449);
#277=CONICAL_SURFACE('',#2525,2.4,0.785398163397449);
#278=CONICAL_SURFACE('',#2529,2.4,0.785398163397449);
#279=CONICAL_SURFACE('',#2537,2.4,0.785398163397448);
#280=CONICAL_SURFACE('',#2545,3.4,0.785398163397448);
#281=CONICAL_SURFACE('',#2549,11.4,0.785398163397447);
#282=CONICAL_SURFACE('',#2555,3.4,0.785398163397448);
#283=CONICAL_SURFACE('',#2557,3.4,0.785398163397449);
#284=CONICAL_SURFACE('',#2559,3.4,0.785398163397449);
#285=CONICAL_SURFACE('',#2563,2.,0.78539816339745);
#286=CONICAL_SURFACE('',#2579,2.4,0.785398163397449);
#287=CONICAL_SURFACE('',#2587,2.4,0.785398163397449);
#288=CONICAL_SURFACE('',#2595,2.39999999998404,0.785398163397448);
#289=CONICAL_SURFACE('',#2599,2.4,0.785398163397448);
#290=CONICAL_SURFACE('',#2609,3.4,0.785398163397448);
#291=CONICAL_SURFACE('',#2611,3.39999999998404,0.785398163397448);
#292=CONICAL_SURFACE('',#2615,3.4,0.785398163397449);
#293=CONICAL_SURFACE('',#2617,3.4,0.785398163397449);
#294=CONICAL_SURFACE('',#2622,2.,0.78539816339745);
#295=CONICAL_SURFACE('',#2640,10.4,0.78539816339745);
#296=CONICAL_SURFACE('',#2644,2.4,0.785398163397449);
#297=CONICAL_SURFACE('',#2652,2.4,0.785398163397449);
#298=CONICAL_SURFACE('',#2656,2.4,0.785398163397449);
#299=CONICAL_SURFACE('',#2664,2.39999999998404,0.785398163397448);
#300=CONICAL_SURFACE('',#2668,2.4,0.785398163397448);
#301=CONICAL_SURFACE('',#2676,3.4,0.785398163397448);
#302=CONICAL_SURFACE('',#2680,11.4,0.785398163397447);
#303=CONICAL_SURFACE('',#2686,3.4,0.785398163397448);
#304=CONICAL_SURFACE('',#2692,3.39999999998404,0.785398163397448);
#305=CONICAL_SURFACE('',#2695,3.4,0.785398163397449);
#306=CONICAL_SURFACE('',#2696,3.4,0.785398163397449);
#307=FACE_OUTER_BOUND('',#445,.T.);
#308=FACE_OUTER_BOUND('',#446,.T.);
#309=FACE_OUTER_BOUND('',#447,.T.);
#310=FACE_OUTER_BOUND('',#448,.T.);
#311=FACE_OUTER_BOUND('',#449,.T.);
#312=FACE_OUTER_BOUND('',#450,.T.);
#313=FACE_OUTER_BOUND('',#451,.T.);
#314=FACE_OUTER_BOUND('',#452,.T.);
#315=FACE_OUTER_BOUND('',#453,.T.);
#316=FACE_OUTER_BOUND('',#454,.T.);
#317=FACE_OUTER_BOUND('',#455,.T.);
#318=FACE_OUTER_BOUND('',#456,.T.);
#319=FACE_OUTER_BOUND('',#457,.T.);
#320=FACE_OUTER_BOUND('',#458,.T.);
#321=FACE_OUTER_BOUND('',#459,.T.);
#322=FACE_OUTER_BOUND('',#460,.T.);
#323=FACE_OUTER_BOUND('',#461,.T.);
#324=FACE_OUTER_BOUND('',#462,.T.);
#325=FACE_OUTER_BOUND('',#463,.T.);
#326=FACE_OUTER_BOUND('',#464,.T.);
#327=FACE_OUTER_BOUND('',#465,.T.);
#328=FACE_OUTER_BOUND('',#466,.T.);
#329=FACE_OUTER_BOUND('',#467,.T.);
#330=FACE_OUTER_BOUND('',#468,.T.);
#331=FACE_OUTER_BOUND('',#469,.T.);
#332=FACE_OUTER_BOUND('',#470,.T.);
#333=FACE_OUTER_BOUND('',#471,.T.);
#334=FACE_OUTER_BOUND('',#472,.T.);
#335=FACE_OUTER_BOUND('',#473,.T.);
#336=FACE_OUTER_BOUND('',#474,.T.);
#337=FACE_OUTER_BOUND('',#475,.T.);
#338=FACE_OUTER_BOUND('',#476,.T.);
#339=FACE_OUTER_BOUND('',#477,.T.);
#340=FACE_OUTER_BOUND('',#478,.T.);
#341=FACE_OUTER_BOUND('',#479,.T.);
#342=FACE_OUTER_BOUND('',#480,.T.);
#343=FACE_OUTER_BOUND('',#481,.T.);
#344=FACE_OUTER_BOUND('',#482,.T.);
#345=FACE_OUTER_BOUND('',#483,.T.);
#346=FACE_OUTER_BOUND('',#484,.T.);
#347=FACE_OUTER_BOUND('',#485,.T.);
#348=FACE_OUTER_BOUND('',#486,.T.);
#349=FACE_OUTER_BOUND('',#487,.T.);
#350=FACE_OUTER_BOUND('',#488,.T.);
#351=FACE_OUTER_BOUND('',#489,.T.);
#352=FACE_OUTER_BOUND('',#490,.T.);
#353=FACE_OUTER_BOUND('',#491,.T.);
#354=FACE_OUTER_BOUND('',#492,.T.);
#355=FACE_OUTER_BOUND('',#493,.T.);
#356=FACE_OUTER_BOUND('',#494,.T.);
#357=FACE_OUTER_BOUND('',#495,.T.);
#358=FACE_OUTER_BOUND('',#496,.T.);
#359=FACE_OUTER_BOUND('',#497,.T.);
#360=FACE_OUTER_BOUND('',#498,.T.);
#361=FACE_OUTER_BOUND('',#499,.T.);
#362=FACE_OUTER_BOUND('',#500,.T.);
#363=FACE_OUTER_BOUND('',#501,.T.);
#364=FACE_OUTER_BOUND('',#502,.T.);
#365=FACE_OUTER_BOUND('',#503,.T.);
#366=FACE_OUTER_BOUND('',#504,.T.);
#367=FACE_OUTER_BOUND('',#505,.T.);
#368=FACE_OUTER_BOUND('',#506,.T.);
#369=FACE_OUTER_BOUND('',#507,.T.);
#370=FACE_OUTER_BOUND('',#508,.T.);
#371=FACE_OUTER_BOUND('',#509,.T.);
#372=FACE_OUTER_BOUND('',#510,.T.);
#373=FACE_OUTER_BOUND('',#511,.T.);
#374=FACE_OUTER_BOUND('',#512,.T.);
#375=FACE_OUTER_BOUND('',#513,.T.);
#376=FACE_OUTER_BOUND('',#514,.T.);
#377=FACE_OUTER_BOUND('',#515,.T.);
#378=FACE_OUTER_BOUND('',#516,.T.);
#379=FACE_OUTER_BOUND('',#517,.T.);
#380=FACE_OUTER_BOUND('',#518,.T.);
#381=FACE_OUTER_BOUND('',#519,.T.);
#382=FACE_OUTER_BOUND('',#520,.T.);
#383=FACE_OUTER_BOUND('',#521,.T.);
#384=FACE_OUTER_BOUND('',#522,.T.);
#385=FACE_OUTER_BOUND('',#523,.T.);
#386=FACE_OUTER_BOUND('',#524,.T.);
#387=FACE_OUTER_BOUND('',#525,.T.);
#388=FACE_OUTER_BOUND('',#526,.T.);
#389=FACE_OUTER_BOUND('',#527,.T.);
#390=FACE_OUTER_BOUND('',#528,.T.);
#391=FACE_OUTER_BOUND('',#529,.T.);
#392=FACE_OUTER_BOUND('',#530,.T.);
#393=FACE_OUTER_BOUND('',#531,.T.);
#394=FACE_OUTER_BOUND('',#532,.T.);
#395=FACE_OUTER_BOUND('',#533,.T.);
#396=FACE_OUTER_BOUND('',#534,.T.);
#397=FACE_OUTER_BOUND('',#535,.T.);
#398=FACE_OUTER_BOUND('',#536,.T.);
#399=FACE_OUTER_BOUND('',#537,.T.);
#400=FACE_OUTER_BOUND('',#538,.T.);
#401=FACE_OUTER_BOUND('',#539,.T.);
#402=FACE_OUTER_BOUND('',#540,.T.);
#403=FACE_OUTER_BOUND('',#541,.T.);
#404=FACE_OUTER_BOUND('',#542,.T.);
#405=FACE_OUTER_BOUND('',#543,.T.);
#406=FACE_OUTER_BOUND('',#544,.T.);
#407=FACE_OUTER_BOUND('',#545,.T.);
#408=FACE_OUTER_BOUND('',#546,.T.);
#409=FACE_OUTER_BOUND('',#547,.T.);
#410=FACE_OUTER_BOUND('',#548,.T.);
#411=FACE_OUTER_BOUND('',#549,.T.);
#412=FACE_OUTER_BOUND('',#550,.T.);
#413=FACE_OUTER_BOUND('',#551,.T.);
#414=FACE_OUTER_BOUND('',#552,.T.);
#415=FACE_OUTER_BOUND('',#553,.T.);
#416=FACE_OUTER_BOUND('',#554,.T.);
#417=FACE_OUTER_BOUND('',#555,.T.);
#418=FACE_OUTER_BOUND('',#556,.T.);
#419=FACE_OUTER_BOUND('',#557,.T.);
#420=FACE_OUTER_BOUND('',#558,.T.);
#421=FACE_OUTER_BOUND('',#559,.T.);
#422=FACE_OUTER_BOUND('',#560,.T.);
#423=FACE_OUTER_BOUND('',#561,.T.);
#424=FACE_OUTER_BOUND('',#562,.T.);
#425=FACE_OUTER_BOUND('',#563,.T.);
#426=FACE_OUTER_BOUND('',#564,.T.);
#427=FACE_OUTER_BOUND('',#565,.T.);
#428=FACE_OUTER_BOUND('',#566,.T.);
#429=FACE_OUTER_BOUND('',#567,.T.);
#430=FACE_OUTER_BOUND('',#568,.T.);
#431=FACE_OUTER_BOUND('',#569,.T.);
#432=FACE_OUTER_BOUND('',#570,.T.);
#433=FACE_OUTER_BOUND('',#571,.T.);
#434=FACE_OUTER_BOUND('',#572,.T.);
#435=FACE_OUTER_BOUND('',#573,.T.);
#436=FACE_OUTER_BOUND('',#574,.T.);
#437=FACE_OUTER_BOUND('',#575,.T.);
#438=FACE_OUTER_BOUND('',#576,.T.);
#439=FACE_OUTER_BOUND('',#593,.T.);
#440=FACE_OUTER_BOUND('',#594,.T.);
#441=FACE_OUTER_BOUND('',#595,.T.);
#442=FACE_OUTER_BOUND('',#596,.T.);
#443=FACE_OUTER_BOUND('',#597,.T.);
#444=FACE_OUTER_BOUND('',#598,.T.);
#445=EDGE_LOOP('',(#1559,#1560,#1561,#1562));
#446=EDGE_LOOP('',(#1563,#1564,#1565,#1566));
#447=EDGE_LOOP('',(#1567,#1568,#1569,#1570));
#448=EDGE_LOOP('',(#1571,#1572,#1573,#1574));
#449=EDGE_LOOP('',(#1575,#1576,#1577,#1578));
#450=EDGE_LOOP('',(#1579,#1580,#1581,#1582));
#451=EDGE_LOOP('',(#1583,#1584,#1585,#1586,#1587,#1588,#1589,#1590));
#452=EDGE_LOOP('',(#1591,#1592,#1593,#1594));
#453=EDGE_LOOP('',(#1595,#1596,#1597,#1598));
#454=EDGE_LOOP('',(#1599,#1600,#1601,#1602));
#455=EDGE_LOOP('',(#1603,#1604,#1605,#1606));
#456=EDGE_LOOP('',(#1607,#1608,#1609,#1610));
#457=EDGE_LOOP('',(#1611,#1612,#1613,#1614,#1615));
#458=EDGE_LOOP('',(#1616,#1617,#1618,#1619,#1620,#1621));
#459=EDGE_LOOP('',(#1622));
#460=EDGE_LOOP('',(#1623,#1624,#1625,#1626,#1627));
#461=EDGE_LOOP('',(#1628,#1629,#1630,#1631,#1632,#1633));
#462=EDGE_LOOP('',(#1634));
#463=EDGE_LOOP('',(#1635,#1636,#1637,#1638,#1639));
#464=EDGE_LOOP('',(#1640,#1641,#1642,#1643,#1644,#1645));
#465=EDGE_LOOP('',(#1646));
#466=EDGE_LOOP('',(#1647,#1648,#1649,#1650));
#467=EDGE_LOOP('',(#1651,#1652,#1653,#1654));
#468=EDGE_LOOP('',(#1655,#1656,#1657,#1658,#1659));
#469=EDGE_LOOP('',(#1660,#1661,#1662,#1663,#1664));
#470=EDGE_LOOP('',(#1665,#1666,#1667,#1668,#1669));
#471=EDGE_LOOP('',(#1670,#1671,#1672,#1673));
#472=EDGE_LOOP('',(#1674,#1675,#1676,#1677));
#473=EDGE_LOOP('',(#1678,#1679,#1680,#1681));
#474=EDGE_LOOP('',(#1682,#1683,#1684,#1685));
#475=EDGE_LOOP('',(#1686,#1687,#1688,#1689));
#476=EDGE_LOOP('',(#1690,#1691,#1692,#1693));
#477=EDGE_LOOP('',(#1694,#1695,#1696,#1697));
#478=EDGE_LOOP('',(#1698,#1699,#1700,#1701,#1702,#1703,#1704,#1705));
#479=EDGE_LOOP('',(#1706,#1707,#1708,#1709));
#480=EDGE_LOOP('',(#1710,#1711,#1712,#1713));
#481=EDGE_LOOP('',(#1714,#1715,#1716,#1717,#1718,#1719,#1720,#1721,#1722,
#1723,#1724,#1725,#1726,#1727,#1728,#1729));
#482=EDGE_LOOP('',(#1730,#1731,#1732,#1733));
#483=EDGE_LOOP('',(#1734,#1735,#1736,#1737));
#484=EDGE_LOOP('',(#1738,#1739,#1740,#1741));
#485=EDGE_LOOP('',(#1742,#1743,#1744,#1745));
#486=EDGE_LOOP('',(#1746,#1747,#1748,#1749));
#487=EDGE_LOOP('',(#1750,#1751,#1752,#1753,#1754));
#488=EDGE_LOOP('',(#1755,#1756,#1757,#1758,#1759,#1760));
#489=EDGE_LOOP('',(#1761));
#490=EDGE_LOOP('',(#1762,#1763,#1764,#1765));
#491=EDGE_LOOP('',(#1766));
#492=EDGE_LOOP('',(#1767,#1768,#1769,#1770,#1771));
#493=EDGE_LOOP('',(#1772,#1773,#1774,#1775,#1776,#1777));
#494=EDGE_LOOP('',(#1778));
#495=EDGE_LOOP('',(#1779,#1780,#1781,#1782,#1783));
#496=EDGE_LOOP('',(#1784,#1785,#1786,#1787,#1788,#1789));
#497=EDGE_LOOP('',(#1790));
#498=EDGE_LOOP('',(#1791,#1792,#1793,#1794));
#499=EDGE_LOOP('',(#1795,#1796,#1797,#1798));
#500=EDGE_LOOP('',(#1799,#1800,#1801,#1802));
#501=EDGE_LOOP('',(#1803,#1804,#1805,#1806));
#502=EDGE_LOOP('',(#1807,#1808,#1809,#1810));
#503=EDGE_LOOP('',(#1811,#1812,#1813,#1814));
#504=EDGE_LOOP('',(#1815,#1816,#1817,#1818,#1819));
#505=EDGE_LOOP('',(#1820,#1821,#1822,#1823,#1824));
#506=EDGE_LOOP('',(#1825,#1826,#1827,#1828,#1829));
#507=EDGE_LOOP('',(#1830,#1831,#1832,#1833));
#508=EDGE_LOOP('',(#1834,#1835,#1836,#1837));
#509=EDGE_LOOP('',(#1838,#1839,#1840,#1841));
#510=EDGE_LOOP('',(#1842,#1843,#1844,#1845));
#511=EDGE_LOOP('',(#1846,#1847,#1848,#1849));
#512=EDGE_LOOP('',(#1850,#1851,#1852,#1853));
#513=EDGE_LOOP('',(#1854,#1855,#1856,#1857));
#514=EDGE_LOOP('',(#1858,#1859,#1860,#1861,#1862,#1863,#1864,#1865));
#515=EDGE_LOOP('',(#1866,#1867,#1868,#1869));
#516=EDGE_LOOP('',(#1870,#1871,#1872,#1873));
#517=EDGE_LOOP('',(#1874,#1875,#1876,#1877));
#518=EDGE_LOOP('',(#1878,#1879,#1880,#1881));
#519=EDGE_LOOP('',(#1882,#1883,#1884,#1885));
#520=EDGE_LOOP('',(#1886,#1887,#1888,#1889,#1890));
#521=EDGE_LOOP('',(#1891,#1892,#1893,#1894,#1895,#1896));
#522=EDGE_LOOP('',(#1897));
#523=EDGE_LOOP('',(#1898,#1899,#1900,#1901,#1902));
#524=EDGE_LOOP('',(#1903,#1904,#1905,#1906,#1907,#1908));
#525=EDGE_LOOP('',(#1909));
#526=EDGE_LOOP('',(#1910,#1911,#1912,#1913));
#527=EDGE_LOOP('',(#1914));
#528=EDGE_LOOP('',(#1915,#1916,#1917,#1918,#1919));
#529=EDGE_LOOP('',(#1920,#1921,#1922,#1923,#1924,#1925));
#530=EDGE_LOOP('',(#1926));
#531=EDGE_LOOP('',(#1927,#1928,#1929,#1930));
#532=EDGE_LOOP('',(#1931,#1932,#1933,#1934));
#533=EDGE_LOOP('',(#1935,#1936,#1937,#1938,#1939));
#534=EDGE_LOOP('',(#1940,#1941,#1942,#1943));
#535=EDGE_LOOP('',(#1944,#1945,#1946,#1947));
#536=EDGE_LOOP('',(#1948,#1949,#1950,#1951,#1952));
#537=EDGE_LOOP('',(#1953,#1954,#1955,#1956,#1957));
#538=EDGE_LOOP('',(#1958,#1959,#1960,#1961));
#539=EDGE_LOOP('',(#1962,#1963,#1964,#1965,#1966,#1967,#1968,#1969));
#540=EDGE_LOOP('',(#1970,#1971,#1972,#1973));
#541=EDGE_LOOP('',(#1974,#1975,#1976,#1977));
#542=EDGE_LOOP('',(#1978,#1979,#1980,#1981));
#543=EDGE_LOOP('',(#1982,#1983,#1984,#1985));
#544=EDGE_LOOP('',(#1986,#1987,#1988,#1989));
#545=EDGE_LOOP('',(#1990,#1991,#1992,#1993));
#546=EDGE_LOOP('',(#1994,#1995,#1996,#1997,#1998,#1999,#2000,#2001));
#547=EDGE_LOOP('',(#2002,#2003,#2004,#2005));
#548=EDGE_LOOP('',(#2006,#2007,#2008,#2009));
#549=EDGE_LOOP('',(#2010,#2011,#2012,#2013,#2014,#2015,#2016,#2017));
#550=EDGE_LOOP('',(#2018,#2019,#2020,#2021,#2022,#2023,#2024,#2025,#2026,
#2027,#2028,#2029,#2030,#2031,#2032,#2033));
#551=EDGE_LOOP('',(#2034,#2035,#2036,#2037));
#552=EDGE_LOOP('',(#2038,#2039,#2040,#2041));
#553=EDGE_LOOP('',(#2042,#2043,#2044,#2045));
#554=EDGE_LOOP('',(#2046,#2047,#2048,#2049));
#555=EDGE_LOOP('',(#2050,#2051,#2052,#2053));
#556=EDGE_LOOP('',(#2054,#2055,#2056,#2057,#2058));
#557=EDGE_LOOP('',(#2059,#2060,#2061,#2062,#2063,#2064));
#558=EDGE_LOOP('',(#2065));
#559=EDGE_LOOP('',(#2066,#2067,#2068,#2069));
#560=EDGE_LOOP('',(#2070));
#561=EDGE_LOOP('',(#2071,#2072,#2073,#2074,#2075));
#562=EDGE_LOOP('',(#2076,#2077,#2078,#2079,#2080,#2081));
#563=EDGE_LOOP('',(#2082));
#564=EDGE_LOOP('',(#2083,#2084,#2085,#2086));
#565=EDGE_LOOP('',(#2087));
#566=EDGE_LOOP('',(#2088,#2089,#2090,#2091,#2092));
#567=EDGE_LOOP('',(#2093,#2094,#2095,#2096,#2097,#2098));
#568=EDGE_LOOP('',(#2099));
#569=EDGE_LOOP('',(#2100,#2101,#2102,#2103));
#570=EDGE_LOOP('',(#2104,#2105,#2106,#2107));
#571=EDGE_LOOP('',(#2108,#2109,#2110,#2111));
#572=EDGE_LOOP('',(#2112,#2113,#2114,#2115));
#573=EDGE_LOOP('',(#2116,#2117,#2118,#2119));
#574=EDGE_LOOP('',(#2120,#2121,#2122,#2123));
#575=EDGE_LOOP('',(#2124,#2125,#2126,#2127,#2128));
#576=EDGE_LOOP('',(#2129,#2130,#2131,#2132,#2133,#2134,#2135,#2136,#2137,
#2138,#2139,#2140,#2141,#2142,#2143,#2144,#2145,#2146,#2147,#2148,#2149,
#2150,#2151,#2152,#2153,#2154,#2155,#2156,#2157,#2158,#2159,#2160,#2161,
#2162,#2163,#2164,#2165,#2166,#2167,#2168));
#577=EDGE_LOOP('',(#2169));
#578=EDGE_LOOP('',(#2170));
#579=EDGE_LOOP('',(#2171));
#580=EDGE_LOOP('',(#2172));
#581=EDGE_LOOP('',(#2173));
#582=EDGE_LOOP('',(#2174));
#583=EDGE_LOOP('',(#2175));
#584=EDGE_LOOP('',(#2176));
#585=EDGE_LOOP('',(#2177));
#586=EDGE_LOOP('',(#2178));
#587=EDGE_LOOP('',(#2179));
#588=EDGE_LOOP('',(#2180));
#589=EDGE_LOOP('',(#2181));
#590=EDGE_LOOP('',(#2182));
#591=EDGE_LOOP('',(#2183));
#592=EDGE_LOOP('',(#2184));
#593=EDGE_LOOP('',(#2185,#2186,#2187,#2188));
#594=EDGE_LOOP('',(#2189,#2190,#2191,#2192));
#595=EDGE_LOOP('',(#2193,#2194,#2195,#2196,#2197));
#596=EDGE_LOOP('',(#2198,#2199,#2200,#2201,#2202));
#597=EDGE_LOOP('',(#2203,#2204,#2205,#2206));
#598=EDGE_LOOP('',(#2207,#2208,#2209,#2210,#2211,#2212,#2213,#2214));
#599=LINE('',#3482,#811);
#600=LINE('',#3484,#812);
#601=LINE('',#3486,#813);
#602=LINE('',#3487,#814);
#603=LINE('',#3492,#815);
#604=LINE('',#3496,#816);
#605=LINE('',#3498,#817);
#606=LINE('',#3499,#818);
#607=LINE('',#3502,#819);
#608=LINE('',#3504,#820);
#609=LINE('',#3505,#821);
#610=LINE('',#3508,#822);
#611=LINE('',#3510,#823);
#612=LINE('',#3511,#824);
#613=LINE('',#3514,#825);
#614=LINE('',#3516,#826);
#615=LINE('',#3517,#827);
#616=LINE('',#3520,#828);
#617=LINE('',#3522,#829);
#618=LINE('',#3525,#830);
#619=LINE('',#3528,#831);
#620=LINE('',#3529,#832);
#621=LINE('',#3534,#833);
#622=LINE('',#3535,#834);
#623=LINE('',#3538,#835);
#624=LINE('',#3541,#836);
#625=LINE('',#3543,#837);
#626=LINE('',#3547,#838);
#627=LINE('',#3549,#839);
#628=LINE('',#3551,#840);
#629=LINE('',#3552,#841);
#630=LINE('',#3557,#842);
#631=LINE('',#3563,#843);
#632=LINE('',#3572,#844);
#633=LINE('',#3578,#845);
#634=LINE('',#3587,#846);
#635=LINE('',#3593,#847);
#636=LINE('',#3601,#848);
#637=LINE('',#3603,#849);
#638=LINE('',#3605,#850);
#639=LINE('',#3606,#851);
#640=LINE('',#3608,#852);
#641=LINE('',#3609,#853);
#642=LINE('',#3613,#854);
#643=LINE('',#3617,#855);
#644=LINE('',#3621,#856);
#645=LINE('',#3623,#857);
#646=LINE('',#3627,#858);
#647=LINE('',#3629,#859);
#648=LINE('',#3631,#860);
#649=LINE('',#3632,#861);
#650=LINE('',#3637,#862);
#651=LINE('',#3641,#863);
#652=LINE('',#3643,#864);
#653=LINE('',#3644,#865);
#654=LINE('',#3647,#866);
#655=LINE('',#3649,#867);
#656=LINE('',#3650,#868);
#657=LINE('',#3653,#869);
#658=LINE('',#3655,#870);
#659=LINE('',#3656,#871);
#660=LINE('',#3659,#872);
#661=LINE('',#3661,#873);
#662=LINE('',#3662,#874);
#663=LINE('',#3665,#875);
#664=LINE('',#3669,#876);
#665=LINE('',#3670,#877);
#666=LINE('',#3673,#878);
#667=LINE('',#3674,#879);
#668=LINE('',#3679,#880);
#669=LINE('',#3680,#881);
#670=LINE('',#3682,#882);
#671=LINE('',#3683,#883);
#672=LINE('',#3685,#884);
#673=LINE('',#3687,#885);
#674=LINE('',#3689,#886);
#675=LINE('',#3691,#887);
#676=LINE('',#3692,#888);
#677=LINE('',#3695,#889);
#678=LINE('',#3698,#890);
#679=LINE('',#3700,#891);
#680=LINE('',#3703,#892);
#681=LINE('',#3705,#893);
#682=LINE('',#3706,#894);
#683=LINE('',#3715,#895);
#684=LINE('',#3721,#896);
#685=LINE('',#3730,#897);
#686=LINE('',#3737,#898);
#687=LINE('',#3743,#899);
#688=LINE('',#3752,#900);
#689=LINE('',#3758,#901);
#690=LINE('',#3767,#902);
#691=LINE('',#3770,#903);
#692=LINE('',#3776,#904);
#693=LINE('',#3778,#905);
#694=LINE('',#3779,#906);
#695=LINE('',#3781,#907);
#696=LINE('',#3786,#908);
#697=LINE('',#3790,#909);
#698=LINE('',#3794,#910);
#699=LINE('',#3796,#911);
#700=LINE('',#3800,#912);
#701=LINE('',#3802,#913);
#702=LINE('',#3804,#914);
#703=LINE('',#3805,#915);
#704=LINE('',#3810,#916);
#705=LINE('',#3814,#917);
#706=LINE('',#3816,#918);
#707=LINE('',#3817,#919);
#708=LINE('',#3820,#920);
#709=LINE('',#3822,#921);
#710=LINE('',#3823,#922);
#711=LINE('',#3826,#923);
#712=LINE('',#3828,#924);
#713=LINE('',#3829,#925);
#714=LINE('',#3832,#926);
#715=LINE('',#3834,#927);
#716=LINE('',#3835,#928);
#717=LINE('',#3838,#929);
#718=LINE('',#3842,#930);
#719=LINE('',#3843,#931);
#720=LINE('',#3846,#932);
#721=LINE('',#3847,#933);
#722=LINE('',#3852,#934);
#723=LINE('',#3853,#935);
#724=LINE('',#3856,#936);
#725=LINE('',#3859,#937);
#726=LINE('',#3861,#938);
#727=LINE('',#3865,#939);
#728=LINE('',#3867,#940);
#729=LINE('',#3869,#941);
#730=LINE('',#3870,#942);
#731=LINE('',#3875,#943);
#732=LINE('',#3881,#944);
#733=LINE('',#3890,#945);
#734=LINE('',#3896,#946);
#735=LINE('',#3905,#947);
#736=LINE('',#3912,#948);
#737=LINE('',#3918,#949);
#738=LINE('',#3926,#950);
#739=LINE('',#3928,#951);
#740=LINE('',#3930,#952);
#741=LINE('',#3931,#953);
#742=LINE('',#3933,#954);
#743=LINE('',#3934,#955);
#744=LINE('',#3938,#956);
#745=LINE('',#3943,#957);
#746=LINE('',#3946,#958);
#747=LINE('',#3950,#959);
#748=LINE('',#3954,#960);
#749=LINE('',#3956,#961);
#750=LINE('',#3958,#962);
#751=LINE('',#3959,#963);
#752=LINE('',#3963,#964);
#753=LINE('',#3965,#965);
#754=LINE('',#3967,#966);
#755=LINE('',#3968,#967);
#756=LINE('',#3973,#968);
#757=LINE('',#3977,#969);
#758=LINE('',#3979,#970);
#759=LINE('',#3980,#971);
#760=LINE('',#3983,#972);
#761=LINE('',#3985,#973);
#762=LINE('',#3986,#974);
#763=LINE('',#3989,#975);
#764=LINE('',#3991,#976);
#765=LINE('',#3992,#977);
#766=LINE('',#3995,#978);
#767=LINE('',#3997,#979);
#768=LINE('',#3998,#980);
#769=LINE('',#4001,#981);
#770=LINE('',#4003,#982);
#771=LINE('',#4006,#983);
#772=LINE('',#4009,#984);
#773=LINE('',#4010,#985);
#774=LINE('',#4015,#986);
#775=LINE('',#4016,#987);
#776=LINE('',#4018,#988);
#777=LINE('',#4019,#989);
#778=LINE('',#4022,#990);
#779=LINE('',#4024,#991);
#780=LINE('',#4026,#992);
#781=LINE('',#4028,#993);
#782=LINE('',#4029,#994);
#783=LINE('',#4030,#995);
#784=LINE('',#4033,#996);
#785=LINE('',#4036,#997);
#786=LINE('',#4038,#998);
#787=LINE('',#4041,#999);
#788=LINE('',#4043,#1000);
#789=LINE('',#4044,#1001);
#790=LINE('',#4053,#1002);
#791=LINE('',#4059,#1003);
#792=LINE('',#4068,#1004);
#793=LINE('',#4075,#1005);
#794=LINE('',#4081,#1006);
#795=LINE('',#4090,#1007);
#796=LINE('',#4097,#1008);
#797=LINE('',#4103,#1009);
#798=LINE('',#4112,#1010);
#799=LINE('',#4115,#1011);
#800=LINE('',#4120,#1012);
#801=LINE('',#4123,#1013);
#802=LINE('',#4124,#1014);
#803=LINE('',#4126,#1015);
#804=LINE('',#4131,#1016);
#805=LINE('',#4133,#1017);
#806=LINE('',#4134,#1018);
#807=LINE('',#4143,#1019);
#808=LINE('',#4146,#1020);
#809=LINE('',#4148,#1021);
#810=LINE('',#4150,#1022);
#811=VECTOR('',#2722,10.);
#812=VECTOR('',#2723,10.);
#813=VECTOR('',#2724,10.);
#814=VECTOR('',#2725,10.);
#815=VECTOR('',#2730,10.);
#816=VECTOR('',#2735,10.);
#817=VECTOR('',#2736,10.);
#818=VECTOR('',#2737,10.);
#819=VECTOR('',#2740,10.);
#820=VECTOR('',#2741,10.);
#821=VECTOR('',#2742,10.);
#822=VECTOR('',#2745,10.);
#823=VECTOR('',#2746,10.);
#824=VECTOR('',#2747,10.);
#825=VECTOR('',#2750,10.);
#826=VECTOR('',#2751,10.);
#827=VECTOR('',#2752,10.);
#828=VECTOR('',#2755,10.);
#829=VECTOR('',#2756,10.);
#830=VECTOR('',#2759,10.);
#831=VECTOR('',#2762,10.);
#832=VECTOR('',#2763,10.);
#833=VECTOR('',#2768,10.);
#834=VECTOR('',#2769,10.);
#835=VECTOR('',#2772,10.);
#836=VECTOR('',#2775,10.);
#837=VECTOR('',#2778,10.);
#838=VECTOR('',#2781,10.);
#839=VECTOR('',#2782,10.);
#840=VECTOR('',#2783,10.);
#841=VECTOR('',#2784,10.);
#842=VECTOR('',#2789,2.4);
#843=VECTOR('',#2796,2.8);
#844=VECTOR('',#2807,2.4);
#845=VECTOR('',#2814,2.8);
#846=VECTOR('',#2825,2.4);
#847=VECTOR('',#2832,2.8);
#848=VECTOR('',#2841,10.);
#849=VECTOR('',#2842,10.);
#850=VECTOR('',#2843,10.);
#851=VECTOR('',#2844,10.);
#852=VECTOR('',#2847,10.);
#853=VECTOR('',#2848,10.);
#854=VECTOR('',#2853,3.4);
#855=VECTOR('',#2858,3.4);
#856=VECTOR('',#2863,3.4);
#857=VECTOR('',#2866,10.);
#858=VECTOR('',#2869,10.);
#859=VECTOR('',#2870,10.);
#860=VECTOR('',#2871,10.);
#861=VECTOR('',#2872,10.);
#862=VECTOR('',#2877,10.);
#863=VECTOR('',#2882,10.);
#864=VECTOR('',#2883,10.);
#865=VECTOR('',#2884,10.);
#866=VECTOR('',#2887,10.);
#867=VECTOR('',#2888,10.);
#868=VECTOR('',#2889,10.);
#869=VECTOR('',#2892,10.);
#870=VECTOR('',#2893,10.);
#871=VECTOR('',#2894,10.);
#872=VECTOR('',#2897,10.);
#873=VECTOR('',#2898,10.);
#874=VECTOR('',#2899,10.);
#875=VECTOR('',#2902,10.);
#876=VECTOR('',#2905,10.);
#877=VECTOR('',#2906,10.);
#878=VECTOR('',#2909,10.);
#879=VECTOR('',#2910,10.);
#880=VECTOR('',#2915,10.);
#881=VECTOR('',#2916,10.);
#882=VECTOR('',#2919,10.);
#883=VECTOR('',#2920,10.);
#884=VECTOR('',#2921,10.);
#885=VECTOR('',#2922,10.);
#886=VECTOR('',#2923,10.);
#887=VECTOR('',#2924,10.);
#888=VECTOR('',#2925,10.);
#889=VECTOR('',#2928,10.);
#890=VECTOR('',#2931,10.);
#891=VECTOR('',#2934,10.);
#892=VECTOR('',#2937,10.);
#893=VECTOR('',#2938,10.);
#894=VECTOR('',#2939,10.);
#895=VECTOR('',#2952,2.4);
#896=VECTOR('',#2959,2.8);
#897=VECTOR('',#2970,2.4);
#898=VECTOR('',#2979,2.4);
#899=VECTOR('',#2986,2.8);
#900=VECTOR('',#2997,2.4);
#901=VECTOR('',#3004,2.8);
#902=VECTOR('',#3015,3.4);
#903=VECTOR('',#3020,2.8);
#904=VECTOR('',#3027,10.);
#905=VECTOR('',#3030,10.);
#906=VECTOR('',#3031,10.);
#907=VECTOR('',#3034,10.);
#908=VECTOR('',#3041,3.4);
#909=VECTOR('',#3046,3.4);
#910=VECTOR('',#3051,3.4);
#911=VECTOR('',#3054,10.);
#912=VECTOR('',#3057,10.);
#913=VECTOR('',#3058,10.);
#914=VECTOR('',#3059,10.);
#915=VECTOR('',#3060,10.);
#916=VECTOR('',#3065,10.);
#917=VECTOR('',#3070,10.);
#918=VECTOR('',#3071,10.);
#919=VECTOR('',#3072,10.);
#920=VECTOR('',#3075,10.);
#921=VECTOR('',#3076,10.);
#922=VECTOR('',#3077,10.);
#923=VECTOR('',#3080,10.);
#924=VECTOR('',#3081,10.);
#925=VECTOR('',#3082,10.);
#926=VECTOR('',#3085,10.);
#927=VECTOR('',#3086,10.);
#928=VECTOR('',#3087,10.);
#929=VECTOR('',#3090,10.);
#930=VECTOR('',#3093,10.);
#931=VECTOR('',#3094,10.);
#932=VECTOR('',#3097,10.);
#933=VECTOR('',#3098,10.);
#934=VECTOR('',#3103,10.);
#935=VECTOR('',#3104,10.);
#936=VECTOR('',#3107,10.);
#937=VECTOR('',#3110,10.);
#938=VECTOR('',#3113,10.);
#939=VECTOR('',#3116,10.);
#940=VECTOR('',#3117,10.);
#941=VECTOR('',#3118,10.);
#942=VECTOR('',#3119,10.);
#943=VECTOR('',#3124,2.4);
#944=VECTOR('',#3131,2.8);
#945=VECTOR('',#3142,2.4);
#946=VECTOR('',#3149,2.8);
#947=VECTOR('',#3160,2.39999999998404);
#948=VECTOR('',#3169,2.4);
#949=VECTOR('',#3176,2.8);
#950=VECTOR('',#3185,10.);
#951=VECTOR('',#3186,10.);
#952=VECTOR('',#3187,10.);
#953=VECTOR('',#3188,10.);
#954=VECTOR('',#3191,10.);
#955=VECTOR('',#3192,10.);
#956=VECTOR('',#3197,3.4);
#957=VECTOR('',#3202,3.39999999998403);
#958=VECTOR('',#3207,2.79999999998404);
#959=VECTOR('',#3212,3.4);
#960=VECTOR('',#3217,3.4);
#961=VECTOR('',#3220,10.);
#962=VECTOR('',#3223,10.);
#963=VECTOR('',#3224,10.);
#964=VECTOR('',#3227,10.);
#965=VECTOR('',#3228,10.);
#966=VECTOR('',#3229,10.);
#967=VECTOR('',#3230,10.);
#968=VECTOR('',#3235,10.);
#969=VECTOR('',#3240,10.);
#970=VECTOR('',#3241,10.);
#971=VECTOR('',#3242,10.);
#972=VECTOR('',#3245,10.);
#973=VECTOR('',#3246,10.);
#974=VECTOR('',#3247,10.);
#975=VECTOR('',#3250,10.);
#976=VECTOR('',#3251,10.);
#977=VECTOR('',#3252,10.);
#978=VECTOR('',#3255,10.);
#979=VECTOR('',#3256,10.);
#980=VECTOR('',#3257,10.);
#981=VECTOR('',#3260,10.);
#982=VECTOR('',#3261,10.);
#983=VECTOR('',#3264,10.);
#984=VECTOR('',#3267,10.);
#985=VECTOR('',#3268,10.);
#986=VECTOR('',#3273,10.);
#987=VECTOR('',#3274,10.);
#988=VECTOR('',#3277,10.);
#989=VECTOR('',#3278,10.);
#990=VECTOR('',#3281,10.);
#991=VECTOR('',#3282,10.);
#992=VECTOR('',#3283,10.);
#993=VECTOR('',#3284,10.);
#994=VECTOR('',#3285,10.);
#995=VECTOR('',#3286,10.);
#996=VECTOR('',#3289,10.);
#997=VECTOR('',#3292,10.);
#998=VECTOR('',#3295,10.);
#999=VECTOR('',#3298,10.);
#1000=VECTOR('',#3299,10.);
#1001=VECTOR('',#3300,10.);
#1002=VECTOR('',#3313,2.4);
#1003=VECTOR('',#3320,2.8);
#1004=VECTOR('',#3331,2.4);
#1005=VECTOR('',#3340,2.4);
#1006=VECTOR('',#3347,2.8);
#1007=VECTOR('',#3358,2.39999999998404);
#1008=VECTOR('',#3367,2.4);
#1009=VECTOR('',#3374,2.8);
#1010=VECTOR('',#3385,3.4);
#1011=VECTOR('',#3390,2.8);
#1012=VECTOR('',#3395,10.);
#1013=VECTOR('',#3400,10.);
#1014=VECTOR('',#3401,10.);
#1015=VECTOR('',#3404,10.);
#1016=VECTOR('',#3411,3.4);
#1017=VECTOR('',#3414,10.);
#1018=VECTOR('',#3415,10.);
#1019=VECTOR('',#3424,3.39999999998403);
#1020=VECTOR('',#3429,2.79999999998404);
#1021=VECTOR('',#3432,3.4);
#1022=VECTOR('',#3435,3.4);
#1023=VERTEX_POINT('',#3480);
#1024=VERTEX_POINT('',#3481);
#1025=VERTEX_POINT('',#3483);
#1026=VERTEX_POINT('',#3485);
#1027=VERTEX_POINT('',#3489);
#1028=VERTEX_POINT('',#3491);
#1029=VERTEX_POINT('',#3495);
#1030=VERTEX_POINT('',#3497);
#1031=VERTEX_POINT('',#3501);
#1032=VERTEX_POINT('',#3503);
#1033=VERTEX_POINT('',#3507);
#1034=VERTEX_POINT('',#3509);
#1035=VERTEX_POINT('',#3513);
#1036=VERTEX_POINT('',#3515);
#1037=VERTEX_POINT('',#3519);
#1038=VERTEX_POINT('',#3521);
#1039=VERTEX_POINT('',#3523);
#1040=VERTEX_POINT('',#3527);
#1041=VERTEX_POINT('',#3531);
#1042=VERTEX_POINT('',#3532);
#1043=VERTEX_POINT('',#3537);
#1044=VERTEX_POINT('',#3539);
#1045=VERTEX_POINT('',#3545);
#1046=VERTEX_POINT('',#3546);
#1047=VERTEX_POINT('',#3548);
#1048=VERTEX_POINT('',#3550);
#1049=VERTEX_POINT('',#3554);
#1050=VERTEX_POINT('',#3556);
#1051=VERTEX_POINT('',#3558);
#1052=VERTEX_POINT('',#3562);
#1053=VERTEX_POINT('',#3564);
#1054=VERTEX_POINT('',#3569);
#1055=VERTEX_POINT('',#3571);
#1056=VERTEX_POINT('',#3573);
#1057=VERTEX_POINT('',#3577);
#1058=VERTEX_POINT('',#3579);
#1059=VERTEX_POINT('',#3584);
#1060=VERTEX_POINT('',#3586);
#1061=VERTEX_POINT('',#3588);
#1062=VERTEX_POINT('',#3592);
#1063=VERTEX_POINT('',#3594);
#1064=VERTEX_POINT('',#3599);
#1065=VERTEX_POINT('',#3600);
#1066=VERTEX_POINT('',#3602);
#1067=VERTEX_POINT('',#3604);
#1068=VERTEX_POINT('',#3611);
#1069=VERTEX_POINT('',#3615);
#1070=VERTEX_POINT('',#3619);
#1071=VERTEX_POINT('',#3625);
#1072=VERTEX_POINT('',#3626);
#1073=VERTEX_POINT('',#3628);
#1074=VERTEX_POINT('',#3630);
#1075=VERTEX_POINT('',#3634);
#1076=VERTEX_POINT('',#3636);
#1077=VERTEX_POINT('',#3640);
#1078=VERTEX_POINT('',#3642);
#1079=VERTEX_POINT('',#3646);
#1080=VERTEX_POINT('',#3648);
#1081=VERTEX_POINT('',#3652);
#1082=VERTEX_POINT('',#3654);
#1083=VERTEX_POINT('',#3658);
#1084=VERTEX_POINT('',#3660);
#1085=VERTEX_POINT('',#3664);
#1086=VERTEX_POINT('',#3666);
#1087=VERTEX_POINT('',#3668);
#1088=VERTEX_POINT('',#3672);
#1089=VERTEX_POINT('',#3676);
#1090=VERTEX_POINT('',#3677);
#1091=VERTEX_POINT('',#3684);
#1092=VERTEX_POINT('',#3686);
#1093=VERTEX_POINT('',#3688);
#1094=VERTEX_POINT('',#3690);
#1095=VERTEX_POINT('',#3694);
#1096=VERTEX_POINT('',#3696);
#1097=VERTEX_POINT('',#3702);
#1098=VERTEX_POINT('',#3704);
#1099=VERTEX_POINT('',#3712);
#1100=VERTEX_POINT('',#3714);
#1101=VERTEX_POINT('',#3716);
#1102=VERTEX_POINT('',#3720);
#1103=VERTEX_POINT('',#3722);
#1104=VERTEX_POINT('',#3727);
#1105=VERTEX_POINT('',#3729);
#1106=VERTEX_POINT('',#3734);
#1107=VERTEX_POINT('',#3736);
#1108=VERTEX_POINT('',#3738);
#1109=VERTEX_POINT('',#3742);
#1110=VERTEX_POINT('',#3744);
#1111=VERTEX_POINT('',#3749);
#1112=VERTEX_POINT('',#3751);
#1113=VERTEX_POINT('',#3753);
#1114=VERTEX_POINT('',#3757);
#1115=VERTEX_POINT('',#3759);
#1116=VERTEX_POINT('',#3764);
#1117=VERTEX_POINT('',#3766);
#1118=VERTEX_POINT('',#3772);
#1119=VERTEX_POINT('',#3774);
#1120=VERTEX_POINT('',#3784);
#1121=VERTEX_POINT('',#3788);
#1122=VERTEX_POINT('',#3792);
#1123=VERTEX_POINT('',#3798);
#1124=VERTEX_POINT('',#3799);
#1125=VERTEX_POINT('',#3801);
#1126=VERTEX_POINT('',#3803);
#1127=VERTEX_POINT('',#3807);
#1128=VERTEX_POINT('',#3809);
#1129=VERTEX_POINT('',#3813);
#1130=VERTEX_POINT('',#3815);
#1131=VERTEX_POINT('',#3819);
#1132=VERTEX_POINT('',#3821);
#1133=VERTEX_POINT('',#3825);
#1134=VERTEX_POINT('',#3827);
#1135=VERTEX_POINT('',#3831);
#1136=VERTEX_POINT('',#3833);
#1137=VERTEX_POINT('',#3837);
#1138=VERTEX_POINT('',#3839);
#1139=VERTEX_POINT('',#3841);
#1140=VERTEX_POINT('',#3845);
#1141=VERTEX_POINT('',#3849);
#1142=VERTEX_POINT('',#3850);
#1143=VERTEX_POINT('',#3855);
#1144=VERTEX_POINT('',#3857);
#1145=VERTEX_POINT('',#3863);
#1146=VERTEX_POINT('',#3864);
#1147=VERTEX_POINT('',#3866);
#1148=VERTEX_POINT('',#3868);
#1149=VERTEX_POINT('',#3872);
#1150=VERTEX_POINT('',#3874);
#1151=VERTEX_POINT('',#3876);
#1152=VERTEX_POINT('',#3880);
#1153=VERTEX_POINT('',#3882);
#1154=VERTEX_POINT('',#3887);
#1155=VERTEX_POINT('',#3889);
#1156=VERTEX_POINT('',#3891);
#1157=VERTEX_POINT('',#3895);
#1158=VERTEX_POINT('',#3897);
#1159=VERTEX_POINT('',#3902);
#1160=VERTEX_POINT('',#3904);
#1161=VERTEX_POINT('',#3909);
#1162=VERTEX_POINT('',#3911);
#1163=VERTEX_POINT('',#3913);
#1164=VERTEX_POINT('',#3917);
#1165=VERTEX_POINT('',#3919);
#1166=VERTEX_POINT('',#3924);
#1167=VERTEX_POINT('',#3925);
#1168=VERTEX_POINT('',#3927);
#1169=VERTEX_POINT('',#3929);
#1170=VERTEX_POINT('',#3936);
#1171=VERTEX_POINT('',#3940);
#1172=VERTEX_POINT('',#3942);
#1173=VERTEX_POINT('',#3948);
#1174=VERTEX_POINT('',#3952);
#1175=VERTEX_POINT('',#3961);
#1176=VERTEX_POINT('',#3962);
#1177=VERTEX_POINT('',#3964);
#1178=VERTEX_POINT('',#3966);
#1179=VERTEX_POINT('',#3970);
#1180=VERTEX_POINT('',#3972);
#1181=VERTEX_POINT('',#3976);
#1182=VERTEX_POINT('',#3978);
#1183=VERTEX_POINT('',#3982);
#1184=VERTEX_POINT('',#3984);
#1185=VERTEX_POINT('',#3988);
#1186=VERTEX_POINT('',#3990);
#1187=VERTEX_POINT('',#3994);
#1188=VERTEX_POINT('',#3996);
#1189=VERTEX_POINT('',#4000);
#1190=VERTEX_POINT('',#4002);
#1191=VERTEX_POINT('',#4004);
#1192=VERTEX_POINT('',#4008);
#1193=VERTEX_POINT('',#4012);
#1194=VERTEX_POINT('',#4013);
#1195=VERTEX_POINT('',#4021);
#1196=VERTEX_POINT('',#4023);
#1197=VERTEX_POINT('',#4025);
#1198=VERTEX_POINT('',#4027);
#1199=VERTEX_POINT('',#4032);
#1200=VERTEX_POINT('',#4034);
#1201=VERTEX_POINT('',#4040);
#1202=VERTEX_POINT('',#4042);
#1203=VERTEX_POINT('',#4050);
#1204=VERTEX_POINT('',#4052);
#1205=VERTEX_POINT('',#4054);
#1206=VERTEX_POINT('',#4058);
#1207=VERTEX_POINT('',#4060);
#1208=VERTEX_POINT('',#4065);
#1209=VERTEX_POINT('',#4067);
#1210=VERTEX_POINT('',#4072);
#1211=VERTEX_POINT('',#4074);
#1212=VERTEX_POINT('',#4076);
#1213=VERTEX_POINT('',#4080);
#1214=VERTEX_POINT('',#4082);
#1215=VERTEX_POINT('',#4087);
#1216=VERTEX_POINT('',#4089);
#1217=VERTEX_POINT('',#4094);
#1218=VERTEX_POINT('',#4096);
#1219=VERTEX_POINT('',#4098);
#1220=VERTEX_POINT('',#4102);
#1221=VERTEX_POINT('',#4104);
#1222=VERTEX_POINT('',#4109);
#1223=VERTEX_POINT('',#4111);
#1224=VERTEX_POINT('',#4117);
#1225=VERTEX_POINT('',#4119);
#1226=VERTEX_POINT('',#4129);
#1227=VERTEX_POINT('',#4135);
#1228=VERTEX_POINT('',#4137);
#1229=VERTEX_POINT('',#4139);
#1230=VERTEX_POINT('',#4142);
#1231=EDGE_CURVE('',#1023,#1024,#599,.T.);
#1232=EDGE_CURVE('',#1024,#1025,#600,.T.);
#1233=EDGE_CURVE('',#1025,#1026,#601,.T.);
#1234=EDGE_CURVE('',#1026,#1023,#602,.T.);
#1235=EDGE_CURVE('',#1024,#1027,#145,.T.);
#1236=EDGE_CURVE('',#1027,#1028,#603,.T.);
#1237=EDGE_CURVE('',#1028,#1025,#146,.T.);
#1238=EDGE_CURVE('',#1029,#1028,#604,.T.);
#1239=EDGE_CURVE('',#1027,#1030,#605,.T.);
#1240=EDGE_CURVE('',#1030,#1029,#606,.T.);
#1241=EDGE_CURVE('',#1026,#1031,#607,.T.);
#1242=EDGE_CURVE('',#1031,#1032,#608,.F.);
#1243=EDGE_CURVE('',#1032,#1023,#609,.T.);
#1244=EDGE_CURVE('',#1030,#1033,#610,.T.);
#1245=EDGE_CURVE('',#1033,#1034,#611,.F.);
#1246=EDGE_CURVE('',#1034,#1029,#612,.T.);
#1247=EDGE_CURVE('',#1035,#1026,#613,.T.);
#1248=EDGE_CURVE('',#1036,#1035,#614,.T.);
#1249=EDGE_CURVE('',#1036,#1031,#615,.T.);
#1250=EDGE_CURVE('',#1029,#1037,#616,.T.);
#1251=EDGE_CURVE('',#1037,#1038,#617,.T.);
#1252=EDGE_CURVE('',#1039,#1038,#147,.T.);
#1253=EDGE_CURVE('',#1039,#1035,#618,.T.);
#1254=EDGE_CURVE('',#1034,#1040,#619,.T.);
#1255=EDGE_CURVE('',#1037,#1040,#620,.T.);
#1256=EDGE_CURVE('',#1041,#1042,#148,.T.);
#1257=EDGE_CURVE('',#1042,#1039,#621,.T.);
#1258=EDGE_CURVE('',#1038,#1041,#622,.T.);
#1259=EDGE_CURVE('',#1024,#1043,#623,.T.);
#1260=EDGE_CURVE('',#1044,#1043,#149,.T.);
#1261=EDGE_CURVE('',#1044,#1027,#624,.T.);
#1262=EDGE_CURVE('',#1044,#1033,#625,.T.);
#1263=EDGE_CURVE('',#1045,#1046,#626,.T.);
#1264=EDGE_CURVE('',#1046,#1047,#627,.T.);
#1265=EDGE_CURVE('',#1047,#1048,#628,.T.);
#1266=EDGE_CURVE('',#1048,#1045,#629,.T.);
#1267=EDGE_CURVE('',#1049,#1049,#150,.T.);
#1268=EDGE_CURVE('',#1049,#1050,#630,.T.);
#1269=EDGE_CURVE('',#1050,#1051,#151,.T.);
#1270=EDGE_CURVE('',#1051,#1050,#152,.T.);
#1271=EDGE_CURVE('',#1051,#1052,#631,.T.);
#1272=EDGE_CURVE('',#1053,#1052,#153,.T.);
#1273=EDGE_CURVE('',#1052,#1053,#154,.T.);
#1274=EDGE_CURVE('',#1054,#1054,#155,.T.);
#1275=EDGE_CURVE('',#1054,#1055,#632,.T.);
#1276=EDGE_CURVE('',#1055,#1056,#156,.T.);
#1277=EDGE_CURVE('',#1056,#1055,#157,.T.);
#1278=EDGE_CURVE('',#1056,#1057,#633,.T.);
#1279=EDGE_CURVE('',#1058,#1057,#158,.T.);
#1280=EDGE_CURVE('',#1057,#1058,#159,.T.);
#1281=EDGE_CURVE('',#1059,#1059,#160,.T.);
#1282=EDGE_CURVE('',#1059,#1060,#634,.T.);
#1283=EDGE_CURVE('',#1060,#1061,#161,.T.);
#1284=EDGE_CURVE('',#1061,#1060,#162,.T.);
#1285=EDGE_CURVE('',#1061,#1062,#635,.T.);
#1286=EDGE_CURVE('',#1063,#1062,#163,.T.);
#1287=EDGE_CURVE('',#1062,#1063,#164,.T.);
#1288=EDGE_CURVE('',#1064,#1065,#636,.T.);
#1289=EDGE_CURVE('',#1065,#1066,#637,.T.);
#1290=EDGE_CURVE('',#1067,#1066,#638,.T.);
#1291=EDGE_CURVE('',#1067,#1064,#639,.T.);
#1292=EDGE_CURVE('',#1064,#1046,#640,.T.);
#1293=EDGE_CURVE('',#1067,#1047,#641,.T.);
#1294=EDGE_CURVE('',#1068,#1068,#165,.T.);
#1295=EDGE_CURVE('',#1068,#1053,#642,.T.);
#1296=EDGE_CURVE('',#1069,#1069,#166,.T.);
#1297=EDGE_CURVE('',#1069,#1058,#643,.T.);
#1298=EDGE_CURVE('',#1070,#1070,#167,.T.);
#1299=EDGE_CURVE('',#1070,#1063,#644,.T.);
#1300=EDGE_CURVE('',#1032,#1043,#645,.T.);
#1301=EDGE_CURVE('',#1071,#1072,#646,.T.);
#1302=EDGE_CURVE('',#1073,#1071,#647,.T.);
#1303=EDGE_CURVE('',#1074,#1073,#648,.T.);
#1304=EDGE_CURVE('',#1072,#1074,#649,.T.);
#1305=EDGE_CURVE('',#1075,#1074,#168,.T.);
#1306=EDGE_CURVE('',#1076,#1075,#650,.T.);
#1307=EDGE_CURVE('',#1072,#1076,#169,.T.);
#1308=EDGE_CURVE('',#1077,#1075,#651,.T.);
#1309=EDGE_CURVE('',#1078,#1077,#652,.T.);
#1310=EDGE_CURVE('',#1076,#1078,#653,.T.);
#1311=EDGE_CURVE('',#1073,#1079,#654,.T.);
#1312=EDGE_CURVE('',#1080,#1071,#655,.T.);
#1313=EDGE_CURVE('',#1079,#1080,#656,.F.);
#1314=EDGE_CURVE('',#1078,#1081,#657,.T.);
#1315=EDGE_CURVE('',#1082,#1077,#658,.T.);
#1316=EDGE_CURVE('',#1081,#1082,#659,.F.);
#1317=EDGE_CURVE('',#1083,#1079,#660,.T.);
#1318=EDGE_CURVE('',#1083,#1084,#661,.T.);
#1319=EDGE_CURVE('',#1084,#1073,#662,.T.);
#1320=EDGE_CURVE('',#1085,#1084,#663,.T.);
#1321=EDGE_CURVE('',#1085,#1086,#170,.T.);
#1322=EDGE_CURVE('',#1087,#1086,#664,.T.);
#1323=EDGE_CURVE('',#1077,#1087,#665,.T.);
#1324=EDGE_CURVE('',#1087,#1088,#666,.T.);
#1325=EDGE_CURVE('',#1082,#1088,#667,.T.);
#1326=EDGE_CURVE('',#1089,#1090,#171,.T.);
#1327=EDGE_CURVE('',#1086,#1089,#668,.T.);
#1328=EDGE_CURVE('',#1090,#1085,#669,.T.);
#1329=EDGE_CURVE('',#1089,#1041,#670,.T.);
#1330=EDGE_CURVE('',#1040,#1065,#671,.T.);
#1331=EDGE_CURVE('',#1091,#1045,#672,.T.);
#1332=EDGE_CURVE('',#1091,#1092,#673,.T.);
#1333=EDGE_CURVE('',#1093,#1092,#674,.T.);
#1334=EDGE_CURVE('',#1093,#1094,#675,.T.);
#1335=EDGE_CURVE('',#1088,#1094,#676,.T.);
#1336=EDGE_CURVE('',#1095,#1076,#677,.T.);
#1337=EDGE_CURVE('',#1095,#1096,#172,.T.);
#1338=EDGE_CURVE('',#1072,#1096,#678,.T.);
#1339=EDGE_CURVE('',#1095,#1081,#679,.T.);
#1340=EDGE_CURVE('',#1097,#1091,#680,.T.);
#1341=EDGE_CURVE('',#1098,#1097,#681,.T.);
#1342=EDGE_CURVE('',#1092,#1098,#682,.T.);
#1343=EDGE_CURVE('',#1097,#1048,#173,.T.);
#1344=EDGE_CURVE('',#1047,#1098,#174,.T.);
#1345=EDGE_CURVE('',#1099,#1099,#175,.T.);
#1346=EDGE_CURVE('',#1099,#1100,#683,.T.);
#1347=EDGE_CURVE('',#1101,#1100,#176,.T.);
#1348=EDGE_CURVE('',#1100,#1101,#177,.T.);
#1349=EDGE_CURVE('',#1101,#1102,#684,.T.);
#1350=EDGE_CURVE('',#1102,#1103,#178,.T.);
#1351=EDGE_CURVE('',#1103,#1102,#179,.T.);
#1352=EDGE_CURVE('',#1104,#1104,#180,.T.);
#1353=EDGE_CURVE('',#1104,#1105,#685,.T.);
#1354=EDGE_CURVE('',#1105,#1105,#181,.T.);
#1355=EDGE_CURVE('',#1106,#1106,#182,.T.);
#1356=EDGE_CURVE('',#1106,#1107,#686,.T.);
#1357=EDGE_CURVE('',#1108,#1107,#183,.T.);
#1358=EDGE_CURVE('',#1107,#1108,#184,.T.);
#1359=EDGE_CURVE('',#1108,#1109,#687,.T.);
#1360=EDGE_CURVE('',#1109,#1110,#185,.T.);
#1361=EDGE_CURVE('',#1110,#1109,#186,.T.);
#1362=EDGE_CURVE('',#1111,#1111,#187,.T.);
#1363=EDGE_CURVE('',#1111,#1112,#688,.T.);
#1364=EDGE_CURVE('',#1113,#1112,#188,.T.);
#1365=EDGE_CURVE('',#1112,#1113,#189,.T.);
#1366=EDGE_CURVE('',#1113,#1114,#689,.T.);
#1367=EDGE_CURVE('',#1114,#1115,#190,.T.);
#1368=EDGE_CURVE('',#1115,#1114,#191,.T.);
#1369=EDGE_CURVE('',#1116,#1116,#192,.T.);
#1370=EDGE_CURVE('',#1116,#1117,#690,.T.);
#1371=EDGE_CURVE('',#1117,#1117,#193,.T.);
#1372=EDGE_CURVE('',#1105,#1117,#691,.T.);
#1373=EDGE_CURVE('',#1118,#1067,#194,.T.);
#1374=EDGE_CURVE('',#1119,#1066,#195,.T.);
#1375=EDGE_CURVE('',#1118,#1119,#692,.T.);
#1376=EDGE_CURVE('',#1118,#1093,#693,.T.);
#1377=EDGE_CURVE('',#1094,#1119,#694,.T.);
#1378=EDGE_CURVE('',#1118,#1098,#695,.T.);
#1379=EDGE_CURVE('',#1120,#1120,#196,.T.);
#1380=EDGE_CURVE('',#1120,#1103,#696,.T.);
#1381=EDGE_CURVE('',#1121,#1121,#197,.T.);
#1382=EDGE_CURVE('',#1121,#1110,#697,.T.);
#1383=EDGE_CURVE('',#1122,#1122,#198,.T.);
#1384=EDGE_CURVE('',#1122,#1115,#698,.T.);
#1385=EDGE_CURVE('',#1080,#1096,#699,.T.);
#1386=EDGE_CURVE('',#1123,#1124,#700,.T.);
#1387=EDGE_CURVE('',#1125,#1123,#701,.T.);
#1388=EDGE_CURVE('',#1126,#1125,#702,.T.);
#1389=EDGE_CURVE('',#1124,#1126,#703,.T.);
#1390=EDGE_CURVE('',#1127,#1126,#199,.T.);
#1391=EDGE_CURVE('',#1128,#1127,#704,.T.);
#1392=EDGE_CURVE('',#1124,#1128,#200,.T.);
#1393=EDGE_CURVE('',#1129,#1127,#705,.T.);
#1394=EDGE_CURVE('',#1130,#1129,#706,.T.);
#1395=EDGE_CURVE('',#1128,#1130,#707,.T.);
#1396=EDGE_CURVE('',#1125,#1131,#708,.T.);
#1397=EDGE_CURVE('',#1132,#1123,#709,.T.);
#1398=EDGE_CURVE('',#1131,#1132,#710,.F.);
#1399=EDGE_CURVE('',#1130,#1133,#711,.T.);
#1400=EDGE_CURVE('',#1134,#1129,#712,.T.);
#1401=EDGE_CURVE('',#1133,#1134,#713,.F.);
#1402=EDGE_CURVE('',#1135,#1131,#714,.T.);
#1403=EDGE_CURVE('',#1135,#1136,#715,.T.);
#1404=EDGE_CURVE('',#1136,#1125,#716,.T.);
#1405=EDGE_CURVE('',#1137,#1136,#717,.T.);
#1406=EDGE_CURVE('',#1137,#1138,#201,.T.);
#1407=EDGE_CURVE('',#1139,#1138,#718,.T.);
#1408=EDGE_CURVE('',#1129,#1139,#719,.T.);
#1409=EDGE_CURVE('',#1139,#1140,#720,.T.);
#1410=EDGE_CURVE('',#1134,#1140,#721,.T.);
#1411=EDGE_CURVE('',#1141,#1142,#202,.T.);
#1412=EDGE_CURVE('',#1138,#1141,#722,.T.);
#1413=EDGE_CURVE('',#1142,#1137,#723,.T.);
#1414=EDGE_CURVE('',#1143,#1128,#724,.T.);
#1415=EDGE_CURVE('',#1143,#1144,#203,.T.);
#1416=EDGE_CURVE('',#1124,#1144,#725,.T.);
#1417=EDGE_CURVE('',#1143,#1133,#726,.T.);
#1418=EDGE_CURVE('',#1145,#1146,#727,.T.);
#1419=EDGE_CURVE('',#1147,#1145,#728,.T.);
#1420=EDGE_CURVE('',#1148,#1147,#729,.T.);
#1421=EDGE_CURVE('',#1146,#1148,#730,.T.);
#1422=EDGE_CURVE('',#1149,#1149,#204,.T.);
#1423=EDGE_CURVE('',#1149,#1150,#731,.T.);
#1424=EDGE_CURVE('',#1151,#1150,#205,.T.);
#1425=EDGE_CURVE('',#1150,#1151,#206,.T.);
#1426=EDGE_CURVE('',#1151,#1152,#732,.T.);
#1427=EDGE_CURVE('',#1152,#1153,#207,.T.);
#1428=EDGE_CURVE('',#1153,#1152,#208,.T.);
#1429=EDGE_CURVE('',#1154,#1154,#209,.T.);
#1430=EDGE_CURVE('',#1154,#1155,#733,.T.);
#1431=EDGE_CURVE('',#1156,#1155,#210,.T.);
#1432=EDGE_CURVE('',#1155,#1156,#211,.T.);
#1433=EDGE_CURVE('',#1156,#1157,#734,.T.);
#1434=EDGE_CURVE('',#1157,#1158,#212,.T.);
#1435=EDGE_CURVE('',#1158,#1157,#213,.T.);
#1436=EDGE_CURVE('',#1159,#1159,#214,.T.);
#1437=EDGE_CURVE('',#1159,#1160,#735,.T.);
#1438=EDGE_CURVE('',#1160,#1160,#215,.T.);
#1439=EDGE_CURVE('',#1161,#1161,#216,.T.);
#1440=EDGE_CURVE('',#1161,#1162,#736,.T.);
#1441=EDGE_CURVE('',#1163,#1162,#217,.T.);
#1442=EDGE_CURVE('',#1162,#1163,#218,.T.);
#1443=EDGE_CURVE('',#1163,#1164,#737,.T.);
#1444=EDGE_CURVE('',#1164,#1165,#219,.T.);
#1445=EDGE_CURVE('',#1165,#1164,#220,.T.);
#1446=EDGE_CURVE('',#1166,#1167,#738,.T.);
#1447=EDGE_CURVE('',#1168,#1166,#739,.T.);
#1448=EDGE_CURVE('',#1168,#1169,#740,.T.);
#1449=EDGE_CURVE('',#1167,#1169,#741,.T.);
#1450=EDGE_CURVE('',#1168,#1148,#742,.T.);
#1451=EDGE_CURVE('',#1166,#1146,#743,.T.);
#1452=EDGE_CURVE('',#1170,#1170,#221,.T.);
#1453=EDGE_CURVE('',#1170,#1153,#744,.T.);
#1454=EDGE_CURVE('',#1171,#1171,#222,.T.);
#1455=EDGE_CURVE('',#1171,#1172,#745,.T.);
#1456=EDGE_CURVE('',#1172,#1172,#223,.T.);
#1457=EDGE_CURVE('',#1160,#1172,#746,.T.);
#1458=EDGE_CURVE('',#1173,#1173,#224,.T.);
#1459=EDGE_CURVE('',#1173,#1158,#747,.T.);
#1460=EDGE_CURVE('',#1174,#1174,#225,.T.);
#1461=EDGE_CURVE('',#1174,#1165,#748,.T.);
#1462=EDGE_CURVE('',#1132,#1144,#749,.T.);
#1463=EDGE_CURVE('',#1036,#1135,#750,.T.);
#1464=EDGE_CURVE('',#1042,#1142,#751,.T.);
#1465=EDGE_CURVE('',#1175,#1176,#752,.T.);
#1466=EDGE_CURVE('',#1176,#1177,#753,.T.);
#1467=EDGE_CURVE('',#1177,#1178,#754,.T.);
#1468=EDGE_CURVE('',#1178,#1175,#755,.T.);
#1469=EDGE_CURVE('',#1176,#1179,#226,.T.);
#1470=EDGE_CURVE('',#1179,#1180,#756,.T.);
#1471=EDGE_CURVE('',#1180,#1177,#227,.T.);
#1472=EDGE_CURVE('',#1181,#1180,#757,.T.);
#1473=EDGE_CURVE('',#1179,#1182,#758,.T.);
#1474=EDGE_CURVE('',#1182,#1181,#759,.T.);
#1475=EDGE_CURVE('',#1178,#1183,#760,.T.);
#1476=EDGE_CURVE('',#1183,#1184,#761,.F.);
#1477=EDGE_CURVE('',#1184,#1175,#762,.T.);
#1478=EDGE_CURVE('',#1182,#1185,#763,.T.);
#1479=EDGE_CURVE('',#1185,#1186,#764,.F.);
#1480=EDGE_CURVE('',#1186,#1181,#765,.T.);
#1481=EDGE_CURVE('',#1187,#1178,#766,.T.);
#1482=EDGE_CURVE('',#1188,#1187,#767,.T.);
#1483=EDGE_CURVE('',#1188,#1183,#768,.T.);
#1484=EDGE_CURVE('',#1181,#1189,#769,.T.);
#1485=EDGE_CURVE('',#1189,#1190,#770,.T.);
#1486=EDGE_CURVE('',#1191,#1190,#228,.T.);
#1487=EDGE_CURVE('',#1191,#1187,#771,.T.);
#1488=EDGE_CURVE('',#1186,#1192,#772,.T.);
#1489=EDGE_CURVE('',#1189,#1192,#773,.T.);
#1490=EDGE_CURVE('',#1193,#1194,#229,.T.);
#1491=EDGE_CURVE('',#1194,#1191,#774,.T.);
#1492=EDGE_CURVE('',#1190,#1193,#775,.T.);
#1493=EDGE_CURVE('',#1193,#1141,#776,.T.);
#1494=EDGE_CURVE('',#1194,#1090,#777,.T.);
#1495=EDGE_CURVE('',#1192,#1195,#778,.T.);
#1496=EDGE_CURVE('',#1196,#1195,#779,.T.);
#1497=EDGE_CURVE('',#1196,#1197,#780,.T.);
#1498=EDGE_CURVE('',#1198,#1197,#781,.T.);
#1499=EDGE_CURVE('',#1198,#1145,#782,.T.);
#1500=EDGE_CURVE('',#1140,#1167,#783,.T.);
#1501=EDGE_CURVE('',#1176,#1199,#784,.T.);
#1502=EDGE_CURVE('',#1200,#1199,#230,.T.);
#1503=EDGE_CURVE('',#1200,#1179,#785,.T.);
#1504=EDGE_CURVE('',#1200,#1185,#786,.T.);
#1505=EDGE_CURVE('',#1197,#1201,#787,.T.);
#1506=EDGE_CURVE('',#1201,#1202,#788,.T.);
#1507=EDGE_CURVE('',#1202,#1198,#789,.T.);
#1508=EDGE_CURVE('',#1202,#1147,#231,.T.);
#1509=EDGE_CURVE('',#1148,#1201,#232,.T.);
#1510=EDGE_CURVE('',#1203,#1203,#233,.T.);
#1511=EDGE_CURVE('',#1203,#1204,#790,.T.);
#1512=EDGE_CURVE('',#1204,#1205,#234,.T.);
#1513=EDGE_CURVE('',#1205,#1204,#235,.T.);
#1514=EDGE_CURVE('',#1205,#1206,#791,.T.);
#1515=EDGE_CURVE('',#1207,#1206,#236,.T.);
#1516=EDGE_CURVE('',#1206,#1207,#237,.T.);
#1517=EDGE_CURVE('',#1208,#1208,#238,.T.);
#1518=EDGE_CURVE('',#1208,#1209,#792,.T.);
#1519=EDGE_CURVE('',#1209,#1209,#239,.T.);
#1520=EDGE_CURVE('',#1210,#1210,#240,.T.);
#1521=EDGE_CURVE('',#1210,#1211,#793,.T.);
#1522=EDGE_CURVE('',#1211,#1212,#241,.T.);
#1523=EDGE_CURVE('',#1212,#1211,#242,.T.);
#1524=EDGE_CURVE('',#1212,#1213,#794,.T.);
#1525=EDGE_CURVE('',#1214,#1213,#243,.T.);
#1526=EDGE_CURVE('',#1213,#1214,#244,.T.);
#1527=EDGE_CURVE('',#1215,#1215,#245,.T.);
#1528=EDGE_CURVE('',#1215,#1216,#795,.T.);
#1529=EDGE_CURVE('',#1216,#1216,#246,.T.);
#1530=EDGE_CURVE('',#1217,#1217,#247,.T.);
#1531=EDGE_CURVE('',#1217,#1218,#796,.T.);
#1532=EDGE_CURVE('',#1218,#1219,#248,.T.);
#1533=EDGE_CURVE('',#1219,#1218,#249,.T.);
#1534=EDGE_CURVE('',#1219,#1220,#797,.T.);
#1535=EDGE_CURVE('',#1221,#1220,#250,.T.);
#1536=EDGE_CURVE('',#1220,#1221,#251,.T.);
#1537=EDGE_CURVE('',#1222,#1222,#252,.T.);
#1538=EDGE_CURVE('',#1222,#1223,#798,.T.);
#1539=EDGE_CURVE('',#1223,#1223,#253,.T.);
#1540=EDGE_CURVE('',#1209,#1223,#799,.T.);
#1541=EDGE_CURVE('',#1224,#1168,#254,.T.);
#1542=EDGE_CURVE('',#1224,#1225,#800,.T.);
#1543=EDGE_CURVE('',#1225,#1169,#255,.T.);
#1544=EDGE_CURVE('',#1195,#1225,#801,.T.);
#1545=EDGE_CURVE('',#1224,#1196,#802,.T.);
#1546=EDGE_CURVE('',#1224,#1201,#803,.T.);
#1547=EDGE_CURVE('',#1226,#1226,#256,.T.);
#1548=EDGE_CURVE('',#1226,#1207,#804,.T.);
#1549=EDGE_CURVE('',#1184,#1199,#805,.T.);
#1550=EDGE_CURVE('',#1188,#1083,#806,.T.);
#1551=EDGE_CURVE('',#1227,#1227,#257,.T.);
#1552=EDGE_CURVE('',#1228,#1228,#258,.T.);
#1553=EDGE_CURVE('',#1229,#1229,#259,.T.);
#1554=EDGE_CURVE('',#1227,#1230,#807,.T.);
#1555=EDGE_CURVE('',#1230,#1230,#260,.T.);
#1556=EDGE_CURVE('',#1216,#1230,#808,.T.);
#1557=EDGE_CURVE('',#1228,#1214,#809,.T.);
#1558=EDGE_CURVE('',#1229,#1221,#810,.T.);
#1559=ORIENTED_EDGE('',*,*,#1231,.T.);
#1560=ORIENTED_EDGE('',*,*,#1232,.T.);
#1561=ORIENTED_EDGE('',*,*,#1233,.T.);
#1562=ORIENTED_EDGE('',*,*,#1234,.T.);
#1563=ORIENTED_EDGE('',*,*,#1232,.F.);
#1564=ORIENTED_EDGE('',*,*,#1235,.T.);
#1565=ORIENTED_EDGE('',*,*,#1236,.T.);
#1566=ORIENTED_EDGE('',*,*,#1237,.T.);
#1567=ORIENTED_EDGE('',*,*,#1238,.T.);
#1568=ORIENTED_EDGE('',*,*,#1236,.F.);
#1569=ORIENTED_EDGE('',*,*,#1239,.T.);
#1570=ORIENTED_EDGE('',*,*,#1240,.T.);
#1571=ORIENTED_EDGE('',*,*,#1241,.T.);
#1572=ORIENTED_EDGE('',*,*,#1242,.T.);
#1573=ORIENTED_EDGE('',*,*,#1243,.T.);
#1574=ORIENTED_EDGE('',*,*,#1234,.F.);
#1575=ORIENTED_EDGE('',*,*,#1244,.T.);
#1576=ORIENTED_EDGE('',*,*,#1245,.T.);
#1577=ORIENTED_EDGE('',*,*,#1246,.T.);
#1578=ORIENTED_EDGE('',*,*,#1240,.F.);
#1579=ORIENTED_EDGE('',*,*,#1241,.F.);
#1580=ORIENTED_EDGE('',*,*,#1247,.F.);
#1581=ORIENTED_EDGE('',*,*,#1248,.F.);
#1582=ORIENTED_EDGE('',*,*,#1249,.T.);
#1583=ORIENTED_EDGE('',*,*,#1233,.F.);
#1584=ORIENTED_EDGE('',*,*,#1237,.F.);
#1585=ORIENTED_EDGE('',*,*,#1238,.F.);
#1586=ORIENTED_EDGE('',*,*,#1250,.T.);
#1587=ORIENTED_EDGE('',*,*,#1251,.T.);
#1588=ORIENTED_EDGE('',*,*,#1252,.F.);
#1589=ORIENTED_EDGE('',*,*,#1253,.T.);
#1590=ORIENTED_EDGE('',*,*,#1247,.T.);
#1591=ORIENTED_EDGE('',*,*,#1246,.F.);
#1592=ORIENTED_EDGE('',*,*,#1254,.T.);
#1593=ORIENTED_EDGE('',*,*,#1255,.F.);
#1594=ORIENTED_EDGE('',*,*,#1250,.F.);
#1595=ORIENTED_EDGE('',*,*,#1256,.T.);
#1596=ORIENTED_EDGE('',*,*,#1257,.T.);
#1597=ORIENTED_EDGE('',*,*,#1252,.T.);
#1598=ORIENTED_EDGE('',*,*,#1258,.T.);
#1599=ORIENTED_EDGE('',*,*,#1235,.F.);
#1600=ORIENTED_EDGE('',*,*,#1259,.T.);
#1601=ORIENTED_EDGE('',*,*,#1260,.F.);
#1602=ORIENTED_EDGE('',*,*,#1261,.T.);
#1603=ORIENTED_EDGE('',*,*,#1239,.F.);
#1604=ORIENTED_EDGE('',*,*,#1261,.F.);
#1605=ORIENTED_EDGE('',*,*,#1262,.T.);
#1606=ORIENTED_EDGE('',*,*,#1244,.F.);
#1607=ORIENTED_EDGE('',*,*,#1263,.T.);
#1608=ORIENTED_EDGE('',*,*,#1264,.T.);
#1609=ORIENTED_EDGE('',*,*,#1265,.T.);
#1610=ORIENTED_EDGE('',*,*,#1266,.T.);
#1611=ORIENTED_EDGE('',*,*,#1267,.T.);
#1612=ORIENTED_EDGE('',*,*,#1268,.T.);
#1613=ORIENTED_EDGE('',*,*,#1269,.T.);
#1614=ORIENTED_EDGE('',*,*,#1270,.T.);
#1615=ORIENTED_EDGE('',*,*,#1268,.F.);
#1616=ORIENTED_EDGE('',*,*,#1269,.F.);
#1617=ORIENTED_EDGE('',*,*,#1270,.F.);
#1618=ORIENTED_EDGE('',*,*,#1271,.T.);
#1619=ORIENTED_EDGE('',*,*,#1272,.F.);
#1620=ORIENTED_EDGE('',*,*,#1273,.F.);
#1621=ORIENTED_EDGE('',*,*,#1271,.F.);
#1622=ORIENTED_EDGE('',*,*,#1267,.F.);
#1623=ORIENTED_EDGE('',*,*,#1274,.T.);
#1624=ORIENTED_EDGE('',*,*,#1275,.T.);
#1625=ORIENTED_EDGE('',*,*,#1276,.T.);
#1626=ORIENTED_EDGE('',*,*,#1277,.T.);
#1627=ORIENTED_EDGE('',*,*,#1275,.F.);
#1628=ORIENTED_EDGE('',*,*,#1276,.F.);
#1629=ORIENTED_EDGE('',*,*,#1277,.F.);
#1630=ORIENTED_EDGE('',*,*,#1278,.T.);
#1631=ORIENTED_EDGE('',*,*,#1279,.F.);
#1632=ORIENTED_EDGE('',*,*,#1280,.F.);
#1633=ORIENTED_EDGE('',*,*,#1278,.F.);
#1634=ORIENTED_EDGE('',*,*,#1274,.F.);
#1635=ORIENTED_EDGE('',*,*,#1281,.T.);
#1636=ORIENTED_EDGE('',*,*,#1282,.T.);
#1637=ORIENTED_EDGE('',*,*,#1283,.T.);
#1638=ORIENTED_EDGE('',*,*,#1284,.T.);
#1639=ORIENTED_EDGE('',*,*,#1282,.F.);
#1640=ORIENTED_EDGE('',*,*,#1283,.F.);
#1641=ORIENTED_EDGE('',*,*,#1284,.F.);
#1642=ORIENTED_EDGE('',*,*,#1285,.T.);
#1643=ORIENTED_EDGE('',*,*,#1286,.F.);
#1644=ORIENTED_EDGE('',*,*,#1287,.F.);
#1645=ORIENTED_EDGE('',*,*,#1285,.F.);
#1646=ORIENTED_EDGE('',*,*,#1281,.F.);
#1647=ORIENTED_EDGE('',*,*,#1288,.T.);
#1648=ORIENTED_EDGE('',*,*,#1289,.T.);
#1649=ORIENTED_EDGE('',*,*,#1290,.F.);
#1650=ORIENTED_EDGE('',*,*,#1291,.T.);
#1651=ORIENTED_EDGE('',*,*,#1264,.F.);
#1652=ORIENTED_EDGE('',*,*,#1292,.F.);
#1653=ORIENTED_EDGE('',*,*,#1291,.F.);
#1654=ORIENTED_EDGE('',*,*,#1293,.T.);
#1655=ORIENTED_EDGE('',*,*,#1294,.T.);
#1656=ORIENTED_EDGE('',*,*,#1295,.T.);
#1657=ORIENTED_EDGE('',*,*,#1272,.T.);
#1658=ORIENTED_EDGE('',*,*,#1273,.T.);
#1659=ORIENTED_EDGE('',*,*,#1295,.F.);
#1660=ORIENTED_EDGE('',*,*,#1296,.T.);
#1661=ORIENTED_EDGE('',*,*,#1297,.T.);
#1662=ORIENTED_EDGE('',*,*,#1279,.T.);
#1663=ORIENTED_EDGE('',*,*,#1280,.T.);
#1664=ORIENTED_EDGE('',*,*,#1297,.F.);
#1665=ORIENTED_EDGE('',*,*,#1298,.T.);
#1666=ORIENTED_EDGE('',*,*,#1299,.T.);
#1667=ORIENTED_EDGE('',*,*,#1286,.T.);
#1668=ORIENTED_EDGE('',*,*,#1287,.T.);
#1669=ORIENTED_EDGE('',*,*,#1299,.F.);
#1670=ORIENTED_EDGE('',*,*,#1243,.F.);
#1671=ORIENTED_EDGE('',*,*,#1300,.T.);
#1672=ORIENTED_EDGE('',*,*,#1259,.F.);
#1673=ORIENTED_EDGE('',*,*,#1231,.F.);
#1674=ORIENTED_EDGE('',*,*,#1301,.F.);
#1675=ORIENTED_EDGE('',*,*,#1302,.F.);
#1676=ORIENTED_EDGE('',*,*,#1303,.F.);
#1677=ORIENTED_EDGE('',*,*,#1304,.F.);
#1678=ORIENTED_EDGE('',*,*,#1304,.T.);
#1679=ORIENTED_EDGE('',*,*,#1305,.F.);
#1680=ORIENTED_EDGE('',*,*,#1306,.F.);
#1681=ORIENTED_EDGE('',*,*,#1307,.F.);
#1682=ORIENTED_EDGE('',*,*,#1308,.F.);
#1683=ORIENTED_EDGE('',*,*,#1309,.F.);
#1684=ORIENTED_EDGE('',*,*,#1310,.F.);
#1685=ORIENTED_EDGE('',*,*,#1306,.T.);
#1686=ORIENTED_EDGE('',*,*,#1311,.F.);
#1687=ORIENTED_EDGE('',*,*,#1302,.T.);
#1688=ORIENTED_EDGE('',*,*,#1312,.F.);
#1689=ORIENTED_EDGE('',*,*,#1313,.F.);
#1690=ORIENTED_EDGE('',*,*,#1314,.F.);
#1691=ORIENTED_EDGE('',*,*,#1309,.T.);
#1692=ORIENTED_EDGE('',*,*,#1315,.F.);
#1693=ORIENTED_EDGE('',*,*,#1316,.F.);
#1694=ORIENTED_EDGE('',*,*,#1311,.T.);
#1695=ORIENTED_EDGE('',*,*,#1317,.F.);
#1696=ORIENTED_EDGE('',*,*,#1318,.T.);
#1697=ORIENTED_EDGE('',*,*,#1319,.T.);
#1698=ORIENTED_EDGE('',*,*,#1303,.T.);
#1699=ORIENTED_EDGE('',*,*,#1319,.F.);
#1700=ORIENTED_EDGE('',*,*,#1320,.F.);
#1701=ORIENTED_EDGE('',*,*,#1321,.T.);
#1702=ORIENTED_EDGE('',*,*,#1322,.F.);
#1703=ORIENTED_EDGE('',*,*,#1323,.F.);
#1704=ORIENTED_EDGE('',*,*,#1308,.T.);
#1705=ORIENTED_EDGE('',*,*,#1305,.T.);
#1706=ORIENTED_EDGE('',*,*,#1315,.T.);
#1707=ORIENTED_EDGE('',*,*,#1323,.T.);
#1708=ORIENTED_EDGE('',*,*,#1324,.T.);
#1709=ORIENTED_EDGE('',*,*,#1325,.F.);
#1710=ORIENTED_EDGE('',*,*,#1326,.F.);
#1711=ORIENTED_EDGE('',*,*,#1327,.F.);
#1712=ORIENTED_EDGE('',*,*,#1321,.F.);
#1713=ORIENTED_EDGE('',*,*,#1328,.F.);
#1714=ORIENTED_EDGE('',*,*,#1327,.T.);
#1715=ORIENTED_EDGE('',*,*,#1329,.T.);
#1716=ORIENTED_EDGE('',*,*,#1258,.F.);
#1717=ORIENTED_EDGE('',*,*,#1251,.F.);
#1718=ORIENTED_EDGE('',*,*,#1255,.T.);
#1719=ORIENTED_EDGE('',*,*,#1330,.T.);
#1720=ORIENTED_EDGE('',*,*,#1288,.F.);
#1721=ORIENTED_EDGE('',*,*,#1292,.T.);
#1722=ORIENTED_EDGE('',*,*,#1263,.F.);
#1723=ORIENTED_EDGE('',*,*,#1331,.F.);
#1724=ORIENTED_EDGE('',*,*,#1332,.T.);
#1725=ORIENTED_EDGE('',*,*,#1333,.F.);
#1726=ORIENTED_EDGE('',*,*,#1334,.T.);
#1727=ORIENTED_EDGE('',*,*,#1335,.F.);
#1728=ORIENTED_EDGE('',*,*,#1324,.F.);
#1729=ORIENTED_EDGE('',*,*,#1322,.T.);
#1730=ORIENTED_EDGE('',*,*,#1307,.T.);
#1731=ORIENTED_EDGE('',*,*,#1336,.F.);
#1732=ORIENTED_EDGE('',*,*,#1337,.T.);
#1733=ORIENTED_EDGE('',*,*,#1338,.F.);
#1734=ORIENTED_EDGE('',*,*,#1310,.T.);
#1735=ORIENTED_EDGE('',*,*,#1314,.T.);
#1736=ORIENTED_EDGE('',*,*,#1339,.F.);
#1737=ORIENTED_EDGE('',*,*,#1336,.T.);
#1738=ORIENTED_EDGE('',*,*,#1332,.F.);
#1739=ORIENTED_EDGE('',*,*,#1340,.F.);
#1740=ORIENTED_EDGE('',*,*,#1341,.F.);
#1741=ORIENTED_EDGE('',*,*,#1342,.F.);
#1742=ORIENTED_EDGE('',*,*,#1343,.T.);
#1743=ORIENTED_EDGE('',*,*,#1265,.F.);
#1744=ORIENTED_EDGE('',*,*,#1344,.T.);
#1745=ORIENTED_EDGE('',*,*,#1341,.T.);
#1746=ORIENTED_EDGE('',*,*,#1340,.T.);
#1747=ORIENTED_EDGE('',*,*,#1331,.T.);
#1748=ORIENTED_EDGE('',*,*,#1266,.F.);
#1749=ORIENTED_EDGE('',*,*,#1343,.F.);
#1750=ORIENTED_EDGE('',*,*,#1345,.F.);
#1751=ORIENTED_EDGE('',*,*,#1346,.T.);
#1752=ORIENTED_EDGE('',*,*,#1347,.F.);
#1753=ORIENTED_EDGE('',*,*,#1348,.F.);
#1754=ORIENTED_EDGE('',*,*,#1346,.F.);
#1755=ORIENTED_EDGE('',*,*,#1348,.T.);
#1756=ORIENTED_EDGE('',*,*,#1349,.T.);
#1757=ORIENTED_EDGE('',*,*,#1350,.T.);
#1758=ORIENTED_EDGE('',*,*,#1351,.T.);
#1759=ORIENTED_EDGE('',*,*,#1349,.F.);
#1760=ORIENTED_EDGE('',*,*,#1347,.T.);
#1761=ORIENTED_EDGE('',*,*,#1345,.T.);
#1762=ORIENTED_EDGE('',*,*,#1352,.F.);
#1763=ORIENTED_EDGE('',*,*,#1353,.T.);
#1764=ORIENTED_EDGE('',*,*,#1354,.F.);
#1765=ORIENTED_EDGE('',*,*,#1353,.F.);
#1766=ORIENTED_EDGE('',*,*,#1352,.T.);
#1767=ORIENTED_EDGE('',*,*,#1355,.F.);
#1768=ORIENTED_EDGE('',*,*,#1356,.T.);
#1769=ORIENTED_EDGE('',*,*,#1357,.F.);
#1770=ORIENTED_EDGE('',*,*,#1358,.F.);
#1771=ORIENTED_EDGE('',*,*,#1356,.F.);
#1772=ORIENTED_EDGE('',*,*,#1358,.T.);
#1773=ORIENTED_EDGE('',*,*,#1359,.T.);
#1774=ORIENTED_EDGE('',*,*,#1360,.T.);
#1775=ORIENTED_EDGE('',*,*,#1361,.T.);
#1776=ORIENTED_EDGE('',*,*,#1359,.F.);
#1777=ORIENTED_EDGE('',*,*,#1357,.T.);
#1778=ORIENTED_EDGE('',*,*,#1355,.T.);
#1779=ORIENTED_EDGE('',*,*,#1362,.F.);
#1780=ORIENTED_EDGE('',*,*,#1363,.T.);
#1781=ORIENTED_EDGE('',*,*,#1364,.F.);
#1782=ORIENTED_EDGE('',*,*,#1365,.F.);
#1783=ORIENTED_EDGE('',*,*,#1363,.F.);
#1784=ORIENTED_EDGE('',*,*,#1365,.T.);
#1785=ORIENTED_EDGE('',*,*,#1366,.T.);
#1786=ORIENTED_EDGE('',*,*,#1367,.T.);
#1787=ORIENTED_EDGE('',*,*,#1368,.T.);
#1788=ORIENTED_EDGE('',*,*,#1366,.F.);
#1789=ORIENTED_EDGE('',*,*,#1364,.T.);
#1790=ORIENTED_EDGE('',*,*,#1362,.T.);
#1791=ORIENTED_EDGE('',*,*,#1369,.F.);
#1792=ORIENTED_EDGE('',*,*,#1370,.T.);
#1793=ORIENTED_EDGE('',*,*,#1371,.F.);
#1794=ORIENTED_EDGE('',*,*,#1370,.F.);
#1795=ORIENTED_EDGE('',*,*,#1354,.T.);
#1796=ORIENTED_EDGE('',*,*,#1372,.T.);
#1797=ORIENTED_EDGE('',*,*,#1371,.T.);
#1798=ORIENTED_EDGE('',*,*,#1372,.F.);
#1799=ORIENTED_EDGE('',*,*,#1373,.T.);
#1800=ORIENTED_EDGE('',*,*,#1290,.T.);
#1801=ORIENTED_EDGE('',*,*,#1374,.F.);
#1802=ORIENTED_EDGE('',*,*,#1375,.F.);
#1803=ORIENTED_EDGE('',*,*,#1334,.F.);
#1804=ORIENTED_EDGE('',*,*,#1376,.F.);
#1805=ORIENTED_EDGE('',*,*,#1375,.T.);
#1806=ORIENTED_EDGE('',*,*,#1377,.F.);
#1807=ORIENTED_EDGE('',*,*,#1342,.T.);
#1808=ORIENTED_EDGE('',*,*,#1378,.F.);
#1809=ORIENTED_EDGE('',*,*,#1376,.T.);
#1810=ORIENTED_EDGE('',*,*,#1333,.T.);
#1811=ORIENTED_EDGE('',*,*,#1344,.F.);
#1812=ORIENTED_EDGE('',*,*,#1293,.F.);
#1813=ORIENTED_EDGE('',*,*,#1373,.F.);
#1814=ORIENTED_EDGE('',*,*,#1378,.T.);
#1815=ORIENTED_EDGE('',*,*,#1379,.F.);
#1816=ORIENTED_EDGE('',*,*,#1380,.T.);
#1817=ORIENTED_EDGE('',*,*,#1350,.F.);
#1818=ORIENTED_EDGE('',*,*,#1351,.F.);
#1819=ORIENTED_EDGE('',*,*,#1380,.F.);
#1820=ORIENTED_EDGE('',*,*,#1381,.F.);
#1821=ORIENTED_EDGE('',*,*,#1382,.T.);
#1822=ORIENTED_EDGE('',*,*,#1360,.F.);
#1823=ORIENTED_EDGE('',*,*,#1361,.F.);
#1824=ORIENTED_EDGE('',*,*,#1382,.F.);
#1825=ORIENTED_EDGE('',*,*,#1383,.F.);
#1826=ORIENTED_EDGE('',*,*,#1384,.T.);
#1827=ORIENTED_EDGE('',*,*,#1367,.F.);
#1828=ORIENTED_EDGE('',*,*,#1368,.F.);
#1829=ORIENTED_EDGE('',*,*,#1384,.F.);
#1830=ORIENTED_EDGE('',*,*,#1312,.T.);
#1831=ORIENTED_EDGE('',*,*,#1301,.T.);
#1832=ORIENTED_EDGE('',*,*,#1338,.T.);
#1833=ORIENTED_EDGE('',*,*,#1385,.F.);
#1834=ORIENTED_EDGE('',*,*,#1386,.F.);
#1835=ORIENTED_EDGE('',*,*,#1387,.F.);
#1836=ORIENTED_EDGE('',*,*,#1388,.F.);
#1837=ORIENTED_EDGE('',*,*,#1389,.F.);
#1838=ORIENTED_EDGE('',*,*,#1389,.T.);
#1839=ORIENTED_EDGE('',*,*,#1390,.F.);
#1840=ORIENTED_EDGE('',*,*,#1391,.F.);
#1841=ORIENTED_EDGE('',*,*,#1392,.F.);
#1842=ORIENTED_EDGE('',*,*,#1393,.F.);
#1843=ORIENTED_EDGE('',*,*,#1394,.F.);
#1844=ORIENTED_EDGE('',*,*,#1395,.F.);
#1845=ORIENTED_EDGE('',*,*,#1391,.T.);
#1846=ORIENTED_EDGE('',*,*,#1396,.F.);
#1847=ORIENTED_EDGE('',*,*,#1387,.T.);
#1848=ORIENTED_EDGE('',*,*,#1397,.F.);
#1849=ORIENTED_EDGE('',*,*,#1398,.F.);
#1850=ORIENTED_EDGE('',*,*,#1399,.F.);
#1851=ORIENTED_EDGE('',*,*,#1394,.T.);
#1852=ORIENTED_EDGE('',*,*,#1400,.F.);
#1853=ORIENTED_EDGE('',*,*,#1401,.F.);
#1854=ORIENTED_EDGE('',*,*,#1396,.T.);
#1855=ORIENTED_EDGE('',*,*,#1402,.F.);
#1856=ORIENTED_EDGE('',*,*,#1403,.T.);
#1857=ORIENTED_EDGE('',*,*,#1404,.T.);
#1858=ORIENTED_EDGE('',*,*,#1388,.T.);
#1859=ORIENTED_EDGE('',*,*,#1404,.F.);
#1860=ORIENTED_EDGE('',*,*,#1405,.F.);
#1861=ORIENTED_EDGE('',*,*,#1406,.T.);
#1862=ORIENTED_EDGE('',*,*,#1407,.F.);
#1863=ORIENTED_EDGE('',*,*,#1408,.F.);
#1864=ORIENTED_EDGE('',*,*,#1393,.T.);
#1865=ORIENTED_EDGE('',*,*,#1390,.T.);
#1866=ORIENTED_EDGE('',*,*,#1400,.T.);
#1867=ORIENTED_EDGE('',*,*,#1408,.T.);
#1868=ORIENTED_EDGE('',*,*,#1409,.T.);
#1869=ORIENTED_EDGE('',*,*,#1410,.F.);
#1870=ORIENTED_EDGE('',*,*,#1411,.F.);
#1871=ORIENTED_EDGE('',*,*,#1412,.F.);
#1872=ORIENTED_EDGE('',*,*,#1406,.F.);
#1873=ORIENTED_EDGE('',*,*,#1413,.F.);
#1874=ORIENTED_EDGE('',*,*,#1392,.T.);
#1875=ORIENTED_EDGE('',*,*,#1414,.F.);
#1876=ORIENTED_EDGE('',*,*,#1415,.T.);
#1877=ORIENTED_EDGE('',*,*,#1416,.F.);
#1878=ORIENTED_EDGE('',*,*,#1395,.T.);
#1879=ORIENTED_EDGE('',*,*,#1399,.T.);
#1880=ORIENTED_EDGE('',*,*,#1417,.F.);
#1881=ORIENTED_EDGE('',*,*,#1414,.T.);
#1882=ORIENTED_EDGE('',*,*,#1418,.F.);
#1883=ORIENTED_EDGE('',*,*,#1419,.F.);
#1884=ORIENTED_EDGE('',*,*,#1420,.F.);
#1885=ORIENTED_EDGE('',*,*,#1421,.F.);
#1886=ORIENTED_EDGE('',*,*,#1422,.F.);
#1887=ORIENTED_EDGE('',*,*,#1423,.T.);
#1888=ORIENTED_EDGE('',*,*,#1424,.F.);
#1889=ORIENTED_EDGE('',*,*,#1425,.F.);
#1890=ORIENTED_EDGE('',*,*,#1423,.F.);
#1891=ORIENTED_EDGE('',*,*,#1425,.T.);
#1892=ORIENTED_EDGE('',*,*,#1426,.T.);
#1893=ORIENTED_EDGE('',*,*,#1427,.T.);
#1894=ORIENTED_EDGE('',*,*,#1428,.T.);
#1895=ORIENTED_EDGE('',*,*,#1426,.F.);
#1896=ORIENTED_EDGE('',*,*,#1424,.T.);
#1897=ORIENTED_EDGE('',*,*,#1422,.T.);
#1898=ORIENTED_EDGE('',*,*,#1429,.F.);
#1899=ORIENTED_EDGE('',*,*,#1430,.T.);
#1900=ORIENTED_EDGE('',*,*,#1431,.F.);
#1901=ORIENTED_EDGE('',*,*,#1432,.F.);
#1902=ORIENTED_EDGE('',*,*,#1430,.F.);
#1903=ORIENTED_EDGE('',*,*,#1432,.T.);
#1904=ORIENTED_EDGE('',*,*,#1433,.T.);
#1905=ORIENTED_EDGE('',*,*,#1434,.T.);
#1906=ORIENTED_EDGE('',*,*,#1435,.T.);
#1907=ORIENTED_EDGE('',*,*,#1433,.F.);
#1908=ORIENTED_EDGE('',*,*,#1431,.T.);
#1909=ORIENTED_EDGE('',*,*,#1429,.T.);
#1910=ORIENTED_EDGE('',*,*,#1436,.F.);
#1911=ORIENTED_EDGE('',*,*,#1437,.T.);
#1912=ORIENTED_EDGE('',*,*,#1438,.F.);
#1913=ORIENTED_EDGE('',*,*,#1437,.F.);
#1914=ORIENTED_EDGE('',*,*,#1436,.T.);
#1915=ORIENTED_EDGE('',*,*,#1439,.F.);
#1916=ORIENTED_EDGE('',*,*,#1440,.T.);
#1917=ORIENTED_EDGE('',*,*,#1441,.F.);
#1918=ORIENTED_EDGE('',*,*,#1442,.F.);
#1919=ORIENTED_EDGE('',*,*,#1440,.F.);
#1920=ORIENTED_EDGE('',*,*,#1442,.T.);
#1921=ORIENTED_EDGE('',*,*,#1443,.T.);
#1922=ORIENTED_EDGE('',*,*,#1444,.T.);
#1923=ORIENTED_EDGE('',*,*,#1445,.T.);
#1924=ORIENTED_EDGE('',*,*,#1443,.F.);
#1925=ORIENTED_EDGE('',*,*,#1441,.T.);
#1926=ORIENTED_EDGE('',*,*,#1439,.T.);
#1927=ORIENTED_EDGE('',*,*,#1446,.F.);
#1928=ORIENTED_EDGE('',*,*,#1447,.F.);
#1929=ORIENTED_EDGE('',*,*,#1448,.T.);
#1930=ORIENTED_EDGE('',*,*,#1449,.F.);
#1931=ORIENTED_EDGE('',*,*,#1421,.T.);
#1932=ORIENTED_EDGE('',*,*,#1450,.F.);
#1933=ORIENTED_EDGE('',*,*,#1447,.T.);
#1934=ORIENTED_EDGE('',*,*,#1451,.T.);
#1935=ORIENTED_EDGE('',*,*,#1452,.F.);
#1936=ORIENTED_EDGE('',*,*,#1453,.T.);
#1937=ORIENTED_EDGE('',*,*,#1427,.F.);
#1938=ORIENTED_EDGE('',*,*,#1428,.F.);
#1939=ORIENTED_EDGE('',*,*,#1453,.F.);
#1940=ORIENTED_EDGE('',*,*,#1454,.T.);
#1941=ORIENTED_EDGE('',*,*,#1455,.T.);
#1942=ORIENTED_EDGE('',*,*,#1456,.F.);
#1943=ORIENTED_EDGE('',*,*,#1455,.F.);
#1944=ORIENTED_EDGE('',*,*,#1438,.T.);
#1945=ORIENTED_EDGE('',*,*,#1457,.T.);
#1946=ORIENTED_EDGE('',*,*,#1456,.T.);
#1947=ORIENTED_EDGE('',*,*,#1457,.F.);
#1948=ORIENTED_EDGE('',*,*,#1458,.F.);
#1949=ORIENTED_EDGE('',*,*,#1459,.T.);
#1950=ORIENTED_EDGE('',*,*,#1434,.F.);
#1951=ORIENTED_EDGE('',*,*,#1435,.F.);
#1952=ORIENTED_EDGE('',*,*,#1459,.F.);
#1953=ORIENTED_EDGE('',*,*,#1460,.F.);
#1954=ORIENTED_EDGE('',*,*,#1461,.T.);
#1955=ORIENTED_EDGE('',*,*,#1444,.F.);
#1956=ORIENTED_EDGE('',*,*,#1445,.F.);
#1957=ORIENTED_EDGE('',*,*,#1461,.F.);
#1958=ORIENTED_EDGE('',*,*,#1397,.T.);
#1959=ORIENTED_EDGE('',*,*,#1386,.T.);
#1960=ORIENTED_EDGE('',*,*,#1416,.T.);
#1961=ORIENTED_EDGE('',*,*,#1462,.F.);
#1962=ORIENTED_EDGE('',*,*,#1413,.T.);
#1963=ORIENTED_EDGE('',*,*,#1405,.T.);
#1964=ORIENTED_EDGE('',*,*,#1403,.F.);
#1965=ORIENTED_EDGE('',*,*,#1463,.F.);
#1966=ORIENTED_EDGE('',*,*,#1248,.T.);
#1967=ORIENTED_EDGE('',*,*,#1253,.F.);
#1968=ORIENTED_EDGE('',*,*,#1257,.F.);
#1969=ORIENTED_EDGE('',*,*,#1464,.T.);
#1970=ORIENTED_EDGE('',*,*,#1465,.T.);
#1971=ORIENTED_EDGE('',*,*,#1466,.T.);
#1972=ORIENTED_EDGE('',*,*,#1467,.T.);
#1973=ORIENTED_EDGE('',*,*,#1468,.T.);
#1974=ORIENTED_EDGE('',*,*,#1466,.F.);
#1975=ORIENTED_EDGE('',*,*,#1469,.T.);
#1976=ORIENTED_EDGE('',*,*,#1470,.T.);
#1977=ORIENTED_EDGE('',*,*,#1471,.T.);
#1978=ORIENTED_EDGE('',*,*,#1472,.T.);
#1979=ORIENTED_EDGE('',*,*,#1470,.F.);
#1980=ORIENTED_EDGE('',*,*,#1473,.T.);
#1981=ORIENTED_EDGE('',*,*,#1474,.T.);
#1982=ORIENTED_EDGE('',*,*,#1475,.T.);
#1983=ORIENTED_EDGE('',*,*,#1476,.T.);
#1984=ORIENTED_EDGE('',*,*,#1477,.T.);
#1985=ORIENTED_EDGE('',*,*,#1468,.F.);
#1986=ORIENTED_EDGE('',*,*,#1478,.T.);
#1987=ORIENTED_EDGE('',*,*,#1479,.T.);
#1988=ORIENTED_EDGE('',*,*,#1480,.T.);
#1989=ORIENTED_EDGE('',*,*,#1474,.F.);
#1990=ORIENTED_EDGE('',*,*,#1475,.F.);
#1991=ORIENTED_EDGE('',*,*,#1481,.F.);
#1992=ORIENTED_EDGE('',*,*,#1482,.F.);
#1993=ORIENTED_EDGE('',*,*,#1483,.T.);
#1994=ORIENTED_EDGE('',*,*,#1467,.F.);
#1995=ORIENTED_EDGE('',*,*,#1471,.F.);
#1996=ORIENTED_EDGE('',*,*,#1472,.F.);
#1997=ORIENTED_EDGE('',*,*,#1484,.T.);
#1998=ORIENTED_EDGE('',*,*,#1485,.T.);
#1999=ORIENTED_EDGE('',*,*,#1486,.F.);
#2000=ORIENTED_EDGE('',*,*,#1487,.T.);
#2001=ORIENTED_EDGE('',*,*,#1481,.T.);
#2002=ORIENTED_EDGE('',*,*,#1480,.F.);
#2003=ORIENTED_EDGE('',*,*,#1488,.T.);
#2004=ORIENTED_EDGE('',*,*,#1489,.F.);
#2005=ORIENTED_EDGE('',*,*,#1484,.F.);
#2006=ORIENTED_EDGE('',*,*,#1490,.T.);
#2007=ORIENTED_EDGE('',*,*,#1491,.T.);
#2008=ORIENTED_EDGE('',*,*,#1486,.T.);
#2009=ORIENTED_EDGE('',*,*,#1492,.T.);
#2010=ORIENTED_EDGE('',*,*,#1490,.F.);
#2011=ORIENTED_EDGE('',*,*,#1493,.T.);
#2012=ORIENTED_EDGE('',*,*,#1411,.T.);
#2013=ORIENTED_EDGE('',*,*,#1464,.F.);
#2014=ORIENTED_EDGE('',*,*,#1256,.F.);
#2015=ORIENTED_EDGE('',*,*,#1329,.F.);
#2016=ORIENTED_EDGE('',*,*,#1326,.T.);
#2017=ORIENTED_EDGE('',*,*,#1494,.F.);
#2018=ORIENTED_EDGE('',*,*,#1492,.F.);
#2019=ORIENTED_EDGE('',*,*,#1485,.F.);
#2020=ORIENTED_EDGE('',*,*,#1489,.T.);
#2021=ORIENTED_EDGE('',*,*,#1495,.T.);
#2022=ORIENTED_EDGE('',*,*,#1496,.F.);
#2023=ORIENTED_EDGE('',*,*,#1497,.T.);
#2024=ORIENTED_EDGE('',*,*,#1498,.F.);
#2025=ORIENTED_EDGE('',*,*,#1499,.T.);
#2026=ORIENTED_EDGE('',*,*,#1418,.T.);
#2027=ORIENTED_EDGE('',*,*,#1451,.F.);
#2028=ORIENTED_EDGE('',*,*,#1446,.T.);
#2029=ORIENTED_EDGE('',*,*,#1500,.F.);
#2030=ORIENTED_EDGE('',*,*,#1409,.F.);
#2031=ORIENTED_EDGE('',*,*,#1407,.T.);
#2032=ORIENTED_EDGE('',*,*,#1412,.T.);
#2033=ORIENTED_EDGE('',*,*,#1493,.F.);
#2034=ORIENTED_EDGE('',*,*,#1469,.F.);
#2035=ORIENTED_EDGE('',*,*,#1501,.T.);
#2036=ORIENTED_EDGE('',*,*,#1502,.F.);
#2037=ORIENTED_EDGE('',*,*,#1503,.T.);
#2038=ORIENTED_EDGE('',*,*,#1473,.F.);
#2039=ORIENTED_EDGE('',*,*,#1503,.F.);
#2040=ORIENTED_EDGE('',*,*,#1504,.T.);
#2041=ORIENTED_EDGE('',*,*,#1478,.F.);
#2042=ORIENTED_EDGE('',*,*,#1498,.T.);
#2043=ORIENTED_EDGE('',*,*,#1505,.T.);
#2044=ORIENTED_EDGE('',*,*,#1506,.T.);
#2045=ORIENTED_EDGE('',*,*,#1507,.T.);
#2046=ORIENTED_EDGE('',*,*,#1508,.F.);
#2047=ORIENTED_EDGE('',*,*,#1506,.F.);
#2048=ORIENTED_EDGE('',*,*,#1509,.F.);
#2049=ORIENTED_EDGE('',*,*,#1420,.T.);
#2050=ORIENTED_EDGE('',*,*,#1507,.F.);
#2051=ORIENTED_EDGE('',*,*,#1508,.T.);
#2052=ORIENTED_EDGE('',*,*,#1419,.T.);
#2053=ORIENTED_EDGE('',*,*,#1499,.F.);
#2054=ORIENTED_EDGE('',*,*,#1510,.T.);
#2055=ORIENTED_EDGE('',*,*,#1511,.T.);
#2056=ORIENTED_EDGE('',*,*,#1512,.T.);
#2057=ORIENTED_EDGE('',*,*,#1513,.T.);
#2058=ORIENTED_EDGE('',*,*,#1511,.F.);
#2059=ORIENTED_EDGE('',*,*,#1512,.F.);
#2060=ORIENTED_EDGE('',*,*,#1513,.F.);
#2061=ORIENTED_EDGE('',*,*,#1514,.T.);
#2062=ORIENTED_EDGE('',*,*,#1515,.F.);
#2063=ORIENTED_EDGE('',*,*,#1516,.F.);
#2064=ORIENTED_EDGE('',*,*,#1514,.F.);
#2065=ORIENTED_EDGE('',*,*,#1510,.F.);
#2066=ORIENTED_EDGE('',*,*,#1517,.T.);
#2067=ORIENTED_EDGE('',*,*,#1518,.T.);
#2068=ORIENTED_EDGE('',*,*,#1519,.T.);
#2069=ORIENTED_EDGE('',*,*,#1518,.F.);
#2070=ORIENTED_EDGE('',*,*,#1517,.F.);
#2071=ORIENTED_EDGE('',*,*,#1520,.T.);
#2072=ORIENTED_EDGE('',*,*,#1521,.T.);
#2073=ORIENTED_EDGE('',*,*,#1522,.T.);
#2074=ORIENTED_EDGE('',*,*,#1523,.T.);
#2075=ORIENTED_EDGE('',*,*,#1521,.F.);
#2076=ORIENTED_EDGE('',*,*,#1522,.F.);
#2077=ORIENTED_EDGE('',*,*,#1523,.F.);
#2078=ORIENTED_EDGE('',*,*,#1524,.T.);
#2079=ORIENTED_EDGE('',*,*,#1525,.F.);
#2080=ORIENTED_EDGE('',*,*,#1526,.F.);
#2081=ORIENTED_EDGE('',*,*,#1524,.F.);
#2082=ORIENTED_EDGE('',*,*,#1520,.F.);
#2083=ORIENTED_EDGE('',*,*,#1527,.F.);
#2084=ORIENTED_EDGE('',*,*,#1528,.T.);
#2085=ORIENTED_EDGE('',*,*,#1529,.F.);
#2086=ORIENTED_EDGE('',*,*,#1528,.F.);
#2087=ORIENTED_EDGE('',*,*,#1527,.T.);
#2088=ORIENTED_EDGE('',*,*,#1530,.T.);
#2089=ORIENTED_EDGE('',*,*,#1531,.T.);
#2090=ORIENTED_EDGE('',*,*,#1532,.T.);
#2091=ORIENTED_EDGE('',*,*,#1533,.T.);
#2092=ORIENTED_EDGE('',*,*,#1531,.F.);
#2093=ORIENTED_EDGE('',*,*,#1532,.F.);
#2094=ORIENTED_EDGE('',*,*,#1533,.F.);
#2095=ORIENTED_EDGE('',*,*,#1534,.T.);
#2096=ORIENTED_EDGE('',*,*,#1535,.F.);
#2097=ORIENTED_EDGE('',*,*,#1536,.F.);
#2098=ORIENTED_EDGE('',*,*,#1534,.F.);
#2099=ORIENTED_EDGE('',*,*,#1530,.F.);
#2100=ORIENTED_EDGE('',*,*,#1537,.T.);
#2101=ORIENTED_EDGE('',*,*,#1538,.T.);
#2102=ORIENTED_EDGE('',*,*,#1539,.T.);
#2103=ORIENTED_EDGE('',*,*,#1538,.F.);
#2104=ORIENTED_EDGE('',*,*,#1519,.F.);
#2105=ORIENTED_EDGE('',*,*,#1540,.T.);
#2106=ORIENTED_EDGE('',*,*,#1539,.F.);
#2107=ORIENTED_EDGE('',*,*,#1540,.F.);
#2108=ORIENTED_EDGE('',*,*,#1541,.F.);
#2109=ORIENTED_EDGE('',*,*,#1542,.T.);
#2110=ORIENTED_EDGE('',*,*,#1543,.T.);
#2111=ORIENTED_EDGE('',*,*,#1448,.F.);
#2112=ORIENTED_EDGE('',*,*,#1496,.T.);
#2113=ORIENTED_EDGE('',*,*,#1544,.T.);
#2114=ORIENTED_EDGE('',*,*,#1542,.F.);
#2115=ORIENTED_EDGE('',*,*,#1545,.T.);
#2116=ORIENTED_EDGE('',*,*,#1505,.F.);
#2117=ORIENTED_EDGE('',*,*,#1497,.F.);
#2118=ORIENTED_EDGE('',*,*,#1545,.F.);
#2119=ORIENTED_EDGE('',*,*,#1546,.T.);
#2120=ORIENTED_EDGE('',*,*,#1509,.T.);
#2121=ORIENTED_EDGE('',*,*,#1546,.F.);
#2122=ORIENTED_EDGE('',*,*,#1541,.T.);
#2123=ORIENTED_EDGE('',*,*,#1450,.T.);
#2124=ORIENTED_EDGE('',*,*,#1547,.T.);
#2125=ORIENTED_EDGE('',*,*,#1548,.T.);
#2126=ORIENTED_EDGE('',*,*,#1515,.T.);
#2127=ORIENTED_EDGE('',*,*,#1516,.T.);
#2128=ORIENTED_EDGE('',*,*,#1548,.F.);
#2129=ORIENTED_EDGE('',*,*,#1463,.T.);
#2130=ORIENTED_EDGE('',*,*,#1402,.T.);
#2131=ORIENTED_EDGE('',*,*,#1398,.T.);
#2132=ORIENTED_EDGE('',*,*,#1462,.T.);
#2133=ORIENTED_EDGE('',*,*,#1415,.F.);
#2134=ORIENTED_EDGE('',*,*,#1417,.T.);
#2135=ORIENTED_EDGE('',*,*,#1401,.T.);
#2136=ORIENTED_EDGE('',*,*,#1410,.T.);
#2137=ORIENTED_EDGE('',*,*,#1500,.T.);
#2138=ORIENTED_EDGE('',*,*,#1449,.T.);
#2139=ORIENTED_EDGE('',*,*,#1543,.F.);
#2140=ORIENTED_EDGE('',*,*,#1544,.F.);
#2141=ORIENTED_EDGE('',*,*,#1495,.F.);
#2142=ORIENTED_EDGE('',*,*,#1488,.F.);
#2143=ORIENTED_EDGE('',*,*,#1479,.F.);
#2144=ORIENTED_EDGE('',*,*,#1504,.F.);
#2145=ORIENTED_EDGE('',*,*,#1502,.T.);
#2146=ORIENTED_EDGE('',*,*,#1549,.F.);
#2147=ORIENTED_EDGE('',*,*,#1476,.F.);
#2148=ORIENTED_EDGE('',*,*,#1483,.F.);
#2149=ORIENTED_EDGE('',*,*,#1550,.T.);
#2150=ORIENTED_EDGE('',*,*,#1317,.T.);
#2151=ORIENTED_EDGE('',*,*,#1313,.T.);
#2152=ORIENTED_EDGE('',*,*,#1385,.T.);
#2153=ORIENTED_EDGE('',*,*,#1337,.F.);
#2154=ORIENTED_EDGE('',*,*,#1339,.T.);
#2155=ORIENTED_EDGE('',*,*,#1316,.T.);
#2156=ORIENTED_EDGE('',*,*,#1325,.T.);
#2157=ORIENTED_EDGE('',*,*,#1335,.T.);
#2158=ORIENTED_EDGE('',*,*,#1377,.T.);
#2159=ORIENTED_EDGE('',*,*,#1374,.T.);
#2160=ORIENTED_EDGE('',*,*,#1289,.F.);
#2161=ORIENTED_EDGE('',*,*,#1330,.F.);
#2162=ORIENTED_EDGE('',*,*,#1254,.F.);
#2163=ORIENTED_EDGE('',*,*,#1245,.F.);
#2164=ORIENTED_EDGE('',*,*,#1262,.F.);
#2165=ORIENTED_EDGE('',*,*,#1260,.T.);
#2166=ORIENTED_EDGE('',*,*,#1300,.F.);
#2167=ORIENTED_EDGE('',*,*,#1242,.F.);
#2168=ORIENTED_EDGE('',*,*,#1249,.F.);
#2169=ORIENTED_EDGE('',*,*,#1454,.F.);
#2170=ORIENTED_EDGE('',*,*,#1379,.T.);
#2171=ORIENTED_EDGE('',*,*,#1383,.T.);
#2172=ORIENTED_EDGE('',*,*,#1381,.T.);
#2173=ORIENTED_EDGE('',*,*,#1296,.F.);
#2174=ORIENTED_EDGE('',*,*,#1298,.F.);
#2175=ORIENTED_EDGE('',*,*,#1294,.F.);
#2176=ORIENTED_EDGE('',*,*,#1369,.T.);
#2177=ORIENTED_EDGE('',*,*,#1537,.F.);
#2178=ORIENTED_EDGE('',*,*,#1452,.T.);
#2179=ORIENTED_EDGE('',*,*,#1460,.T.);
#2180=ORIENTED_EDGE('',*,*,#1458,.T.);
#2181=ORIENTED_EDGE('',*,*,#1551,.F.);
#2182=ORIENTED_EDGE('',*,*,#1552,.F.);
#2183=ORIENTED_EDGE('',*,*,#1553,.F.);
#2184=ORIENTED_EDGE('',*,*,#1547,.F.);
#2185=ORIENTED_EDGE('',*,*,#1551,.T.);
#2186=ORIENTED_EDGE('',*,*,#1554,.T.);
#2187=ORIENTED_EDGE('',*,*,#1555,.F.);
#2188=ORIENTED_EDGE('',*,*,#1554,.F.);
#2189=ORIENTED_EDGE('',*,*,#1529,.T.);
#2190=ORIENTED_EDGE('',*,*,#1556,.T.);
#2191=ORIENTED_EDGE('',*,*,#1555,.T.);
#2192=ORIENTED_EDGE('',*,*,#1556,.F.);
#2193=ORIENTED_EDGE('',*,*,#1552,.T.);
#2194=ORIENTED_EDGE('',*,*,#1557,.T.);
#2195=ORIENTED_EDGE('',*,*,#1525,.T.);
#2196=ORIENTED_EDGE('',*,*,#1526,.T.);
#2197=ORIENTED_EDGE('',*,*,#1557,.F.);
#2198=ORIENTED_EDGE('',*,*,#1553,.T.);
#2199=ORIENTED_EDGE('',*,*,#1558,.T.);
#2200=ORIENTED_EDGE('',*,*,#1535,.T.);
#2201=ORIENTED_EDGE('',*,*,#1536,.T.);
#2202=ORIENTED_EDGE('',*,*,#1558,.F.);
#2203=ORIENTED_EDGE('',*,*,#1477,.F.);
#2204=ORIENTED_EDGE('',*,*,#1549,.T.);
#2205=ORIENTED_EDGE('',*,*,#1501,.F.);
#2206=ORIENTED_EDGE('',*,*,#1465,.F.);
#2207=ORIENTED_EDGE('',*,*,#1491,.F.);
#2208=ORIENTED_EDGE('',*,*,#1494,.T.);
#2209=ORIENTED_EDGE('',*,*,#1328,.T.);
#2210=ORIENTED_EDGE('',*,*,#1320,.T.);
#2211=ORIENTED_EDGE('',*,*,#1318,.F.);
#2212=ORIENTED_EDGE('',*,*,#1550,.F.);
#2213=ORIENTED_EDGE('',*,*,#1482,.T.);
#2214=ORIENTED_EDGE('',*,*,#1487,.F.);
#2215=PLANE('',#2445);
#2216=PLANE('',#2449);
#2217=PLANE('',#2450);
#2218=PLANE('',#2451);
#2219=PLANE('',#2452);
#2220=PLANE('',#2453);
#2221=PLANE('',#2455);
#2222=PLANE('',#2460);
#2223=PLANE('',#2461);
#2224=PLANE('',#2469);
#2225=PLANE('',#2477);
#2226=PLANE('',#2485);
#2227=PLANE('',#2486);
#2228=PLANE('',#2487);
#2229=PLANE('',#2494);
#2230=PLANE('',#2495);
#2231=PLANE('',#2499);
#2232=PLANE('',#2500);
#2233=PLANE('',#2501);
#2234=PLANE('',#2502);
#2235=PLANE('',#2503);
#2236=PLANE('',#2505);
#2237=PLANE('',#2508);
#2238=PLANE('',#2511);
#2239=PLANE('',#2512);
#2240=PLANE('',#2516);
#2241=PLANE('',#2524);
#2242=PLANE('',#2528);
#2243=PLANE('',#2536);
#2244=PLANE('',#2544);
#2245=PLANE('',#2552);
#2246=PLANE('',#2553);
#2247=PLANE('',#2561);
#2248=PLANE('',#2562);
#2249=PLANE('',#2566);
#2250=PLANE('',#2567);
#2251=PLANE('',#2568);
#2252=PLANE('',#2569);
#2253=PLANE('',#2570);
#2254=PLANE('',#2572);
#2255=PLANE('',#2577);
#2256=PLANE('',#2578);
#2257=PLANE('',#2586);
#2258=PLANE('',#2594);
#2259=PLANE('',#2598);
#2260=PLANE('',#2606);
#2261=PLANE('',#2607);
#2262=PLANE('',#2608);
#2263=PLANE('',#2619);
#2264=PLANE('',#2620);
#2265=PLANE('',#2621);
#2266=PLANE('',#2625);
#2267=PLANE('',#2626);
#2268=PLANE('',#2627);
#2269=PLANE('',#2628);
#2270=PLANE('',#2629);
#2271=PLANE('',#2631);
#2272=PLANE('',#2634);
#2273=PLANE('',#2635);
#2274=PLANE('',#2638);
#2275=PLANE('',#2639);
#2276=PLANE('',#2643);
#2277=PLANE('',#2651);
#2278=PLANE('',#2655);
#2279=PLANE('',#2663);
#2280=PLANE('',#2667);
#2281=PLANE('',#2675);
#2282=PLANE('',#2683);
#2283=PLANE('',#2684);
#2284=PLANE('',#2688);
#2285=PLANE('',#2697);
#2286=PLANE('',#2698);
#2287=ADVANCED_FACE('',(#307),#2215,.T.);
#2288=ADVANCED_FACE('',(#308),#267,.F.);
#2289=ADVANCED_FACE('',(#309),#2216,.T.);
#2290=ADVANCED_FACE('',(#310),#2217,.T.);
#2291=ADVANCED_FACE('',(#311),#2218,.T.);
#2292=ADVANCED_FACE('',(#312),#2219,.F.);
#2293=ADVANCED_FACE('',(#313),#2220,.T.);
#2294=ADVANCED_FACE('',(#314),#2221,.F.);
#2295=ADVANCED_FACE('',(#315),#119,.T.);
#2296=ADVANCED_FACE('',(#316),#120,.F.);
#2297=ADVANCED_FACE('',(#317),#2222,.F.);
#2298=ADVANCED_FACE('',(#318),#2223,.T.);
#2299=ADVANCED_FACE('',(#319),#268,.T.);
#2300=ADVANCED_FACE('',(#320),#121,.T.);
#2301=ADVANCED_FACE('',(#321),#2224,.T.);
#2302=ADVANCED_FACE('',(#322),#269,.T.);
#2303=ADVANCED_FACE('',(#323),#122,.T.);
#2304=ADVANCED_FACE('',(#324),#2225,.T.);
#2305=ADVANCED_FACE('',(#325),#270,.T.);
#2306=ADVANCED_FACE('',(#326),#123,.T.);
#2307=ADVANCED_FACE('',(#327),#2226,.T.);
#2308=ADVANCED_FACE('',(#328),#2227,.T.);
#2309=ADVANCED_FACE('',(#329),#2228,.T.);
#2310=ADVANCED_FACE('',(#330),#271,.T.);
#2311=ADVANCED_FACE('',(#331),#272,.T.);
#2312=ADVANCED_FACE('',(#332),#273,.T.);
#2313=ADVANCED_FACE('',(#333),#2229,.F.);
#2314=ADVANCED_FACE('',(#334),#2230,.F.);
#2315=ADVANCED_FACE('',(#335),#274,.F.);
#2316=ADVANCED_FACE('',(#336),#2231,.F.);
#2317=ADVANCED_FACE('',(#337),#2232,.F.);
#2318=ADVANCED_FACE('',(#338),#2233,.F.);
#2319=ADVANCED_FACE('',(#339),#2234,.T.);
#2320=ADVANCED_FACE('',(#340),#2235,.F.);
#2321=ADVANCED_FACE('',(#341),#2236,.T.);
#2322=ADVANCED_FACE('',(#342),#124,.T.);
#2323=ADVANCED_FACE('',(#343),#2237,.F.);
#2324=ADVANCED_FACE('',(#344),#125,.F.);
#2325=ADVANCED_FACE('',(#345),#2238,.T.);
#2326=ADVANCED_FACE('',(#346),#2239,.F.);
#2327=ADVANCED_FACE('',(#347),#275,.T.);
#2328=ADVANCED_FACE('',(#348),#2240,.F.);
#2329=ADVANCED_FACE('',(#349),#276,.T.);
#2330=ADVANCED_FACE('',(#350),#126,.T.);
#2331=ADVANCED_FACE('',(#351),#2241,.F.);
#2332=ADVANCED_FACE('',(#352),#277,.T.);
#2333=ADVANCED_FACE('',(#353),#2242,.F.);
#2334=ADVANCED_FACE('',(#354),#278,.T.);
#2335=ADVANCED_FACE('',(#355),#127,.T.);
#2336=ADVANCED_FACE('',(#356),#2243,.F.);
#2337=ADVANCED_FACE('',(#357),#279,.T.);
#2338=ADVANCED_FACE('',(#358),#128,.T.);
#2339=ADVANCED_FACE('',(#359),#2244,.F.);
#2340=ADVANCED_FACE('',(#360),#280,.T.);
#2341=ADVANCED_FACE('',(#361),#129,.T.);
#2342=ADVANCED_FACE('',(#362),#281,.T.);
#2343=ADVANCED_FACE('',(#363),#2245,.F.);
#2344=ADVANCED_FACE('',(#364),#2246,.F.);
#2345=ADVANCED_FACE('',(#365),#130,.T.);
#2346=ADVANCED_FACE('',(#366),#282,.T.);
#2347=ADVANCED_FACE('',(#367),#283,.T.);
#2348=ADVANCED_FACE('',(#368),#284,.T.);
#2349=ADVANCED_FACE('',(#369),#2247,.T.);
#2350=ADVANCED_FACE('',(#370),#2248,.F.);
#2351=ADVANCED_FACE('',(#371),#285,.F.);
#2352=ADVANCED_FACE('',(#372),#2249,.F.);
#2353=ADVANCED_FACE('',(#373),#2250,.F.);
#2354=ADVANCED_FACE('',(#374),#2251,.F.);
#2355=ADVANCED_FACE('',(#375),#2252,.T.);
#2356=ADVANCED_FACE('',(#376),#2253,.F.);
#2357=ADVANCED_FACE('',(#377),#2254,.T.);
#2358=ADVANCED_FACE('',(#378),#131,.T.);
#2359=ADVANCED_FACE('',(#379),#132,.F.);
#2360=ADVANCED_FACE('',(#380),#2255,.T.);
#2361=ADVANCED_FACE('',(#381),#2256,.F.);
#2362=ADVANCED_FACE('',(#382),#286,.T.);
#2363=ADVANCED_FACE('',(#383),#133,.T.);
#2364=ADVANCED_FACE('',(#384),#2257,.F.);
#2365=ADVANCED_FACE('',(#385),#287,.T.);
#2366=ADVANCED_FACE('',(#386),#134,.T.);
#2367=ADVANCED_FACE('',(#387),#2258,.F.);
#2368=ADVANCED_FACE('',(#388),#288,.T.);
#2369=ADVANCED_FACE('',(#389),#2259,.F.);
#2370=ADVANCED_FACE('',(#390),#289,.T.);
#2371=ADVANCED_FACE('',(#391),#135,.T.);
#2372=ADVANCED_FACE('',(#392),#2260,.F.);
#2373=ADVANCED_FACE('',(#393),#2261,.F.);
#2374=ADVANCED_FACE('',(#394),#2262,.F.);
#2375=ADVANCED_FACE('',(#395),#290,.T.);
#2376=ADVANCED_FACE('',(#396),#291,.T.);
#2377=ADVANCED_FACE('',(#397),#136,.T.);
#2378=ADVANCED_FACE('',(#398),#292,.T.);
#2379=ADVANCED_FACE('',(#399),#293,.T.);
#2380=ADVANCED_FACE('',(#400),#2263,.T.);
#2381=ADVANCED_FACE('',(#401),#2264,.F.);
#2382=ADVANCED_FACE('',(#402),#2265,.T.);
#2383=ADVANCED_FACE('',(#403),#294,.F.);
#2384=ADVANCED_FACE('',(#404),#2266,.T.);
#2385=ADVANCED_FACE('',(#405),#2267,.T.);
#2386=ADVANCED_FACE('',(#406),#2268,.T.);
#2387=ADVANCED_FACE('',(#407),#2269,.F.);
#2388=ADVANCED_FACE('',(#408),#2270,.T.);
#2389=ADVANCED_FACE('',(#409),#2271,.F.);
#2390=ADVANCED_FACE('',(#410),#137,.T.);
#2391=ADVANCED_FACE('',(#411),#2272,.T.);
#2392=ADVANCED_FACE('',(#412),#2273,.T.);
#2393=ADVANCED_FACE('',(#413),#138,.F.);
#2394=ADVANCED_FACE('',(#414),#2274,.F.);
#2395=ADVANCED_FACE('',(#415),#2275,.T.);
#2396=ADVANCED_FACE('',(#416),#295,.T.);
#2397=ADVANCED_FACE('',(#417),#2276,.T.);
#2398=ADVANCED_FACE('',(#418),#296,.T.);
#2399=ADVANCED_FACE('',(#419),#139,.T.);
#2400=ADVANCED_FACE('',(#420),#2277,.T.);
#2401=ADVANCED_FACE('',(#421),#297,.T.);
#2402=ADVANCED_FACE('',(#422),#2278,.T.);
#2403=ADVANCED_FACE('',(#423),#298,.T.);
#2404=ADVANCED_FACE('',(#424),#140,.T.);
#2405=ADVANCED_FACE('',(#425),#2279,.T.);
#2406=ADVANCED_FACE('',(#426),#299,.T.);
#2407=ADVANCED_FACE('',(#427),#2280,.T.);
#2408=ADVANCED_FACE('',(#428),#300,.T.);
#2409=ADVANCED_FACE('',(#429),#141,.T.);
#2410=ADVANCED_FACE('',(#430),#2281,.T.);
#2411=ADVANCED_FACE('',(#431),#301,.T.);
#2412=ADVANCED_FACE('',(#432),#142,.T.);
#2413=ADVANCED_FACE('',(#433),#302,.T.);
#2414=ADVANCED_FACE('',(#434),#2282,.T.);
#2415=ADVANCED_FACE('',(#435),#2283,.T.);
#2416=ADVANCED_FACE('',(#436),#143,.T.);
#2417=ADVANCED_FACE('',(#437),#303,.T.);
#2418=ADVANCED_FACE('',(#438,#103,#104,#105,#106,#107,#108,#109,#110,#111,
#112,#113,#114,#115,#116,#117,#118),#2284,.F.);
#2419=ADVANCED_FACE('',(#439),#304,.T.);
#2420=ADVANCED_FACE('',(#440),#144,.T.);
#2421=ADVANCED_FACE('',(#441),#305,.T.);
#2422=ADVANCED_FACE('',(#442),#306,.T.);
#2423=ADVANCED_FACE('',(#443),#2285,.F.);
#2424=ADVANCED_FACE('',(#444),#2286,.T.);
#2425=CLOSED_SHELL('',(#2287,#2288,#2289,#2290,#2291,#2292,#2293,#2294,
#2295,#2296,#2297,#2298,#2299,#2300,#2301,#2302,#2303,#2304,#2305,#2306,
#2307,#2308,#2309,#2310,#2311,#2312,#2313,#2314,#2315,#2316,#2317,#2318,
#2319,#2320,#2321,#2322,#2323,#2324,#2325,#2326,#2327,#2328,#2329,#2330,
#2331,#2332,#2333,#2334,#2335,#2336,#2337,#2338,#2339,#2340,#2341,#2342,
#2343,#2344,#2345,#2346,#2347,#2348,#2349,#2350,#2351,#2352,#2353,#2354,
#2355,#2356,#2357,#2358,#2359,#2360,#2361,#2362,#2363,#2364,#2365,#2366,
#2367,#2368,#2369,#2370,#2371,#2372,#2373,#2374,#2375,#2376,#2377,#2378,
#2379,#2380,#2381,#2382,#2383,#2384,#2385,#2386,#2387,#2388,#2389,#2390,
#2391,#2392,#2393,#2394,#2395,#2396,#2397,#2398,#2399,#2400,#2401,#2402,
#2403,#2404,#2405,#2406,#2407,#2408,#2409,#2410,#2411,#2412,#2413,#2414,
#2415,#2416,#2417,#2418,#2419,#2420,#2421,#2422,#2423,#2424));
#2426=DERIVED_UNIT_ELEMENT(#2428,1.);
#2427=DERIVED_UNIT_ELEMENT(#4226,-3.);
#2428=(
MASS_UNIT()
NAMED_UNIT(*)
SI_UNIT($,.GRAM.)
);
#2429=DERIVED_UNIT((#2426,#2427));
#2430=MEASURE_REPRESENTATION_ITEM('density measure',
POSITIVE_RATIO_MEASURE(1.),#2429);
#2431=PROPERTY_DEFINITION_REPRESENTATION(#2436,#2433);
#2432=PROPERTY_DEFINITION_REPRESENTATION(#2437,#2434);
#2433=REPRESENTATION('material name',(#2435),#4223);
#2434=REPRESENTATION('density',(#2430),#4223);
#2435=DESCRIPTIVE_REPRESENTATION_ITEM('Generisch','Generisch');
#2436=PROPERTY_DEFINITION('material property','material name',#4233);
#2437=PROPERTY_DEFINITION('material property','density of part',#4233);
#2438=DATE_TIME_ROLE('creation_date');
#2439=APPLIED_DATE_AND_TIME_ASSIGNMENT(#2440,#2438,(#4233));
#2440=DATE_AND_TIME(#2441,#2442);
#2441=CALENDAR_DATE(2019,23,10);
#2442=LOCAL_TIME(0,0,0.,#2443);
#2443=COORDINATED_UNIVERSAL_TIME_OFFSET(0,0,.BEHIND.);
#2444=AXIS2_PLACEMENT_3D('placement',#3478,#2718,#2719);
#2445=AXIS2_PLACEMENT_3D('',#3479,#2720,#2721);
#2446=AXIS2_PLACEMENT_3D('',#3488,#2726,#2727);
#2447=AXIS2_PLACEMENT_3D('',#3490,#2728,#2729);
#2448=AXIS2_PLACEMENT_3D('',#3493,#2731,#2732);
#2449=AXIS2_PLACEMENT_3D('',#3494,#2733,#2734);
#2450=AXIS2_PLACEMENT_3D('',#3500,#2738,#2739);
#2451=AXIS2_PLACEMENT_3D('',#3506,#2743,#2744);
#2452=AXIS2_PLACEMENT_3D('',#3512,#2748,#2749);
#2453=AXIS2_PLACEMENT_3D('',#3518,#2753,#2754);
#2454=AXIS2_PLACEMENT_3D('',#3524,#2757,#2758);
#2455=AXIS2_PLACEMENT_3D('',#3526,#2760,#2761);
#2456=AXIS2_PLACEMENT_3D('',#3530,#2764,#2765);
#2457=AXIS2_PLACEMENT_3D('',#3533,#2766,#2767);
#2458=AXIS2_PLACEMENT_3D('',#3536,#2770,#2771);
#2459=AXIS2_PLACEMENT_3D('',#3540,#2773,#2774);
#2460=AXIS2_PLACEMENT_3D('',#3542,#2776,#2777);
#2461=AXIS2_PLACEMENT_3D('',#3544,#2779,#2780);
#2462=AXIS2_PLACEMENT_3D('',#3553,#2785,#2786);
#2463=AXIS2_PLACEMENT_3D('',#3555,#2787,#2788);
#2464=AXIS2_PLACEMENT_3D('',#3559,#2790,#2791);
#2465=AXIS2_PLACEMENT_3D('',#3560,#2792,#2793);
#2466=AXIS2_PLACEMENT_3D('',#3561,#2794,#2795);
#2467=AXIS2_PLACEMENT_3D('',#3565,#2797,#2798);
#2468=AXIS2_PLACEMENT_3D('',#3566,#2799,#2800);
#2469=AXIS2_PLACEMENT_3D('',#3567,#2801,#2802);
#2470=AXIS2_PLACEMENT_3D('',#3568,#2803,#2804);
#2471=AXIS2_PLACEMENT_3D('',#3570,#2805,#2806);
#2472=AXIS2_PLACEMENT_3D('',#3574,#2808,#2809);
#2473=AXIS2_PLACEMENT_3D('',#3575,#2810,#2811);
#2474=AXIS2_PLACEMENT_3D('',#3576,#2812,#2813);
#2475=AXIS2_PLACEMENT_3D('',#3580,#2815,#2816);
#2476=AXIS2_PLACEMENT_3D('',#3581,#2817,#2818);
#2477=AXIS2_PLACEMENT_3D('',#3582,#2819,#2820);
#2478=AXIS2_PLACEMENT_3D('',#3583,#2821,#2822);
#2479=AXIS2_PLACEMENT_3D('',#3585,#2823,#2824);
#2480=AXIS2_PLACEMENT_3D('',#3589,#2826,#2827);
#2481=AXIS2_PLACEMENT_3D('',#3590,#2828,#2829);
#2482=AXIS2_PLACEMENT_3D('',#3591,#2830,#2831);
#2483=AXIS2_PLACEMENT_3D('',#3595,#2833,#2834);
#2484=AXIS2_PLACEMENT_3D('',#3596,#2835,#2836);
#2485=AXIS2_PLACEMENT_3D('',#3597,#2837,#2838);
#2486=AXIS2_PLACEMENT_3D('',#3598,#2839,#2840);
#2487=AXIS2_PLACEMENT_3D('',#3607,#2845,#2846);
#2488=AXIS2_PLACEMENT_3D('',#3610,#2849,#2850);
#2489=AXIS2_PLACEMENT_3D('',#3612,#2851,#2852);
#2490=AXIS2_PLACEMENT_3D('',#3614,#2854,#2855);
#2491=AXIS2_PLACEMENT_3D('',#3616,#2856,#2857);
#2492=AXIS2_PLACEMENT_3D('',#3618,#2859,#2860);
#2493=AXIS2_PLACEMENT_3D('',#3620,#2861,#2862);
#2494=AXIS2_PLACEMENT_3D('',#3622,#2864,#2865);
#2495=AXIS2_PLACEMENT_3D('',#3624,#2867,#2868);
#2496=AXIS2_PLACEMENT_3D('',#3633,#2873,#2874);
#2497=AXIS2_PLACEMENT_3D('',#3635,#2875,#2876);
#2498=AXIS2_PLACEMENT_3D('',#3638,#2878,#2879);
#2499=AXIS2_PLACEMENT_3D('',#3639,#2880,#2881);
#2500=AXIS2_PLACEMENT_3D('',#3645,#2885,#2886);
#2501=AXIS2_PLACEMENT_3D('',#3651,#2890,#2891);
#2502=AXIS2_PLACEMENT_3D('',#3657,#2895,#2896);
#2503=AXIS2_PLACEMENT_3D('',#3663,#2900,#2901);
#2504=AXIS2_PLACEMENT_3D('',#3667,#2903,#2904);
#2505=AXIS2_PLACEMENT_3D('',#3671,#2907,#2908);
#2506=AXIS2_PLACEMENT_3D('',#3675,#2911,#2912);
#2507=AXIS2_PLACEMENT_3D('',#3678,#2913,#2914);
#2508=AXIS2_PLACEMENT_3D('',#3681,#2917,#2918);
#2509=AXIS2_PLACEMENT_3D('',#3693,#2926,#2927);
#2510=AXIS2_PLACEMENT_3D('',#3697,#2929,#2930);
#2511=AXIS2_PLACEMENT_3D('',#3699,#2932,#2933);
#2512=AXIS2_PLACEMENT_3D('',#3701,#2935,#2936);
#2513=AXIS2_PLACEMENT_3D('',#3707,#2940,#2941);
#2514=AXIS2_PLACEMENT_3D('',#3708,#2942,#2943);
#2515=AXIS2_PLACEMENT_3D('',#3709,#2944,#2945);
#2516=AXIS2_PLACEMENT_3D('',#3710,#2946,#2947);
#2517=AXIS2_PLACEMENT_3D('',#3711,#2948,#2949);
#2518=AXIS2_PLACEMENT_3D('',#3713,#2950,#2951);
#2519=AXIS2_PLACEMENT_3D('',#3717,#2953,#2954);
#2520=AXIS2_PLACEMENT_3D('',#3718,#2955,#2956);
#2521=AXIS2_PLACEMENT_3D('',#3719,#2957,#2958);
#2522=AXIS2_PLACEMENT_3D('',#3723,#2960,#2961);
#2523=AXIS2_PLACEMENT_3D('',#3724,#2962,#2963);
#2524=AXIS2_PLACEMENT_3D('',#3725,#2964,#2965);
#2525=AXIS2_PLACEMENT_3D('',#3726,#2966,#2967);
#2526=AXIS2_PLACEMENT_3D('',#3728,#2968,#2969);
#2527=AXIS2_PLACEMENT_3D('',#3731,#2971,#2972);
#2528=AXIS2_PLACEMENT_3D('',#3732,#2973,#2974);
#2529=AXIS2_PLACEMENT_3D('',#3733,#2975,#2976);
#2530=AXIS2_PLACEMENT_3D('',#3735,#2977,#2978);
#2531=AXIS2_PLACEMENT_3D('',#3739,#2980,#2981);
#2532=AXIS2_PLACEMENT_3D('',#3740,#2982,#2983);
#2533=AXIS2_PLACEMENT_3D('',#3741,#2984,#2985);
#2534=AXIS2_PLACEMENT_3D('',#3745,#2987,#2988);
#2535=AXIS2_PLACEMENT_3D('',#3746,#2989,#2990);
#2536=AXIS2_PLACEMENT_3D('',#3747,#2991,#2992);
#2537=AXIS2_PLACEMENT_3D('',#3748,#2993,#2994);
#2538=AXIS2_PLACEMENT_3D('',#3750,#2995,#2996);
#2539=AXIS2_PLACEMENT_3D('',#3754,#2998,#2999);
#2540=AXIS2_PLACEMENT_3D('',#3755,#3000,#3001);
#2541=AXIS2_PLACEMENT_3D('',#3756,#3002,#3003);
#2542=AXIS2_PLACEMENT_3D('',#3760,#3005,#3006);
#2543=AXIS2_PLACEMENT_3D('',#3761,#3007,#3008);
#2544=AXIS2_PLACEMENT_3D('',#3762,#3009,#3010);
#2545=AXIS2_PLACEMENT_3D('',#3763,#3011,#3012);
#2546=AXIS2_PLACEMENT_3D('',#3765,#3013,#3014);
#2547=AXIS2_PLACEMENT_3D('',#3768,#3016,#3017);
#2548=AXIS2_PLACEMENT_3D('',#3769,#3018,#3019);
#2549=AXIS2_PLACEMENT_3D('',#3771,#3021,#3022);
#2550=AXIS2_PLACEMENT_3D('',#3773,#3023,#3024);
#2551=AXIS2_PLACEMENT_3D('',#3775,#3025,#3026);
#2552=AXIS2_PLACEMENT_3D('',#3777,#3028,#3029);
#2553=AXIS2_PLACEMENT_3D('',#3780,#3032,#3033);
#2554=AXIS2_PLACEMENT_3D('',#3782,#3035,#3036);
#2555=AXIS2_PLACEMENT_3D('',#3783,#3037,#3038);
#2556=AXIS2_PLACEMENT_3D('',#3785,#3039,#3040);
#2557=AXIS2_PLACEMENT_3D('',#3787,#3042,#3043);
#2558=AXIS2_PLACEMENT_3D('',#3789,#3044,#3045);
#2559=AXIS2_PLACEMENT_3D('',#3791,#3047,#3048);
#2560=AXIS2_PLACEMENT_3D('',#3793,#3049,#3050);
#2561=AXIS2_PLACEMENT_3D('',#3795,#3052,#3053);
#2562=AXIS2_PLACEMENT_3D('',#3797,#3055,#3056);
#2563=AXIS2_PLACEMENT_3D('',#3806,#3061,#3062);
#2564=AXIS2_PLACEMENT_3D('',#3808,#3063,#3064);
#2565=AXIS2_PLACEMENT_3D('',#3811,#3066,#3067);
#2566=AXIS2_PLACEMENT_3D('',#3812,#3068,#3069);
#2567=AXIS2_PLACEMENT_3D('',#3818,#3073,#3074);
#2568=AXIS2_PLACEMENT_3D('',#3824,#3078,#3079);
#2569=AXIS2_PLACEMENT_3D('',#3830,#3083,#3084);
#2570=AXIS2_PLACEMENT_3D('',#3836,#3088,#3089);
#2571=AXIS2_PLACEMENT_3D('',#3840,#3091,#3092);
#2572=AXIS2_PLACEMENT_3D('',#3844,#3095,#3096);
#2573=AXIS2_PLACEMENT_3D('',#3848,#3099,#3100);
#2574=AXIS2_PLACEMENT_3D('',#3851,#3101,#3102);
#2575=AXIS2_PLACEMENT_3D('',#3854,#3105,#3106);
#2576=AXIS2_PLACEMENT_3D('',#3858,#3108,#3109);
#2577=AXIS2_PLACEMENT_3D('',#3860,#3111,#3112);
#2578=AXIS2_PLACEMENT_3D('',#3862,#3114,#3115);
#2579=AXIS2_PLACEMENT_3D('',#3871,#3120,#3121);
#2580=AXIS2_PLACEMENT_3D('',#3873,#3122,#3123);
#2581=AXIS2_PLACEMENT_3D('',#3877,#3125,#3126);
#2582=AXIS2_PLACEMENT_3D('',#3878,#3127,#3128);
#2583=AXIS2_PLACEMENT_3D('',#3879,#3129,#3130);
#2584=AXIS2_PLACEMENT_3D('',#3883,#3132,#3133);
#2585=AXIS2_PLACEMENT_3D('',#3884,#3134,#3135);
#2586=AXIS2_PLACEMENT_3D('',#3885,#3136,#3137);
#2587=AXIS2_PLACEMENT_3D('',#3886,#3138,#3139);
#2588=AXIS2_PLACEMENT_3D('',#3888,#3140,#3141);
#2589=AXIS2_PLACEMENT_3D('',#3892,#3143,#3144);
#2590=AXIS2_PLACEMENT_3D('',#3893,#3145,#3146);
#2591=AXIS2_PLACEMENT_3D('',#3894,#3147,#3148);
#2592=AXIS2_PLACEMENT_3D('',#3898,#3150,#3151);
#2593=AXIS2_PLACEMENT_3D('',#3899,#3152,#3153);
#2594=AXIS2_PLACEMENT_3D('',#3900,#3154,#3155);
#2595=AXIS2_PLACEMENT_3D('',#3901,#3156,#3157);
#2596=AXIS2_PLACEMENT_3D('',#3903,#3158,#3159);
#2597=AXIS2_PLACEMENT_3D('',#3906,#3161,#3162);
#2598=AXIS2_PLACEMENT_3D('',#3907,#3163,#3164);
#2599=AXIS2_PLACEMENT_3D('',#3908,#3165,#3166);
#2600=AXIS2_PLACEMENT_3D('',#3910,#3167,#3168);
#2601=AXIS2_PLACEMENT_3D('',#3914,#3170,#3171);
#2602=AXIS2_PLACEMENT_3D('',#3915,#3172,#3173);
#2603=AXIS2_PLACEMENT_3D('',#3916,#3174,#3175);
#2604=AXIS2_PLACEMENT_3D('',#3920,#3177,#3178);
#2605=AXIS2_PLACEMENT_3D('',#3921,#3179,#3180);
#2606=AXIS2_PLACEMENT_3D('',#3922,#3181,#3182);
#2607=AXIS2_PLACEMENT_3D('',#3923,#3183,#3184);
#2608=AXIS2_PLACEMENT_3D('',#3932,#3189,#3190);
#2609=AXIS2_PLACEMENT_3D('',#3935,#3193,#3194);
#2610=AXIS2_PLACEMENT_3D('',#3937,#3195,#3196);
#2611=AXIS2_PLACEMENT_3D('',#3939,#3198,#3199);
#2612=AXIS2_PLACEMENT_3D('',#3941,#3200,#3201);
#2613=AXIS2_PLACEMENT_3D('',#3944,#3203,#3204);
#2614=AXIS2_PLACEMENT_3D('',#3945,#3205,#3206);
#2615=AXIS2_PLACEMENT_3D('',#3947,#3208,#3209);
#2616=AXIS2_PLACEMENT_3D('',#3949,#3210,#3211);
#2617=AXIS2_PLACEMENT_3D('',#3951,#3213,#3214);
#2618=AXIS2_PLACEMENT_3D('',#3953,#3215,#3216);
#2619=AXIS2_PLACEMENT_3D('',#3955,#3218,#3219);
#2620=AXIS2_PLACEMENT_3D('',#3957,#3221,#3222);
#2621=AXIS2_PLACEMENT_3D('',#3960,#3225,#3226);
#2622=AXIS2_PLACEMENT_3D('',#3969,#3231,#3232);
#2623=AXIS2_PLACEMENT_3D('',#3971,#3233,#3234);
#2624=AXIS2_PLACEMENT_3D('',#3974,#3236,#3237);
#2625=AXIS2_PLACEMENT_3D('',#3975,#3238,#3239);
#2626=AXIS2_PLACEMENT_3D('',#3981,#3243,#3244);
#2627=AXIS2_PLACEMENT_3D('',#3987,#3248,#3249);
#2628=AXIS2_PLACEMENT_3D('',#3993,#3253,#3254);
#2629=AXIS2_PLACEMENT_3D('',#3999,#3258,#3259);
#2630=AXIS2_PLACEMENT_3D('',#4005,#3262,#3263);
#2631=AXIS2_PLACEMENT_3D('',#4007,#3265,#3266);
#2632=AXIS2_PLACEMENT_3D('',#4011,#3269,#3270);
#2633=AXIS2_PLACEMENT_3D('',#4014,#3271,#3272);
#2634=AXIS2_PLACEMENT_3D('',#4017,#3275,#3276);
#2635=AXIS2_PLACEMENT_3D('',#4020,#3279,#3280);
#2636=AXIS2_PLACEMENT_3D('',#4031,#3287,#3288);
#2637=AXIS2_PLACEMENT_3D('',#4035,#3290,#3291);
#2638=AXIS2_PLACEMENT_3D('',#4037,#3293,#3294);
#2639=AXIS2_PLACEMENT_3D('',#4039,#3296,#3297);
#2640=AXIS2_PLACEMENT_3D('',#4045,#3301,#3302);
#2641=AXIS2_PLACEMENT_3D('',#4046,#3303,#3304);
#2642=AXIS2_PLACEMENT_3D('',#4047,#3305,#3306);
#2643=AXIS2_PLACEMENT_3D('',#4048,#3307,#3308);
#2644=AXIS2_PLACEMENT_3D('',#4049,#3309,#3310);
#2645=AXIS2_PLACEMENT_3D('',#4051,#3311,#3312);
#2646=AXIS2_PLACEMENT_3D('',#4055,#3314,#3315);
#2647=AXIS2_PLACEMENT_3D('',#4056,#3316,#3317);
#2648=AXIS2_PLACEMENT_3D('',#4057,#3318,#3319);
#2649=AXIS2_PLACEMENT_3D('',#4061,#3321,#3322);
#2650=AXIS2_PLACEMENT_3D('',#4062,#3323,#3324);
#2651=AXIS2_PLACEMENT_3D('',#4063,#3325,#3326);
#2652=AXIS2_PLACEMENT_3D('',#4064,#3327,#3328);
#2653=AXIS2_PLACEMENT_3D('',#4066,#3329,#3330);
#2654=AXIS2_PLACEMENT_3D('',#4069,#3332,#3333);
#2655=AXIS2_PLACEMENT_3D('',#4070,#3334,#3335);
#2656=AXIS2_PLACEMENT_3D('',#4071,#3336,#3337);
#2657=AXIS2_PLACEMENT_3D('',#4073,#3338,#3339);
#2658=AXIS2_PLACEMENT_3D('',#4077,#3341,#3342);
#2659=AXIS2_PLACEMENT_3D('',#4078,#3343,#3344);
#2660=AXIS2_PLACEMENT_3D('',#4079,#3345,#3346);
#2661=AXIS2_PLACEMENT_3D('',#4083,#3348,#3349);
#2662=AXIS2_PLACEMENT_3D('',#4084,#3350,#3351);
#2663=AXIS2_PLACEMENT_3D('',#4085,#3352,#3353);
#2664=AXIS2_PLACEMENT_3D('',#4086,#3354,#3355);
#2665=AXIS2_PLACEMENT_3D('',#4088,#3356,#3357);
#2666=AXIS2_PLACEMENT_3D('',#4091,#3359,#3360);
#2667=AXIS2_PLACEMENT_3D('',#4092,#3361,#3362);
#2668=AXIS2_PLACEMENT_3D('',#4093,#3363,#3364);
#2669=AXIS2_PLACEMENT_3D('',#4095,#3365,#3366);
#2670=AXIS2_PLACEMENT_3D('',#4099,#3368,#3369);
#2671=AXIS2_PLACEMENT_3D('',#4100,#3370,#3371);
#2672=AXIS2_PLACEMENT_3D('',#4101,#3372,#3373);
#2673=AXIS2_PLACEMENT_3D('',#4105,#3375,#3376);
#2674=AXIS2_PLACEMENT_3D('',#4106,#3377,#3378);
#2675=AXIS2_PLACEMENT_3D('',#4107,#3379,#3380);
#2676=AXIS2_PLACEMENT_3D('',#4108,#3381,#3382);
#2677=AXIS2_PLACEMENT_3D('',#4110,#3383,#3384);
#2678=AXIS2_PLACEMENT_3D('',#4113,#3386,#3387);
#2679=AXIS2_PLACEMENT_3D('',#4114,#3388,#3389);
#2680=AXIS2_PLACEMENT_3D('',#4116,#3391,#3392);
#2681=AXIS2_PLACEMENT_3D('',#4118,#3393,#3394);
#2682=AXIS2_PLACEMENT_3D('',#4121,#3396,#3397);
#2683=AXIS2_PLACEMENT_3D('',#4122,#3398,#3399);
#2684=AXIS2_PLACEMENT_3D('',#4125,#3402,#3403);
#2685=AXIS2_PLACEMENT_3D('',#4127,#3405,#3406);
#2686=AXIS2_PLACEMENT_3D('',#4128,#3407,#3408);
#2687=AXIS2_PLACEMENT_3D('',#4130,#3409,#3410);
#2688=AXIS2_PLACEMENT_3D('',#4132,#3412,#3413);
#2689=AXIS2_PLACEMENT_3D('',#4136,#3416,#3417);
#2690=AXIS2_PLACEMENT_3D('',#4138,#3418,#3419);
#2691=AXIS2_PLACEMENT_3D('',#4140,#3420,#3421);
#2692=AXIS2_PLACEMENT_3D('',#4141,#3422,#3423);
#2693=AXIS2_PLACEMENT_3D('',#4144,#3425,#3426);
#2694=AXIS2_PLACEMENT_3D('',#4145,#3427,#3428);
#2695=AXIS2_PLACEMENT_3D('',#4147,#3430,#3431);
#2696=AXIS2_PLACEMENT_3D('',#4149,#3433,#3434);
#2697=AXIS2_PLACEMENT_3D('',#4151,#3436,#3437);
#2698=AXIS2_PLACEMENT_3D('',#4152,#3438,#3439);
#2699=AXIS2_PLACEMENT_3D('',#4182,#3440,#3441);
#2700=AXIS2_PLACEMENT_3D('',#4185,#3442,#3443);
#2701=AXIS2_PLACEMENT_3D('',#4186,#3444,#3445);
#2702=AXIS2_PLACEMENT_3D('',#4189,#3446,#3447);
#2703=AXIS2_PLACEMENT_3D('',#4192,#3448,#3449);
#2704=AXIS2_PLACEMENT_3D('',#4193,#3450,#3451);
#2705=AXIS2_PLACEMENT_3D('view reference',#4204,#3452,#3453);
#2706=AXIS2_PLACEMENT_3D('view window',#4205,#3454,#3455);
#2707=AXIS2_PLACEMENT_3D('view reference',#4207,#3456,#3457);
#2708=AXIS2_PLACEMENT_3D('view window',#4208,#3458,#3459);
#2709=AXIS2_PLACEMENT_3D('view reference',#4210,#3460,#3461);
#2710=AXIS2_PLACEMENT_3D('view window',#4211,#3462,#3463);
#2711=AXIS2_PLACEMENT_3D('view reference',#4213,#3464,#3465);
#2712=AXIS2_PLACEMENT_3D('view window',#4214,#3466,#3467);
#2713=AXIS2_PLACEMENT_3D('',#4216,#3468,#3469);
#2714=AXIS2_PLACEMENT_3D('',#4217,#3470,#3471);
#2715=AXIS2_PLACEMENT_3D('',#4218,#3472,#3473);
#2716=AXIS2_PLACEMENT_3D('',#4219,#3474,#3475);
#2717=AXIS2_PLACEMENT_3D('',#4220,#3476,#3477);
#2718=DIRECTION('axis',(0.,0.,1.));
#2719=DIRECTION('refdir',(1.,0.,0.));
#2720=DIRECTION('center_axis',(-0.707106781186546,1.19599990202454E-16,
0.707106781186549));
#2721=DIRECTION('ref_axis',(-0.707106781186549,2.59786816870648E-16,-0.707106781186546));
#2722=DIRECTION('',(-1.69139928203999E-16,-1.,0.));
#2723=DIRECTION('',(0.707106781186549,-2.59786816870649E-16,0.707106781186546));
#2724=DIRECTION('',(1.69139928203999E-16,1.,0.));
#2725=DIRECTION('',(-0.577350269189626,-0.577350269189626,-0.577350269189626));
#2726=DIRECTION('center_axis',(0.,0.,1.));
#2727=DIRECTION('ref_axis',(0.707106781186545,-0.70710678118655,0.));
#2728=DIRECTION('center_axis',(0.,0.,-1.));
#2729=DIRECTION('ref_axis',(0.707106781186545,-0.70710678118655,0.));
#2730=DIRECTION('',(-2.59786816870648E-16,-0.707106781186548,0.707106781186547));
#2731=DIRECTION('center_axis',(0.,0.,1.));
#2732=DIRECTION('ref_axis',(0.707106781186545,-0.70710678118655,0.));
#2733=DIRECTION('center_axis',(2.59786816870649E-16,0.70710678118655,0.707106781186545));
#2734=DIRECTION('ref_axis',(-1.,3.67394039744206E-16,0.));
#2735=DIRECTION('',(1.,-3.67394039744206E-16,0.));
#2736=DIRECTION('',(-1.,3.67394039744206E-16,0.));
#2737=DIRECTION('',(-0.577350269189627,-0.577350269189623,0.577350269189628));
#2738=DIRECTION('center_axis',(-0.707106781186547,0.707106781186548,0.));
#2739=DIRECTION('ref_axis',(0.,0.,-1.));
#2740=DIRECTION('',(0.,0.,-1.));
#2741=DIRECTION('',(0.707106781186548,0.707106781186547,0.));
#2742=DIRECTION('',(0.,0.,1.));
#2743=DIRECTION('center_axis',(-0.707106781186548,0.707106781186547,0.));
#2744=DIRECTION('ref_axis',(0.,0.,-1.));
#2745=DIRECTION('',(0.,0.,-1.));
#2746=DIRECTION('',(0.707106781186547,0.707106781186548,0.));
#2747=DIRECTION('',(0.,0.,1.));
#2748=DIRECTION('center_axis',(-3.67394039744206E-16,-1.,0.));
#2749=DIRECTION('ref_axis',(-1.,3.67394039744206E-16,0.));
#2750=DIRECTION('',(-1.,3.67394039744206E-16,0.));
#2751=DIRECTION('',(0.,0.,1.));
#2752=DIRECTION('',(-1.,3.67394039744206E-16,0.));
#2753=DIRECTION('center_axis',(0.,0.,1.));
#2754=DIRECTION('ref_axis',(-1.,3.67394039744206E-16,0.));
#2755=DIRECTION('',(-3.67394039744206E-16,-1.,0.));
#2756=DIRECTION('',(1.,-3.67394039744206E-16,0.));
#2757=DIRECTION('center_axis',(0.,0.,-1.));
#2758=DIRECTION('ref_axis',(0.707106781186546,-0.707106781186549,0.));
#2759=DIRECTION('',(9.38530945946045E-17,1.,0.));
#2760=DIRECTION('center_axis',(1.,-3.67394039744206E-16,0.));
#2761=DIRECTION('ref_axis',(-3.67394039744206E-16,-1.,0.));
#2762=DIRECTION('',(-3.67394039744206E-16,-1.,0.));
#2763=DIRECTION('',(0.,0.,-1.));
#2764=DIRECTION('center_axis',(0.,0.,-1.));
#2765=DIRECTION('ref_axis',(0.707106781186546,-0.707106781186549,0.));
#2766=DIRECTION('center_axis',(0.,0.,1.));
#2767=DIRECTION('ref_axis',(0.707106781186546,-0.707106781186549,0.));
#2768=DIRECTION('',(0.,0.,1.));
#2769=DIRECTION('',(0.,0.,-1.));
#2770=DIRECTION('center_axis',(0.,0.,-1.));
#2771=DIRECTION('ref_axis',(0.707106781186545,-0.70710678118655,0.));
#2772=DIRECTION('',(0.,0.,-1.));
#2773=DIRECTION('center_axis',(0.,0.,1.));
#2774=DIRECTION('ref_axis',(0.707106781186545,-0.70710678118655,0.));
#2775=DIRECTION('',(0.,0.,1.));
#2776=DIRECTION('center_axis',(-3.67394039744206E-16,-1.,0.));
#2777=DIRECTION('ref_axis',(-1.,3.67394039744206E-16,0.));
#2778=DIRECTION('',(-1.,3.67394039744206E-16,0.));
#2779=DIRECTION('center_axis',(0.707106781186548,5.25259412471236E-16,0.707106781186548));
#2780=DIRECTION('ref_axis',(-0.707106781186548,2.59786816870648E-16,0.707106781186548));
#2781=DIRECTION('',(0.707106781186548,-2.59786816870648E-16,-0.707106781186548));
#2782=DIRECTION('',(-7.42828984880945E-16,1.,0.));
#2783=DIRECTION('',(-0.707106781186548,2.59786816870648E-16,0.707106781186547));
#2784=DIRECTION('',(7.42828984880945E-16,-1.,0.));
#2785=DIRECTION('center_axis',(0.,0.,-1.));
#2786=DIRECTION('ref_axis',(1.,-3.67394039744206E-16,0.));
#2787=DIRECTION('center_axis',(0.,0.,-1.));
#2788=DIRECTION('ref_axis',(1.,-3.67394039744206E-16,0.));
#2789=DIRECTION('',(-0.707106781186548,1.73191211247099E-16,-0.707106781186547));
#2790=DIRECTION('center_axis',(0.,0.,1.));
#2791=DIRECTION('ref_axis',(1.,-3.67394039744206E-16,0.));
#2792=DIRECTION('center_axis',(0.,0.,1.));
#2793=DIRECTION('ref_axis',(1.,-3.67394039744206E-16,0.));
#2794=DIRECTION('center_axis',(0.,0.,1.));
#2795=DIRECTION('ref_axis',(-1.,3.67394039744206E-16,0.));
#2796=DIRECTION('',(0.,0.,-1.));
#2797=DIRECTION('center_axis',(0.,0.,-1.));
#2798=DIRECTION('ref_axis',(1.,-3.67394039744206E-16,0.));
#2799=DIRECTION('center_axis',(0.,0.,-1.));
#2800=DIRECTION('ref_axis',(1.,-3.67394039744206E-16,0.));
#2801=DIRECTION('center_axis',(0.,0.,1.));
#2802=DIRECTION('ref_axis',(-1.,3.67394039744206E-16,0.));
#2803=DIRECTION('center_axis',(0.,0.,-1.));
#2804=DIRECTION('ref_axis',(1.,-3.67394039744206E-16,0.));
#2805=DIRECTION('center_axis',(0.,0.,-1.));
#2806=DIRECTION('ref_axis',(1.,-3.67394039744206E-16,0.));
#2807=DIRECTION('',(-0.707106781186548,1.73191211247099E-16,-0.707106781186547));
#2808=DIRECTION('center_axis',(0.,0.,1.));
#2809=DIRECTION('ref_axis',(1.,-3.67394039744206E-16,0.));
#2810=DIRECTION('center_axis',(0.,0.,1.));
#2811=DIRECTION('ref_axis',(1.,-3.67394039744206E-16,0.));
#2812=DIRECTION('center_axis',(0.,0.,1.));
#2813=DIRECTION('ref_axis',(-1.,3.67394039744206E-16,0.));
#2814=DIRECTION('',(0.,0.,-1.));
#2815=DIRECTION('center_axis',(0.,0.,-1.));
#2816=DIRECTION('ref_axis',(1.,-3.67394039744206E-16,0.));
#2817=DIRECTION('center_axis',(0.,0.,-1.));
#2818=DIRECTION('ref_axis',(1.,-3.67394039744206E-16,0.));
#2819=DIRECTION('center_axis',(0.,0.,1.));
#2820=DIRECTION('ref_axis',(-1.,3.67394039744206E-16,0.));
#2821=DIRECTION('center_axis',(0.,0.,-1.));
#2822=DIRECTION('ref_axis',(1.,-3.67394039744206E-16,0.));
#2823=DIRECTION('center_axis',(0.,0.,-1.));
#2824=DIRECTION('ref_axis',(1.,-3.67394039744206E-16,0.));
#2825=DIRECTION('',(-0.707106781186547,1.73191211247099E-16,-0.707106781186547));
#2826=DIRECTION('center_axis',(0.,0.,1.));
#2827=DIRECTION('ref_axis',(1.,-3.67394039744206E-16,0.));
#2828=DIRECTION('center_axis',(0.,0.,1.));
#2829=DIRECTION('ref_axis',(1.,-3.67394039744206E-16,0.));
#2830=DIRECTION('center_axis',(0.,0.,1.));
#2831=DIRECTION('ref_axis',(-1.,3.67394039744206E-16,0.));
#2832=DIRECTION('',(0.,0.,-1.));
#2833=DIRECTION('center_axis',(0.,0.,-1.));
#2834=DIRECTION('ref_axis',(1.,-3.67394039744206E-16,0.));
#2835=DIRECTION('center_axis',(0.,0.,-1.));
#2836=DIRECTION('ref_axis',(1.,-3.67394039744206E-16,0.));
#2837=DIRECTION('center_axis',(0.,0.,1.));
#2838=DIRECTION('ref_axis',(-1.,3.67394039744206E-16,0.));
#2839=DIRECTION('center_axis',(0.707106781186547,5.25259412471235E-16,0.707106781186548));
#2840=DIRECTION('ref_axis',(-0.707106781186548,2.59786816870648E-16,0.707106781186547));
#2841=DIRECTION('',(0.707106781186548,-2.59786816870648E-16,-0.707106781186547));
#2842=DIRECTION('',(-7.42828984880945E-16,1.,0.));
#2843=DIRECTION('',(0.707106781186547,-2.59786816870648E-16,-0.707106781186548));
#2844=DIRECTION('',(7.42828984880945E-16,-1.,0.));
#2845=DIRECTION('center_axis',(1.,7.42828984880945E-16,0.));
#2846=DIRECTION('ref_axis',(-7.42828984880945E-16,1.,0.));
#2847=DIRECTION('',(0.,0.,1.));
#2848=DIRECTION('',(0.,0.,1.));
#2849=DIRECTION('center_axis',(0.,0.,-1.));
#2850=DIRECTION('ref_axis',(1.,-3.67394039744206E-16,0.));
#2851=DIRECTION('center_axis',(0.,0.,1.));
#2852=DIRECTION('ref_axis',(1.,-3.67394039744206E-16,0.));
#2853=DIRECTION('',(0.707106781186547,-3.46382422494197E-16,0.707106781186548));
#2854=DIRECTION('center_axis',(0.,0.,-1.));
#2855=DIRECTION('ref_axis',(1.,-3.67394039744206E-16,0.));
#2856=DIRECTION('center_axis',(0.,0.,1.));
#2857=DIRECTION('ref_axis',(1.,-3.67394039744206E-16,0.));
#2858=DIRECTION('',(0.707106781186548,-3.46382422494197E-16,0.707106781186547));
#2859=DIRECTION('center_axis',(0.,0.,-1.));
#2860=DIRECTION('ref_axis',(1.,-3.67394039744206E-16,0.));
#2861=DIRECTION('center_axis',(0.,0.,1.));
#2862=DIRECTION('ref_axis',(1.,-3.67394039744206E-16,0.));
#2863=DIRECTION('',(0.707106781186548,-3.46382422494197E-16,0.707106781186547));
#2864=DIRECTION('center_axis',(1.,-1.69139928203999E-16,0.));
#2865=DIRECTION('ref_axis',(-1.69139928203999E-16,-1.,0.));
#2866=DIRECTION('',(-1.69139928203999E-16,-1.,0.));
#2867=DIRECTION('center_axis',(-0.707106781186546,-3.30043845789044E-17,
-0.707106781186549));
#2868=DIRECTION('ref_axis',(0.707106781186549,1.73191211247099E-16,-0.707106781186546));
#2869=DIRECTION('',(4.66752482892641E-17,-1.,0.));
#2870=DIRECTION('',(0.577350269189626,-0.577350269189626,-0.577350269189626));
#2871=DIRECTION('',(-4.66752482892641E-17,1.,0.));
#2872=DIRECTION('',(-0.707106781186549,-1.73191211247099E-16,0.707106781186546));
#2873=DIRECTION('center_axis',(0.,0.,1.));
#2874=DIRECTION('ref_axis',(-0.707106781186545,-0.70710678118655,0.));
#2875=DIRECTION('center_axis',(0.,0.,-1.));
#2876=DIRECTION('ref_axis',(-0.707106781186545,-0.70710678118655,0.));
#2877=DIRECTION('',(1.73191211247099E-16,-0.707106781186548,0.707106781186547));
#2878=DIRECTION('center_axis',(0.,0.,1.));
#2879=DIRECTION('ref_axis',(-0.707106781186545,-0.70710678118655,0.));
#2880=DIRECTION('center_axis',(1.73191211247099E-16,-0.70710678118655,-0.707106781186545));
#2881=DIRECTION('ref_axis',(1.,2.44929359829471E-16,0.));
#2882=DIRECTION('',(-1.,-2.44929359829471E-16,0.));
#2883=DIRECTION('',(0.577350269189627,-0.577350269189623,0.577350269189628));
#2884=DIRECTION('',(1.,2.44929359829471E-16,0.));
#2885=DIRECTION('center_axis',(-0.707106781186547,-0.707106781186548,0.));
#2886=DIRECTION('ref_axis',(0.,0.,-1.));
#2887=DIRECTION('',(0.,0.,-1.));
#2888=DIRECTION('',(0.,0.,1.));
#2889=DIRECTION('',(-0.707106781186548,0.707106781186547,0.));
#2890=DIRECTION('center_axis',(-0.707106781186548,-0.707106781186547,0.));
#2891=DIRECTION('ref_axis',(0.,0.,-1.));
#2892=DIRECTION('',(0.,0.,-1.));
#2893=DIRECTION('',(0.,0.,1.));
#2894=DIRECTION('',(-0.707106781186547,0.707106781186548,0.));
#2895=DIRECTION('center_axis',(-2.44929359829471E-16,1.,0.));
#2896=DIRECTION('ref_axis',(1.,2.44929359829471E-16,0.));
#2897=DIRECTION('',(1.,2.44929359829471E-16,0.));
#2898=DIRECTION('',(0.,0.,1.));
#2899=DIRECTION('',(1.,2.44929359829471E-16,0.));
#2900=DIRECTION('center_axis',(0.,0.,-1.));
#2901=DIRECTION('ref_axis',(1.,2.44929359829471E-16,0.));
#2902=DIRECTION('',(2.86115853201308E-17,1.,0.));
#2903=DIRECTION('center_axis',(0.,0.,1.));
#2904=DIRECTION('ref_axis',(-0.707106781186546,-0.707106781186549,0.));
#2905=DIRECTION('',(-1.,-2.44929359829471E-16,0.));
#2906=DIRECTION('',(2.44929359829471E-16,-1.,0.));
#2907=DIRECTION('center_axis',(1.,2.44929359829471E-16,0.));
#2908=DIRECTION('ref_axis',(2.44929359829471E-16,-1.,0.));
#2909=DIRECTION('',(0.,0.,-1.));
#2910=DIRECTION('',(2.44929359829471E-16,-1.,0.));
#2911=DIRECTION('center_axis',(0.,0.,1.));
#2912=DIRECTION('ref_axis',(-0.707106781186546,-0.707106781186549,0.));
#2913=DIRECTION('center_axis',(0.,0.,-1.));
#2914=DIRECTION('ref_axis',(-0.707106781186546,-0.707106781186549,0.));
#2915=DIRECTION('',(0.,0.,-1.));
#2916=DIRECTION('',(0.,0.,1.));
#2917=DIRECTION('center_axis',(-2.44929359829471E-16,1.,0.));
#2918=DIRECTION('ref_axis',(-1.,-2.44929359829471E-16,0.));
#2919=DIRECTION('',(1.,2.44929359829471E-16,0.));
#2920=DIRECTION('',(-1.,3.67394039744206E-16,0.));
#2921=DIRECTION('',(1.,-3.67394039744206E-16,0.));
#2922=DIRECTION('',(-0.707106781186548,-1.73191211247099E-16,-0.707106781186548));
#2923=DIRECTION('',(0.,0.,1.));
#2924=DIRECTION('',(-0.707106781186548,-1.73191211247099E-16,-0.707106781186547));
#2925=DIRECTION('',(1.,2.44929359829471E-16,0.));
#2926=DIRECTION('center_axis',(0.,0.,1.));
#2927=DIRECTION('ref_axis',(-0.707106781186545,-0.70710678118655,0.));
#2928=DIRECTION('',(0.,0.,1.));
#2929=DIRECTION('center_axis',(0.,0.,-1.));
#2930=DIRECTION('ref_axis',(-0.707106781186545,-0.70710678118655,0.));
#2931=DIRECTION('',(0.,0.,-1.));
#2932=DIRECTION('center_axis',(-2.44929359829471E-16,1.,0.));
#2933=DIRECTION('ref_axis',(1.,2.44929359829471E-16,0.));
#2934=DIRECTION('',(1.,2.44929359829471E-16,0.));
#2935=DIRECTION('center_axis',(0.707106781186548,-6.11855018094785E-16,
-0.707106781186548));
#2936=DIRECTION('ref_axis',(0.707106781186548,1.73191211247099E-16,0.707106781186548));
#2937=DIRECTION('',(-8.6529366479568E-16,-1.,0.));
#2938=DIRECTION('',(0.707106781186548,1.73191211247099E-16,0.707106781186547));
#2939=DIRECTION('',(8.6529366479568E-16,1.,0.));
#2940=DIRECTION('center_axis',(0.,0.,-1.));
#2941=DIRECTION('ref_axis',(-1.,-2.44929359829471E-16,0.));
#2942=DIRECTION('center_axis',(0.,0.,-1.));
#2943=DIRECTION('ref_axis',(1.,-3.67394039744206E-16,0.));
#2944=DIRECTION('center_axis',(0.,0.,1.));
#2945=DIRECTION('ref_axis',(1.,-3.67394039744206E-16,0.));
#2946=DIRECTION('center_axis',(0.,0.,-1.));
#2947=DIRECTION('ref_axis',(1.,2.44929359829471E-16,0.));
#2948=DIRECTION('center_axis',(0.,0.,-1.));
#2949=DIRECTION('ref_axis',(-1.,-2.44929359829471E-16,0.));
#2950=DIRECTION('center_axis',(0.,0.,1.));
#2951=DIRECTION('ref_axis',(-1.,-2.44929359829471E-16,0.));
#2952=DIRECTION('',(0.707106781186548,8.65956056235494E-17,-0.707106781186547));
#2953=DIRECTION('center_axis',(0.,0.,-1.));
#2954=DIRECTION('ref_axis',(-1.,-2.44929359829471E-16,0.));
#2955=DIRECTION('center_axis',(0.,0.,-1.));
#2956=DIRECTION('ref_axis',(-1.,-2.44929359829471E-16,0.));
#2957=DIRECTION('center_axis',(0.,0.,-1.));
#2958=DIRECTION('ref_axis',(1.,2.44929359829471E-16,0.));
#2959=DIRECTION('',(0.,0.,-1.));
#2960=DIRECTION('center_axis',(0.,0.,1.));
#2961=DIRECTION('ref_axis',(-1.,-2.44929359829471E-16,0.));
#2962=DIRECTION('center_axis',(0.,0.,1.));
#2963=DIRECTION('ref_axis',(-1.,-2.44929359829471E-16,0.));
#2964=DIRECTION('center_axis',(0.,0.,-1.));
#2965=DIRECTION('ref_axis',(1.,2.44929359829471E-16,0.));
#2966=DIRECTION('center_axis',(0.,0.,-1.));
#2967=DIRECTION('ref_axis',(-4.95053362589543E-15,-1.,0.));
#2968=DIRECTION('center_axis',(0.,0.,1.));
#2969=DIRECTION('ref_axis',(-4.95053362589543E-15,-1.,0.));
#2970=DIRECTION('',(3.58715150298623E-15,0.707106781186548,-0.707106781186547));
#2971=DIRECTION('center_axis',(0.,0.,-1.));
#2972=DIRECTION('ref_axis',(-4.95053362589543E-15,-1.,0.));
#2973=DIRECTION('center_axis',(0.,0.,-1.));
#2974=DIRECTION('ref_axis',(1.,2.44929359829471E-16,0.));
#2975=DIRECTION('center_axis',(0.,0.,-1.));
#2976=DIRECTION('ref_axis',(-1.,-2.44929359829471E-16,0.));
#2977=DIRECTION('center_axis',(0.,0.,1.));
#2978=DIRECTION('ref_axis',(-1.,-2.44929359829471E-16,0.));
#2979=DIRECTION('',(0.707106781186548,8.65956056235494E-17,-0.707106781186547));
#2980=DIRECTION('center_axis',(0.,0.,-1.));
#2981=DIRECTION('ref_axis',(-1.,-2.44929359829471E-16,0.));
#2982=DIRECTION('center_axis',(0.,0.,-1.));
#2983=DIRECTION('ref_axis',(-1.,-2.44929359829471E-16,0.));
#2984=DIRECTION('center_axis',(0.,0.,-1.));
#2985=DIRECTION('ref_axis',(1.,2.44929359829471E-16,0.));
#2986=DIRECTION('',(0.,0.,-1.));
#2987=DIRECTION('center_axis',(0.,0.,1.));
#2988=DIRECTION('ref_axis',(-1.,-2.44929359829471E-16,0.));
#2989=DIRECTION('center_axis',(0.,0.,1.));
#2990=DIRECTION('ref_axis',(-1.,-2.44929359829471E-16,0.));
#2991=DIRECTION('center_axis',(0.,0.,-1.));
#2992=DIRECTION('ref_axis',(1.,2.44929359829471E-16,0.));
#2993=DIRECTION('center_axis',(0.,0.,-1.));
#2994=DIRECTION('ref_axis',(-1.,-2.44929359829471E-16,0.));
#2995=DIRECTION('center_axis',(0.,0.,1.));
#2996=DIRECTION('ref_axis',(-1.,-2.44929359829471E-16,0.));
#2997=DIRECTION('',(0.707106781186547,8.65956056235494E-17,-0.707106781186547));
#2998=DIRECTION('center_axis',(0.,0.,-1.));
#2999=DIRECTION('ref_axis',(-1.,-2.44929359829471E-16,0.));
#3000=DIRECTION('center_axis',(0.,0.,-1.));
#3001=DIRECTION('ref_axis',(-1.,-2.44929359829471E-16,0.));
#3002=DIRECTION('center_axis',(0.,0.,-1.));
#3003=DIRECTION('ref_axis',(1.,2.44929359829471E-16,0.));
#3004=DIRECTION('',(0.,0.,-1.));
#3005=DIRECTION('center_axis',(0.,0.,1.));
#3006=DIRECTION('ref_axis',(-1.,-2.44929359829471E-16,0.));
#3007=DIRECTION('center_axis',(0.,0.,1.));
#3008=DIRECTION('ref_axis',(-1.,-2.44929359829471E-16,0.));
#3009=DIRECTION('center_axis',(0.,0.,-1.));
#3010=DIRECTION('ref_axis',(1.,2.44929359829471E-16,0.));
#3011=DIRECTION('center_axis',(0.,0.,-1.));
#3012=DIRECTION('ref_axis',(-4.95053362589543E-15,-1.,0.));
#3013=DIRECTION('center_axis',(0.,0.,-1.));
#3014=DIRECTION('ref_axis',(-4.95053362589543E-15,-1.,0.));
#3015=DIRECTION('',(-3.41396029173913E-15,-0.707106781186548,0.707106781186548));
#3016=DIRECTION('center_axis',(0.,0.,1.));
#3017=DIRECTION('ref_axis',(-4.95053362589543E-15,-1.,0.));
#3018=DIRECTION('center_axis',(0.,0.,-1.));
#3019=DIRECTION('ref_axis',(-4.95053362589543E-15,-1.,0.));
#3020=DIRECTION('',(0.,0.,-1.));
#3021=DIRECTION('center_axis',(0.,0.,-1.));
#3022=DIRECTION('ref_axis',(-1.,-2.44929359829471E-16,0.));
#3023=DIRECTION('center_axis',(0.,0.,-1.));
#3024=DIRECTION('ref_axis',(1.,-3.67394039744206E-16,0.));
#3025=DIRECTION('center_axis',(0.,0.,-1.));
#3026=DIRECTION('ref_axis',(-1.,-2.44929359829471E-16,0.));
#3027=DIRECTION('',(-0.707106781186547,-1.73191211247099E-16,-0.707106781186548));
#3028=DIRECTION('center_axis',(0.707106781186547,-6.11855018094784E-16,
-0.707106781186548));
#3029=DIRECTION('ref_axis',(0.707106781186548,1.73191211247099E-16,0.707106781186547));
#3030=DIRECTION('',(-8.6529366479568E-16,-1.,0.));
#3031=DIRECTION('',(8.6529366479568E-16,1.,0.));
#3032=DIRECTION('center_axis',(1.,-8.6529366479568E-16,0.));
#3033=DIRECTION('ref_axis',(8.6529366479568E-16,1.,0.));
#3034=DIRECTION('',(0.,0.,1.));
#3035=DIRECTION('center_axis',(0.,0.,-1.));
#3036=DIRECTION('ref_axis',(-1.,-2.44929359829471E-16,0.));
#3037=DIRECTION('center_axis',(0.,0.,-1.));
#3038=DIRECTION('ref_axis',(-1.,-2.44929359829471E-16,0.));
#3039=DIRECTION('center_axis',(0.,0.,-1.));
#3040=DIRECTION('ref_axis',(-1.,-2.44929359829471E-16,0.));
#3041=DIRECTION('',(-0.707106781186547,-2.59786816870648E-16,0.707106781186548));
#3042=DIRECTION('center_axis',(0.,0.,-1.));
#3043=DIRECTION('ref_axis',(-1.,-2.44929359829471E-16,0.));
#3044=DIRECTION('center_axis',(0.,0.,-1.));
#3045=DIRECTION('ref_axis',(-1.,-2.44929359829471E-16,0.));
#3046=DIRECTION('',(-0.707106781186548,-2.59786816870648E-16,0.707106781186547));
#3047=DIRECTION('center_axis',(0.,0.,-1.));
#3048=DIRECTION('ref_axis',(-1.,-2.44929359829471E-16,0.));
#3049=DIRECTION('center_axis',(0.,0.,-1.));
#3050=DIRECTION('ref_axis',(-1.,-2.44929359829471E-16,0.));
#3051=DIRECTION('',(-0.707106781186548,-2.59786816870648E-16,0.707106781186547));
#3052=DIRECTION('center_axis',(1.,4.66752482892641E-17,0.));
#3053=DIRECTION('ref_axis',(4.66752482892641E-17,-1.,0.));
#3054=DIRECTION('',(4.66752482892641E-17,-1.,0.));
#3055=DIRECTION('center_axis',(0.707106781186546,2.92791201449552E-16,-0.707106781186549));
#3056=DIRECTION('ref_axis',(-0.707106781186549,-4.32978028117748E-16,-0.707106781186546));
#3057=DIRECTION('',(-4.1406928803347E-16,1.,0.));
#3058=DIRECTION('',(-0.577350269189626,0.577350269189625,-0.577350269189626));
#3059=DIRECTION('',(4.1406928803347E-16,-1.,0.));
#3060=DIRECTION('',(0.707106781186549,4.32978028117748E-16,0.707106781186546));
#3061=DIRECTION('center_axis',(0.,0.,1.));
#3062=DIRECTION('ref_axis',(0.707106781186545,0.70710678118655,0.));
#3063=DIRECTION('center_axis',(0.,0.,-1.));
#3064=DIRECTION('ref_axis',(0.707106781186545,0.70710678118655,0.));
#3065=DIRECTION('',(-4.32978028117747E-16,0.707106781186548,0.707106781186547));
#3066=DIRECTION('center_axis',(0.,0.,1.));
#3067=DIRECTION('ref_axis',(0.707106781186545,0.70710678118655,0.));
#3068=DIRECTION('center_axis',(-4.32978028117748E-16,0.70710678118655,-0.707106781186545));
#3069=DIRECTION('ref_axis',(-1.,-6.12323399573677E-16,0.));
#3070=DIRECTION('',(1.,6.12323399573677E-16,0.));
#3071=DIRECTION('',(-0.577350269189627,0.577350269189623,0.577350269189628));
#3072=DIRECTION('',(-1.,-6.12323399573677E-16,0.));
#3073=DIRECTION('center_axis',(0.707106781186547,0.707106781186548,0.));
#3074=DIRECTION('ref_axis',(0.,0.,-1.));
#3075=DIRECTION('',(0.,0.,-1.));
#3076=DIRECTION('',(0.,0.,1.));
#3077=DIRECTION('',(0.707106781186548,-0.707106781186547,0.));
#3078=DIRECTION('center_axis',(0.707106781186548,0.707106781186547,0.));
#3079=DIRECTION('ref_axis',(0.,0.,-1.));
#3080=DIRECTION('',(0.,0.,-1.));
#3081=DIRECTION('',(0.,0.,1.));
#3082=DIRECTION('',(0.707106781186547,-0.707106781186548,0.));
#3083=DIRECTION('center_axis',(6.12323399573677E-16,-1.,0.));
#3084=DIRECTION('ref_axis',(-1.,-6.12323399573677E-16,0.));
#3085=DIRECTION('',(-1.,-6.12323399573677E-16,0.));
#3086=DIRECTION('',(0.,0.,1.));
#3087=DIRECTION('',(-1.,-6.12323399573677E-16,0.));
#3088=DIRECTION('center_axis',(0.,0.,-1.));
#3089=DIRECTION('ref_axis',(-1.,-6.12323399573677E-16,0.));
#3090=DIRECTION('',(3.38782454424075E-16,-1.,0.));
#3091=DIRECTION('center_axis',(0.,0.,1.));
#3092=DIRECTION('ref_axis',(0.707106781186546,0.70710678118655,0.));
#3093=DIRECTION('',(1.,6.12323399573677E-16,0.));
#3094=DIRECTION('',(-6.12323399573677E-16,1.,0.));
#3095=DIRECTION('center_axis',(-1.,-6.12323399573677E-16,0.));
#3096=DIRECTION('ref_axis',(-6.12323399573677E-16,1.,0.));
#3097=DIRECTION('',(0.,0.,-1.));
#3098=DIRECTION('',(-6.12323399573677E-16,1.,0.));
#3099=DIRECTION('center_axis',(0.,0.,1.));
#3100=DIRECTION('ref_axis',(0.707106781186546,0.70710678118655,0.));
#3101=DIRECTION('center_axis',(0.,0.,-1.));
#3102=DIRECTION('ref_axis',(0.707106781186546,0.70710678118655,0.));
#3103=DIRECTION('',(0.,0.,-1.));
#3104=DIRECTION('',(0.,0.,1.));
#3105=DIRECTION('center_axis',(0.,0.,1.));
#3106=DIRECTION('ref_axis',(0.707106781186545,0.70710678118655,0.));
#3107=DIRECTION('',(0.,0.,1.));
#3108=DIRECTION('center_axis',(0.,0.,-1.));
#3109=DIRECTION('ref_axis',(0.707106781186545,0.70710678118655,0.));
#3110=DIRECTION('',(0.,0.,-1.));
#3111=DIRECTION('center_axis',(6.12323399573677E-16,-1.,0.));
#3112=DIRECTION('ref_axis',(-1.,-6.12323399573677E-16,0.));
#3113=DIRECTION('',(-1.,-6.12323399573677E-16,0.));
#3114=DIRECTION('center_axis',(-0.707106781186548,3.52068201224137E-16,
-0.707106781186548));
#3115=DIRECTION('ref_axis',(-0.707106781186548,-4.32978028117747E-16,0.707106781186548));
#3116=DIRECTION('',(0.707106781186548,4.32978028117747E-16,-0.707106781186548));
#3117=DIRECTION('',(4.97899625051474E-16,1.,0.));
#3118=DIRECTION('',(-0.707106781186548,-4.32978028117747E-16,0.707106781186547));
#3119=DIRECTION('',(-4.97899625051474E-16,-1.,0.));
#3120=DIRECTION('center_axis',(0.,0.,-1.));
#3121=DIRECTION('ref_axis',(1.,6.12323399573677E-16,0.));
#3122=DIRECTION('center_axis',(0.,0.,1.));
#3123=DIRECTION('ref_axis',(1.,6.12323399573677E-16,0.));
#3124=DIRECTION('',(-0.707106781186548,-3.46382422494198E-16,-0.707106781186547));
#3125=DIRECTION('center_axis',(0.,0.,-1.));
#3126=DIRECTION('ref_axis',(1.,6.12323399573677E-16,0.));
#3127=DIRECTION('center_axis',(0.,0.,-1.));
#3128=DIRECTION('ref_axis',(1.,6.12323399573677E-16,0.));
#3129=DIRECTION('center_axis',(0.,0.,-1.));
#3130=DIRECTION('ref_axis',(-1.,-6.12323399573677E-16,0.));
#3131=DIRECTION('',(0.,0.,-1.));
#3132=DIRECTION('center_axis',(0.,0.,1.));
#3133=DIRECTION('ref_axis',(1.,6.12323399573677E-16,0.));
#3134=DIRECTION('center_axis',(0.,0.,1.));
#3135=DIRECTION('ref_axis',(1.,6.12323399573677E-16,0.));
#3136=DIRECTION('center_axis',(0.,0.,-1.));
#3137=DIRECTION('ref_axis',(-1.,-6.12323399573677E-16,0.));
#3138=DIRECTION('center_axis',(0.,0.,-1.));
#3139=DIRECTION('ref_axis',(1.,6.12323399573677E-16,0.));
#3140=DIRECTION('center_axis',(0.,0.,1.));
#3141=DIRECTION('ref_axis',(1.,6.12323399573677E-16,0.));
#3142=DIRECTION('',(-0.707106781186548,-3.46382422494198E-16,-0.707106781186547));
#3143=DIRECTION('center_axis',(0.,0.,-1.));
#3144=DIRECTION('ref_axis',(1.,6.12323399573677E-16,0.));
#3145=DIRECTION('center_axis',(0.,0.,-1.));
#3146=DIRECTION('ref_axis',(1.,6.12323399573677E-16,0.));
#3147=DIRECTION('center_axis',(0.,0.,-1.));
#3148=DIRECTION('ref_axis',(-1.,-6.12323399573677E-16,0.));
#3149=DIRECTION('',(0.,0.,-1.));
#3150=DIRECTION('center_axis',(0.,0.,1.));
#3151=DIRECTION('ref_axis',(1.,6.12323399573677E-16,0.));
#3152=DIRECTION('center_axis',(0.,0.,1.));
#3153=DIRECTION('ref_axis',(1.,6.12323399573677E-16,0.));
#3154=DIRECTION('center_axis',(0.,0.,-1.));
#3155=DIRECTION('ref_axis',(-1.,-6.12323399573677E-16,0.));
#3156=DIRECTION('center_axis',(0.,0.,-1.));
#3157=DIRECTION('ref_axis',(-1.,2.84890587549694E-12,0.));
#3158=DIRECTION('center_axis',(0.,0.,1.));
#3159=DIRECTION('ref_axis',(-1.,2.84890587549694E-12,0.));
#3160=DIRECTION('',(0.707106781186547,-2.01456725913171E-12,-0.707106781186548));
#3161=DIRECTION('center_axis',(0.,0.,-1.));
#3162=DIRECTION('ref_axis',(-1.,2.84890587549694E-12,0.));
#3163=DIRECTION('center_axis',(0.,0.,-1.));
#3164=DIRECTION('ref_axis',(-1.,-6.12323399573677E-16,0.));
#3165=DIRECTION('center_axis',(0.,0.,-1.));
#3166=DIRECTION('ref_axis',(1.,6.12323399573677E-16,0.));
#3167=DIRECTION('center_axis',(0.,0.,1.));
#3168=DIRECTION('ref_axis',(1.,6.12323399573677E-16,0.));
#3169=DIRECTION('',(-0.707106781186547,-3.46382422494197E-16,-0.707106781186547));
#3170=DIRECTION('center_axis',(0.,0.,-1.));
#3171=DIRECTION('ref_axis',(1.,6.12323399573677E-16,0.));
#3172=DIRECTION('center_axis',(0.,0.,-1.));
#3173=DIRECTION('ref_axis',(1.,6.12323399573677E-16,0.));
#3174=DIRECTION('center_axis',(0.,0.,-1.));
#3175=DIRECTION('ref_axis',(-1.,-6.12323399573677E-16,0.));
#3176=DIRECTION('',(0.,0.,-1.));
#3177=DIRECTION('center_axis',(0.,0.,1.));
#3178=DIRECTION('ref_axis',(1.,6.12323399573677E-16,0.));
#3179=DIRECTION('center_axis',(0.,0.,1.));
#3180=DIRECTION('ref_axis',(1.,6.12323399573677E-16,0.));
#3181=DIRECTION('center_axis',(0.,0.,-1.));
#3182=DIRECTION('ref_axis',(-1.,-6.12323399573677E-16,0.));
#3183=DIRECTION('center_axis',(-0.707106781186547,3.52068201224136E-16,
-0.707106781186548));
#3184=DIRECTION('ref_axis',(-0.707106781186548,-4.32978028117747E-16,0.707106781186547));
#3185=DIRECTION('',(0.707106781186548,4.32978028117747E-16,-0.707106781186547));
#3186=DIRECTION('',(4.97899625051474E-16,1.,0.));
#3187=DIRECTION('',(0.707106781186547,4.32978028117746E-16,-0.707106781186548));
#3188=DIRECTION('',(-4.97899625051474E-16,-1.,0.));
#3189=DIRECTION('center_axis',(-1.,4.97899625051474E-16,0.));
#3190=DIRECTION('ref_axis',(-4.97899625051474E-16,-1.,0.));
#3191=DIRECTION('',(0.,0.,1.));
#3192=DIRECTION('',(0.,0.,1.));
#3193=DIRECTION('center_axis',(0.,0.,-1.));
#3194=DIRECTION('ref_axis',(1.,6.12323399573677E-16,0.));
#3195=DIRECTION('center_axis',(0.,0.,-1.));
#3196=DIRECTION('ref_axis',(1.,6.12323399573677E-16,0.));
#3197=DIRECTION('',(0.707106781186547,5.19573633741296E-16,0.707106781186548));
#3198=DIRECTION('center_axis',(0.,0.,-1.));
#3199=DIRECTION('ref_axis',(-1.,2.84890587549694E-12,0.));
#3200=DIRECTION('center_axis',(0.,0.,1.));
#3201=DIRECTION('ref_axis',(-1.,-2.84915080485677E-12,0.));
#3202=DIRECTION('',(-0.707106781186548,2.01439406792046E-12,0.707106781186548));
#3203=DIRECTION('center_axis',(0.,0.,1.));
#3204=DIRECTION('ref_axis',(-1.,2.84890587549694E-12,0.));
#3205=DIRECTION('center_axis',(0.,0.,-1.));
#3206=DIRECTION('ref_axis',(-1.,2.84890587549694E-12,0.));
#3207=DIRECTION('',(0.,0.,-1.));
#3208=DIRECTION('center_axis',(0.,0.,-1.));
#3209=DIRECTION('ref_axis',(1.,6.12323399573677E-16,0.));
#3210=DIRECTION('center_axis',(0.,0.,-1.));
#3211=DIRECTION('ref_axis',(1.,6.12323399573677E-16,0.));
#3212=DIRECTION('',(0.707106781186548,5.19573633741296E-16,0.707106781186547));
#3213=DIRECTION('center_axis',(0.,0.,-1.));
#3214=DIRECTION('ref_axis',(1.,6.12323399573677E-16,0.));
#3215=DIRECTION('center_axis',(0.,0.,-1.));
#3216=DIRECTION('ref_axis',(1.,6.12323399573677E-16,0.));
#3217=DIRECTION('',(0.707106781186548,5.19573633741296E-16,0.707106781186547));
#3218=DIRECTION('center_axis',(-1.,-4.1406928803347E-16,0.));
#3219=DIRECTION('ref_axis',(-4.1406928803347E-16,1.,0.));
#3220=DIRECTION('',(-4.1406928803347E-16,1.,0.));
#3221=DIRECTION('center_axis',(-1.,-3.38782454424075E-16,0.));
#3222=DIRECTION('ref_axis',(3.38782454424075E-16,-1.,0.));
#3223=DIRECTION('',(-3.38782454424075E-16,1.,0.));
#3224=DIRECTION('',(-3.38782454424075E-16,1.,0.));
#3225=DIRECTION('center_axis',(0.707106781186546,1.40186826668194E-16,0.707106781186549));
#3226=DIRECTION('ref_axis',(0.707106781186549,0.,-0.707106781186546));
#3227=DIRECTION('',(-1.98254111540207E-16,1.,0.));
#3228=DIRECTION('',(-0.707106781186549,0.,0.707106781186546));
#3229=DIRECTION('',(1.98254111540207E-16,-1.,0.));
#3230=DIRECTION('',(0.577350269189626,0.577350269189626,-0.577350269189626));
#3231=DIRECTION('center_axis',(0.,0.,1.));
#3232=DIRECTION('ref_axis',(-0.707106781186545,0.70710678118655,0.));
#3233=DIRECTION('center_axis',(0.,0.,-1.));
#3234=DIRECTION('ref_axis',(-0.707106781186545,0.70710678118655,0.));
#3235=DIRECTION('',(0.,0.707106781186548,0.707106781186547));
#3236=DIRECTION('center_axis',(0.,0.,1.));
#3237=DIRECTION('ref_axis',(-0.707106781186545,0.70710678118655,0.));
#3238=DIRECTION('center_axis',(0.,-0.70710678118655,0.707106781186545));
#3239=DIRECTION('ref_axis',(1.,0.,0.));
#3240=DIRECTION('',(-1.,0.,0.));
#3241=DIRECTION('',(1.,0.,0.));
#3242=DIRECTION('',(0.577350269189626,0.577350269189623,0.577350269189628));
#3243=DIRECTION('center_axis',(0.707106781186548,-0.707106781186548,0.));
#3244=DIRECTION('ref_axis',(0.,0.,-1.));
#3245=DIRECTION('',(0.,0.,-1.));
#3246=DIRECTION('',(-0.707106781186548,-0.707106781186548,0.));
#3247=DIRECTION('',(0.,0.,1.));
#3248=DIRECTION('center_axis',(0.707106781186548,-0.707106781186547,0.));
#3249=DIRECTION('ref_axis',(0.,0.,-1.));
#3250=DIRECTION('',(0.,0.,-1.));
#3251=DIRECTION('',(-0.707106781186547,-0.707106781186548,0.));
#3252=DIRECTION('',(0.,0.,1.));
#3253=DIRECTION('center_axis',(0.,1.,0.));
#3254=DIRECTION('ref_axis',(1.,0.,0.));
#3255=DIRECTION('',(1.,0.,0.));
#3256=DIRECTION('',(0.,0.,1.));
#3257=DIRECTION('',(1.,0.,0.));
#3258=DIRECTION('center_axis',(0.,0.,1.));
#3259=DIRECTION('ref_axis',(1.,0.,0.));
#3260=DIRECTION('',(0.,1.,0.));
#3261=DIRECTION('',(-1.,0.,0.));
#3262=DIRECTION('center_axis',(0.,0.,-1.));
#3263=DIRECTION('ref_axis',(-0.707106781186546,0.707106781186549,0.));
#3264=DIRECTION('',(2.73540945149601E-16,-1.,0.));
#3265=DIRECTION('center_axis',(-1.,0.,0.));
#3266=DIRECTION('ref_axis',(0.,1.,0.));
#3267=DIRECTION('',(0.,1.,0.));
#3268=DIRECTION('',(0.,0.,-1.));
#3269=DIRECTION('center_axis',(0.,0.,-1.));
#3270=DIRECTION('ref_axis',(-0.707106781186546,0.707106781186549,0.));
#3271=DIRECTION('center_axis',(0.,0.,1.));
#3272=DIRECTION('ref_axis',(-0.707106781186546,0.707106781186549,0.));
#3273=DIRECTION('',(0.,0.,1.));
#3274=DIRECTION('',(0.,0.,-1.));
#3275=DIRECTION('center_axis',(0.,0.,-1.));
#3276=DIRECTION('ref_axis',(-1.,0.,0.));
#3277=DIRECTION('',(1.,0.,0.));
#3278=DIRECTION('',(-2.86115853201308E-17,-1.,0.));
#3279=DIRECTION('center_axis',(0.,1.,0.));
#3280=DIRECTION('ref_axis',(-1.,0.,0.));
#3281=DIRECTION('',(1.,0.,0.));
#3282=DIRECTION('',(-0.707106781186548,0.,-0.707106781186547));
#3283=DIRECTION('',(0.,0.,1.));
#3284=DIRECTION('',(-0.707106781186548,0.,-0.707106781186548));
#3285=DIRECTION('',(1.,6.12323399573677E-16,0.));
#3286=DIRECTION('',(-1.,-6.12323399573677E-16,0.));
#3287=DIRECTION('center_axis',(0.,0.,-1.));
#3288=DIRECTION('ref_axis',(-0.707106781186545,0.70710678118655,0.));
#3289=DIRECTION('',(0.,0.,-1.));
#3290=DIRECTION('center_axis',(0.,0.,1.));
#3291=DIRECTION('ref_axis',(-0.707106781186545,0.70710678118655,0.));
#3292=DIRECTION('',(0.,0.,1.));
#3293=DIRECTION('center_axis',(0.,1.,0.));
#3294=DIRECTION('ref_axis',(1.,0.,0.));
#3295=DIRECTION('',(1.,0.,0.));
#3296=DIRECTION('center_axis',(-0.707106781186548,-7.85046229341884E-16,
0.707106781186548));
#3297=DIRECTION('ref_axis',(0.707106781186548,0.,0.707106781186548));
#3298=DIRECTION('',(1.11022302462515E-15,-1.,0.));
#3299=DIRECTION('',(0.707106781186548,0.,0.707106781186547));
#3300=DIRECTION('',(-1.11022302462515E-15,1.,0.));
#3301=DIRECTION('center_axis',(0.,0.,-1.));
#3302=DIRECTION('ref_axis',(-1.,0.,0.));
#3303=DIRECTION('center_axis',(0.,0.,1.));
#3304=DIRECTION('ref_axis',(1.,6.12323399573677E-16,0.));
#3305=DIRECTION('center_axis',(0.,0.,-1.));
#3306=DIRECTION('ref_axis',(1.,6.12323399573677E-16,0.));
#3307=DIRECTION('center_axis',(0.,0.,1.));
#3308=DIRECTION('ref_axis',(1.,0.,0.));
#3309=DIRECTION('center_axis',(0.,0.,-1.));
#3310=DIRECTION('ref_axis',(-1.,0.,0.));
#3311=DIRECTION('center_axis',(0.,0.,-1.));
#3312=DIRECTION('ref_axis',(-1.,0.,0.));
#3313=DIRECTION('',(0.707106781186548,8.65956056235494E-17,-0.707106781186547));
#3314=DIRECTION('center_axis',(0.,0.,1.));
#3315=DIRECTION('ref_axis',(-1.,0.,0.));
#3316=DIRECTION('center_axis',(0.,0.,1.));
#3317=DIRECTION('ref_axis',(-1.,0.,0.));
#3318=DIRECTION('center_axis',(0.,0.,1.));
#3319=DIRECTION('ref_axis',(1.,0.,0.));
#3320=DIRECTION('',(0.,0.,-1.));
#3321=DIRECTION('center_axis',(0.,0.,-1.));
#3322=DIRECTION('ref_axis',(-1.,0.,0.));
#3323=DIRECTION('center_axis',(0.,0.,-1.));
#3324=DIRECTION('ref_axis',(-1.,0.,0.));
#3325=DIRECTION('center_axis',(0.,0.,1.));
#3326=DIRECTION('ref_axis',(1.,0.,0.));
#3327=DIRECTION('center_axis',(0.,0.,-1.));
#3328=DIRECTION('ref_axis',(-5.1954629857249E-15,1.,0.));
#3329=DIRECTION('center_axis',(0.,0.,-1.));
#3330=DIRECTION('ref_axis',(-5.1954629857249E-15,1.,0.));
#3331=DIRECTION('',(3.76034271423333E-15,-0.707106781186548,-0.707106781186547));
#3332=DIRECTION('center_axis',(0.,0.,1.));
#3333=DIRECTION('ref_axis',(-5.1954629857249E-15,1.,0.));
#3334=DIRECTION('center_axis',(0.,0.,1.));
#3335=DIRECTION('ref_axis',(1.,0.,0.));
#3336=DIRECTION('center_axis',(0.,0.,-1.));
#3337=DIRECTION('ref_axis',(-1.,0.,0.));
#3338=DIRECTION('center_axis',(0.,0.,-1.));
#3339=DIRECTION('ref_axis',(-1.,0.,0.));
#3340=DIRECTION('',(0.707106781186548,8.65956056235494E-17,-0.707106781186547));
#3341=DIRECTION('center_axis',(0.,0.,1.));
#3342=DIRECTION('ref_axis',(-1.,0.,0.));
#3343=DIRECTION('center_axis',(0.,0.,1.));
#3344=DIRECTION('ref_axis',(-1.,0.,0.));
#3345=DIRECTION('center_axis',(0.,0.,1.));
#3346=DIRECTION('ref_axis',(1.,0.,0.));
#3347=DIRECTION('',(0.,0.,-1.));
#3348=DIRECTION('center_axis',(0.,0.,-1.));
#3349=DIRECTION('ref_axis',(-1.,0.,0.));
#3350=DIRECTION('center_axis',(0.,0.,-1.));
#3351=DIRECTION('ref_axis',(-1.,0.,0.));
#3352=DIRECTION('center_axis',(0.,0.,1.));
#3353=DIRECTION('ref_axis',(1.,0.,0.));
#3354=DIRECTION('center_axis',(0.,0.,-1.));
#3355=DIRECTION('ref_axis',(1.,2.84951819889651E-12,0.));
#3356=DIRECTION('center_axis',(0.,0.,1.));
#3357=DIRECTION('ref_axis',(1.,-2.84927326953668E-12,0.));
#3358=DIRECTION('',(-0.707106781186547,-2.01500023715982E-12,-0.707106781186548));
#3359=DIRECTION('center_axis',(0.,0.,-1.));
#3360=DIRECTION('ref_axis',(1.,-2.84927326953668E-12,0.));
#3361=DIRECTION('center_axis',(0.,0.,1.));
#3362=DIRECTION('ref_axis',(1.,0.,0.));
#3363=DIRECTION('center_axis',(0.,0.,-1.));
#3364=DIRECTION('ref_axis',(-1.,0.,0.));
#3365=DIRECTION('center_axis',(0.,0.,-1.));
#3366=DIRECTION('ref_axis',(-1.,0.,0.));
#3367=DIRECTION('',(0.707106781186547,8.65956056235493E-17,-0.707106781186547));
#3368=DIRECTION('center_axis',(0.,0.,1.));
#3369=DIRECTION('ref_axis',(-1.,0.,0.));
#3370=DIRECTION('center_axis',(0.,0.,1.));
#3371=DIRECTION('ref_axis',(-1.,0.,0.));
#3372=DIRECTION('center_axis',(0.,0.,1.));
#3373=DIRECTION('ref_axis',(1.,0.,0.));
#3374=DIRECTION('',(0.,0.,-1.));
#3375=DIRECTION('center_axis',(0.,0.,-1.));
#3376=DIRECTION('ref_axis',(-1.,0.,0.));
#3377=DIRECTION('center_axis',(0.,0.,-1.));
#3378=DIRECTION('ref_axis',(-1.,0.,0.));
#3379=DIRECTION('center_axis',(0.,0.,1.));
#3380=DIRECTION('ref_axis',(1.,0.,0.));
#3381=DIRECTION('center_axis',(0.,0.,-1.));
#3382=DIRECTION('ref_axis',(-5.1954629857249E-15,1.,0.));
#3383=DIRECTION('center_axis',(0.,0.,1.));
#3384=DIRECTION('ref_axis',(-5.1954629857249E-15,1.,0.));
#3385=DIRECTION('',(-3.58715150298623E-15,0.707106781186548,0.707106781186548));
#3386=DIRECTION('center_axis',(0.,0.,-1.));
#3387=DIRECTION('ref_axis',(-5.1954629857249E-15,1.,0.));
#3388=DIRECTION('center_axis',(0.,0.,1.));
#3389=DIRECTION('ref_axis',(-5.1954629857249E-15,1.,0.));
#3390=DIRECTION('',(0.,0.,-1.));
#3391=DIRECTION('center_axis',(0.,0.,-1.));
#3392=DIRECTION('ref_axis',(-1.,0.,0.));
#3393=DIRECTION('center_axis',(0.,0.,1.));
#3394=DIRECTION('ref_axis',(1.,6.12323399573677E-16,0.));
#3395=DIRECTION('',(-0.707106781186547,0.,-0.707106781186548));
#3396=DIRECTION('center_axis',(0.,0.,1.));
#3397=DIRECTION('ref_axis',(-1.,0.,0.));
#3398=DIRECTION('center_axis',(-0.707106781186547,-7.85046229341883E-16,
0.707106781186548));
#3399=DIRECTION('ref_axis',(0.707106781186548,0.,0.707106781186547));
#3400=DIRECTION('',(1.11022302462515E-15,-1.,0.));
#3401=DIRECTION('',(-1.11022302462515E-15,1.,0.));
#3402=DIRECTION('center_axis',(-1.,-1.11022302462515E-15,0.));
#3403=DIRECTION('ref_axis',(1.11022302462515E-15,-1.,0.));
#3404=DIRECTION('',(0.,0.,1.));
#3405=DIRECTION('center_axis',(0.,0.,1.));
#3406=DIRECTION('ref_axis',(-1.,0.,0.));
#3407=DIRECTION('center_axis',(0.,0.,-1.));
#3408=DIRECTION('ref_axis',(-1.,0.,0.));
#3409=DIRECTION('center_axis',(0.,0.,1.));
#3410=DIRECTION('ref_axis',(-1.,0.,0.));
#3411=DIRECTION('',(-0.707106781186547,8.65956056235493E-17,0.707106781186548));
#3412=DIRECTION('center_axis',(0.,0.,-1.));
#3413=DIRECTION('ref_axis',(-1.,0.,0.));
#3414=DIRECTION('',(-1.98254111540207E-16,1.,0.));
#3415=DIRECTION('',(-2.86115853201308E-17,-1.,0.));
#3416=DIRECTION('center_axis',(0.,0.,1.));
#3417=DIRECTION('ref_axis',(1.,2.84951819889651E-12,0.));
#3418=DIRECTION('center_axis',(0.,0.,1.));
#3419=DIRECTION('ref_axis',(-1.,0.,0.));
#3420=DIRECTION('center_axis',(0.,0.,1.));
#3421=DIRECTION('ref_axis',(-1.,0.,0.));
#3422=DIRECTION('center_axis',(0.,0.,-1.));
#3423=DIRECTION('ref_axis',(1.,2.84951819889651E-12,0.));
#3424=DIRECTION('',(0.707106781186548,2.01482704594858E-12,0.707106781186548));
#3425=DIRECTION('center_axis',(0.,0.,1.));
#3426=DIRECTION('ref_axis',(1.,-2.84927326953668E-12,0.));
#3427=DIRECTION('center_axis',(0.,0.,1.));
#3428=DIRECTION('ref_axis',(1.,2.84951819889651E-12,0.));
#3429=DIRECTION('',(0.,0.,-1.));
#3430=DIRECTION('center_axis',(0.,0.,-1.));
#3431=DIRECTION('ref_axis',(-1.,0.,0.));
#3432=DIRECTION('',(-0.707106781186548,8.65956056235494E-17,0.707106781186547));
#3433=DIRECTION('center_axis',(0.,0.,-1.));
#3434=DIRECTION('ref_axis',(-1.,0.,0.));
#3435=DIRECTION('',(-0.707106781186548,8.65956056235494E-17,0.707106781186547));
#3436=DIRECTION('center_axis',(-1.,-1.98254111540207E-16,0.));
#3437=DIRECTION('ref_axis',(-1.98254111540207E-16,1.,0.));
#3438=DIRECTION('center_axis',(-1.,-2.73540945149601E-16,0.));
#3439=DIRECTION('ref_axis',(2.73540945149601E-16,-1.,0.));
#3440=DIRECTION('center_axis',(0.,0.,1.));
#3441=DIRECTION('ref_axis',(1.,0.,0.));
#3442=DIRECTION('center_axis',(0.,0.,1.));
#3443=DIRECTION('ref_axis',(1.,0.,0.));
#3444=DIRECTION('center_axis',(0.,0.,1.));
#3445=DIRECTION('ref_axis',(1.,0.,0.));
#3446=DIRECTION('center_axis',(0.,0.,1.));
#3447=DIRECTION('ref_axis',(1.,0.,0.));
#3448=DIRECTION('center_axis',(0.,0.,1.));
#3449=DIRECTION('ref_axis',(1.,0.,0.));
#3450=DIRECTION('center_axis',(0.,0.,1.));
#3451=DIRECTION('ref_axis',(1.,0.,0.));
#3452=DIRECTION('center_axis',(-0.577350269189626,0.577350269189626,-0.577350269189626));
#3453=DIRECTION('ref_axis',(-0.707106781186548,-0.707106781186548,0.));
#3454=DIRECTION('center_axis',(0.,0.,1.));
#3455=DIRECTION('ref_axis',(1.,0.,0.));
#3456=DIRECTION('center_axis',(2.22044604925031E-16,1.,0.));
#3457=DIRECTION('ref_axis',(-1.,2.22044604925031E-16,-4.93038065763132E-32));
#3458=DIRECTION('center_axis',(0.,0.,1.));
#3459=DIRECTION('ref_axis',(1.,0.,0.));
#3460=DIRECTION('center_axis',(2.22044604925031E-16,0.,-1.));
#3461=DIRECTION('ref_axis',(-1.,0.,-2.22044604925031E-16));
#3462=DIRECTION('center_axis',(0.,0.,1.));
#3463=DIRECTION('ref_axis',(1.,0.,0.));
#3464=DIRECTION('center_axis',(-1.,0.,0.));
#3465=DIRECTION('ref_axis',(0.,-1.,2.22044604925031E-16));
#3466=DIRECTION('center_axis',(0.,0.,1.));
#3467=DIRECTION('ref_axis',(1.,0.,0.));
#3468=DIRECTION('center_axis',(0.,0.,1.));
#3469=DIRECTION('ref_axis',(1.,0.,0.));
#3470=DIRECTION('center_axis',(0.,0.,1.));
#3471=DIRECTION('ref_axis',(1.,0.,0.));
#3472=DIRECTION('center_axis',(0.,0.,1.));
#3473=DIRECTION('ref_axis',(1.,0.,0.));
#3474=DIRECTION('center_axis',(0.,0.,1.));
#3475=DIRECTION('ref_axis',(1.,0.,0.));
#3476=DIRECTION('center_axis',(0.,0.,1.));
#3477=DIRECTION('ref_axis',(1.,0.,0.));
#3478=CARTESIAN_POINT('',(0.,0.,0.));
#3479=CARTESIAN_POINT('Origin',(33.,-36.7045048711651,9.4));
#3480=CARTESIAN_POINT('',(32.4,-42.1393398282202,8.8));
#3481=CARTESIAN_POINT('',(32.4,-61.9393398282202,8.8));
#3482=CARTESIAN_POINT('',(32.4,-36.7045048711651,8.8));
#3483=CARTESIAN_POINT('',(33.6,-61.9393398282202,10.));
#3484=CARTESIAN_POINT('',(32.4,-61.9393398282202,8.8));
#3485=CARTESIAN_POINT('',(33.6,-40.9393398282202,10.));
#3486=CARTESIAN_POINT('',(33.6,-36.7045048711651,10.));
#3487=CARTESIAN_POINT('',(33.6,-40.9393398282202,10.));
#3488=CARTESIAN_POINT('Origin',(31.,-61.9393398282202,9.4));
#3489=CARTESIAN_POINT('',(31.,-63.3393398282202,8.8));
#3490=CARTESIAN_POINT('Origin',(31.,-61.9393398282202,8.8));
#3491=CARTESIAN_POINT('',(31.,-64.5393398282202,10.));
#3492=CARTESIAN_POINT('',(31.,-63.3393398282202,8.8));
#3493=CARTESIAN_POINT('Origin',(31.,-61.9393398282202,10.));
#3494=CARTESIAN_POINT('Origin',(24.7,-63.9393398282202,9.4));
#3495=CARTESIAN_POINT('',(18.,-64.5393398282202,10.));
#3496=CARTESIAN_POINT('',(24.7,-64.5393398282202,10.));
#3497=CARTESIAN_POINT('',(19.2,-63.3393398282202,8.8));
#3498=CARTESIAN_POINT('',(24.7,-63.3393398282202,8.8));
#3499=CARTESIAN_POINT('',(19.2,-63.3393398282202,8.8));
#3500=CARTESIAN_POINT('Origin',(33.,-41.5393398282202,10.));
#3501=CARTESIAN_POINT('',(33.6,-40.9393398282202,0.));
#3502=CARTESIAN_POINT('',(33.6,-40.9393398282202,10.));
#3503=CARTESIAN_POINT('',(32.4,-42.1393398282202,0.));
#3504=CARTESIAN_POINT('',(31.2674174785275,-43.2719223496927,0.));
#3505=CARTESIAN_POINT('',(32.4,-42.1393398282202,10.));
#3506=CARTESIAN_POINT('Origin',(18.6,-63.9393398282202,10.));
#3507=CARTESIAN_POINT('',(19.2,-63.3393398282202,0.));
#3508=CARTESIAN_POINT('',(19.2,-63.3393398282202,10.));
#3509=CARTESIAN_POINT('',(18.,-64.5393398282202,0.));
#3510=CARTESIAN_POINT('',(26.0674174785275,-56.4719223496926,0.));
#3511=CARTESIAN_POINT('',(18.,-64.5393398282202,10.));
#3512=CARTESIAN_POINT('Origin',(34.,-40.9393398282202,10.));
#3513=CARTESIAN_POINT('',(34.,-40.9393398282202,10.));
#3514=CARTESIAN_POINT('',(25.5,-40.9393398282202,10.));
#3515=CARTESIAN_POINT('',(34.,-40.9393398282202,0.));
#3516=CARTESIAN_POINT('',(34.,-40.9393398282202,5.));
#3517=CARTESIAN_POINT('',(32.4,-40.9393398282202,0.));
#3518=CARTESIAN_POINT('Origin',(17.,-32.4696699141101,10.));
#3519=CARTESIAN_POINT('',(18.,-64.9393398282202,10.));
#3520=CARTESIAN_POINT('',(18.,-47.9045048711651,10.));
#3521=CARTESIAN_POINT('',(32.,-64.9393398282202,10.));
#3522=CARTESIAN_POINT('',(-6.09475800380912E-15,-64.9393398282202,10.));
#3523=CARTESIAN_POINT('',(34.,-62.9393398282202,10.));
#3524=CARTESIAN_POINT('Origin',(32.,-62.9393398282202,10.));
#3525=CARTESIAN_POINT('',(34.,-64.9393398282202,10.));
#3526=CARTESIAN_POINT('Origin',(18.,-63.3393398282202,10.));
#3527=CARTESIAN_POINT('',(18.,-64.9393398282202,0.));
#3528=CARTESIAN_POINT('',(18.,-64.9393398282202,0.));
#3529=CARTESIAN_POINT('',(18.,-64.9393398282202,5.));
#3530=CARTESIAN_POINT('Origin',(32.,-62.9393398282202,0.));
#3531=CARTESIAN_POINT('',(32.,-64.9393398282202,-4.));
#3532=CARTESIAN_POINT('',(34.,-62.9393398282202,-4.));
#3533=CARTESIAN_POINT('Origin',(32.,-62.9393398282202,-4.));
#3534=CARTESIAN_POINT('',(34.,-62.9393398282202,0.));
#3535=CARTESIAN_POINT('',(32.,-64.9393398282202,0.));
#3536=CARTESIAN_POINT('Origin',(31.,-61.9393398282202,10.));
#3537=CARTESIAN_POINT('',(32.4,-61.9393398282202,0.));
#3538=CARTESIAN_POINT('',(32.4,-61.9393398282202,10.));
#3539=CARTESIAN_POINT('',(31.,-63.3393398282202,0.));
#3540=CARTESIAN_POINT('Origin',(31.,-61.9393398282202,0.));
#3541=CARTESIAN_POINT('',(31.,-63.3393398282202,10.));
#3542=CARTESIAN_POINT('Origin',(32.4,-63.3393398282202,10.));
#3543=CARTESIAN_POINT('',(18.,-63.3393398282202,0.));
#3544=CARTESIAN_POINT('Origin',(10.3999999999999,-61.7393398282202,7.8));
#3545=CARTESIAN_POINT('',(9.99999999999995,-64.9393398282202,8.2));
#3546=CARTESIAN_POINT('',(10.7999999999999,-64.9393398282202,7.4));
#3547=CARTESIAN_POINT('',(9.74999999999996,-64.9393398282202,8.44999999999999));
#3548=CARTESIAN_POINT('',(10.7999999999999,-62.9393398282202,7.4));
#3549=CARTESIAN_POINT('',(10.7999999999999,-61.7393398282202,7.4));
#3550=CARTESIAN_POINT('',(9.99999999999995,-62.9393398282202,8.2));
#3551=CARTESIAN_POINT('',(10.7999999999999,-62.9393398282202,7.4));
#3552=CARTESIAN_POINT('',(9.99999999999995,-61.7393398282202,8.2));
#3553=CARTESIAN_POINT('Origin',(9.99999999999998,-47.9393398282201,7.8));
#3554=CARTESIAN_POINT('',(7.99999999999998,-47.9393398282201,8.2));
#3555=CARTESIAN_POINT('Origin',(9.99999999999998,-47.9393398282201,8.2));
#3556=CARTESIAN_POINT('',(7.19999999999997,-47.9393398282201,7.4));
#3557=CARTESIAN_POINT('',(7.59999999999997,-47.9393398282201,7.8));
#3558=CARTESIAN_POINT('',(12.8,-47.9393398282201,7.4));
#3559=CARTESIAN_POINT('Origin',(9.99999999999998,-47.9393398282201,7.4));
#3560=CARTESIAN_POINT('Origin',(9.99999999999998,-47.9393398282201,7.4));
#3561=CARTESIAN_POINT('Origin',(9.99999999999998,-47.9393398282201,0.));
#3562=CARTESIAN_POINT('',(12.8,-47.9393398282201,1.2));
#3563=CARTESIAN_POINT('',(12.8,-47.9393398282201,0.));
#3564=CARTESIAN_POINT('',(7.19999999999997,-47.9393398282201,1.2));
#3565=CARTESIAN_POINT('Origin',(9.99999999999998,-47.9393398282201,1.2));
#3566=CARTESIAN_POINT('Origin',(9.99999999999998,-47.9393398282201,1.2));
#3567=CARTESIAN_POINT('Origin',(9.99999999999998,-47.9393398282201,8.2));
#3568=CARTESIAN_POINT('Origin',(9.99999999999998,-19.9393398282201,7.8));
#3569=CARTESIAN_POINT('',(7.99999999999998,-19.9393398282201,8.2));
#3570=CARTESIAN_POINT('Origin',(9.99999999999998,-19.9393398282201,8.2));
#3571=CARTESIAN_POINT('',(7.19999999999998,-19.9393398282201,7.4));
#3572=CARTESIAN_POINT('',(7.59999999999998,-19.9393398282201,7.8));
#3573=CARTESIAN_POINT('',(12.8,-19.9393398282201,7.4));
#3574=CARTESIAN_POINT('Origin',(9.99999999999998,-19.9393398282201,7.4));
#3575=CARTESIAN_POINT('Origin',(9.99999999999998,-19.9393398282201,7.4));
#3576=CARTESIAN_POINT('Origin',(9.99999999999998,-19.9393398282201,0.));
#3577=CARTESIAN_POINT('',(12.8,-19.9393398282201,1.2));
#3578=CARTESIAN_POINT('',(12.8,-19.9393398282201,0.));
#3579=CARTESIAN_POINT('',(7.19999999999998,-19.9393398282201,1.2));
#3580=CARTESIAN_POINT('Origin',(9.99999999999998,-19.9393398282201,1.2));
#3581=CARTESIAN_POINT('Origin',(9.99999999999998,-19.9393398282201,1.2));
#3582=CARTESIAN_POINT('Origin',(9.99999999999999,-19.9393398282201,8.2));
#3583=CARTESIAN_POINT('Origin',(24.9999999999627,-29.3393398282122,11.6));
#3584=CARTESIAN_POINT('',(22.9999999999627,-29.3393398282122,12.));
#3585=CARTESIAN_POINT('Origin',(24.9999999999627,-29.3393398282122,12.));
#3586=CARTESIAN_POINT('',(22.1999999999627,-29.3393398282122,11.2));
#3587=CARTESIAN_POINT('',(22.5999999999627,-29.3393398282122,11.6));
#3588=CARTESIAN_POINT('',(27.7999999999627,-29.3393398282122,11.2));
#3589=CARTESIAN_POINT('Origin',(24.9999999999627,-29.3393398282122,11.2));
#3590=CARTESIAN_POINT('Origin',(24.9999999999627,-29.3393398282122,11.2));
#3591=CARTESIAN_POINT('Origin',(24.9999999999627,-29.3393398282122,0.));
#3592=CARTESIAN_POINT('',(27.7999999999627,-29.3393398282122,1.2));
#3593=CARTESIAN_POINT('',(27.7999999999627,-29.3393398282122,0.));
#3594=CARTESIAN_POINT('',(22.1999999999627,-29.3393398282122,1.2));
#3595=CARTESIAN_POINT('Origin',(24.9999999999627,-29.3393398282122,1.2));
#3596=CARTESIAN_POINT('Origin',(24.9999999999627,-29.3393398282122,1.2));
#3597=CARTESIAN_POINT('Origin',(24.9999999999627,-29.3393398282122,12.));
#3598=CARTESIAN_POINT('Origin',(11.3999999999999,-48.7045048711651,0.6));
#3599=CARTESIAN_POINT('',(10.7999999999999,-64.9393398282202,1.2));
#3600=CARTESIAN_POINT('',(12.,-64.9393398282202,0.));
#3601=CARTESIAN_POINT('',(8.69999999999995,-64.9393398282202,3.29999999999999));
#3602=CARTESIAN_POINT('',(11.9999999999999,-62.9393398282202,0.));
#3603=CARTESIAN_POINT('',(11.9999999999999,-48.7045048711651,0.));
#3604=CARTESIAN_POINT('',(10.7999999999999,-62.9393398282202,1.2));
#3605=CARTESIAN_POINT('',(10.7999999999999,-62.9393398282202,1.2));
#3606=CARTESIAN_POINT('',(10.7999999999999,-48.7045048711651,1.2));
#3607=CARTESIAN_POINT('Origin',(10.7999999999999,-64.9393398282202,0.));
#3608=CARTESIAN_POINT('',(10.7999999999999,-64.9393398282202,0.));
#3609=CARTESIAN_POINT('',(10.7999999999999,-62.9393398282202,0.));
#3610=CARTESIAN_POINT('Origin',(9.99999999999998,-47.9393398282201,0.6));
#3611=CARTESIAN_POINT('',(5.99999999999998,-47.9393398282201,0.));
#3612=CARTESIAN_POINT('Origin',(9.99999999999998,-47.9393398282201,0.));
#3613=CARTESIAN_POINT('',(6.59999999999997,-47.9393398282201,0.6));
#3614=CARTESIAN_POINT('Origin',(9.99999999999998,-19.9393398282201,0.6));
#3615=CARTESIAN_POINT('',(5.99999999999998,-19.9393398282201,0.));
#3616=CARTESIAN_POINT('Origin',(9.99999999999998,-19.9393398282201,0.));
#3617=CARTESIAN_POINT('',(6.59999999999998,-19.9393398282201,0.6));
#3618=CARTESIAN_POINT('Origin',(24.9999999999627,-29.3393398282122,0.6));
#3619=CARTESIAN_POINT('',(20.9999999999627,-29.3393398282122,0.));
#3620=CARTESIAN_POINT('Origin',(24.9999999999627,-29.3393398282122,0.));
#3621=CARTESIAN_POINT('',(21.5999999999627,-29.3393398282122,0.6));
#3622=CARTESIAN_POINT('Origin',(32.4,-40.9393398282202,10.));
#3623=CARTESIAN_POINT('',(32.4,-63.3393398282202,0.));
#3624=CARTESIAN_POINT('Origin',(-33.,-36.7045048711651,9.4));
#3625=CARTESIAN_POINT('',(-32.4,-42.1393398282202,8.8));
#3626=CARTESIAN_POINT('',(-32.4,-61.9393398282202,8.8));
#3627=CARTESIAN_POINT('',(-32.4,-36.7045048711651,8.8));
#3628=CARTESIAN_POINT('',(-33.6,-40.9393398282202,10.));
#3629=CARTESIAN_POINT('',(-33.6,-40.9393398282202,10.));
#3630=CARTESIAN_POINT('',(-33.6,-61.9393398282202,10.));
#3631=CARTESIAN_POINT('',(-33.6,-36.7045048711651,10.));
#3632=CARTESIAN_POINT('',(-32.4,-61.9393398282202,8.8));
#3633=CARTESIAN_POINT('Origin',(-31.,-61.9393398282202,9.4));
#3634=CARTESIAN_POINT('',(-31.,-64.5393398282202,10.));
#3635=CARTESIAN_POINT('Origin',(-31.,-61.9393398282202,10.));
#3636=CARTESIAN_POINT('',(-31.,-63.3393398282202,8.8));
#3637=CARTESIAN_POINT('',(-31.,-63.3393398282202,8.8));
#3638=CARTESIAN_POINT('Origin',(-31.,-61.9393398282202,8.8));
#3639=CARTESIAN_POINT('Origin',(-24.7,-63.9393398282202,9.4));
#3640=CARTESIAN_POINT('',(-18.,-64.5393398282202,10.));
#3641=CARTESIAN_POINT('',(-24.7,-64.5393398282202,10.));
#3642=CARTESIAN_POINT('',(-19.2,-63.3393398282202,8.8));
#3643=CARTESIAN_POINT('',(-19.2,-63.3393398282202,8.8));
#3644=CARTESIAN_POINT('',(-24.7,-63.3393398282202,8.8));
#3645=CARTESIAN_POINT('Origin',(-33.,-41.5393398282202,10.));
#3646=CARTESIAN_POINT('',(-33.6,-40.9393398282202,0.));
#3647=CARTESIAN_POINT('',(-33.6,-40.9393398282202,10.));
#3648=CARTESIAN_POINT('',(-32.4,-42.1393398282202,0.));
#3649=CARTESIAN_POINT('',(-32.4,-42.1393398282202,10.));
#3650=CARTESIAN_POINT('',(-31.2674174785275,-43.2719223496927,0.));
#3651=CARTESIAN_POINT('Origin',(-18.6,-63.9393398282202,10.));
#3652=CARTESIAN_POINT('',(-19.2,-63.3393398282202,0.));
#3653=CARTESIAN_POINT('',(-19.2,-63.3393398282202,10.));
#3654=CARTESIAN_POINT('',(-18.,-64.5393398282202,0.));
#3655=CARTESIAN_POINT('',(-18.,-64.5393398282202,10.));
#3656=CARTESIAN_POINT('',(-26.0674174785275,-56.4719223496926,0.));
#3657=CARTESIAN_POINT('Origin',(-34.,-40.9393398282202,10.));
#3658=CARTESIAN_POINT('',(-34.,-40.9393398282202,0.));
#3659=CARTESIAN_POINT('',(-32.4,-40.9393398282202,0.));
#3660=CARTESIAN_POINT('',(-34.,-40.9393398282202,10.));
#3661=CARTESIAN_POINT('',(-34.,-40.9393398282202,5.));
#3662=CARTESIAN_POINT('',(-25.5,-40.9393398282202,10.));
#3663=CARTESIAN_POINT('Origin',(-17.,-32.4696699141101,10.));
#3664=CARTESIAN_POINT('',(-34.,-62.9393398282202,10.));
#3665=CARTESIAN_POINT('',(-34.,-64.9393398282202,10.));
#3666=CARTESIAN_POINT('',(-32.,-64.9393398282202,10.));
#3667=CARTESIAN_POINT('Origin',(-32.,-62.9393398282202,10.));
#3668=CARTESIAN_POINT('',(-18.,-64.9393398282202,10.));
#3669=CARTESIAN_POINT('',(-1.85801746212809E-15,-64.9393398282202,10.));
#3670=CARTESIAN_POINT('',(-18.,-47.9045048711651,10.));
#3671=CARTESIAN_POINT('Origin',(-18.,-63.3393398282202,10.));
#3672=CARTESIAN_POINT('',(-18.,-64.9393398282202,0.));
#3673=CARTESIAN_POINT('',(-18.,-64.9393398282202,5.));
#3674=CARTESIAN_POINT('',(-18.,-64.9393398282202,0.));
#3675=CARTESIAN_POINT('Origin',(-32.,-62.9393398282202,0.));
#3676=CARTESIAN_POINT('',(-32.,-64.9393398282202,-4.));
#3677=CARTESIAN_POINT('',(-34.,-62.9393398282202,-4.));
#3678=CARTESIAN_POINT('Origin',(-32.,-62.9393398282202,-4.));
#3679=CARTESIAN_POINT('',(-32.,-64.9393398282202,0.));
#3680=CARTESIAN_POINT('',(-34.,-62.9393398282202,0.));
#3681=CARTESIAN_POINT('Origin',(-3.9763877329686E-15,-64.9393398282202,
0.));
#3682=CARTESIAN_POINT('',(-1.85801746212809E-15,-64.9393398282202,-4.));
#3683=CARTESIAN_POINT('',(8.49999999999999,-64.9393398282202,0.));
#3684=CARTESIAN_POINT('',(-9.99999999999996,-64.9393398282202,8.2));
#3685=CARTESIAN_POINT('',(-2.38583263978116E-14,-64.9393398282202,8.2));
#3686=CARTESIAN_POINT('',(-10.8,-64.9393398282202,7.4));
#3687=CARTESIAN_POINT('',(-9.74999999999997,-64.9393398282202,8.44999999999999));
#3688=CARTESIAN_POINT('',(-10.8,-64.9393398282202,1.2));
#3689=CARTESIAN_POINT('',(-10.8,-64.9393398282202,0.));
#3690=CARTESIAN_POINT('',(-12.,-64.9393398282202,0.));
#3691=CARTESIAN_POINT('',(-8.69999999999996,-64.9393398282202,3.29999999999999));
#3692=CARTESIAN_POINT('',(-8.5,-64.9393398282202,0.));
#3693=CARTESIAN_POINT('Origin',(-31.,-61.9393398282202,10.));
#3694=CARTESIAN_POINT('',(-31.,-63.3393398282202,0.));
#3695=CARTESIAN_POINT('',(-31.,-63.3393398282202,10.));
#3696=CARTESIAN_POINT('',(-32.4,-61.9393398282202,0.));
#3697=CARTESIAN_POINT('Origin',(-31.,-61.9393398282202,0.));
#3698=CARTESIAN_POINT('',(-32.4,-61.9393398282202,10.));
#3699=CARTESIAN_POINT('Origin',(-32.4,-63.3393398282202,10.));
#3700=CARTESIAN_POINT('',(-18.,-63.3393398282202,0.));
#3701=CARTESIAN_POINT('Origin',(-10.4,-61.7393398282202,7.8));
#3702=CARTESIAN_POINT('',(-9.99999999999996,-62.9393398282202,8.2));
#3703=CARTESIAN_POINT('',(-9.99999999999995,-61.7393398282202,8.2));
#3704=CARTESIAN_POINT('',(-10.8,-62.9393398282202,7.4));
#3705=CARTESIAN_POINT('',(-10.8,-62.9393398282202,7.4));
#3706=CARTESIAN_POINT('',(-10.8,-61.7393398282202,7.4));
#3707=CARTESIAN_POINT('Origin',(4.23931535835911E-14,-62.9393398282202,
7.8));
#3708=CARTESIAN_POINT('Origin',(-5.01009996896989E-14,-62.9393398282202,
8.2));
#3709=CARTESIAN_POINT('Origin',(-5.01009996896989E-14,-62.9393398282202,
7.4));
#3710=CARTESIAN_POINT('Origin',(-5.39999999999997,-58.5393398282202,8.2));
#3711=CARTESIAN_POINT('Origin',(-9.99999999999998,-47.9393398282201,7.8));
#3712=CARTESIAN_POINT('',(-7.99999999999998,-47.9393398282201,8.2));
#3713=CARTESIAN_POINT('Origin',(-9.99999999999998,-47.9393398282201,8.2));
#3714=CARTESIAN_POINT('',(-7.19999999999998,-47.9393398282201,7.4));
#3715=CARTESIAN_POINT('',(-7.59999999999998,-47.9393398282201,7.8));
#3716=CARTESIAN_POINT('',(-12.8,-47.9393398282201,7.4));
#3717=CARTESIAN_POINT('Origin',(-9.99999999999998,-47.9393398282201,7.4));
#3718=CARTESIAN_POINT('Origin',(-9.99999999999998,-47.9393398282201,7.4));
#3719=CARTESIAN_POINT('Origin',(-9.99999999999998,-47.9393398282201,0.));
#3720=CARTESIAN_POINT('',(-12.8,-47.9393398282201,1.2));
#3721=CARTESIAN_POINT('',(-12.8,-47.9393398282201,0.));
#3722=CARTESIAN_POINT('',(-7.19999999999998,-47.9393398282201,1.2));
#3723=CARTESIAN_POINT('Origin',(-9.99999999999998,-47.9393398282201,1.2));
#3724=CARTESIAN_POINT('Origin',(-9.99999999999998,-47.9393398282201,1.2));
#3725=CARTESIAN_POINT('Origin',(-9.99999999999998,-47.9393398282201,8.2));
#3726=CARTESIAN_POINT('Origin',(2.28600371371905E-14,-33.9393398282201,
7.8));
#3727=CARTESIAN_POINT('',(7.82288205750187E-15,-31.9393398282201,8.2));
#3728=CARTESIAN_POINT('Origin',(2.28600371371905E-14,-33.9393398282201,
8.2));
#3729=CARTESIAN_POINT('',(7.6269385696383E-15,-31.1393398282201,7.4));
#3730=CARTESIAN_POINT('',(3.50352330711349E-14,-31.5393398282201,7.8));
#3731=CARTESIAN_POINT('Origin',(2.28600371371905E-14,-33.9393398282201,
7.4));
#3732=CARTESIAN_POINT('Origin',(-1.39999999999998,-33.9393398282201,8.2));
#3733=CARTESIAN_POINT('Origin',(-9.99999999999999,-19.9393398282201,7.8));
#3734=CARTESIAN_POINT('',(-7.99999999999999,-19.9393398282201,8.2));
#3735=CARTESIAN_POINT('Origin',(-9.99999999999999,-19.9393398282201,8.2));
#3736=CARTESIAN_POINT('',(-7.19999999999999,-19.9393398282201,7.4));
#3737=CARTESIAN_POINT('',(-7.59999999999999,-19.9393398282201,7.8));
#3738=CARTESIAN_POINT('',(-12.8,-19.9393398282201,7.4));
#3739=CARTESIAN_POINT('Origin',(-9.99999999999999,-19.9393398282201,7.4));
#3740=CARTESIAN_POINT('Origin',(-9.99999999999999,-19.9393398282201,7.4));
#3741=CARTESIAN_POINT('Origin',(-9.99999999999999,-19.9393398282201,0.));
#3742=CARTESIAN_POINT('',(-12.8,-19.9393398282201,1.2));
#3743=CARTESIAN_POINT('',(-12.8,-19.9393398282201,0.));
#3744=CARTESIAN_POINT('',(-7.19999999999999,-19.9393398282201,1.2));
#3745=CARTESIAN_POINT('Origin',(-9.99999999999999,-19.9393398282201,1.2));
#3746=CARTESIAN_POINT('Origin',(-9.99999999999999,-19.9393398282201,1.2));
#3747=CARTESIAN_POINT('Origin',(-9.99999999999999,-19.9393398282201,8.2));
#3748=CARTESIAN_POINT('Origin',(-24.9999999999627,-29.3393398282122,11.6));
#3749=CARTESIAN_POINT('',(-22.9999999999627,-29.3393398282122,12.));
#3750=CARTESIAN_POINT('Origin',(-24.9999999999627,-29.3393398282122,12.));
#3751=CARTESIAN_POINT('',(-22.1999999999627,-29.3393398282122,11.2));
#3752=CARTESIAN_POINT('',(-22.5999999999627,-29.3393398282122,11.6));
#3753=CARTESIAN_POINT('',(-27.7999999999627,-29.3393398282122,11.2));
#3754=CARTESIAN_POINT('Origin',(-24.9999999999627,-29.3393398282122,11.2));
#3755=CARTESIAN_POINT('Origin',(-24.9999999999627,-29.3393398282122,11.2));
#3756=CARTESIAN_POINT('Origin',(-24.9999999999627,-29.3393398282122,0.));
#3757=CARTESIAN_POINT('',(-27.7999999999627,-29.3393398282122,1.2));
#3758=CARTESIAN_POINT('',(-27.7999999999627,-29.3393398282122,0.));
#3759=CARTESIAN_POINT('',(-22.1999999999627,-29.3393398282122,1.2));
#3760=CARTESIAN_POINT('Origin',(-24.9999999999627,-29.3393398282122,1.2));
#3761=CARTESIAN_POINT('Origin',(-24.9999999999627,-29.3393398282122,1.2));
#3762=CARTESIAN_POINT('Origin',(-24.9999999999627,-29.3393398282122,12.));
#3763=CARTESIAN_POINT('Origin',(2.28600371371905E-14,-33.9393398282201,
0.6));
#3764=CARTESIAN_POINT('',(-1.3036632667506E-15,-29.9393398282201,0.));
#3765=CARTESIAN_POINT('Origin',(2.28600371371905E-14,-33.9393398282201,
0.));
#3766=CARTESIAN_POINT('',(7.6269385696383E-15,-31.1393398282201,1.2));
#3767=CARTESIAN_POINT('',(3.92754715535249E-14,-30.5393398282201,0.6));
#3768=CARTESIAN_POINT('Origin',(2.28600371371905E-14,-33.9393398282201,
1.2));
#3769=CARTESIAN_POINT('Origin',(2.28600371371905E-14,-33.9393398282201,
0.));
#3770=CARTESIAN_POINT('',(3.7064432393459E-14,-31.1393398282201,0.));
#3771=CARTESIAN_POINT('Origin',(4.23931535835911E-14,-62.9393398282202,
0.6));
#3772=CARTESIAN_POINT('',(-10.8,-62.9393398282202,1.2));
#3773=CARTESIAN_POINT('Origin',(-5.01009996896989E-14,-62.9393398282202,
1.2));
#3774=CARTESIAN_POINT('',(-12.,-62.9393398282202,0.));
#3775=CARTESIAN_POINT('Origin',(4.23931535835911E-14,-62.9393398282202,
0.));
#3776=CARTESIAN_POINT('',(-10.8,-62.9393398282202,1.2));
#3777=CARTESIAN_POINT('Origin',(-11.3999999999999,-48.7045048711651,0.6));
#3778=CARTESIAN_POINT('',(-10.7999999999999,-48.7045048711651,1.2));
#3779=CARTESIAN_POINT('',(-11.9999999999999,-48.7045048711651,0.));
#3780=CARTESIAN_POINT('Origin',(-10.8,-64.9393398282202,0.));
#3781=CARTESIAN_POINT('',(-10.8,-62.9393398282202,0.));
#3782=CARTESIAN_POINT('Origin',(4.23931535835911E-14,-62.9393398282202,
0.));
#3783=CARTESIAN_POINT('Origin',(-9.99999999999998,-47.9393398282201,0.6));
#3784=CARTESIAN_POINT('',(-5.99999999999998,-47.9393398282201,0.));
#3785=CARTESIAN_POINT('Origin',(-9.99999999999998,-47.9393398282201,0.));
#3786=CARTESIAN_POINT('',(-6.59999999999998,-47.9393398282201,0.6));
#3787=CARTESIAN_POINT('Origin',(-9.99999999999999,-19.9393398282201,0.6));
#3788=CARTESIAN_POINT('',(-5.99999999999999,-19.9393398282201,0.));
#3789=CARTESIAN_POINT('Origin',(-9.99999999999999,-19.9393398282201,0.));
#3790=CARTESIAN_POINT('',(-6.59999999999999,-19.9393398282201,0.6));
#3791=CARTESIAN_POINT('Origin',(-24.9999999999627,-29.3393398282122,0.6));
#3792=CARTESIAN_POINT('',(-20.9999999999627,-29.3393398282122,0.));
#3793=CARTESIAN_POINT('Origin',(-24.9999999999627,-29.3393398282122,0.));
#3794=CARTESIAN_POINT('',(-21.5999999999627,-29.3393398282122,0.6));
#3795=CARTESIAN_POINT('Origin',(-32.4,-40.9393398282202,10.));
#3796=CARTESIAN_POINT('',(-32.4,-63.3393398282202,0.));
#3797=CARTESIAN_POINT('Origin',(33.,36.7045048711652,9.4));
#3798=CARTESIAN_POINT('',(32.4,42.1393398282202,8.8));
#3799=CARTESIAN_POINT('',(32.4,61.9393398282202,8.8));
#3800=CARTESIAN_POINT('',(32.4,36.7045048711651,8.8));
#3801=CARTESIAN_POINT('',(33.6,40.9393398282202,10.));
#3802=CARTESIAN_POINT('',(33.6,40.9393398282202,10.));
#3803=CARTESIAN_POINT('',(33.6,61.9393398282202,10.));
#3804=CARTESIAN_POINT('',(33.6,36.7045048711652,10.));
#3805=CARTESIAN_POINT('',(32.4,61.9393398282202,8.8));
#3806=CARTESIAN_POINT('Origin',(31.,61.9393398282202,9.4));
#3807=CARTESIAN_POINT('',(31.,64.5393398282202,10.));
#3808=CARTESIAN_POINT('Origin',(31.,61.9393398282202,10.));
#3809=CARTESIAN_POINT('',(31.,63.3393398282202,8.8));
#3810=CARTESIAN_POINT('',(31.,63.3393398282202,8.8));
#3811=CARTESIAN_POINT('Origin',(31.,61.9393398282202,8.8));
#3812=CARTESIAN_POINT('Origin',(24.7,63.9393398282202,9.4));
#3813=CARTESIAN_POINT('',(18.,64.5393398282202,10.));
#3814=CARTESIAN_POINT('',(24.7,64.5393398282202,10.));
#3815=CARTESIAN_POINT('',(19.2,63.3393398282202,8.8));
#3816=CARTESIAN_POINT('',(19.2,63.3393398282202,8.8));
#3817=CARTESIAN_POINT('',(24.7,63.3393398282202,8.8));
#3818=CARTESIAN_POINT('Origin',(33.,41.5393398282202,10.));
#3819=CARTESIAN_POINT('',(33.6,40.9393398282202,0.));
#3820=CARTESIAN_POINT('',(33.6,40.9393398282202,10.));
#3821=CARTESIAN_POINT('',(32.4,42.1393398282202,0.));
#3822=CARTESIAN_POINT('',(32.4,42.1393398282202,10.));
#3823=CARTESIAN_POINT('',(31.2674174785275,43.2719223496927,0.));
#3824=CARTESIAN_POINT('Origin',(18.6,63.9393398282202,10.));
#3825=CARTESIAN_POINT('',(19.2,63.3393398282202,0.));
#3826=CARTESIAN_POINT('',(19.2,63.3393398282202,10.));
#3827=CARTESIAN_POINT('',(18.,64.5393398282202,0.));
#3828=CARTESIAN_POINT('',(18.,64.5393398282202,10.));
#3829=CARTESIAN_POINT('',(26.0674174785275,56.4719223496926,0.));
#3830=CARTESIAN_POINT('Origin',(34.,40.9393398282202,10.));
#3831=CARTESIAN_POINT('',(34.,40.9393398282202,0.));
#3832=CARTESIAN_POINT('',(32.4,40.9393398282202,0.));
#3833=CARTESIAN_POINT('',(34.,40.9393398282202,10.));
#3834=CARTESIAN_POINT('',(34.,40.9393398282202,5.));
#3835=CARTESIAN_POINT('',(25.5,40.9393398282202,10.));
#3836=CARTESIAN_POINT('Origin',(17.,32.4696699141101,10.));
#3837=CARTESIAN_POINT('',(34.,62.9393398282202,10.));
#3838=CARTESIAN_POINT('',(34.,64.9393398282202,10.));
#3839=CARTESIAN_POINT('',(32.,64.9393398282202,10.));
#3840=CARTESIAN_POINT('Origin',(32.,62.9393398282202,10.));
#3841=CARTESIAN_POINT('',(18.,64.9393398282202,10.));
#3842=CARTESIAN_POINT('',(-2.20003089356835E-14,64.9393398282202,10.));
#3843=CARTESIAN_POINT('',(18.,47.9045048711651,10.));
#3844=CARTESIAN_POINT('Origin',(18.,63.3393398282202,10.));
#3845=CARTESIAN_POINT('',(18.,64.9393398282202,0.));
#3846=CARTESIAN_POINT('',(18.,64.9393398282202,5.));
#3847=CARTESIAN_POINT('',(18.,64.9393398282202,0.));
#3848=CARTESIAN_POINT('Origin',(32.,62.9393398282202,0.));
#3849=CARTESIAN_POINT('',(32.,64.9393398282202,-4.));
#3850=CARTESIAN_POINT('',(34.,62.9393398282202,-4.));
#3851=CARTESIAN_POINT('Origin',(32.,62.9393398282202,-4.));
#3852=CARTESIAN_POINT('',(32.,64.9393398282202,0.));
#3853=CARTESIAN_POINT('',(34.,62.9393398282202,0.));
#3854=CARTESIAN_POINT('Origin',(31.,61.9393398282202,10.));
#3855=CARTESIAN_POINT('',(31.,63.3393398282202,0.));
#3856=CARTESIAN_POINT('',(31.,63.3393398282202,10.));
#3857=CARTESIAN_POINT('',(32.4,61.9393398282202,0.));
#3858=CARTESIAN_POINT('Origin',(31.,61.9393398282202,0.));
#3859=CARTESIAN_POINT('',(32.4,61.9393398282202,10.));
#3860=CARTESIAN_POINT('Origin',(32.4,63.3393398282202,10.));
#3861=CARTESIAN_POINT('',(18.,63.3393398282202,0.));
#3862=CARTESIAN_POINT('Origin',(10.3999999999999,61.7393398282202,7.8));
#3863=CARTESIAN_POINT('',(9.99999999999993,64.9393398282202,8.2));
#3864=CARTESIAN_POINT('',(10.7999999999999,64.9393398282202,7.4));
#3865=CARTESIAN_POINT('',(9.74999999999994,64.9393398282202,8.44999999999999));
#3866=CARTESIAN_POINT('',(9.99999999999993,62.9393398282202,8.2));
#3867=CARTESIAN_POINT('',(9.99999999999993,61.7393398282202,8.2));
#3868=CARTESIAN_POINT('',(10.7999999999999,62.9393398282202,7.4));
#3869=CARTESIAN_POINT('',(10.7999999999999,62.9393398282202,7.4));
#3870=CARTESIAN_POINT('',(10.7999999999999,61.7393398282202,7.4));
#3871=CARTESIAN_POINT('Origin',(9.99999999999996,47.9393398282201,7.8));
#3872=CARTESIAN_POINT('',(7.99999999999996,47.9393398282201,8.2));
#3873=CARTESIAN_POINT('Origin',(9.99999999999996,47.9393398282201,8.2));
#3874=CARTESIAN_POINT('',(7.19999999999996,47.9393398282201,7.4));
#3875=CARTESIAN_POINT('',(7.59999999999996,47.9393398282201,7.8));
#3876=CARTESIAN_POINT('',(12.8,47.9393398282201,7.4));
#3877=CARTESIAN_POINT('Origin',(9.99999999999996,47.9393398282201,7.4));
#3878=CARTESIAN_POINT('Origin',(9.99999999999996,47.9393398282201,7.4));
#3879=CARTESIAN_POINT('Origin',(9.99999999999996,47.9393398282201,0.));
#3880=CARTESIAN_POINT('',(12.8,47.9393398282201,1.2));
#3881=CARTESIAN_POINT('',(12.8,47.9393398282201,0.));
#3882=CARTESIAN_POINT('',(7.19999999999996,47.9393398282201,1.2));
#3883=CARTESIAN_POINT('Origin',(9.99999999999996,47.9393398282201,1.2));
#3884=CARTESIAN_POINT('Origin',(9.99999999999996,47.9393398282201,1.2));
#3885=CARTESIAN_POINT('Origin',(9.99999999999996,47.9393398282201,8.2));
#3886=CARTESIAN_POINT('Origin',(9.99999999999998,19.9393398282201,7.8));
#3887=CARTESIAN_POINT('',(7.99999999999998,19.9393398282201,8.2));
#3888=CARTESIAN_POINT('Origin',(9.99999999999998,19.9393398282201,8.2));
#3889=CARTESIAN_POINT('',(7.19999999999998,19.9393398282201,7.4));
#3890=CARTESIAN_POINT('',(7.59999999999998,19.9393398282201,7.8));
#3891=CARTESIAN_POINT('',(12.8,19.9393398282202,7.4));
#3892=CARTESIAN_POINT('Origin',(9.99999999999998,19.9393398282201,7.4));
#3893=CARTESIAN_POINT('Origin',(9.99999999999998,19.9393398282201,7.4));
#3894=CARTESIAN_POINT('Origin',(9.99999999999998,19.9393398282201,0.));
#3895=CARTESIAN_POINT('',(12.8,19.9393398282202,1.2));
#3896=CARTESIAN_POINT('',(12.8,19.9393398282202,0.));
#3897=CARTESIAN_POINT('',(7.19999999999998,19.9393398282201,1.2));
#3898=CARTESIAN_POINT('Origin',(9.99999999999998,19.9393398282201,1.2));
#3899=CARTESIAN_POINT('Origin',(9.99999999999998,19.9393398282201,1.2));
#3900=CARTESIAN_POINT('Origin',(9.99999999999998,19.9393398282201,8.2));
#3901=CARTESIAN_POINT('Origin',(25.9999999999573,-7.96273054847585E-12,
11.6));
#3902=CARTESIAN_POINT('',(27.9999999999413,-1.36607872287841E-11,12.));
#3903=CARTESIAN_POINT('Origin',(25.9999999999573,-7.96273054847585E-12,
12.));
#3904=CARTESIAN_POINT('',(28.7999999999413,-1.59400099009256E-11,11.2));
#3905=CARTESIAN_POINT('',(28.3999999999413,-1.48003985648548E-11,11.6));
#3906=CARTESIAN_POINT('Origin',(25.9999999999573,-7.96273054847585E-12,
11.2));
#3907=CARTESIAN_POINT('Origin',(25.9999999999573,1.39999999998804,12.));
#3908=CARTESIAN_POINT('Origin',(24.9999999999627,29.3393398282122,11.6));
#3909=CARTESIAN_POINT('',(22.9999999999627,29.3393398282122,12.));
#3910=CARTESIAN_POINT('Origin',(24.9999999999627,29.3393398282122,12.));
#3911=CARTESIAN_POINT('',(22.1999999999627,29.3393398282122,11.2));
#3912=CARTESIAN_POINT('',(22.5999999999627,29.3393398282122,11.6));
#3913=CARTESIAN_POINT('',(27.7999999999627,29.3393398282122,11.2));
#3914=CARTESIAN_POINT('Origin',(24.9999999999627,29.3393398282122,11.2));
#3915=CARTESIAN_POINT('Origin',(24.9999999999627,29.3393398282122,11.2));
#3916=CARTESIAN_POINT('Origin',(24.9999999999627,29.3393398282122,0.));
#3917=CARTESIAN_POINT('',(27.7999999999627,29.3393398282122,1.2));
#3918=CARTESIAN_POINT('',(27.7999999999627,29.3393398282122,0.));
#3919=CARTESIAN_POINT('',(22.1999999999627,29.3393398282122,1.2));
#3920=CARTESIAN_POINT('Origin',(24.9999999999627,29.3393398282122,1.2));
#3921=CARTESIAN_POINT('Origin',(24.9999999999627,29.3393398282122,1.2));
#3922=CARTESIAN_POINT('Origin',(24.9999999999627,29.3393398282122,12.));
#3923=CARTESIAN_POINT('Origin',(11.3999999999999,48.7045048711651,0.6));
#3924=CARTESIAN_POINT('',(10.7999999999999,64.9393398282202,1.2));
#3925=CARTESIAN_POINT('',(11.9999999999999,64.9393398282202,0.));
#3926=CARTESIAN_POINT('',(8.69999999999994,64.9393398282202,3.29999999999999));
#3927=CARTESIAN_POINT('',(10.7999999999999,62.9393398282202,1.2));
#3928=CARTESIAN_POINT('',(10.7999999999999,48.7045048711651,1.2));
#3929=CARTESIAN_POINT('',(11.9999999999999,62.9393398282202,0.));
#3930=CARTESIAN_POINT('',(10.7999999999999,62.9393398282202,1.2));
#3931=CARTESIAN_POINT('',(11.9999999999999,48.7045048711651,0.));
#3932=CARTESIAN_POINT('Origin',(10.7999999999999,64.9393398282202,0.));
#3933=CARTESIAN_POINT('',(10.7999999999999,62.9393398282202,0.));
#3934=CARTESIAN_POINT('',(10.7999999999999,64.9393398282202,0.));
#3935=CARTESIAN_POINT('Origin',(9.99999999999996,47.9393398282201,0.6));
#3936=CARTESIAN_POINT('',(5.99999999999996,47.9393398282201,0.));
#3937=CARTESIAN_POINT('Origin',(9.99999999999996,47.9393398282201,0.));
#3938=CARTESIAN_POINT('',(6.59999999999996,47.9393398282201,0.6));
#3939=CARTESIAN_POINT('Origin',(25.9999999999573,-7.96273054847585E-12,
0.6));
#3940=CARTESIAN_POINT('',(29.9999999999493,-1.93578641917212E-11,-7.96626653531973E-12));
#3941=CARTESIAN_POINT('Origin',(25.9999999999573,7.9690987118314E-12,0.));
#3942=CARTESIAN_POINT('',(28.7999999999413,-1.5939324098718E-11,1.2));
#3943=CARTESIAN_POINT('',(29.3999999999413,-1.76485941452083E-11,0.6));
#3944=CARTESIAN_POINT('Origin',(25.9999999999573,-7.96273054847585E-12,
1.2));
#3945=CARTESIAN_POINT('Origin',(25.9999999999573,-7.96273054847585E-12,
0.));
#3946=CARTESIAN_POINT('',(28.7999999999413,-1.59400099009256E-11,0.));
#3947=CARTESIAN_POINT('Origin',(9.99999999999998,19.9393398282201,0.6));
#3948=CARTESIAN_POINT('',(5.99999999999998,19.9393398282201,0.));
#3949=CARTESIAN_POINT('Origin',(9.99999999999998,19.9393398282201,0.));
#3950=CARTESIAN_POINT('',(6.59999999999998,19.9393398282201,0.6));
#3951=CARTESIAN_POINT('Origin',(24.9999999999627,29.3393398282122,0.6));
#3952=CARTESIAN_POINT('',(20.9999999999627,29.3393398282122,0.));
#3953=CARTESIAN_POINT('Origin',(24.9999999999627,29.3393398282122,0.));
#3954=CARTESIAN_POINT('',(21.5999999999627,29.3393398282122,0.6));
#3955=CARTESIAN_POINT('Origin',(32.4,40.9393398282202,10.));
#3956=CARTESIAN_POINT('',(32.4,63.3393398282202,0.));
#3957=CARTESIAN_POINT('Origin',(34.,64.9393398282202,0.));
#3958=CARTESIAN_POINT('',(34.,48.7045048711651,0.));
#3959=CARTESIAN_POINT('',(34.,64.9393398282202,-4.));
#3960=CARTESIAN_POINT('Origin',(-33.,36.7045048711651,9.4));
#3961=CARTESIAN_POINT('',(-32.4,42.1393398282202,8.8));
#3962=CARTESIAN_POINT('',(-32.4,61.9393398282202,8.8));
#3963=CARTESIAN_POINT('',(-32.4,36.7045048711651,8.8));
#3964=CARTESIAN_POINT('',(-33.6,61.9393398282202,10.));
#3965=CARTESIAN_POINT('',(-32.4,61.9393398282202,8.8));
#3966=CARTESIAN_POINT('',(-33.6,40.9393398282202,10.));
#3967=CARTESIAN_POINT('',(-33.6,36.7045048711651,10.));
#3968=CARTESIAN_POINT('',(-33.6,40.9393398282202,10.));
#3969=CARTESIAN_POINT('Origin',(-31.,61.9393398282202,9.4));
#3970=CARTESIAN_POINT('',(-31.,63.3393398282202,8.8));
#3971=CARTESIAN_POINT('Origin',(-31.,61.9393398282202,8.8));
#3972=CARTESIAN_POINT('',(-31.,64.5393398282202,10.));
#3973=CARTESIAN_POINT('',(-31.,63.3393398282202,8.8));
#3974=CARTESIAN_POINT('Origin',(-31.,61.9393398282202,10.));
#3975=CARTESIAN_POINT('Origin',(-24.7,63.9393398282202,9.4));
#3976=CARTESIAN_POINT('',(-18.,64.5393398282202,10.));
#3977=CARTESIAN_POINT('',(-24.7,64.5393398282202,10.));
#3978=CARTESIAN_POINT('',(-19.2,63.3393398282202,8.8));
#3979=CARTESIAN_POINT('',(-24.7,63.3393398282202,8.8));
#3980=CARTESIAN_POINT('',(-19.2,63.3393398282202,8.8));
#3981=CARTESIAN_POINT('Origin',(-33.,41.5393398282202,10.));
#3982=CARTESIAN_POINT('',(-33.6,40.9393398282202,0.));
#3983=CARTESIAN_POINT('',(-33.6,40.9393398282202,10.));
#3984=CARTESIAN_POINT('',(-32.4,42.1393398282202,0.));
#3985=CARTESIAN_POINT('',(-31.2674174785275,43.2719223496927,0.));
#3986=CARTESIAN_POINT('',(-32.4,42.1393398282202,10.));
#3987=CARTESIAN_POINT('Origin',(-18.6,63.9393398282202,10.));
#3988=CARTESIAN_POINT('',(-19.2,63.3393398282202,0.));
#3989=CARTESIAN_POINT('',(-19.2,63.3393398282202,10.));
#3990=CARTESIAN_POINT('',(-18.,64.5393398282202,0.));
#3991=CARTESIAN_POINT('',(-26.0674174785275,56.4719223496926,0.));
#3992=CARTESIAN_POINT('',(-18.,64.5393398282202,10.));
#3993=CARTESIAN_POINT('Origin',(-34.,40.9393398282202,10.));
#3994=CARTESIAN_POINT('',(-34.,40.9393398282202,10.));
#3995=CARTESIAN_POINT('',(-25.5,40.9393398282202,10.));
#3996=CARTESIAN_POINT('',(-34.,40.9393398282202,0.));
#3997=CARTESIAN_POINT('',(-34.,40.9393398282202,5.));
#3998=CARTESIAN_POINT('',(-32.4,40.9393398282202,0.));
#3999=CARTESIAN_POINT('Origin',(-17.,32.4696699141101,10.));
#4000=CARTESIAN_POINT('',(-18.,64.9393398282202,10.));
#4001=CARTESIAN_POINT('',(-18.,47.9045048711651,10.));
#4002=CARTESIAN_POINT('',(-32.,64.9393398282202,10.));
#4003=CARTESIAN_POINT('',(-1.77635683940025E-14,64.9393398282202,10.));
#4004=CARTESIAN_POINT('',(-34.,62.9393398282202,10.));
#4005=CARTESIAN_POINT('Origin',(-32.,62.9393398282202,10.));
#4006=CARTESIAN_POINT('',(-34.,64.9393398282202,10.));
#4007=CARTESIAN_POINT('Origin',(-18.,63.3393398282202,10.));
#4008=CARTESIAN_POINT('',(-18.,64.9393398282202,0.));
#4009=CARTESIAN_POINT('',(-18.,64.9393398282202,0.));
#4010=CARTESIAN_POINT('',(-18.,64.9393398282202,5.));
#4011=CARTESIAN_POINT('Origin',(-32.,62.9393398282202,0.));
#4012=CARTESIAN_POINT('',(-32.,64.9393398282202,-4.));
#4013=CARTESIAN_POINT('',(-34.,62.9393398282202,-4.));
#4014=CARTESIAN_POINT('Origin',(-32.,62.9393398282202,-4.));
#4015=CARTESIAN_POINT('',(-34.,62.9393398282202,0.));
#4016=CARTESIAN_POINT('',(-32.,64.9393398282202,0.));
#4017=CARTESIAN_POINT('Origin',(-17.,32.4696699141101,-4.));
#4018=CARTESIAN_POINT('',(-1.77635683940025E-14,64.9393398282202,-4.));
#4019=CARTESIAN_POINT('',(-34.,-64.9393398282202,-4.));
#4020=CARTESIAN_POINT('Origin',(-1.9881938664843E-14,64.9393398282202,0.));
#4021=CARTESIAN_POINT('',(-12.,64.9393398282202,0.));
#4022=CARTESIAN_POINT('',(-8.50000000000001,64.9393398282202,0.));
#4023=CARTESIAN_POINT('',(-10.8,64.9393398282202,1.2));
#4024=CARTESIAN_POINT('',(-8.69999999999998,64.9393398282202,3.29999999999999));
#4025=CARTESIAN_POINT('',(-10.8,64.9393398282202,7.4));
#4026=CARTESIAN_POINT('',(-10.8,64.9393398282202,0.));
#4027=CARTESIAN_POINT('',(-9.99999999999997,64.9393398282202,8.2));
#4028=CARTESIAN_POINT('',(-9.74999999999998,64.9393398282202,8.44999999999999));
#4029=CARTESIAN_POINT('',(-3.9763877329686E-14,64.9393398282202,8.2));
#4030=CARTESIAN_POINT('',(8.49999999999997,64.9393398282202,0.));
#4031=CARTESIAN_POINT('Origin',(-31.,61.9393398282202,10.));
#4032=CARTESIAN_POINT('',(-32.4,61.9393398282202,0.));
#4033=CARTESIAN_POINT('',(-32.4,61.9393398282202,10.));
#4034=CARTESIAN_POINT('',(-31.,63.3393398282202,0.));
#4035=CARTESIAN_POINT('Origin',(-31.,61.9393398282202,0.));
#4036=CARTESIAN_POINT('',(-31.,63.3393398282202,10.));
#4037=CARTESIAN_POINT('Origin',(-32.4,63.3393398282202,10.));
#4038=CARTESIAN_POINT('',(-18.,63.3393398282202,0.));
#4039=CARTESIAN_POINT('Origin',(-10.4,61.7393398282202,7.8));
#4040=CARTESIAN_POINT('',(-10.8,62.9393398282202,7.4));
#4041=CARTESIAN_POINT('',(-10.8,61.7393398282202,7.4));
#4042=CARTESIAN_POINT('',(-9.99999999999997,62.9393398282202,8.2));
#4043=CARTESIAN_POINT('',(-10.8,62.9393398282202,7.4));
#4044=CARTESIAN_POINT('',(-9.99999999999997,61.7393398282202,8.2));
#4045=CARTESIAN_POINT('Origin',(2.69774613713757E-14,62.9393398282202,7.8));
#4046=CARTESIAN_POINT('Origin',(-6.55166919019143E-14,62.9393398282202,
8.2));
#4047=CARTESIAN_POINT('Origin',(-6.55166919019143E-14,62.9393398282202,
7.4));
#4048=CARTESIAN_POINT('Origin',(-5.39999999999999,58.5393398282202,8.2));
#4049=CARTESIAN_POINT('Origin',(-9.99999999999999,47.9393398282201,7.8));
#4050=CARTESIAN_POINT('',(-7.99999999999999,47.9393398282201,8.2));
#4051=CARTESIAN_POINT('Origin',(-9.99999999999999,47.9393398282201,8.2));
#4052=CARTESIAN_POINT('',(-7.19999999999999,47.9393398282201,7.4));
#4053=CARTESIAN_POINT('',(-7.59999999999999,47.9393398282201,7.8));
#4054=CARTESIAN_POINT('',(-12.8,47.9393398282201,7.4));
#4055=CARTESIAN_POINT('Origin',(-9.99999999999999,47.9393398282201,7.4));
#4056=CARTESIAN_POINT('Origin',(-9.99999999999999,47.9393398282201,7.4));
#4057=CARTESIAN_POINT('Origin',(-9.99999999999999,47.9393398282201,0.));
#4058=CARTESIAN_POINT('',(-12.8,47.9393398282201,1.2));
#4059=CARTESIAN_POINT('',(-12.8,47.9393398282201,0.));
#4060=CARTESIAN_POINT('',(-7.19999999999999,47.9393398282201,1.2));
#4061=CARTESIAN_POINT('Origin',(-9.99999999999999,47.9393398282201,1.2));
#4062=CARTESIAN_POINT('Origin',(-9.99999999999999,47.9393398282201,1.2));
#4063=CARTESIAN_POINT('Origin',(-9.99999999999999,47.9393398282201,8.2));
#4064=CARTESIAN_POINT('Origin',(1.45472963600297E-14,33.9393398282201,7.8));
#4065=CARTESIAN_POINT('',(0.,31.9393398282201,8.2));
#4066=CARTESIAN_POINT('Origin',(1.45472963600297E-14,33.9393398282201,8.2));
#4067=CARTESIAN_POINT('',(0.,31.1393398282201,7.4));
#4068=CARTESIAN_POINT('',(2.73103227575649E-14,31.5393398282201,7.8));
#4069=CARTESIAN_POINT('Origin',(1.45472963600297E-14,33.9393398282201,7.4));
#4070=CARTESIAN_POINT('Origin',(-1.39999999999999,33.9393398282201,8.2));
#4071=CARTESIAN_POINT('Origin',(-9.99999999999999,19.9393398282201,7.8));
#4072=CARTESIAN_POINT('',(-7.99999999999999,19.9393398282201,8.2));
#4073=CARTESIAN_POINT('Origin',(-9.99999999999999,19.9393398282201,8.2));
#4074=CARTESIAN_POINT('',(-7.19999999999999,19.9393398282201,7.4));
#4075=CARTESIAN_POINT('',(-7.59999999999999,19.9393398282201,7.8));
#4076=CARTESIAN_POINT('',(-12.8,19.9393398282201,7.4));
#4077=CARTESIAN_POINT('Origin',(-9.99999999999999,19.9393398282201,7.4));
#4078=CARTESIAN_POINT('Origin',(-9.99999999999999,19.9393398282201,7.4));
#4079=CARTESIAN_POINT('Origin',(-9.99999999999999,19.9393398282201,0.));
#4080=CARTESIAN_POINT('',(-12.8,19.9393398282201,1.2));
#4081=CARTESIAN_POINT('',(-12.8,19.9393398282201,0.));
#4082=CARTESIAN_POINT('',(-7.19999999999999,19.9393398282201,1.2));
#4083=CARTESIAN_POINT('Origin',(-9.99999999999999,19.9393398282201,1.2));
#4084=CARTESIAN_POINT('Origin',(-9.99999999999999,19.9393398282201,1.2));
#4085=CARTESIAN_POINT('Origin',(-9.99999999999999,19.9393398282201,8.2));
#4086=CARTESIAN_POINT('Origin',(-25.9999999999573,-7.97865095686474E-12,
11.6));
#4087=CARTESIAN_POINT('',(-27.9999999999333,-1.36779322839494E-11,12.000000000008));
#4088=CARTESIAN_POINT('Origin',(-25.9999999999573,7.97228279350918E-12,
12.));
#4089=CARTESIAN_POINT('',(-28.7999999999493,-1.5957644814856E-11,11.199999999992));
#4090=CARTESIAN_POINT('',(-28.3999999999413,-1.48177885494027E-11,11.6));
#4091=CARTESIAN_POINT('Origin',(-25.9999999999573,7.97228279350918E-12,
11.2));
#4092=CARTESIAN_POINT('Origin',(-25.9999999999573,1.39999999998803,12.));
#4093=CARTESIAN_POINT('Origin',(-24.9999999999627,29.3393398282122,11.6));
#4094=CARTESIAN_POINT('',(-22.9999999999627,29.3393398282122,12.));
#4095=CARTESIAN_POINT('Origin',(-24.9999999999627,29.3393398282122,12.));
#4096=CARTESIAN_POINT('',(-22.1999999999627,29.3393398282122,11.2));
#4097=CARTESIAN_POINT('',(-22.5999999999627,29.3393398282122,11.6));
#4098=CARTESIAN_POINT('',(-27.7999999999627,29.3393398282122,11.2));
#4099=CARTESIAN_POINT('Origin',(-24.9999999999627,29.3393398282122,11.2));
#4100=CARTESIAN_POINT('Origin',(-24.9999999999627,29.3393398282122,11.2));
#4101=CARTESIAN_POINT('Origin',(-24.9999999999627,29.3393398282122,0.));
#4102=CARTESIAN_POINT('',(-27.7999999999627,29.3393398282122,1.2));
#4103=CARTESIAN_POINT('',(-27.7999999999627,29.3393398282122,0.));
#4104=CARTESIAN_POINT('',(-22.1999999999627,29.3393398282122,1.2));
#4105=CARTESIAN_POINT('Origin',(-24.9999999999627,29.3393398282122,1.2));
#4106=CARTESIAN_POINT('Origin',(-24.9999999999627,29.3393398282122,1.2));
#4107=CARTESIAN_POINT('Origin',(-24.9999999999627,29.3393398282122,12.));
#4108=CARTESIAN_POINT('Origin',(1.45472963600297E-14,33.9393398282201,0.6));
#4109=CARTESIAN_POINT('',(-8.63668660459354E-15,29.9393398282201,0.));
#4110=CARTESIAN_POINT('Origin',(1.45472963600297E-14,33.9393398282201,0.));
#4111=CARTESIAN_POINT('',(0.,31.1393398282201,1.2));
#4112=CARTESIAN_POINT('',(3.17954905997843E-14,30.5393398282201,0.6));
#4113=CARTESIAN_POINT('Origin',(1.45472963600297E-14,33.9393398282201,1.2));
#4114=CARTESIAN_POINT('Origin',(1.45472963600297E-14,33.9393398282201,0.));
#4115=CARTESIAN_POINT('',(2.94374938238207E-14,31.1393398282201,0.));
#4116=CARTESIAN_POINT('Origin',(2.69774613713757E-14,62.9393398282202,0.6));
#4117=CARTESIAN_POINT('',(-10.8,62.9393398282202,1.2));
#4118=CARTESIAN_POINT('Origin',(-6.55166919019143E-14,62.9393398282202,
1.2));
#4119=CARTESIAN_POINT('',(-12.,62.9393398282202,0.));
#4120=CARTESIAN_POINT('',(-10.8,62.9393398282202,1.2));
#4121=CARTESIAN_POINT('Origin',(2.69774613713757E-14,62.9393398282202,0.));
#4122=CARTESIAN_POINT('Origin',(-11.4,48.7045048711651,0.6));
#4123=CARTESIAN_POINT('',(-12.,48.7045048711651,0.));
#4124=CARTESIAN_POINT('',(-10.8,48.7045048711651,1.2));
#4125=CARTESIAN_POINT('Origin',(-10.8,64.9393398282202,0.));
#4126=CARTESIAN_POINT('',(-10.8,62.9393398282202,0.));
#4127=CARTESIAN_POINT('Origin',(2.69774613713757E-14,62.9393398282202,0.));
#4128=CARTESIAN_POINT('Origin',(-9.99999999999999,47.9393398282201,0.6));
#4129=CARTESIAN_POINT('',(-5.99999999999999,47.9393398282201,0.));
#4130=CARTESIAN_POINT('Origin',(-9.99999999999999,47.9393398282201,0.));
#4131=CARTESIAN_POINT('',(-6.59999999999999,47.9393398282201,0.6));
#4132=CARTESIAN_POINT('Origin',(-17.,32.4696699141101,0.));
#4133=CARTESIAN_POINT('',(-32.4,63.3393398282202,0.));
#4134=CARTESIAN_POINT('',(-34.,-48.7045048711651,0.));
#4135=CARTESIAN_POINT('',(-29.9999999999413,-1.93762338936856E-11,-2.35922392732846E-15));
#4136=CARTESIAN_POINT('Origin',(-25.9999999999573,-7.97865095686474E-12,
0.));
#4137=CARTESIAN_POINT('',(-5.99999999999999,19.9393398282201,0.));
#4138=CARTESIAN_POINT('Origin',(-9.99999999999999,19.9393398282201,0.));
#4139=CARTESIAN_POINT('',(-20.9999999999627,29.3393398282122,0.));
#4140=CARTESIAN_POINT('Origin',(-24.9999999999627,29.3393398282122,0.));
#4141=CARTESIAN_POINT('Origin',(-25.9999999999573,-7.97865095686474E-12,
0.6));
#4142=CARTESIAN_POINT('',(-28.7999999999333,-1.5956959012603E-11,1.20000000000798));
#4143=CARTESIAN_POINT('',(-29.3999999999413,-1.76665964531557E-11,0.6));
#4144=CARTESIAN_POINT('Origin',(-25.9999999999573,7.97228279350918E-12,
1.2));
#4145=CARTESIAN_POINT('Origin',(-25.9999999999573,-7.97865095686474E-12,
0.));
#4146=CARTESIAN_POINT('',(-28.7999999999413,-1.59576448148332E-11,0.));
#4147=CARTESIAN_POINT('Origin',(-9.99999999999999,19.9393398282201,0.6));
#4148=CARTESIAN_POINT('',(-6.59999999999999,19.9393398282201,0.6));
#4149=CARTESIAN_POINT('Origin',(-24.9999999999627,29.3393398282122,0.6));
#4150=CARTESIAN_POINT('',(-21.5999999999627,29.3393398282122,0.6));
#4151=CARTESIAN_POINT('Origin',(-32.4,40.9393398282202,10.));
#4152=CARTESIAN_POINT('Origin',(-34.,64.9393398282202,0.));
#4153=CARTESIAN_POINT('polyline point',(0.,0.,0.));
#4154=CARTESIAN_POINT('polyline point',(-34.,-4.163799117101E-15,0.));
#4155=CARTESIAN_POINT('polyline point',(-34.,-4.163799117101E-15,0.));
#4156=CARTESIAN_POINT('polyline point',(-34.,64.9393398282202,0.));
#4157=CARTESIAN_POINT('polyline point',(-34.,64.9393398282202,0.));
#4158=CARTESIAN_POINT('polyline point',(-1.9881938664843E-14,64.9393398282202,
0.));
#4159=CARTESIAN_POINT('polyline point',(-1.9881938664843E-14,64.9393398282202,
0.));
#4160=CARTESIAN_POINT('polyline point',(0.,0.,0.));
#4161=CARTESIAN_POINT('polyline point',(0.,0.,10.));
#4162=CARTESIAN_POINT('polyline point',(-32.4,-3.96785562923742E-15,10.));
#4163=CARTESIAN_POINT('polyline point',(-32.4,40.9393398282202,10.));
#4164=CARTESIAN_POINT('polyline point',(-32.4,63.3393398282202,10.));
#4165=CARTESIAN_POINT('polyline point',(-32.4,63.3393398282202,10.));
#4166=CARTESIAN_POINT('polyline point',(-18.,63.3393398282202,10.));
#4167=CARTESIAN_POINT('polyline point',(-1.93920799451841E-14,63.3393398282202,
10.));
#4168=CARTESIAN_POINT('polyline point',(0.,0.,10.));
#4169=CARTESIAN_POINT('polyline point',(-18.,63.3393398282202,10.));
#4170=CARTESIAN_POINT('polyline point',(-18.,64.9393398282202,10.));
#4171=CARTESIAN_POINT('polyline point',(-18.,64.9393398282202,10.));
#4172=CARTESIAN_POINT('polyline point',(-1.93920799451841E-14,64.9393398282202,
10.));
#4173=CARTESIAN_POINT('polyline point',(-1.93920799451841E-14,64.9393398282202,
10.));
#4174=CARTESIAN_POINT('polyline point',(-1.93920799451841E-14,63.3393398282202,
10.));
#4175=CARTESIAN_POINT('polyline point',(-34.,0.,10.));
#4176=CARTESIAN_POINT('polyline point',(-32.4,-4.163799117101E-15,10.));
#4177=CARTESIAN_POINT('polyline point',(-32.4,40.9393398282202,10.));
#4178=CARTESIAN_POINT('polyline point',(-34.,40.9393398282202,10.));
#4179=CARTESIAN_POINT('polyline point',(-34.,40.9393398282202,10.));
#4180=CARTESIAN_POINT('polyline point',(-34.,0.,10.));
#4181=CARTESIAN_POINT('',(-32.4,-3.96785562923742E-15,10.));
#4182=CARTESIAN_POINT('Origin',(2.69774613713757E-14,62.9393398282202,0.));
#4183=CARTESIAN_POINT('',(-10.8,62.9393398282202,0.));
#4184=CARTESIAN_POINT('',(2.49935335567569E-14,52.1393398282202,0.));
#4185=CARTESIAN_POINT('Origin',(-9.99999999999999,47.9393398282201,0.));
#4186=CARTESIAN_POINT('Origin',(1.45472963600297E-14,33.9393398282201,0.));
#4187=CARTESIAN_POINT('',(1.47187469119104E-14,36.7393398282201,0.));
#4188=CARTESIAN_POINT('',(1.40329447043878E-14,31.1393398282201,0.));
#4189=CARTESIAN_POINT('Origin',(-25.9999999999573,-7.97865095686474E-12,
0.));
#4190=CARTESIAN_POINT('',(-23.1999999999732,1.7771458472819E-26,0.));
#4191=CARTESIAN_POINT('',(-28.7999999999413,9.09231095510696E-16,0.));
#4192=CARTESIAN_POINT('Origin',(-24.9999999999627,29.3393398282122,0.));
#4193=CARTESIAN_POINT('Origin',(-9.99999999999999,19.9393398282201,0.));
#4194=CARTESIAN_POINT('polyline point',(-23.1999999999732,0.,0.));
#4195=CARTESIAN_POINT('polyline point',(-28.7999999999413,0.,0.));
#4196=CARTESIAN_POINT('polyline point',(0.,36.7393398282201,0.));
#4197=CARTESIAN_POINT('polyline point',(0.,31.1393398282201,0.));
#4198=CARTESIAN_POINT('polyline point',(-10.8,62.9393398282202,0.));
#4199=CARTESIAN_POINT('polyline point',(-10.8,64.9393398282202,0.));
#4200=CARTESIAN_POINT('polyline point',(-10.8,64.9393398282202,0.));
#4201=CARTESIAN_POINT('polyline point',(0.,64.9393398282202,0.));
#4202=CARTESIAN_POINT('polyline point',(0.,52.1393398282202,0.));
#4203=CARTESIAN_POINT('polyline point',(0.,64.9393398282202,0.));
#4204=CARTESIAN_POINT('Origin',(9.80776221726431,-9.80776221726431,9.80776221726431));
#4205=CARTESIAN_POINT('Origin',(-13.9055118110236,-10.,16.9875424688562));
#4206=CARTESIAN_POINT('',(0.,0.,0.));
#4207=CARTESIAN_POINT('Origin',(-2.61331282407732E-14,-117.693146607172,
0.));
#4208=CARTESIAN_POINT('Origin',(-13.9055118110236,-10.,117.693146607172));
#4209=CARTESIAN_POINT('',(0.,0.,0.));
#4210=CARTESIAN_POINT('Origin',(-2.61331282407732E-14,0.,117.693146607172));
#4211=CARTESIAN_POINT('Origin',(-13.9055118110236,-10.,117.693146607172));
#4212=CARTESIAN_POINT('',(0.,0.,0.));
#4213=CARTESIAN_POINT('Origin',(117.693146607172,0.,0.));
#4214=CARTESIAN_POINT('Origin',(-13.9055118110236,-10.,117.693146607172));
#4215=CARTESIAN_POINT('',(0.,0.,0.));
#4216=CARTESIAN_POINT('Origin',(0.,0.,0.));
#4217=CARTESIAN_POINT('Origin',(0.,0.,0.));
#4218=CARTESIAN_POINT('Origin',(0.,0.,0.));
#4219=CARTESIAN_POINT('Origin',(0.,0.,0.));
#4220=CARTESIAN_POINT('Origin',(0.,0.,0.));
#4221=UNCERTAINTY_MEASURE_WITH_UNIT(LENGTH_MEASURE(0.01),#4225,
'DISTANCE_ACCURACY_VALUE',
'Maximum model space distance between geometric entities at asserted c
onnectivities');
#4222=UNCERTAINTY_MEASURE_WITH_UNIT(LENGTH_MEASURE(0.01),#4225,
'DISTANCE_ACCURACY_VALUE',
'Maximum model space distance between geometric entities at asserted c
onnectivities');
#4223=(
GEOMETRIC_REPRESENTATION_CONTEXT(3)
GLOBAL_UNCERTAINTY_ASSIGNED_CONTEXT((#4221))
GLOBAL_UNIT_ASSIGNED_CONTEXT((#4225,#4227,#4228))
REPRESENTATION_CONTEXT('','3D')
);
#4224=(
GEOMETRIC_REPRESENTATION_CONTEXT(3)
GLOBAL_UNCERTAINTY_ASSIGNED_CONTEXT((#4222))
GLOBAL_UNIT_ASSIGNED_CONTEXT((#4225,#4227,#4228))
REPRESENTATION_CONTEXT('','3D')
);
#4225=(
LENGTH_UNIT()
NAMED_UNIT(*)
SI_UNIT(.MILLI.,.METRE.)
);
#4226=(
LENGTH_UNIT()
NAMED_UNIT(*)
SI_UNIT(.CENTI.,.METRE.)
);
#4227=(
NAMED_UNIT(*)
PLANE_ANGLE_UNIT()
SI_UNIT($,.RADIAN.)
);
#4228=(
NAMED_UNIT(*)
SI_UNIT($,.STERADIAN.)
SOLID_ANGLE_UNIT()
);
#4229=SHAPE_DEFINITION_REPRESENTATION(#4230,#4231);
#4230=PRODUCT_DEFINITION_SHAPE('',$,#4233);
#4231=SHAPE_REPRESENTATION('',(#2444,#102),#4223);
#4232=PRODUCT_DEFINITION_CONTEXT('part definition',#4237,'design');
#4233=PRODUCT_DEFINITION('ATT_Preparation_V02_Bottom',
'ATT_Preparation_V02_Bottom',#4234,#4232);
#4234=PRODUCT_DEFINITION_FORMATION('',$,#4239);
#4235=PRODUCT_RELATED_PRODUCT_CATEGORY('ATT_Preparation_V02_Bottom',
'ATT_Preparation_V02_Bottom',(#4239));
#4236=APPLICATION_PROTOCOL_DEFINITION('international standard',
'ap242_managed_model_based_3d_engineering',2011,#4237);
#4237=APPLICATION_CONTEXT('Managed model based 3d engineering');
#4238=PRODUCT_CONTEXT('part definition',#4237,'mechanical');
#4239=PRODUCT('ATT_Preparation_V02_Bottom','ATT_Preparation_V02_Bottom',
$,(#4238));
#4240=PRESENTATION_STYLE_ASSIGNMENT((#4247));
#4241=PRESENTATION_STYLE_ASSIGNMENT((#4248));
#4242=PRESENTATION_STYLE_ASSIGNMENT((NULL_STYLE(.NULL.)));
#4243=PRESENTATION_STYLE_ASSIGNMENT((NULL_STYLE(.NULL.)));
#4244=PRESENTATION_STYLE_ASSIGNMENT((NULL_STYLE(.NULL.)));
#4245=PRESENTATION_STYLE_ASSIGNMENT((NULL_STYLE(.NULL.)));
#4246=PRESENTATION_STYLE_ASSIGNMENT((NULL_STYLE(.NULL.)));
#4247=SURFACE_STYLE_USAGE(.BOTH.,#4251);
#4248=SURFACE_STYLE_USAGE(.BOTH.,#4252);
#4249=SURFACE_STYLE_RENDERING_WITH_PROPERTIES($,#4259,(#4250));
#4250=SURFACE_STYLE_TRANSPARENT(0.);
#4251=SURFACE_SIDE_STYLE('',(#4253,#4249));
#4252=SURFACE_SIDE_STYLE('',(#4254));
#4253=SURFACE_STYLE_FILL_AREA(#4255);
#4254=SURFACE_STYLE_FILL_AREA(#4256);
#4255=FILL_AREA_STYLE('',(#4257));
#4256=FILL_AREA_STYLE('',(#4258));
#4257=FILL_AREA_STYLE_COLOUR('',#4259);
#4258=FILL_AREA_STYLE_COLOUR('',#4260);
#4259=COLOUR_RGB('',0.968627450980392,0.968627450980392,0.898039215686275);
#4260=COLOUR_RGB('',0.,0.,0.);
ENDSEC;
END-ISO-10303-21;
