# Supplementary material for: Approach to Standardized Material Characterization of the Human Lumbopelvic System: Testing and Evaluation
Source: Bioengineering (Basel). 2025 Aug 11;12(8):862. doi: 10.3390/bioengineering12080862 (PMC12383908; doi:10.3390/bioengineering12080862)
Supplement: Supplementary file 1 [file bioengineering-12-00862-s001.zip › File S2 Designs and auxiliaries/Models/ATT_Preparation_V02_Top.stp]

ISO-10303-21;
HEADER;
/* Generated by software containing ST-Developer
 * from STEP Tools, Inc. (www.steptools.com) 
 */

FILE_DESCRIPTION(
/* description */ ('',
'CAx-IF Rec.Pracs.---Representation and Presentation of Product Manufa
cturing Information (PMI)---4.0---2014-10-13'),
/* implementation_level */ '2;1');

FILE_NAME(
/* name */ 
'D:\\Gebhardt\\Messeinrichtungen\\02_Zugversuch_Faszie\\Inventor_Final
\\ATT_Preparation\\ATT_Preparation_V02_Top.stp',
/* time_stamp */ '2022-08-04T13:52:48+02:00',
/* author */ ('Gebhardt, Marc'),
/* organization */ (''),
/* preprocessor_version */ 'ST-DEVELOPER v18.1',
/* originating_system */ 'Autodesk Inventor 2022',
/* authorisation */ '');

FILE_SCHEMA (('AP242_MANAGED_MODEL_BASED_3D_ENGINEERING_MIM_LF { 1 0 10303 442 1 1 4 }'));
ENDSEC;

DATA;
#10=CONSTRUCTIVE_GEOMETRY_REPRESENTATION_RELATIONSHIP('CGRR','None',#15312,
#11);
#11=CONSTRUCTIVE_GEOMETRY_REPRESENTATION('Supplemental geometry',(#45,#46,
#47,#48,#49,#50,#51),#15304);
#12=MECHANICAL_DESIGN_AND_DRAUGHTING_RELATIONSHIP('Isometrisch','',#27,
#28);
#13=MECHANICAL_DESIGN_AND_DRAUGHTING_RELATIONSHIP('Vorne','',#29,#28);
#14=MECHANICAL_DESIGN_AND_DRAUGHTING_RELATIONSHIP('Oben','',#30,#28);
#15=MECHANICAL_DESIGN_AND_DRAUGHTING_RELATIONSHIP('Rechts','',#31,#28);
#16=MAPPED_ITEM('',#21,#9510);
#17=MAPPED_ITEM('',#22,#9511);
#18=MAPPED_ITEM('',#23,#9512);
#19=MAPPED_ITEM('',#24,#9513);
#20=MAPPED_ITEM('',#25,#9514);
#21=REPRESENTATION_MAP(#9510,#26);
#22=REPRESENTATION_MAP(#9511,#15312);
#23=REPRESENTATION_MAP(#9512,#26);
#24=REPRESENTATION_MAP(#9513,#26);
#25=REPRESENTATION_MAP(#9514,#26);
#26=ADVANCED_BREP_SHAPE_REPRESENTATION('Isometrisch',(#195),#15304);
#27=DRAUGHTING_MODEL('Isometrisch',(#16,#33),#15304);
#28=DRAUGHTING_MODEL('',(#17,#9511),#15304);
#29=DRAUGHTING_MODEL('Vorne',(#18,#34),#15304);
#30=DRAUGHTING_MODEL('Oben',(#19,#35),#15304);
#31=DRAUGHTING_MODEL('Rechts',(#20,#36),#15304);
#32=MECHANICAL_DESIGN_GEOMETRIC_PRESENTATION_REPRESENTATION('',(#114,#115,
#116,#117,#118,#119,#120,#121,#122,#123,#124,#125,#126,#127,#128,#129,#130,
#131,#132,#133,#134,#135,#136,#137,#138,#139,#140,#141,#142,#143,#144,#145,
#146,#147,#148,#149,#150,#151,#152,#153,#154,#155,#156,#157,#158,#159,#160,
#161,#162,#163,#164,#165,#166,#167,#168,#169,#170,#171,#172,#173,#174,#175,
#176,#177,#178,#179,#180,#181,#182,#183,#184,#185,#186,#187,#188,#189,#190,
#191,#192,#193),#15305);
#33=CAMERA_MODEL_D3('Isometrisch',#9502,#37);
#34=CAMERA_MODEL_D3('Vorne',#9504,#38);
#35=CAMERA_MODEL_D3('Oben',#9506,#39);
#36=CAMERA_MODEL_D3('Rechts',#9508,#40);
#37=VIEW_VOLUME(.PARALLEL.,#15287,16.9875424688562,0.,.F.,0.,.F.,.F.,#41);
#38=VIEW_VOLUME(.PARALLEL.,#15290,117.693146607172,0.,.F.,0.,.F.,.F.,#42);
#39=VIEW_VOLUME(.PARALLEL.,#15293,117.693146607172,0.,.F.,0.,.F.,.F.,#43);
#40=VIEW_VOLUME(.PARALLEL.,#15296,117.693146607172,0.,.F.,0.,.F.,.F.,#44);
#41=PLANAR_BOX('view window',27.8110236220472,20.,#9503);
#42=PLANAR_BOX('view window',27.8110236220472,20.,#9505);
#43=PLANAR_BOX('view window',27.8110236220472,20.,#9507);
#44=PLANAR_BOX('view window',27.8110236220472,20.,#9509);
#45=GEOMETRIC_CURVE_SET('Skizze1',(#69,#70,#71,#72));
#46=GEOMETRIC_CURVE_SET('Skizze3',(#73,#74,#75,#76,#77,#78,#79,#80,#15160));
#47=GEOMETRIC_CURVE_SET('Skizze4',(#81,#82,#83,#84,#85,#86,#87,#88,#89,
#90,#91,#92,#15185));
#48=GEOMETRIC_CURVE_SET('Skizze5',(#93,#52,#94,#53,#95,#54,#96,#55,#56,
#97,#57,#98,#58,#99,#59,#100,#60,#101,#61,#102,#62,#103,#63,#104,#105,#64,
#106,#65,#107,#66,#108,#67,#15266));
#49=GEOMETRIC_CURVE_SET('Skizze6',(#2100,#15268));
#50=GEOMETRIC_CURVE_SET('Skizze7',(#109,#110,#111,#112,#113));
#51=GEOMETRIC_CURVE_SET('Skizze8',(#2101,#2102,#2103,#2104,#2105,#15284));
#52=TRIMMED_CURVE('',#2084,(#15189,PARAMETER_VALUE(6.28318530717432)),(#15190,
PARAMETER_VALUE(7.85398163397448)),.T.,.PARAMETER.);
#53=TRIMMED_CURVE('',#2085,(#15194,PARAMETER_VALUE(1.5707963267949)),(#15195,
PARAMETER_VALUE(3.14159265359332)),.T.,.PARAMETER.);
#54=TRIMMED_CURVE('',#2086,(#15199,PARAMETER_VALUE(3.14159265354436)),(#15200,
PARAMETER_VALUE(4.71238898038469)),.T.,.PARAMETER.);
#55=TRIMMED_CURVE('',#2087,(#15204,PARAMETER_VALUE(4.71238898038469)),(#15205,
PARAMETER_VALUE(6.28318530722328)),.T.,.PARAMETER.);
#56=TRIMMED_CURVE('',#2088,(#15207,PARAMETER_VALUE(4.71238898038469)),(#15208,
PARAMETER_VALUE(6.28318530714566)),.T.,.PARAMETER.);
#57=TRIMMED_CURVE('',#2089,(#15212,PARAMETER_VALUE(3.14159265362189)),(#15213,
PARAMETER_VALUE(4.71238898038469)),.T.,.PARAMETER.);
#58=TRIMMED_CURVE('',#2090,(#15217,PARAMETER_VALUE(1.5707963267949)),(#15218,
PARAMETER_VALUE(3.14159265367093)),.T.,.PARAMETER.);
#59=TRIMMED_CURVE('',#2091,(#15222,PARAMETER_VALUE(6.28318530709671)),(#15223,
PARAMETER_VALUE(7.85398163397448)),.T.,.PARAMETER.);
#60=TRIMMED_CURVE('',#2092,(#15227,PARAMETER_VALUE(4.71238898038469)),(#15228,
PARAMETER_VALUE(6.28318530706808)),.T.,.PARAMETER.);
#61=TRIMMED_CURVE('',#2093,(#15232,PARAMETER_VALUE(3.14159265369958)),(#15233,
PARAMETER_VALUE(4.71238898038469)),.T.,.PARAMETER.);
#62=TRIMMED_CURVE('',#2094,(#15237,PARAMETER_VALUE(1.5707963267949)),(#15238,
PARAMETER_VALUE(3.14159265350592)),.T.,.PARAMETER.);
#63=TRIMMED_CURVE('',#2095,(#15242,PARAMETER_VALUE(8.20454815198014E-11)),
(#15243,PARAMETER_VALUE(1.5707963267949)),.T.,.PARAMETER.);
#64=TRIMMED_CURVE('',#2096,(#15249,PARAMETER_VALUE(4.45569507216229E-12)),
(#15250,PARAMETER_VALUE(1.5707963267949)),.T.,.PARAMETER.);
#65=TRIMMED_CURVE('',#2097,(#15254,PARAMETER_VALUE(1.5707963267949)),(#15255,
PARAMETER_VALUE(3.14159265358361)),.T.,.PARAMETER.);
#66=TRIMMED_CURVE('',#2098,(#15259,PARAMETER_VALUE(3.14159265361659)),(#15260,
PARAMETER_VALUE(4.98075519155782)),.T.,.PARAMETER.);
#67=TRIMMED_CURVE('',#2099,(#15264,PARAMETER_VALUE(4.98075519189759)),(#15265,
PARAMETER_VALUE(6.2831853072069)),.T.,.PARAMETER.);
#68=INVISIBILITY((#115,#116,#117,#118,#119,#120,#121,#122,#123,#124,#125,
#126,#127,#128,#129,#130,#131,#132,#133,#134,#135,#136,#137,#138,#139,#140,
#141,#142,#143,#144,#145,#146,#147,#148,#149,#150,#151,#152,#153,#154,#155,
#156,#157,#158,#159,#160,#161,#162,#163,#164,#165,#166,#167,#168,#169,#170,
#171,#172,#173,#174,#175,#176,#177,#178,#179,#180,#181,#182,#183,#184,#185,
#186,#187,#188,#189,#190,#191,#192,#193));
#69=POLYLINE('',(#15136,#15137));
#70=POLYLINE('',(#15138,#15139));
#71=POLYLINE('',(#15140,#15141));
#72=POLYLINE('',(#15142,#15143));
#73=POLYLINE('',(#15144,#15145));
#74=POLYLINE('',(#15146,#15147));
#75=POLYLINE('',(#15148,#15149));
#76=POLYLINE('',(#15150,#15151));
#77=POLYLINE('',(#15152,#15153));
#78=POLYLINE('',(#15154,#15155));
#79=POLYLINE('',(#15156,#15157));
#80=POLYLINE('',(#15158,#15159));
#81=POLYLINE('',(#15161,#15162));
#82=POLYLINE('',(#15163,#15164));
#83=POLYLINE('',(#15165,#15166));
#84=POLYLINE('',(#15167,#15168));
#85=POLYLINE('',(#15169,#15170));
#86=POLYLINE('',(#15171,#15172));
#87=POLYLINE('',(#15173,#15174));
#88=POLYLINE('',(#15175,#15176));
#89=POLYLINE('',(#15177,#15178));
#90=POLYLINE('',(#15179,#15180));
#91=POLYLINE('',(#15181,#15182));
#92=POLYLINE('',(#15183,#15184));
#93=POLYLINE('',(#15186,#15187));
#94=POLYLINE('',(#15191,#15192));
#95=POLYLINE('',(#15196,#15197));
#96=POLYLINE('',(#15201,#15202));
#97=POLYLINE('',(#15209,#15210));
#98=POLYLINE('',(#15214,#15215));
#99=POLYLINE('',(#15219,#15220));
#100=POLYLINE('',(#15224,#15225));
#101=POLYLINE('',(#15229,#15230));
#102=POLYLINE('',(#15234,#15235));
#103=POLYLINE('',(#15239,#15240));
#104=POLYLINE('',(#15244,#15245));
#105=POLYLINE('',(#15246,#15247));
#106=POLYLINE('',(#15251,#15252));
#107=POLYLINE('',(#15256,#15257));
#108=POLYLINE('',(#15261,#15262));
#109=POLYLINE('',(#15269,#15270));
#110=POLYLINE('',(#15271,#15272));
#111=POLYLINE('',(#15273,#15274));
#112=POLYLINE('',(#15275,#15276));
#113=POLYLINE('',(#15277,#15278));
#114=STYLED_ITEM('',(#15321),#195);
#115=STYLED_ITEM('',(#15322),#69);
#116=STYLED_ITEM('',(#15322),#70);
#117=STYLED_ITEM('',(#15322),#71);
#118=STYLED_ITEM('',(#15322),#72);
#119=STYLED_ITEM('',(#15322),#73);
#120=STYLED_ITEM('',(#15322),#74);
#121=STYLED_ITEM('',(#15322),#75);
#122=STYLED_ITEM('',(#15322),#76);
#123=STYLED_ITEM('',(#15322),#77);
#124=STYLED_ITEM('',(#15322),#78);
#125=STYLED_ITEM('',(#15322),#79);
#126=STYLED_ITEM('',(#15322),#80);
#127=STYLED_ITEM('',(#15324),#15160);
#128=STYLED_ITEM('',(#15322),#81);
#129=STYLED_ITEM('',(#15322),#82);
#130=STYLED_ITEM('',(#15322),#83);
#131=STYLED_ITEM('',(#15322),#84);
#132=STYLED_ITEM('',(#15322),#85);
#133=STYLED_ITEM('',(#15322),#86);
#134=STYLED_ITEM('',(#15322),#87);
#135=STYLED_ITEM('',(#15322),#88);
#136=STYLED_ITEM('',(#15322),#89);
#137=STYLED_ITEM('',(#15322),#90);
#138=STYLED_ITEM('',(#15322),#91);
#139=STYLED_ITEM('',(#15322),#92);
#140=STYLED_ITEM('',(#15325),#15185);
#141=STYLED_ITEM('',(#15322),#93);
#142=STYLED_ITEM('',(#15322),#52);
#143=STYLED_ITEM('',(#15322),#94);
#144=STYLED_ITEM('',(#15322),#53);
#145=STYLED_ITEM('',(#15322),#95);
#146=STYLED_ITEM('',(#15322),#54);
#147=STYLED_ITEM('',(#15322),#96);
#148=STYLED_ITEM('',(#15322),#55);
#149=STYLED_ITEM('',(#15322),#56);
#150=STYLED_ITEM('',(#15322),#97);
#151=STYLED_ITEM('',(#15322),#57);
#152=STYLED_ITEM('',(#15322),#98);
#153=STYLED_ITEM('',(#15322),#58);
#154=STYLED_ITEM('',(#15322),#99);
#155=STYLED_ITEM('',(#15322),#59);
#156=STYLED_ITEM('',(#15322),#100);
#157=STYLED_ITEM('',(#15322),#60);
#158=STYLED_ITEM('',(#15322),#101);
#159=STYLED_ITEM('',(#15322),#61);
#160=STYLED_ITEM('',(#15322),#102);
#161=STYLED_ITEM('',(#15322),#62);
#162=STYLED_ITEM('',(#15322),#103);
#163=STYLED_ITEM('',(#15322),#63);
#164=STYLED_ITEM('',(#15322),#104);
#165=STYLED_ITEM('',(#15322),#105);
#166=STYLED_ITEM('',(#15322),#64);
#167=STYLED_ITEM('',(#15322),#106);
#168=STYLED_ITEM('',(#15322),#65);
#169=STYLED_ITEM('',(#15322),#107);
#170=STYLED_ITEM('',(#15322),#66);
#171=STYLED_ITEM('',(#15322),#108);
#172=STYLED_ITEM('',(#15322),#67);
#173=STYLED_ITEM('',(#15326),#15266);
#174=STYLED_ITEM('',(#15322),#2100);
#175=STYLED_ITEM('',(#15327),#15268);
#176=STYLED_ITEM('',(#15322),#109);
#177=STYLED_ITEM('',(#15322),#110);
#178=STYLED_ITEM('',(#15322),#111);
#179=STYLED_ITEM('',(#15322),#112);
#180=STYLED_ITEM('',(#15323),#113);
#181=STYLED_ITEM('',(#15322),#2101);
#182=STYLED_ITEM('',(#15322),#2102);
#183=STYLED_ITEM('',(#15322),#2103);
#184=STYLED_ITEM('',(#15322),#2104);
#185=STYLED_ITEM('',(#15322),#2105);
#186=STYLED_ITEM('',(#15328),#15284);
#187=STYLED_ITEM('',(#15329),#45);
#188=STYLED_ITEM('',(#15330),#46);
#189=STYLED_ITEM('',(#15331),#47);
#190=STYLED_ITEM('',(#15332),#48);
#191=STYLED_ITEM('',(#15333),#49);
#192=STYLED_ITEM('',(#15334),#50);
#193=STYLED_ITEM('',(#15335),#51);
#194=STYLED_ITEM('',(#15336),#17);
#195=MANIFOLD_SOLID_BREP('Volumenk\X\F6rper1',#8468);
#196=FACE_BOUND('',#1188,.T.);
#197=FACE_BOUND('',#1189,.T.);
#198=FACE_BOUND('',#1190,.T.);
#199=FACE_BOUND('',#1191,.T.);
#200=FACE_BOUND('',#1192,.T.);
#201=FACE_BOUND('',#1260,.T.);
#202=FACE_BOUND('',#1261,.T.);
#203=FACE_BOUND('',#1262,.T.);
#204=FACE_BOUND('',#1263,.T.);
#205=FACE_BOUND('',#1264,.T.);
#206=FACE_BOUND('',#1265,.T.);
#207=FACE_BOUND('',#1266,.T.);
#208=FACE_BOUND('',#1267,.T.);
#209=FACE_BOUND('',#1268,.T.);
#210=FACE_BOUND('',#1391,.T.);
#211=FACE_BOUND('',#1392,.T.);
#212=FACE_BOUND('',#1393,.T.);
#213=FACE_BOUND('',#1394,.T.);
#214=FACE_BOUND('',#1395,.T.);
#215=FACE_BOUND('',#1396,.T.);
#216=FACE_BOUND('',#1397,.T.);
#217=FACE_BOUND('',#1398,.T.);
#218=FACE_BOUND('',#1399,.T.);
#219=FACE_BOUND('',#1402,.T.);
#220=FACE_BOUND('',#1403,.T.);
#221=FACE_BOUND('',#1404,.T.);
#222=FACE_BOUND('',#1405,.T.);
#223=FACE_BOUND('',#1406,.T.);
#224=FACE_BOUND('',#1407,.T.);
#225=FACE_BOUND('',#1408,.T.);
#226=FACE_BOUND('',#1409,.T.);
#227=FACE_BOUND('',#1410,.T.);
#228=FACE_BOUND('',#1411,.T.);
#229=FACE_BOUND('',#1412,.T.);
#230=FACE_BOUND('',#1413,.T.);
#231=FACE_BOUND('',#1414,.T.);
#232=FACE_BOUND('',#1415,.T.);
#233=FACE_BOUND('',#1416,.T.);
#234=FACE_BOUND('',#1417,.T.);
#235=FACE_BOUND('',#1476,.T.);
#236=FACE_BOUND('',#1477,.T.);
#237=FACE_BOUND('',#1478,.T.);
#238=FACE_BOUND('',#1479,.T.);
#239=FACE_BOUND('',#1480,.T.);
#240=CONICAL_SURFACE('',#8687,3.8,0.785398163397449);
#241=CONICAL_SURFACE('',#8692,3.8,0.785398163397449);
#242=CONICAL_SURFACE('',#8697,3.8,0.785398163397449);
#243=CONICAL_SURFACE('',#8728,11.8,0.785398163397447);
#244=CONICAL_SURFACE('',#8935,3.8,0.785398163397449);
#245=CONICAL_SURFACE('',#8939,3.8,0.785398163397448);
#246=CONICAL_SURFACE('',#8943,3.8,0.785398163397449);
#247=CONICAL_SURFACE('',#8948,3.8,0.785398163397449);
#248=CONICAL_SURFACE('',#9184,3.8,0.785398163397449);
#249=CONICAL_SURFACE('',#9189,3.8,0.785398163397449);
#250=CONICAL_SURFACE('',#9193,3.8,0.785398163397449);
#251=CONICAL_SURFACE('',#9198,3.79999999999999,0.785398163397448);
#252=CONICAL_SURFACE('',#9254,11.8,0.785398163397447);
#253=CONICAL_SURFACE('',#9448,3.8,0.785398163397449);
#254=CONICAL_SURFACE('',#9451,3.8,0.785398163397448);
#255=CONICAL_SURFACE('',#9454,3.8,0.785398163397449);
#256=CONICAL_SURFACE('',#9457,3.8,0.785398163397449);
#257=CONICAL_SURFACE('',#9460,3.79999999999999,0.785398163397448);
#258=(
BOUNDED_SURFACE()
B_SPLINE_SURFACE(2,2,((#12536,#12537,#12538,#12539,#12540),(#12541,#12542,
#12543,#12544,#12545),(#12546,#12547,#12548,#12549,#12550)),
 .UNSPECIFIED.,.F.,.F.,.F.)
B_SPLINE_SURFACE_WITH_KNOTS((3,3),(3,2,3),(0.,1.57079632679491),(-3.14159265356301,
-2.22201138459239,-1.30243011562176),.UNSPECIFIED.)
GEOMETRIC_REPRESENTATION_ITEM()
RATIONAL_B_SPLINE_SURFACE(((1.,0.896145425310009,1.,0.896145425310009,1.),
(0.707106781186529,0.633670507165993,0.707106781186529,0.633670507165993,
0.707106781186529),(1.,0.896145425310009,1.,0.896145425310009,1.)))
REPRESENTATION_ITEM('')
SURFACE()
);
#259=(
BOUNDED_SURFACE()
B_SPLINE_SURFACE(2,2,((#12565,#12566,#12567),(#12568,#12569,#12570),(#12571,
#12572,#12573)),.UNSPECIFIED.,.F.,.F.,.F.)
B_SPLINE_SURFACE_WITH_KNOTS((3,3),(3,3),(0.,1.5707963267949),(-1.302430115282,
2.73206982015689E-11),.UNSPECIFIED.)
GEOMETRIC_REPRESENTATION_ITEM()
RATIONAL_B_SPLINE_SURFACE(((1.,0.795347874700111,1.),(0.70710678118655,
0.562395875602759,0.70710678118655),(1.,0.795347874700111,1.)))
REPRESENTATION_ITEM('')
SURFACE()
);
#260=(
BOUNDED_SURFACE()
B_SPLINE_SURFACE(2,2,((#12585,#12586,#12587),(#12588,#12589,#12590),(#12591,
#12592,#12593)),.UNSPECIFIED.,.F.,.F.,.F.)
B_SPLINE_SURFACE_WITH_KNOTS((3,3),(3,3),(0.,1.5707963267949),(4.45594000152212E-12,
1.57079632668053),.UNSPECIFIED.)
GEOMETRIC_REPRESENTATION_ITEM()
RATIONAL_B_SPLINE_SURFACE(((1.,0.707106781228558,1.),(0.707106781186555,
0.500000000029711,0.707106781186555),(1.,0.707106781228558,1.)))
REPRESENTATION_ITEM('')
SURFACE()
);
#261=(
BOUNDED_SURFACE()
B_SPLINE_SURFACE(2,2,((#12605,#12606,#12607),(#12608,#12609,#12610),(#12611,
#12612,#12613)),.UNSPECIFIED.,.F.,.F.,.F.)
B_SPLINE_SURFACE_WITH_KNOTS((3,3),(3,3),(0.,1.57079632679538),(1.57079632678413,
3.14159265359093),.UNSPECIFIED.)
GEOMETRIC_REPRESENTATION_ITEM()
RATIONAL_B_SPLINE_SURFACE(((1.,0.707106781182337,1.),(0.707106781186365,
0.499999999996894,0.707106781186365),(1.,0.707106781182337,1.)))
REPRESENTATION_ITEM('')
SURFACE()
);
#262=(
BOUNDED_SURFACE()
B_SPLINE_SURFACE(2,2,((#12641,#12642,#12643),(#12644,#12645,#12646),(#12647,
#12648,#12649)),.UNSPECIFIED.,.F.,.F.,.F.)
B_SPLINE_SURFACE_WITH_KNOTS((3,3),(3,3),(0.,1.5707963267949),(-3.14159265355771,
-1.57079632678462),.UNSPECIFIED.)
GEOMETRIC_REPRESENTATION_ITEM()
RATIONAL_B_SPLINE_SURFACE(((1.,0.707106781194256,1.),(0.70710678118655,
0.500000000005453,0.70710678118655),(1.,0.707106781194256,1.)))
REPRESENTATION_ITEM('')
SURFACE()
);
#263=(
BOUNDED_SURFACE()
B_SPLINE_SURFACE(2,2,((#12664,#12665,#12666),(#12667,#12668,#12669),(#12670,
#12671,#12672)),.UNSPECIFIED.,.F.,.F.,.F.)
B_SPLINE_SURFACE_WITH_KNOTS((3,3),(3,3),(0.,1.5707963267949),(-1.57079632667408,
-3.39174382798794E-11),.UNSPECIFIED.)
GEOMETRIC_REPRESENTATION_ITEM()
RATIONAL_B_SPLINE_SURFACE(((1.,0.707106781241254,1.),(0.707106781186555,
0.500000000038688,0.707106781186555),(1.,0.707106781241254,1.)))
REPRESENTATION_ITEM('')
SURFACE()
);
#264=(
BOUNDED_SURFACE()
B_SPLINE_SURFACE(2,2,((#12684,#12685,#12686),(#12687,#12688,#12689),(#12690,
#12691,#12692)),.UNSPECIFIED.,.F.,.F.,.F.)
B_SPLINE_SURFACE_WITH_KNOTS((3,3),(3,3),(0.,1.5707963267949),(-2.4926702855948E-10,
1.57079632691359),.UNSPECIFIED.)
GEOMETRIC_REPRESENTATION_ITEM()
RATIONAL_B_SPLINE_SURFACE(((1.,0.707106781056454,1.),(0.70710678118655,
0.499999999908012,0.70710678118655),(1.,0.707106781056454,1.)))
REPRESENTATION_ITEM('')
SURFACE()
);
#265=(
BOUNDED_SURFACE()
B_SPLINE_SURFACE(2,2,((#12704,#12705,#12706),(#12707,#12708,#12709),(#12710,
#12711,#12712)),.UNSPECIFIED.,.F.,.F.,.F.)
B_SPLINE_SURFACE_WITH_KNOTS((3,3),(3,3),(0.,1.5707963267949),(1.57079632675375,
3.14159265367093),.UNSPECIFIED.)
GEOMETRIC_REPRESENTATION_ITEM()
RATIONAL_B_SPLINE_SURFACE(((1.,0.707106781143315,1.),(0.707106781186555,
0.499999999969435,0.707106781186555),(1.,0.707106781143315,1.)))
REPRESENTATION_ITEM('')
SURFACE()
);
#266=(
BOUNDED_SURFACE()
B_SPLINE_SURFACE(2,2,((#12740,#12741,#12742),(#12743,#12744,#12745),(#12746,
#12747,#12748)),.UNSPECIFIED.,.F.,.F.,.F.)
B_SPLINE_SURFACE_WITH_KNOTS((3,3),(3,3),(0.,1.5707963267949),(-3.14159265363522,
-1.57079632677958),.UNSPECIFIED.)
GEOMETRIC_REPRESENTATION_ITEM()
RATIONAL_B_SPLINE_SURFACE(((1.,0.707106781165071,1.),(0.707106781186553,
0.499999999984818,0.707106781186553),(1.,0.707106781165071,1.)))
REPRESENTATION_ITEM('')
SURFACE()
);
#267=(
BOUNDED_SURFACE()
B_SPLINE_SURFACE(2,2,((#12763,#12764,#12765),(#12766,#12767,#12768),(#12769,
#12770,#12771)),.UNSPECIFIED.,.F.,.F.,.F.)
B_SPLINE_SURFACE_WITH_KNOTS((3,3),(3,3),(0.,1.5707963267949),(-1.57079632714644,
4.36986231786021E-11),.UNSPECIFIED.)
GEOMETRIC_REPRESENTATION_ITEM()
RATIONAL_B_SPLINE_SURFACE(((1.,0.707106781046809,1.),(0.707106781186553,
0.499999999901194,0.707106781186553),(1.,0.707106781046809,1.)))
REPRESENTATION_ITEM('')
SURFACE()
);
#268=(
BOUNDED_SURFACE()
B_SPLINE_SURFACE(2,2,((#12783,#12784,#12785),(#12786,#12787,#12788),(#12789,
#12790,#12791)),.UNSPECIFIED.,.F.,.F.,.F.)
B_SPLINE_SURFACE_WITH_KNOTS((3,3),(3,3),(0.,1.57079632679494),(-1.64310558350925E-11,
1.57079632690883),.UNSPECIFIED.)
GEOMETRIC_REPRESENTATION_ITEM()
RATIONAL_B_SPLINE_SURFACE(((1.,0.707106781140457,1.),(0.707106781186522,
0.499999999967391,0.707106781186522),(1.,0.707106781140457,1.)))
REPRESENTATION_ITEM('')
SURFACE()
);
#269=(
BOUNDED_SURFACE()
B_SPLINE_SURFACE(2,2,((#12803,#12804,#12805),(#12806,#12807,#12808),(#12809,
#12810,#12811)),.UNSPECIFIED.,.F.,.F.,.F.)
B_SPLINE_SURFACE_WITH_KNOTS((3,3),(3,3),(0.,1.57079632679492),(1.57079632673859,
3.14159265359332),.UNSPECIFIED.)
GEOMETRIC_REPRESENTATION_ITEM()
RATIONAL_B_SPLINE_SURFACE(((1.,0.707106781165393,1.),(0.707106781186541,
0.499999999985037,0.707106781186541),(1.,0.707106781165393,1.)))
REPRESENTATION_ITEM('')
SURFACE()
);
#270=(
BOUNDED_SURFACE()
B_SPLINE_SURFACE(2,2,((#13258,#13259,#13260,#13261,#13262),(#13263,#13264,
#13265,#13266,#13267),(#13268,#13269,#13270,#13271,#13272)),
 .UNSPECIFIED.,.F.,.F.,.F.)
B_SPLINE_SURFACE_WITH_KNOTS((3,3),(3,2,3),(0.,1.57079632679491),(-3.14159265356301,
-2.22201138459239,-1.30243011562176),.UNSPECIFIED.)
GEOMETRIC_REPRESENTATION_ITEM()
RATIONAL_B_SPLINE_SURFACE(((1.,0.896145425310009,1.,0.896145425310009,1.),
(0.707106781186529,0.633670507165993,0.707106781186529,0.633670507165993,
0.707106781186529),(1.,0.896145425310009,1.,0.896145425310009,1.)))
REPRESENTATION_ITEM('')
SURFACE()
);
#271=(
BOUNDED_SURFACE()
B_SPLINE_SURFACE(2,2,((#13287,#13288,#13289),(#13290,#13291,#13292),(#13293,
#13294,#13295)),.UNSPECIFIED.,.F.,.F.,.F.)
B_SPLINE_SURFACE_WITH_KNOTS((3,3),(3,3),(0.,1.5707963267949),(-1.302430115282,
2.7320117891424E-11),.UNSPECIFIED.)
GEOMETRIC_REPRESENTATION_ITEM()
RATIONAL_B_SPLINE_SURFACE(((1.,0.795347874700111,1.),(0.70710678118655,
0.562395875602759,0.70710678118655),(1.,0.795347874700111,1.)))
REPRESENTATION_ITEM('')
SURFACE()
);
#272=(
BOUNDED_SURFACE()
B_SPLINE_SURFACE(2,2,((#13307,#13308,#13309),(#13310,#13311,#13312),(#13313,
#13314,#13315)),.UNSPECIFIED.,.F.,.F.,.F.)
B_SPLINE_SURFACE_WITH_KNOTS((3,3),(3,3),(0.,1.5707963267949),(4.45545014280246E-12,
1.57079632668053),.UNSPECIFIED.)
GEOMETRIC_REPRESENTATION_ITEM()
RATIONAL_B_SPLINE_SURFACE(((1.,0.707106781228558,1.),(0.707106781186555,
0.500000000029711,0.707106781186555),(1.,0.707106781228558,1.)))
REPRESENTATION_ITEM('')
SURFACE()
);
#273=(
BOUNDED_SURFACE()
B_SPLINE_SURFACE(2,2,((#13327,#13328,#13329),(#13330,#13331,#13332),(#13333,
#13334,#13335)),.UNSPECIFIED.,.F.,.F.,.F.)
B_SPLINE_SURFACE_WITH_KNOTS((3,3),(3,3),(0.,1.57079632679538),(1.57079632678413,
3.14159265359093),.UNSPECIFIED.)
GEOMETRIC_REPRESENTATION_ITEM()
RATIONAL_B_SPLINE_SURFACE(((1.,0.707106781182337,1.),(0.707106781186365,
0.499999999996893,0.707106781186365),(1.,0.707106781182337,1.)))
REPRESENTATION_ITEM('')
SURFACE()
);
#274=(
BOUNDED_SURFACE()
B_SPLINE_SURFACE(2,2,((#13363,#13364,#13365),(#13366,#13367,#13368),(#13369,
#13370,#13371)),.UNSPECIFIED.,.F.,.F.,.F.)
B_SPLINE_SURFACE_WITH_KNOTS((3,3),(3,3),(0.,1.5707963267949),(-3.14159265355771,
-1.57079632678462),.UNSPECIFIED.)
GEOMETRIC_REPRESENTATION_ITEM()
RATIONAL_B_SPLINE_SURFACE(((1.,0.707106781194256,1.),(0.70710678118655,
0.500000000005453,0.70710678118655),(1.,0.707106781194256,1.)))
REPRESENTATION_ITEM('')
SURFACE()
);
#275=(
BOUNDED_SURFACE()
B_SPLINE_SURFACE(2,2,((#13386,#13387,#13388),(#13389,#13390,#13391),(#13392,
#13393,#13394)),.UNSPECIFIED.,.F.,.F.,.F.)
B_SPLINE_SURFACE_WITH_KNOTS((3,3),(3,3),(0.,1.5707963267949),(-1.57079632667408,
-3.39179104547174E-11),.UNSPECIFIED.)
GEOMETRIC_REPRESENTATION_ITEM()
RATIONAL_B_SPLINE_SURFACE(((1.,0.707106781241254,1.),(0.707106781186555,
0.500000000038688,0.707106781186555),(1.,0.707106781241254,1.)))
REPRESENTATION_ITEM('')
SURFACE()
);
#276=(
BOUNDED_SURFACE()
B_SPLINE_SURFACE(2,2,((#13406,#13407,#13408),(#13409,#13410,#13411),(#13412,
#13413,#13414)),.UNSPECIFIED.,.F.,.F.,.F.)
B_SPLINE_SURFACE_WITH_KNOTS((3,3),(3,3),(0.,1.5707963267949),(-2.492675184182E-10,
1.57079632691359),.UNSPECIFIED.)
GEOMETRIC_REPRESENTATION_ITEM()
RATIONAL_B_SPLINE_SURFACE(((1.,0.707106781056454,1.),(0.70710678118655,
0.499999999908012,0.70710678118655),(1.,0.707106781056454,1.)))
REPRESENTATION_ITEM('')
SURFACE()
);
#277=(
BOUNDED_SURFACE()
B_SPLINE_SURFACE(2,2,((#13426,#13427,#13428),(#13429,#13430,#13431),(#13432,
#13433,#13434)),.UNSPECIFIED.,.F.,.F.,.F.)
B_SPLINE_SURFACE_WITH_KNOTS((3,3),(3,3),(0.,1.5707963267949),(1.57079632675375,
3.14159265367093),.UNSPECIFIED.)
GEOMETRIC_REPRESENTATION_ITEM()
RATIONAL_B_SPLINE_SURFACE(((1.,0.707106781143315,1.),(0.707106781186555,
0.499999999969435,0.707106781186555),(1.,0.707106781143315,1.)))
REPRESENTATION_ITEM('')
SURFACE()
);
#278=(
BOUNDED_SURFACE()
B_SPLINE_SURFACE(2,2,((#13462,#13463,#13464),(#13465,#13466,#13467),(#13468,
#13469,#13470)),.UNSPECIFIED.,.F.,.F.,.F.)
B_SPLINE_SURFACE_WITH_KNOTS((3,3),(3,3),(0.,1.5707963267949),(-3.14159265363522,
-1.57079632677958),.UNSPECIFIED.)
GEOMETRIC_REPRESENTATION_ITEM()
RATIONAL_B_SPLINE_SURFACE(((1.,0.707106781165071,1.),(0.707106781186553,
0.499999999984818,0.707106781186553),(1.,0.707106781165071,1.)))
REPRESENTATION_ITEM('')
SURFACE()
);
#279=(
BOUNDED_SURFACE()
B_SPLINE_SURFACE(2,2,((#13485,#13486,#13487),(#13488,#13489,#13490),(#13491,
#13492,#13493)),.UNSPECIFIED.,.F.,.F.,.F.)
B_SPLINE_SURFACE_WITH_KNOTS((3,3),(3,3),(0.,1.5707963267949),(-1.57079632714644,
4.36981333198824E-11),.UNSPECIFIED.)
GEOMETRIC_REPRESENTATION_ITEM()
RATIONAL_B_SPLINE_SURFACE(((1.,0.707106781046809,1.),(0.707106781186553,
0.499999999901194,0.707106781186553),(1.,0.707106781046809,1.)))
REPRESENTATION_ITEM('')
SURFACE()
);
#280=(
BOUNDED_SURFACE()
B_SPLINE_SURFACE(2,2,((#13505,#13506,#13507),(#13508,#13509,#13510),(#13511,
#13512,#13513)),.UNSPECIFIED.,.F.,.F.,.F.)
B_SPLINE_SURFACE_WITH_KNOTS((3,3),(3,3),(0.,1.57079632679494),(-1.64315456938121E-11,
1.57079632690883),.UNSPECIFIED.)
GEOMETRIC_REPRESENTATION_ITEM()
RATIONAL_B_SPLINE_SURFACE(((1.,0.707106781140457,1.),(0.707106781186522,
0.499999999967391,0.707106781186522),(1.,0.707106781140457,1.)))
REPRESENTATION_ITEM('')
SURFACE()
);
#281=(
BOUNDED_SURFACE()
B_SPLINE_SURFACE(2,2,((#13525,#13526,#13527),(#13528,#13529,#13530),(#13531,
#13532,#13533)),.UNSPECIFIED.,.F.,.F.,.F.)
B_SPLINE_SURFACE_WITH_KNOTS((3,3),(3,3),(0.,1.57079632679492),(1.57079632673859,
3.14159265359332),.UNSPECIFIED.)
GEOMETRIC_REPRESENTATION_ITEM()
RATIONAL_B_SPLINE_SURFACE(((1.,0.707106781165393,1.),(0.707106781186541,
0.499999999985037,0.707106781186541),(1.,0.707106781165393,1.)))
REPRESENTATION_ITEM('')
SURFACE()
);
#282=(
BOUNDED_SURFACE()
B_SPLINE_SURFACE(2,2,((#14034,#14035,#14036,#14037,#14038),(#14039,#14040,
#14041,#14042,#14043),(#14044,#14045,#14046,#14047,#14048)),
 .UNSPECIFIED.,.F.,.F.,.F.)
B_SPLINE_SURFACE_WITH_KNOTS((3,3),(3,2,3),(0.,1.57079632679491),(-3.14159265356301,
-2.22201138459239,-1.30243011562176),.UNSPECIFIED.)
GEOMETRIC_REPRESENTATION_ITEM()
RATIONAL_B_SPLINE_SURFACE(((1.,0.896145425310009,1.,0.896145425310009,1.),
(0.707106781186529,0.633670507165993,0.707106781186529,0.633670507165993,
0.707106781186529),(1.,0.896145425310009,1.,0.896145425310009,1.)))
REPRESENTATION_ITEM('')
SURFACE()
);
#283=(
BOUNDED_SURFACE()
B_SPLINE_SURFACE(2,2,((#14063,#14064,#14065),(#14066,#14067,#14068),(#14069,
#14070,#14071)),.UNSPECIFIED.,.F.,.F.,.F.)
B_SPLINE_SURFACE_WITH_KNOTS((3,3),(3,3),(0.,1.5707963267949),(-1.302430115282,
2.73204080464964E-11),.UNSPECIFIED.)
GEOMETRIC_REPRESENTATION_ITEM()
RATIONAL_B_SPLINE_SURFACE(((1.,0.795347874700111,1.),(0.70710678118655,
0.562395875602759,0.70710678118655),(1.,0.795347874700111,1.)))
REPRESENTATION_ITEM('')
SURFACE()
);
#284=(
BOUNDED_SURFACE()
B_SPLINE_SURFACE(2,2,((#14083,#14084,#14085),(#14086,#14087,#14088),(#14089,
#14090,#14091)),.UNSPECIFIED.,.F.,.F.,.F.)
B_SPLINE_SURFACE_WITH_KNOTS((3,3),(3,3),(0.,1.5707963267949),(4.45569507216229E-12,
1.57079632668053),.UNSPECIFIED.)
GEOMETRIC_REPRESENTATION_ITEM()
RATIONAL_B_SPLINE_SURFACE(((1.,0.707106781228558,1.),(0.707106781186555,
0.500000000029711,0.707106781186555),(1.,0.707106781228558,1.)))
REPRESENTATION_ITEM('')
SURFACE()
);
#285=(
BOUNDED_SURFACE()
B_SPLINE_SURFACE(2,2,((#14103,#14104,#14105),(#14106,#14107,#14108),(#14109,
#14110,#14111)),.UNSPECIFIED.,.F.,.F.,.F.)
B_SPLINE_SURFACE_WITH_KNOTS((3,3),(3,3),(0.,1.57079632679538),(1.57079632678413,
3.14159265359093),.UNSPECIFIED.)
GEOMETRIC_REPRESENTATION_ITEM()
RATIONAL_B_SPLINE_SURFACE(((1.,0.707106781182337,1.),(0.707106781186365,
0.499999999996893,0.707106781186365),(1.,0.707106781182337,1.)))
REPRESENTATION_ITEM('')
SURFACE()
);
#286=(
BOUNDED_SURFACE()
B_SPLINE_SURFACE(2,2,((#14130,#14131,#14132),(#14133,#14134,#14135),(#14136,
#14137,#14138)),.UNSPECIFIED.,.F.,.F.,.F.)
B_SPLINE_SURFACE_WITH_KNOTS((3,3),(3,3),(0.,1.5707963267949),(-3.14159265355771,
-1.57079632678462),.UNSPECIFIED.)
GEOMETRIC_REPRESENTATION_ITEM()
RATIONAL_B_SPLINE_SURFACE(((1.,0.707106781194256,1.),(0.70710678118655,
0.500000000005453,0.70710678118655),(1.,0.707106781194256,1.)))
REPRESENTATION_ITEM('')
SURFACE()
);
#287=(
BOUNDED_SURFACE()
B_SPLINE_SURFACE(2,2,((#14153,#14154,#14155),(#14156,#14157,#14158),(#14159,
#14160,#14161)),.UNSPECIFIED.,.F.,.F.,.F.)
B_SPLINE_SURFACE_WITH_KNOTS((3,3),(3,3),(0.,1.5707963267949),(-1.57079632667408,
-3.39176743672984E-11),.UNSPECIFIED.)
GEOMETRIC_REPRESENTATION_ITEM()
RATIONAL_B_SPLINE_SURFACE(((1.,0.707106781241254,1.),(0.707106781186555,
0.500000000038688,0.707106781186555),(1.,0.707106781241254,1.)))
REPRESENTATION_ITEM('')
SURFACE()
);
#288=(
BOUNDED_SURFACE()
B_SPLINE_SURFACE(2,2,((#14173,#14174,#14175),(#14176,#14177,#14178),(#14179,
#14180,#14181)),.UNSPECIFIED.,.F.,.F.,.F.)
B_SPLINE_SURFACE_WITH_KNOTS((3,3),(3,3),(0.,1.5707963267949),(-2.4926727348884E-10,
1.57079632691359),.UNSPECIFIED.)
GEOMETRIC_REPRESENTATION_ITEM()
RATIONAL_B_SPLINE_SURFACE(((1.,0.707106781056454,1.),(0.70710678118655,
0.499999999908012,0.70710678118655),(1.,0.707106781056454,1.)))
REPRESENTATION_ITEM('')
SURFACE()
);
#289=(
BOUNDED_SURFACE()
B_SPLINE_SURFACE(2,2,((#14193,#14194,#14195),(#14196,#14197,#14198),(#14199,
#14200,#14201)),.UNSPECIFIED.,.F.,.F.,.F.)
B_SPLINE_SURFACE_WITH_KNOTS((3,3),(3,3),(0.,1.5707963267949),(1.57079632675375,
3.14159265367093),.UNSPECIFIED.)
GEOMETRIC_REPRESENTATION_ITEM()
RATIONAL_B_SPLINE_SURFACE(((1.,0.707106781143315,1.),(0.707106781186555,
0.499999999969435,0.707106781186555),(1.,0.707106781143315,1.)))
REPRESENTATION_ITEM('')
SURFACE()
);
#290=(
BOUNDED_SURFACE()
B_SPLINE_SURFACE(2,2,((#14220,#14221,#14222),(#14223,#14224,#14225),(#14226,
#14227,#14228)),.UNSPECIFIED.,.F.,.F.,.F.)
B_SPLINE_SURFACE_WITH_KNOTS((3,3),(3,3),(0.,1.5707963267949),(-3.14159265363522,
-1.57079632677958),.UNSPECIFIED.)
GEOMETRIC_REPRESENTATION_ITEM()
RATIONAL_B_SPLINE_SURFACE(((1.,0.707106781165071,1.),(0.707106781186553,
0.499999999984818,0.707106781186553),(1.,0.707106781165071,1.)))
REPRESENTATION_ITEM('')
SURFACE()
);
#291=(
BOUNDED_SURFACE()
B_SPLINE_SURFACE(2,2,((#14243,#14244,#14245),(#14246,#14247,#14248),(#14249,
#14250,#14251)),.UNSPECIFIED.,.F.,.F.,.F.)
B_SPLINE_SURFACE_WITH_KNOTS((3,3),(3,3),(0.,1.5707963267949),(-1.57079632714644,
4.36983782492422E-11),.UNSPECIFIED.)
GEOMETRIC_REPRESENTATION_ITEM()
RATIONAL_B_SPLINE_SURFACE(((1.,0.707106781046809,1.),(0.707106781186553,
0.499999999901194,0.707106781186553),(1.,0.707106781046809,1.)))
REPRESENTATION_ITEM('')
SURFACE()
);
#292=(
BOUNDED_SURFACE()
B_SPLINE_SURFACE(2,2,((#14263,#14264,#14265),(#14266,#14267,#14268),(#14269,
#14270,#14271)),.UNSPECIFIED.,.F.,.F.,.F.)
B_SPLINE_SURFACE_WITH_KNOTS((3,3),(3,3),(0.,1.57079632679494),(-1.64313007644523E-11,
1.57079632690883),.UNSPECIFIED.)
GEOMETRIC_REPRESENTATION_ITEM()
RATIONAL_B_SPLINE_SURFACE(((1.,0.707106781140457,1.),(0.707106781186522,
0.499999999967391,0.707106781186522),(1.,0.707106781140457,1.)))
REPRESENTATION_ITEM('')
SURFACE()
);
#293=(
BOUNDED_SURFACE()
B_SPLINE_SURFACE(2,2,((#14283,#14284,#14285),(#14286,#14287,#14288),(#14289,
#14290,#14291)),.UNSPECIFIED.,.F.,.F.,.F.)
B_SPLINE_SURFACE_WITH_KNOTS((3,3),(3,3),(0.,1.57079632679492),(1.57079632673859,
3.14159265359332),.UNSPECIFIED.)
GEOMETRIC_REPRESENTATION_ITEM()
RATIONAL_B_SPLINE_SURFACE(((1.,0.707106781165393,1.),(0.707106781186541,
0.499999999985037,0.707106781186541),(1.,0.707106781165393,1.)))
REPRESENTATION_ITEM('')
SURFACE()
);
#294=(
BOUNDED_SURFACE()
B_SPLINE_SURFACE(2,2,((#14793,#14794,#14795,#14796,#14797),(#14798,#14799,
#14800,#14801,#14802),(#14803,#14804,#14805,#14806,#14807)),
 .UNSPECIFIED.,.F.,.F.,.F.)
B_SPLINE_SURFACE_WITH_KNOTS((3,3),(3,2,3),(0.,1.57079632679491),(-3.14159265356301,
-2.22201138459239,-1.30243011562176),.UNSPECIFIED.)
GEOMETRIC_REPRESENTATION_ITEM()
RATIONAL_B_SPLINE_SURFACE(((1.,0.896145425310009,1.,0.896145425310009,1.),
(0.707106781186529,0.633670507165993,0.707106781186529,0.633670507165993,
0.707106781186529),(1.,0.896145425310009,1.,0.896145425310009,1.)))
REPRESENTATION_ITEM('')
SURFACE()
);
#295=(
BOUNDED_SURFACE()
B_SPLINE_SURFACE(2,2,((#14822,#14823,#14824),(#14825,#14826,#14827),(#14828,
#14829,#14830)),.UNSPECIFIED.,.F.,.F.,.F.)
B_SPLINE_SURFACE_WITH_KNOTS((3,3),(3,3),(0.,1.5707963267949),(-1.302430115282,
2.73204080464964E-11),.UNSPECIFIED.)
GEOMETRIC_REPRESENTATION_ITEM()
RATIONAL_B_SPLINE_SURFACE(((1.,0.795347874700111,1.),(0.70710678118655,
0.562395875602759,0.70710678118655),(1.,0.795347874700111,1.)))
REPRESENTATION_ITEM('')
SURFACE()
);
#296=(
BOUNDED_SURFACE()
B_SPLINE_SURFACE(2,2,((#14842,#14843,#14844),(#14845,#14846,#14847),(#14848,
#14849,#14850)),.UNSPECIFIED.,.F.,.F.,.F.)
B_SPLINE_SURFACE_WITH_KNOTS((3,3),(3,3),(0.,1.5707963267949),(4.45569507216229E-12,
1.57079632668053),.UNSPECIFIED.)
GEOMETRIC_REPRESENTATION_ITEM()
RATIONAL_B_SPLINE_SURFACE(((1.,0.707106781228558,1.),(0.707106781186555,
0.500000000029711,0.707106781186555),(1.,0.707106781228558,1.)))
REPRESENTATION_ITEM('')
SURFACE()
);
#297=(
BOUNDED_SURFACE()
B_SPLINE_SURFACE(2,2,((#14862,#14863,#14864),(#14865,#14866,#14867),(#14868,
#14869,#14870)),.UNSPECIFIED.,.F.,.F.,.F.)
B_SPLINE_SURFACE_WITH_KNOTS((3,3),(3,3),(0.,1.57079632679538),(1.57079632678413,
3.14159265359093),.UNSPECIFIED.)
GEOMETRIC_REPRESENTATION_ITEM()
RATIONAL_B_SPLINE_SURFACE(((1.,0.707106781182337,1.),(0.707106781186365,
0.499999999996893,0.707106781186365),(1.,0.707106781182337,1.)))
REPRESENTATION_ITEM('')
SURFACE()
);
#298=(
BOUNDED_SURFACE()
B_SPLINE_SURFACE(2,2,((#14889,#14890,#14891),(#14892,#14893,#14894),(#14895,
#14896,#14897)),.UNSPECIFIED.,.F.,.F.,.F.)
B_SPLINE_SURFACE_WITH_KNOTS((3,3),(3,3),(0.,1.5707963267949),(-3.14159265355771,
-1.57079632678462),.UNSPECIFIED.)
GEOMETRIC_REPRESENTATION_ITEM()
RATIONAL_B_SPLINE_SURFACE(((1.,0.707106781194256,1.),(0.70710678118655,
0.500000000005453,0.70710678118655),(1.,0.707106781194256,1.)))
REPRESENTATION_ITEM('')
SURFACE()
);
#299=(
BOUNDED_SURFACE()
B_SPLINE_SURFACE(2,2,((#14912,#14913,#14914),(#14915,#14916,#14917),(#14918,
#14919,#14920)),.UNSPECIFIED.,.F.,.F.,.F.)
B_SPLINE_SURFACE_WITH_KNOTS((3,3),(3,3),(0.,1.5707963267949),(-1.57079632667408,
-3.39176743672984E-11),.UNSPECIFIED.)
GEOMETRIC_REPRESENTATION_ITEM()
RATIONAL_B_SPLINE_SURFACE(((1.,0.707106781241254,1.),(0.707106781186555,
0.500000000038688,0.707106781186555),(1.,0.707106781241254,1.)))
REPRESENTATION_ITEM('')
SURFACE()
);
#300=(
BOUNDED_SURFACE()
B_SPLINE_SURFACE(2,2,((#14932,#14933,#14934),(#14935,#14936,#14937),(#14938,
#14939,#14940)),.UNSPECIFIED.,.F.,.F.,.F.)
B_SPLINE_SURFACE_WITH_KNOTS((3,3),(3,3),(0.,1.5707963267949),(-2.4926727348884E-10,
1.57079632691359),.UNSPECIFIED.)
GEOMETRIC_REPRESENTATION_ITEM()
RATIONAL_B_SPLINE_SURFACE(((1.,0.707106781056454,1.),(0.70710678118655,
0.499999999908012,0.70710678118655),(1.,0.707106781056454,1.)))
REPRESENTATION_ITEM('')
SURFACE()
);
#301=(
BOUNDED_SURFACE()
B_SPLINE_SURFACE(2,2,((#14952,#14953,#14954),(#14955,#14956,#14957),(#14958,
#14959,#14960)),.UNSPECIFIED.,.F.,.F.,.F.)
B_SPLINE_SURFACE_WITH_KNOTS((3,3),(3,3),(0.,1.5707963267949),(1.57079632675375,
3.14159265367093),.UNSPECIFIED.)
GEOMETRIC_REPRESENTATION_ITEM()
RATIONAL_B_SPLINE_SURFACE(((1.,0.707106781143315,1.),(0.707106781186555,
0.499999999969435,0.707106781186555),(1.,0.707106781143315,1.)))
REPRESENTATION_ITEM('')
SURFACE()
);
#302=(
BOUNDED_SURFACE()
B_SPLINE_SURFACE(2,2,((#14979,#14980,#14981),(#14982,#14983,#14984),(#14985,
#14986,#14987)),.UNSPECIFIED.,.F.,.F.,.F.)
B_SPLINE_SURFACE_WITH_KNOTS((3,3),(3,3),(0.,1.5707963267949),(-3.14159265363522,
-1.57079632677958),.UNSPECIFIED.)
GEOMETRIC_REPRESENTATION_ITEM()
RATIONAL_B_SPLINE_SURFACE(((1.,0.707106781165071,1.),(0.707106781186553,
0.499999999984818,0.707106781186553),(1.,0.707106781165071,1.)))
REPRESENTATION_ITEM('')
SURFACE()
);
#303=(
BOUNDED_SURFACE()
B_SPLINE_SURFACE(2,2,((#15002,#15003,#15004),(#15005,#15006,#15007),(#15008,
#15009,#15010)),.UNSPECIFIED.,.F.,.F.,.F.)
B_SPLINE_SURFACE_WITH_KNOTS((3,3),(3,3),(0.,1.5707963267949),(-1.57079632714644,
4.36983782492422E-11),.UNSPECIFIED.)
GEOMETRIC_REPRESENTATION_ITEM()
RATIONAL_B_SPLINE_SURFACE(((1.,0.707106781046809,1.),(0.707106781186553,
0.499999999901194,0.707106781186553),(1.,0.707106781046809,1.)))
REPRESENTATION_ITEM('')
SURFACE()
);
#304=(
BOUNDED_SURFACE()
B_SPLINE_SURFACE(2,2,((#15022,#15023,#15024),(#15025,#15026,#15027),(#15028,
#15029,#15030)),.UNSPECIFIED.,.F.,.F.,.F.)
B_SPLINE_SURFACE_WITH_KNOTS((3,3),(3,3),(0.,1.57079632679494),(-1.64313007644523E-11,
1.57079632690883),.UNSPECIFIED.)
GEOMETRIC_REPRESENTATION_ITEM()
RATIONAL_B_SPLINE_SURFACE(((1.,0.707106781140457,1.),(0.707106781186522,
0.499999999967391,0.707106781186522),(1.,0.707106781140457,1.)))
REPRESENTATION_ITEM('')
SURFACE()
);
#305=(
BOUNDED_SURFACE()
B_SPLINE_SURFACE(2,2,((#15042,#15043,#15044),(#15045,#15046,#15047),(#15048,
#15049,#15050)),.UNSPECIFIED.,.F.,.F.,.F.)
B_SPLINE_SURFACE_WITH_KNOTS((3,3),(3,3),(0.,1.57079632679492),(1.57079632673859,
3.14159265359332),.UNSPECIFIED.)
GEOMETRIC_REPRESENTATION_ITEM()
RATIONAL_B_SPLINE_SURFACE(((1.,0.707106781165393,1.),(0.707106781186541,
0.499999999985037,0.707106781186541),(1.,0.707106781165393,1.)))
REPRESENTATION_ITEM('')
SURFACE()
);
#306=SPHERICAL_SURFACE('',#8556,0.2);
#307=SPHERICAL_SURFACE('',#8558,0.2);
#308=SPHERICAL_SURFACE('',#8560,0.2);
#309=SPHERICAL_SURFACE('',#8562,0.2);
#310=SPHERICAL_SURFACE('',#8564,0.2);
#311=SPHERICAL_SURFACE('',#8566,0.2);
#312=SPHERICAL_SURFACE('',#8800,0.2);
#313=SPHERICAL_SURFACE('',#8802,0.2);
#314=SPHERICAL_SURFACE('',#8804,0.2);
#315=SPHERICAL_SURFACE('',#8806,0.2);
#316=SPHERICAL_SURFACE('',#8808,0.2);
#317=SPHERICAL_SURFACE('',#8810,0.2);
#318=SPHERICAL_SURFACE('',#9058,0.2);
#319=SPHERICAL_SURFACE('',#9060,0.2);
#320=SPHERICAL_SURFACE('',#9062,0.2);
#321=SPHERICAL_SURFACE('',#9064,0.2);
#322=SPHERICAL_SURFACE('',#9066,0.2);
#323=SPHERICAL_SURFACE('',#9068,0.2);
#324=SPHERICAL_SURFACE('',#9317,0.2);
#325=SPHERICAL_SURFACE('',#9319,0.2);
#326=SPHERICAL_SURFACE('',#9321,0.2);
#327=SPHERICAL_SURFACE('',#9323,0.2);
#328=SPHERICAL_SURFACE('',#9325,0.2);
#329=SPHERICAL_SURFACE('',#9327,0.2);
#330=TOROIDAL_SURFACE('',#8503,0.4,0.2);
#331=TOROIDAL_SURFACE('',#8514,0.4,0.2);
#332=TOROIDAL_SURFACE('',#8520,0.4,0.2);
#333=TOROIDAL_SURFACE('',#8532,0.4,0.2);
#334=TOROIDAL_SURFACE('',#8538,0.4,0.2);
#335=TOROIDAL_SURFACE('',#8550,0.4,0.2);
#336=TOROIDAL_SURFACE('',#8747,0.4,0.2);
#337=TOROIDAL_SURFACE('',#8758,0.4,0.2);
#338=TOROIDAL_SURFACE('',#8764,0.4,0.2);
#339=TOROIDAL_SURFACE('',#8776,0.4,0.2);
#340=TOROIDAL_SURFACE('',#8782,0.4,0.2);
#341=TOROIDAL_SURFACE('',#8794,0.4,0.2);
#342=TOROIDAL_SURFACE('',#9011,0.4,0.2);
#343=TOROIDAL_SURFACE('',#9021,0.4,0.2);
#344=TOROIDAL_SURFACE('',#9026,0.4,0.2);
#345=TOROIDAL_SURFACE('',#9037,0.4,0.2);
#346=TOROIDAL_SURFACE('',#9042,0.4,0.2);
#347=TOROIDAL_SURFACE('',#9053,0.4,0.2);
#348=TOROIDAL_SURFACE('',#9270,0.4,0.2);
#349=TOROIDAL_SURFACE('',#9280,0.4,0.2);
#350=TOROIDAL_SURFACE('',#9285,0.4,0.2);
#351=TOROIDAL_SURFACE('',#9296,0.4,0.2);
#352=TOROIDAL_SURFACE('',#9301,0.4,0.2);
#353=TOROIDAL_SURFACE('',#9312,0.4,0.2);
#354=B_SPLINE_CURVE_WITH_KNOTS('',3,(#12248,#12249,#12250,#12251,#12252,
#12253,#12254,#12255,#12256,#12257,#12258,#12259),.UNSPECIFIED.,.F.,.F.,
(4,2,2,2,2,4),(0.0723284743610792,0.0764649741572932,0.0806014739535072,
0.0888744735459353,0.0988202514652725,0.10876602938461),.UNSPECIFIED.);
#355=B_SPLINE_CURVE_WITH_KNOTS('',3,(#12276,#12277,#12278,#12279,#12280,
#12281,#12282,#12283,#12284,#12285),.UNSPECIFIED.,.F.,.F.,(4,2,2,2,4),(0.124083382638842,
0.131598365334926,0.139113348031009,0.147131980441348,0.155150612851686),
 .UNSPECIFIED.);
#356=B_SPLINE_CURVE_WITH_KNOTS('',3,(#12960,#12961,#12962,#12963,#12964,
#12965,#12966,#12967,#12968,#12969,#12970,#12971),.UNSPECIFIED.,.F.,.F.,
(4,2,2,2,2,4),(0.0723284743610792,0.0764649741572932,0.0806014739535072,
0.0888744735459353,0.0988202514652725,0.10876602938461),.UNSPECIFIED.);
#357=B_SPLINE_CURVE_WITH_KNOTS('',3,(#12987,#12988,#12989,#12990,#12991,
#12992,#12993,#12994,#12995,#12996),.UNSPECIFIED.,.F.,.F.,(4,2,2,2,4),(0.124083382638842,
0.131598365334926,0.139113348031009,0.147131980441348,0.155150612851686),
 .UNSPECIFIED.);
#358=B_SPLINE_CURVE_WITH_KNOTS('',3,(#13787,#13788,#13789,#13790,#13791,
#13792,#13793,#13794,#13795,#13796,#13797,#13798),.UNSPECIFIED.,.F.,.F.,
(4,2,2,2,2,4),(0.0723284743610792,0.0764649741572932,0.0806014739535072,
0.0888744735459353,0.0988202514652725,0.10876602938461),.UNSPECIFIED.);
#359=B_SPLINE_CURVE_WITH_KNOTS('',3,(#13815,#13816,#13817,#13818,#13819,
#13820,#13821,#13822,#13823,#13824),.UNSPECIFIED.,.F.,.F.,(4,2,2,2,4),(0.124083382638842,
0.131598365334926,0.139113348031009,0.147131980441348,0.155150612851686),
 .UNSPECIFIED.);
#360=B_SPLINE_CURVE_WITH_KNOTS('',3,(#14538,#14539,#14540,#14541,#14542,
#14543,#14544,#14545,#14546,#14547,#14548,#14549),.UNSPECIFIED.,.F.,.F.,
(4,2,2,2,2,4),(0.0723284743610792,0.0764649741572932,0.0806014739535072,
0.0888744735459353,0.0988202514652725,0.10876602938461),.UNSPECIFIED.);
#361=B_SPLINE_CURVE_WITH_KNOTS('',3,(#14566,#14567,#14568,#14569,#14570,
#14571,#14572,#14573,#14574,#14575),.UNSPECIFIED.,.F.,.F.,(4,2,2,2,4),(0.124083382638842,
0.131598365334926,0.139113348031009,0.147131980441348,0.155150612851686),
 .UNSPECIFIED.);
#362=(
BOUNDED_CURVE()
B_SPLINE_CURVE(2,(#12233,#12234,#12235),.UNSPECIFIED.,.F.,.F.)
B_SPLINE_CURVE_WITH_KNOTS((3,3),(0.143406733712562,0.277378129178715),
 .UNSPECIFIED.)
CURVE()
GEOMETRIC_REPRESENTATION_ITEM()
RATIONAL_B_SPLINE_CURVE((1.,1.,1.))
REPRESENTATION_ITEM('')
);
#363=(
BOUNDED_CURVE()
B_SPLINE_CURVE(2,(#12934,#12935,#12936),.UNSPECIFIED.,.F.,.F.)
B_SPLINE_CURVE_WITH_KNOTS((3,3),(0.143406733712562,0.277378129178715),
 .UNSPECIFIED.)
CURVE()
GEOMETRIC_REPRESENTATION_ITEM()
RATIONAL_B_SPLINE_CURVE((1.,1.,1.))
REPRESENTATION_ITEM('')
);
#364=(
BOUNDED_CURVE()
B_SPLINE_CURVE(2,(#13672,#13673,#13674),.UNSPECIFIED.,.F.,.F.)
B_SPLINE_CURVE_WITH_KNOTS((3,3),(0.143406733712562,0.277378129178715),
 .UNSPECIFIED.)
CURVE()
GEOMETRIC_REPRESENTATION_ITEM()
RATIONAL_B_SPLINE_CURVE((1.,1.,1.))
REPRESENTATION_ITEM('')
);
#365=(
BOUNDED_CURVE()
B_SPLINE_CURVE(2,(#14397,#14398,#14399),.UNSPECIFIED.,.F.,.F.)
B_SPLINE_CURVE_WITH_KNOTS((3,3),(0.143406733712562,0.277378129178715),
 .UNSPECIFIED.)
CURVE()
GEOMETRIC_REPRESENTATION_ITEM()
RATIONAL_B_SPLINE_CURVE((1.,1.,1.))
REPRESENTATION_ITEM('')
);
#366=PLANE('',#8492);
#367=PLANE('',#8493);
#368=PLANE('',#8496);
#369=PLANE('',#8568);
#370=PLANE('',#8571);
#371=PLANE('',#8574);
#372=PLANE('',#8577);
#373=PLANE('',#8580);
#374=PLANE('',#8583);
#375=PLANE('',#8586);
#376=PLANE('',#8589);
#377=PLANE('',#8592);
#378=PLANE('',#8595);
#379=PLANE('',#8598);
#380=PLANE('',#8601);
#381=PLANE('',#8605);
#382=PLANE('',#8626);
#383=PLANE('',#8629);
#384=PLANE('',#8632);
#385=PLANE('',#8653);
#386=PLANE('',#8656);
#387=PLANE('',#8659);
#388=PLANE('',#8680);
#389=PLANE('',#8683);
#390=PLANE('',#8686);
#391=PLANE('',#8702);
#392=PLANE('',#8705);
#393=PLANE('',#8708);
#394=PLANE('',#8711);
#395=PLANE('',#8716);
#396=PLANE('',#8719);
#397=PLANE('',#8720);
#398=PLANE('',#8721);
#399=PLANE('',#8726);
#400=PLANE('',#8727);
#401=PLANE('',#8733);
#402=PLANE('',#8736);
#403=PLANE('',#8812);
#404=PLANE('',#8815);
#405=PLANE('',#8818);
#406=PLANE('',#8821);
#407=PLANE('',#8824);
#408=PLANE('',#8827);
#409=PLANE('',#8830);
#410=PLANE('',#8833);
#411=PLANE('',#8836);
#412=PLANE('',#8839);
#413=PLANE('',#8842);
#414=PLANE('',#8845);
#415=PLANE('',#8848);
#416=PLANE('',#8849);
#417=PLANE('',#8873);
#418=PLANE('',#8876);
#419=PLANE('',#8879);
#420=PLANE('',#8900);
#421=PLANE('',#8903);
#422=PLANE('',#8906);
#423=PLANE('',#8927);
#424=PLANE('',#8930);
#425=PLANE('',#8933);
#426=PLANE('',#8934);
#427=PLANE('',#8952);
#428=PLANE('',#8955);
#429=PLANE('',#8958);
#430=PLANE('',#8961);
#431=PLANE('',#8966);
#432=PLANE('',#8969);
#433=PLANE('',#8970);
#434=PLANE('',#8971);
#435=PLANE('',#8972);
#436=PLANE('',#8977);
#437=PLANE('',#8978);
#438=PLANE('',#8979);
#439=PLANE('',#9001);
#440=PLANE('',#9004);
#441=PLANE('',#9070);
#442=PLANE('',#9073);
#443=PLANE('',#9076);
#444=PLANE('',#9079);
#445=PLANE('',#9082);
#446=PLANE('',#9085);
#447=PLANE('',#9088);
#448=PLANE('',#9091);
#449=PLANE('',#9094);
#450=PLANE('',#9097);
#451=PLANE('',#9100);
#452=PLANE('',#9103);
#453=PLANE('',#9107);
#454=PLANE('',#9128);
#455=PLANE('',#9130);
#456=PLANE('',#9132);
#457=PLANE('',#9153);
#458=PLANE('',#9155);
#459=PLANE('',#9157);
#460=PLANE('',#9178);
#461=PLANE('',#9180);
#462=PLANE('',#9182);
#463=PLANE('',#9183);
#464=PLANE('',#9202);
#465=PLANE('',#9203);
#466=PLANE('',#9205);
#467=PLANE('',#9207);
#468=PLANE('',#9209);
#469=PLANE('',#9212);
#470=PLANE('',#9214);
#471=PLANE('',#9215);
#472=PLANE('',#9216);
#473=PLANE('',#9217);
#474=PLANE('',#9222);
#475=PLANE('',#9223);
#476=PLANE('',#9224);
#477=PLANE('',#9246);
#478=PLANE('',#9247);
#479=PLANE('',#9258);
#480=PLANE('',#9261);
#481=PLANE('',#9329);
#482=PLANE('',#9332);
#483=PLANE('',#9335);
#484=PLANE('',#9338);
#485=PLANE('',#9341);
#486=PLANE('',#9344);
#487=PLANE('',#9347);
#488=PLANE('',#9350);
#489=PLANE('',#9353);
#490=PLANE('',#9356);
#491=PLANE('',#9359);
#492=PLANE('',#9362);
#493=PLANE('',#9365);
#494=PLANE('',#9366);
#495=PLANE('',#9390);
#496=PLANE('',#9392);
#497=PLANE('',#9394);
#498=PLANE('',#9415);
#499=PLANE('',#9417);
#500=PLANE('',#9419);
#501=PLANE('',#9440);
#502=PLANE('',#9442);
#503=PLANE('',#9444);
#504=PLANE('',#9445);
#505=PLANE('',#9446);
#506=PLANE('',#9447);
#507=PLANE('',#9463);
#508=PLANE('',#9464);
#509=PLANE('',#9466);
#510=PLANE('',#9468);
#511=PLANE('',#9470);
#512=PLANE('',#9473);
#513=PLANE('',#9475);
#514=PLANE('',#9476);
#515=PLANE('',#9477);
#516=PLANE('',#9478);
#517=PLANE('',#9479);
#518=FACE_OUTER_BOUND('',#1012,.T.);
#519=FACE_OUTER_BOUND('',#1013,.T.);
#520=FACE_OUTER_BOUND('',#1014,.T.);
#521=FACE_OUTER_BOUND('',#1015,.T.);
#522=FACE_OUTER_BOUND('',#1016,.T.);
#523=FACE_OUTER_BOUND('',#1017,.T.);
#524=FACE_OUTER_BOUND('',#1018,.T.);
#525=FACE_OUTER_BOUND('',#1019,.T.);
#526=FACE_OUTER_BOUND('',#1020,.T.);
#527=FACE_OUTER_BOUND('',#1021,.T.);
#528=FACE_OUTER_BOUND('',#1022,.T.);
#529=FACE_OUTER_BOUND('',#1023,.T.);
#530=FACE_OUTER_BOUND('',#1024,.T.);
#531=FACE_OUTER_BOUND('',#1025,.T.);
#532=FACE_OUTER_BOUND('',#1026,.T.);
#533=FACE_OUTER_BOUND('',#1027,.T.);
#534=FACE_OUTER_BOUND('',#1028,.T.);
#535=FACE_OUTER_BOUND('',#1029,.T.);
#536=FACE_OUTER_BOUND('',#1030,.T.);
#537=FACE_OUTER_BOUND('',#1031,.T.);
#538=FACE_OUTER_BOUND('',#1032,.T.);
#539=FACE_OUTER_BOUND('',#1033,.T.);
#540=FACE_OUTER_BOUND('',#1034,.T.);
#541=FACE_OUTER_BOUND('',#1035,.T.);
#542=FACE_OUTER_BOUND('',#1036,.T.);
#543=FACE_OUTER_BOUND('',#1037,.T.);
#544=FACE_OUTER_BOUND('',#1038,.T.);
#545=FACE_OUTER_BOUND('',#1039,.T.);
#546=FACE_OUTER_BOUND('',#1040,.T.);
#547=FACE_OUTER_BOUND('',#1041,.T.);
#548=FACE_OUTER_BOUND('',#1042,.T.);
#549=FACE_OUTER_BOUND('',#1043,.T.);
#550=FACE_OUTER_BOUND('',#1044,.T.);
#551=FACE_OUTER_BOUND('',#1045,.T.);
#552=FACE_OUTER_BOUND('',#1046,.T.);
#553=FACE_OUTER_BOUND('',#1047,.T.);
#554=FACE_OUTER_BOUND('',#1048,.T.);
#555=FACE_OUTER_BOUND('',#1049,.T.);
#556=FACE_OUTER_BOUND('',#1050,.T.);
#557=FACE_OUTER_BOUND('',#1051,.T.);
#558=FACE_OUTER_BOUND('',#1052,.T.);
#559=FACE_OUTER_BOUND('',#1053,.T.);
#560=FACE_OUTER_BOUND('',#1054,.T.);
#561=FACE_OUTER_BOUND('',#1055,.T.);
#562=FACE_OUTER_BOUND('',#1056,.T.);
#563=FACE_OUTER_BOUND('',#1057,.T.);
#564=FACE_OUTER_BOUND('',#1058,.T.);
#565=FACE_OUTER_BOUND('',#1059,.T.);
#566=FACE_OUTER_BOUND('',#1060,.T.);
#567=FACE_OUTER_BOUND('',#1061,.T.);
#568=FACE_OUTER_BOUND('',#1062,.T.);
#569=FACE_OUTER_BOUND('',#1063,.T.);
#570=FACE_OUTER_BOUND('',#1064,.T.);
#571=FACE_OUTER_BOUND('',#1065,.T.);
#572=FACE_OUTER_BOUND('',#1066,.T.);
#573=FACE_OUTER_BOUND('',#1067,.T.);
#574=FACE_OUTER_BOUND('',#1068,.T.);
#575=FACE_OUTER_BOUND('',#1069,.T.);
#576=FACE_OUTER_BOUND('',#1070,.T.);
#577=FACE_OUTER_BOUND('',#1071,.T.);
#578=FACE_OUTER_BOUND('',#1072,.T.);
#579=FACE_OUTER_BOUND('',#1073,.T.);
#580=FACE_OUTER_BOUND('',#1074,.T.);
#581=FACE_OUTER_BOUND('',#1075,.T.);
#582=FACE_OUTER_BOUND('',#1076,.T.);
#583=FACE_OUTER_BOUND('',#1077,.T.);
#584=FACE_OUTER_BOUND('',#1078,.T.);
#585=FACE_OUTER_BOUND('',#1079,.T.);
#586=FACE_OUTER_BOUND('',#1080,.T.);
#587=FACE_OUTER_BOUND('',#1081,.T.);
#588=FACE_OUTER_BOUND('',#1082,.T.);
#589=FACE_OUTER_BOUND('',#1083,.T.);
#590=FACE_OUTER_BOUND('',#1084,.T.);
#591=FACE_OUTER_BOUND('',#1085,.T.);
#592=FACE_OUTER_BOUND('',#1086,.T.);
#593=FACE_OUTER_BOUND('',#1087,.T.);
#594=FACE_OUTER_BOUND('',#1088,.T.);
#595=FACE_OUTER_BOUND('',#1089,.T.);
#596=FACE_OUTER_BOUND('',#1090,.T.);
#597=FACE_OUTER_BOUND('',#1091,.T.);
#598=FACE_OUTER_BOUND('',#1092,.T.);
#599=FACE_OUTER_BOUND('',#1093,.T.);
#600=FACE_OUTER_BOUND('',#1094,.T.);
#601=FACE_OUTER_BOUND('',#1095,.T.);
#602=FACE_OUTER_BOUND('',#1096,.T.);
#603=FACE_OUTER_BOUND('',#1097,.T.);
#604=FACE_OUTER_BOUND('',#1098,.T.);
#605=FACE_OUTER_BOUND('',#1099,.T.);
#606=FACE_OUTER_BOUND('',#1100,.T.);
#607=FACE_OUTER_BOUND('',#1101,.T.);
#608=FACE_OUTER_BOUND('',#1102,.T.);
#609=FACE_OUTER_BOUND('',#1103,.T.);
#610=FACE_OUTER_BOUND('',#1104,.T.);
#611=FACE_OUTER_BOUND('',#1105,.T.);
#612=FACE_OUTER_BOUND('',#1106,.T.);
#613=FACE_OUTER_BOUND('',#1107,.T.);
#614=FACE_OUTER_BOUND('',#1108,.T.);
#615=FACE_OUTER_BOUND('',#1109,.T.);
#616=FACE_OUTER_BOUND('',#1110,.T.);
#617=FACE_OUTER_BOUND('',#1111,.T.);
#618=FACE_OUTER_BOUND('',#1112,.T.);
#619=FACE_OUTER_BOUND('',#1113,.T.);
#620=FACE_OUTER_BOUND('',#1114,.T.);
#621=FACE_OUTER_BOUND('',#1115,.T.);
#622=FACE_OUTER_BOUND('',#1116,.T.);
#623=FACE_OUTER_BOUND('',#1117,.T.);
#624=FACE_OUTER_BOUND('',#1118,.T.);
#625=FACE_OUTER_BOUND('',#1119,.T.);
#626=FACE_OUTER_BOUND('',#1120,.T.);
#627=FACE_OUTER_BOUND('',#1121,.T.);
#628=FACE_OUTER_BOUND('',#1122,.T.);
#629=FACE_OUTER_BOUND('',#1123,.T.);
#630=FACE_OUTER_BOUND('',#1124,.T.);
#631=FACE_OUTER_BOUND('',#1125,.T.);
#632=FACE_OUTER_BOUND('',#1126,.T.);
#633=FACE_OUTER_BOUND('',#1127,.T.);
#634=FACE_OUTER_BOUND('',#1128,.T.);
#635=FACE_OUTER_BOUND('',#1129,.T.);
#636=FACE_OUTER_BOUND('',#1130,.T.);
#637=FACE_OUTER_BOUND('',#1131,.T.);
#638=FACE_OUTER_BOUND('',#1132,.T.);
#639=FACE_OUTER_BOUND('',#1133,.T.);
#640=FACE_OUTER_BOUND('',#1134,.T.);
#641=FACE_OUTER_BOUND('',#1135,.T.);
#642=FACE_OUTER_BOUND('',#1136,.T.);
#643=FACE_OUTER_BOUND('',#1137,.T.);
#644=FACE_OUTER_BOUND('',#1138,.T.);
#645=FACE_OUTER_BOUND('',#1139,.T.);
#646=FACE_OUTER_BOUND('',#1140,.T.);
#647=FACE_OUTER_BOUND('',#1141,.T.);
#648=FACE_OUTER_BOUND('',#1142,.T.);
#649=FACE_OUTER_BOUND('',#1143,.T.);
#650=FACE_OUTER_BOUND('',#1144,.T.);
#651=FACE_OUTER_BOUND('',#1145,.T.);
#652=FACE_OUTER_BOUND('',#1146,.T.);
#653=FACE_OUTER_BOUND('',#1147,.T.);
#654=FACE_OUTER_BOUND('',#1148,.T.);
#655=FACE_OUTER_BOUND('',#1149,.T.);
#656=FACE_OUTER_BOUND('',#1150,.T.);
#657=FACE_OUTER_BOUND('',#1151,.T.);
#658=FACE_OUTER_BOUND('',#1152,.T.);
#659=FACE_OUTER_BOUND('',#1153,.T.);
#660=FACE_OUTER_BOUND('',#1154,.T.);
#661=FACE_OUTER_BOUND('',#1155,.T.);
#662=FACE_OUTER_BOUND('',#1156,.T.);
#663=FACE_OUTER_BOUND('',#1157,.T.);
#664=FACE_OUTER_BOUND('',#1158,.T.);
#665=FACE_OUTER_BOUND('',#1159,.T.);
#666=FACE_OUTER_BOUND('',#1160,.T.);
#667=FACE_OUTER_BOUND('',#1161,.T.);
#668=FACE_OUTER_BOUND('',#1162,.T.);
#669=FACE_OUTER_BOUND('',#1163,.T.);
#670=FACE_OUTER_BOUND('',#1164,.T.);
#671=FACE_OUTER_BOUND('',#1165,.T.);
#672=FACE_OUTER_BOUND('',#1166,.T.);
#673=FACE_OUTER_BOUND('',#1167,.T.);
#674=FACE_OUTER_BOUND('',#1168,.T.);
#675=FACE_OUTER_BOUND('',#1169,.T.);
#676=FACE_OUTER_BOUND('',#1170,.T.);
#677=FACE_OUTER_BOUND('',#1171,.T.);
#678=FACE_OUTER_BOUND('',#1172,.T.);
#679=FACE_OUTER_BOUND('',#1173,.T.);
#680=FACE_OUTER_BOUND('',#1174,.T.);
#681=FACE_OUTER_BOUND('',#1175,.T.);
#682=FACE_OUTER_BOUND('',#1176,.T.);
#683=FACE_OUTER_BOUND('',#1177,.T.);
#684=FACE_OUTER_BOUND('',#1178,.T.);
#685=FACE_OUTER_BOUND('',#1179,.T.);
#686=FACE_OUTER_BOUND('',#1180,.T.);
#687=FACE_OUTER_BOUND('',#1181,.T.);
#688=FACE_OUTER_BOUND('',#1182,.T.);
#689=FACE_OUTER_BOUND('',#1183,.T.);
#690=FACE_OUTER_BOUND('',#1184,.T.);
#691=FACE_OUTER_BOUND('',#1185,.T.);
#692=FACE_OUTER_BOUND('',#1186,.T.);
#693=FACE_OUTER_BOUND('',#1187,.T.);
#694=FACE_OUTER_BOUND('',#1193,.T.);
#695=FACE_OUTER_BOUND('',#1194,.T.);
#696=FACE_OUTER_BOUND('',#1195,.T.);
#697=FACE_OUTER_BOUND('',#1196,.T.);
#698=FACE_OUTER_BOUND('',#1197,.T.);
#699=FACE_OUTER_BOUND('',#1198,.T.);
#700=FACE_OUTER_BOUND('',#1199,.T.);
#701=FACE_OUTER_BOUND('',#1200,.T.);
#702=FACE_OUTER_BOUND('',#1201,.T.);
#703=FACE_OUTER_BOUND('',#1202,.T.);
#704=FACE_OUTER_BOUND('',#1203,.T.);
#705=FACE_OUTER_BOUND('',#1204,.T.);
#706=FACE_OUTER_BOUND('',#1205,.T.);
#707=FACE_OUTER_BOUND('',#1206,.T.);
#708=FACE_OUTER_BOUND('',#1207,.T.);
#709=FACE_OUTER_BOUND('',#1208,.T.);
#710=FACE_OUTER_BOUND('',#1209,.T.);
#711=FACE_OUTER_BOUND('',#1210,.T.);
#712=FACE_OUTER_BOUND('',#1211,.T.);
#713=FACE_OUTER_BOUND('',#1212,.T.);
#714=FACE_OUTER_BOUND('',#1213,.T.);
#715=FACE_OUTER_BOUND('',#1214,.T.);
#716=FACE_OUTER_BOUND('',#1215,.T.);
#717=FACE_OUTER_BOUND('',#1216,.T.);
#718=FACE_OUTER_BOUND('',#1217,.T.);
#719=FACE_OUTER_BOUND('',#1218,.T.);
#720=FACE_OUTER_BOUND('',#1219,.T.);
#721=FACE_OUTER_BOUND('',#1220,.T.);
#722=FACE_OUTER_BOUND('',#1221,.T.);
#723=FACE_OUTER_BOUND('',#1222,.T.);
#724=FACE_OUTER_BOUND('',#1223,.T.);
#725=FACE_OUTER_BOUND('',#1224,.T.);
#726=FACE_OUTER_BOUND('',#1225,.T.);
#727=FACE_OUTER_BOUND('',#1226,.T.);
#728=FACE_OUTER_BOUND('',#1227,.T.);
#729=FACE_OUTER_BOUND('',#1228,.T.);
#730=FACE_OUTER_BOUND('',#1229,.T.);
#731=FACE_OUTER_BOUND('',#1230,.T.);
#732=FACE_OUTER_BOUND('',#1231,.T.);
#733=FACE_OUTER_BOUND('',#1232,.T.);
#734=FACE_OUTER_BOUND('',#1233,.T.);
#735=FACE_OUTER_BOUND('',#1234,.T.);
#736=FACE_OUTER_BOUND('',#1235,.T.);
#737=FACE_OUTER_BOUND('',#1236,.T.);
#738=FACE_OUTER_BOUND('',#1237,.T.);
#739=FACE_OUTER_BOUND('',#1238,.T.);
#740=FACE_OUTER_BOUND('',#1239,.T.);
#741=FACE_OUTER_BOUND('',#1240,.T.);
#742=FACE_OUTER_BOUND('',#1241,.T.);
#743=FACE_OUTER_BOUND('',#1242,.T.);
#744=FACE_OUTER_BOUND('',#1243,.T.);
#745=FACE_OUTER_BOUND('',#1244,.T.);
#746=FACE_OUTER_BOUND('',#1245,.T.);
#747=FACE_OUTER_BOUND('',#1246,.T.);
#748=FACE_OUTER_BOUND('',#1247,.T.);
#749=FACE_OUTER_BOUND('',#1248,.T.);
#750=FACE_OUTER_BOUND('',#1249,.T.);
#751=FACE_OUTER_BOUND('',#1250,.T.);
#752=FACE_OUTER_BOUND('',#1251,.T.);
#753=FACE_OUTER_BOUND('',#1252,.T.);
#754=FACE_OUTER_BOUND('',#1253,.T.);
#755=FACE_OUTER_BOUND('',#1254,.T.);
#756=FACE_OUTER_BOUND('',#1255,.T.);
#757=FACE_OUTER_BOUND('',#1256,.T.);
#758=FACE_OUTER_BOUND('',#1257,.T.);
#759=FACE_OUTER_BOUND('',#1258,.T.);
#760=FACE_OUTER_BOUND('',#1259,.T.);
#761=FACE_OUTER_BOUND('',#1269,.T.);
#762=FACE_OUTER_BOUND('',#1270,.T.);
#763=FACE_OUTER_BOUND('',#1271,.T.);
#764=FACE_OUTER_BOUND('',#1272,.T.);
#765=FACE_OUTER_BOUND('',#1273,.T.);
#766=FACE_OUTER_BOUND('',#1274,.T.);
#767=FACE_OUTER_BOUND('',#1275,.T.);
#768=FACE_OUTER_BOUND('',#1276,.T.);
#769=FACE_OUTER_BOUND('',#1277,.T.);
#770=FACE_OUTER_BOUND('',#1278,.T.);
#771=FACE_OUTER_BOUND('',#1279,.T.);
#772=FACE_OUTER_BOUND('',#1280,.T.);
#773=FACE_OUTER_BOUND('',#1281,.T.);
#774=FACE_OUTER_BOUND('',#1282,.T.);
#775=FACE_OUTER_BOUND('',#1283,.T.);
#776=FACE_OUTER_BOUND('',#1284,.T.);
#777=FACE_OUTER_BOUND('',#1285,.T.);
#778=FACE_OUTER_BOUND('',#1286,.T.);
#779=FACE_OUTER_BOUND('',#1287,.T.);
#780=FACE_OUTER_BOUND('',#1288,.T.);
#781=FACE_OUTER_BOUND('',#1289,.T.);
#782=FACE_OUTER_BOUND('',#1290,.T.);
#783=FACE_OUTER_BOUND('',#1291,.T.);
#784=FACE_OUTER_BOUND('',#1292,.T.);
#785=FACE_OUTER_BOUND('',#1293,.T.);
#786=FACE_OUTER_BOUND('',#1294,.T.);
#787=FACE_OUTER_BOUND('',#1295,.T.);
#788=FACE_OUTER_BOUND('',#1296,.T.);
#789=FACE_OUTER_BOUND('',#1297,.T.);
#790=FACE_OUTER_BOUND('',#1298,.T.);
#791=FACE_OUTER_BOUND('',#1299,.T.);
#792=FACE_OUTER_BOUND('',#1300,.T.);
#793=FACE_OUTER_BOUND('',#1301,.T.);
#794=FACE_OUTER_BOUND('',#1302,.T.);
#795=FACE_OUTER_BOUND('',#1303,.T.);
#796=FACE_OUTER_BOUND('',#1304,.T.);
#797=FACE_OUTER_BOUND('',#1305,.T.);
#798=FACE_OUTER_BOUND('',#1306,.T.);
#799=FACE_OUTER_BOUND('',#1307,.T.);
#800=FACE_OUTER_BOUND('',#1308,.T.);
#801=FACE_OUTER_BOUND('',#1309,.T.);
#802=FACE_OUTER_BOUND('',#1310,.T.);
#803=FACE_OUTER_BOUND('',#1311,.T.);
#804=FACE_OUTER_BOUND('',#1312,.T.);
#805=FACE_OUTER_BOUND('',#1313,.T.);
#806=FACE_OUTER_BOUND('',#1314,.T.);
#807=FACE_OUTER_BOUND('',#1315,.T.);
#808=FACE_OUTER_BOUND('',#1316,.T.);
#809=FACE_OUTER_BOUND('',#1317,.T.);
#810=FACE_OUTER_BOUND('',#1318,.T.);
#811=FACE_OUTER_BOUND('',#1319,.T.);
#812=FACE_OUTER_BOUND('',#1320,.T.);
#813=FACE_OUTER_BOUND('',#1321,.T.);
#814=FACE_OUTER_BOUND('',#1322,.T.);
#815=FACE_OUTER_BOUND('',#1323,.T.);
#816=FACE_OUTER_BOUND('',#1324,.T.);
#817=FACE_OUTER_BOUND('',#1325,.T.);
#818=FACE_OUTER_BOUND('',#1326,.T.);
#819=FACE_OUTER_BOUND('',#1327,.T.);
#820=FACE_OUTER_BOUND('',#1328,.T.);
#821=FACE_OUTER_BOUND('',#1329,.T.);
#822=FACE_OUTER_BOUND('',#1330,.T.);
#823=FACE_OUTER_BOUND('',#1331,.T.);
#824=FACE_OUTER_BOUND('',#1332,.T.);
#825=FACE_OUTER_BOUND('',#1333,.T.);
#826=FACE_OUTER_BOUND('',#1334,.T.);
#827=FACE_OUTER_BOUND('',#1335,.T.);
#828=FACE_OUTER_BOUND('',#1336,.T.);
#829=FACE_OUTER_BOUND('',#1337,.T.);
#830=FACE_OUTER_BOUND('',#1338,.T.);
#831=FACE_OUTER_BOUND('',#1339,.T.);
#832=FACE_OUTER_BOUND('',#1340,.T.);
#833=FACE_OUTER_BOUND('',#1341,.T.);
#834=FACE_OUTER_BOUND('',#1342,.T.);
#835=FACE_OUTER_BOUND('',#1343,.T.);
#836=FACE_OUTER_BOUND('',#1344,.T.);
#837=FACE_OUTER_BOUND('',#1345,.T.);
#838=FACE_OUTER_BOUND('',#1346,.T.);
#839=FACE_OUTER_BOUND('',#1347,.T.);
#840=FACE_OUTER_BOUND('',#1348,.T.);
#841=FACE_OUTER_BOUND('',#1349,.T.);
#842=FACE_OUTER_BOUND('',#1350,.T.);
#843=FACE_OUTER_BOUND('',#1351,.T.);
#844=FACE_OUTER_BOUND('',#1352,.T.);
#845=FACE_OUTER_BOUND('',#1353,.T.);
#846=FACE_OUTER_BOUND('',#1354,.T.);
#847=FACE_OUTER_BOUND('',#1355,.T.);
#848=FACE_OUTER_BOUND('',#1356,.T.);
#849=FACE_OUTER_BOUND('',#1357,.T.);
#850=FACE_OUTER_BOUND('',#1358,.T.);
#851=FACE_OUTER_BOUND('',#1359,.T.);
#852=FACE_OUTER_BOUND('',#1360,.T.);
#853=FACE_OUTER_BOUND('',#1361,.T.);
#854=FACE_OUTER_BOUND('',#1362,.T.);
#855=FACE_OUTER_BOUND('',#1363,.T.);
#856=FACE_OUTER_BOUND('',#1364,.T.);
#857=FACE_OUTER_BOUND('',#1365,.T.);
#858=FACE_OUTER_BOUND('',#1366,.T.);
#859=FACE_OUTER_BOUND('',#1367,.T.);
#860=FACE_OUTER_BOUND('',#1368,.T.);
#861=FACE_OUTER_BOUND('',#1369,.T.);
#862=FACE_OUTER_BOUND('',#1370,.T.);
#863=FACE_OUTER_BOUND('',#1371,.T.);
#864=FACE_OUTER_BOUND('',#1372,.T.);
#865=FACE_OUTER_BOUND('',#1373,.T.);
#866=FACE_OUTER_BOUND('',#1374,.T.);
#867=FACE_OUTER_BOUND('',#1375,.T.);
#868=FACE_OUTER_BOUND('',#1376,.T.);
#869=FACE_OUTER_BOUND('',#1377,.T.);
#870=FACE_OUTER_BOUND('',#1378,.T.);
#871=FACE_OUTER_BOUND('',#1379,.T.);
#872=FACE_OUTER_BOUND('',#1380,.T.);
#873=FACE_OUTER_BOUND('',#1381,.T.);
#874=FACE_OUTER_BOUND('',#1382,.T.);
#875=FACE_OUTER_BOUND('',#1383,.T.);
#876=FACE_OUTER_BOUND('',#1384,.T.);
#877=FACE_OUTER_BOUND('',#1385,.T.);
#878=FACE_OUTER_BOUND('',#1386,.T.);
#879=FACE_OUTER_BOUND('',#1387,.T.);
#880=FACE_OUTER_BOUND('',#1388,.T.);
#881=FACE_OUTER_BOUND('',#1389,.T.);
#882=FACE_OUTER_BOUND('',#1390,.T.);
#883=FACE_OUTER_BOUND('',#1400,.T.);
#884=FACE_OUTER_BOUND('',#1401,.T.);
#885=FACE_OUTER_BOUND('',#1418,.T.);
#886=FACE_OUTER_BOUND('',#1419,.T.);
#887=FACE_OUTER_BOUND('',#1420,.T.);
#888=FACE_OUTER_BOUND('',#1421,.T.);
#889=FACE_OUTER_BOUND('',#1422,.T.);
#890=FACE_OUTER_BOUND('',#1423,.T.);
#891=FACE_OUTER_BOUND('',#1424,.T.);
#892=FACE_OUTER_BOUND('',#1425,.T.);
#893=FACE_OUTER_BOUND('',#1426,.T.);
#894=FACE_OUTER_BOUND('',#1427,.T.);
#895=FACE_OUTER_BOUND('',#1428,.T.);
#896=FACE_OUTER_BOUND('',#1429,.T.);
#897=FACE_OUTER_BOUND('',#1430,.T.);
#898=FACE_OUTER_BOUND('',#1431,.T.);
#899=FACE_OUTER_BOUND('',#1432,.T.);
#900=FACE_OUTER_BOUND('',#1433,.T.);
#901=FACE_OUTER_BOUND('',#1434,.T.);
#902=FACE_OUTER_BOUND('',#1435,.T.);
#903=FACE_OUTER_BOUND('',#1436,.T.);
#904=FACE_OUTER_BOUND('',#1437,.T.);
#905=FACE_OUTER_BOUND('',#1438,.T.);
#906=FACE_OUTER_BOUND('',#1439,.T.);
#907=FACE_OUTER_BOUND('',#1440,.T.);
#908=FACE_OUTER_BOUND('',#1441,.T.);
#909=FACE_OUTER_BOUND('',#1442,.T.);
#910=FACE_OUTER_BOUND('',#1443,.T.);
#911=FACE_OUTER_BOUND('',#1444,.T.);
#912=FACE_OUTER_BOUND('',#1445,.T.);
#913=FACE_OUTER_BOUND('',#1446,.T.);
#914=FACE_OUTER_BOUND('',#1447,.T.);
#915=FACE_OUTER_BOUND('',#1448,.T.);
#916=FACE_OUTER_BOUND('',#1449,.T.);
#917=FACE_OUTER_BOUND('',#1450,.T.);
#918=FACE_OUTER_BOUND('',#1451,.T.);
#919=FACE_OUTER_BOUND('',#1452,.T.);
#920=FACE_OUTER_BOUND('',#1453,.T.);
#921=FACE_OUTER_BOUND('',#1454,.T.);
#922=FACE_OUTER_BOUND('',#1455,.T.);
#923=FACE_OUTER_BOUND('',#1456,.T.);
#924=FACE_OUTER_BOUND('',#1457,.T.);
#925=FACE_OUTER_BOUND('',#1458,.T.);
#926=FACE_OUTER_BOUND('',#1459,.T.);
#927=FACE_OUTER_BOUND('',#1460,.T.);
#928=FACE_OUTER_BOUND('',#1461,.T.);
#929=FACE_OUTER_BOUND('',#1462,.T.);
#930=FACE_OUTER_BOUND('',#1463,.T.);
#931=FACE_OUTER_BOUND('',#1464,.T.);
#932=FACE_OUTER_BOUND('',#1465,.T.);
#933=FACE_OUTER_BOUND('',#1466,.T.);
#934=FACE_OUTER_BOUND('',#1467,.T.);
#935=FACE_OUTER_BOUND('',#1468,.T.);
#936=FACE_OUTER_BOUND('',#1469,.T.);
#937=FACE_OUTER_BOUND('',#1470,.T.);
#938=FACE_OUTER_BOUND('',#1471,.T.);
#939=FACE_OUTER_BOUND('',#1472,.T.);
#940=FACE_OUTER_BOUND('',#1473,.T.);
#941=FACE_OUTER_BOUND('',#1474,.T.);
#942=FACE_OUTER_BOUND('',#1475,.T.);
#943=FACE_OUTER_BOUND('',#1481,.T.);
#944=FACE_OUTER_BOUND('',#1482,.T.);
#945=FACE_OUTER_BOUND('',#1483,.T.);
#946=FACE_OUTER_BOUND('',#1484,.T.);
#947=FACE_OUTER_BOUND('',#1485,.T.);
#948=FACE_OUTER_BOUND('',#1486,.T.);
#949=FACE_OUTER_BOUND('',#1487,.T.);
#950=FACE_OUTER_BOUND('',#1488,.T.);
#951=FACE_OUTER_BOUND('',#1489,.T.);
#952=FACE_OUTER_BOUND('',#1490,.T.);
#953=FACE_OUTER_BOUND('',#1491,.T.);
#954=FACE_OUTER_BOUND('',#1492,.T.);
#955=FACE_OUTER_BOUND('',#1493,.T.);
#956=FACE_OUTER_BOUND('',#1494,.T.);
#957=FACE_OUTER_BOUND('',#1495,.T.);
#958=FACE_OUTER_BOUND('',#1496,.T.);
#959=FACE_OUTER_BOUND('',#1497,.T.);
#960=FACE_OUTER_BOUND('',#1498,.T.);
#961=FACE_OUTER_BOUND('',#1499,.T.);
#962=FACE_OUTER_BOUND('',#1500,.T.);
#963=FACE_OUTER_BOUND('',#1501,.T.);
#964=FACE_OUTER_BOUND('',#1502,.T.);
#965=FACE_OUTER_BOUND('',#1503,.T.);
#966=FACE_OUTER_BOUND('',#1504,.T.);
#967=FACE_OUTER_BOUND('',#1505,.T.);
#968=FACE_OUTER_BOUND('',#1506,.T.);
#969=FACE_OUTER_BOUND('',#1507,.T.);
#970=FACE_OUTER_BOUND('',#1508,.T.);
#971=FACE_OUTER_BOUND('',#1509,.T.);
#972=FACE_OUTER_BOUND('',#1510,.T.);
#973=FACE_OUTER_BOUND('',#1511,.T.);
#974=FACE_OUTER_BOUND('',#1512,.T.);
#975=FACE_OUTER_BOUND('',#1513,.T.);
#976=FACE_OUTER_BOUND('',#1514,.T.);
#977=FACE_OUTER_BOUND('',#1515,.T.);
#978=FACE_OUTER_BOUND('',#1516,.T.);
#979=FACE_OUTER_BOUND('',#1517,.T.);
#980=FACE_OUTER_BOUND('',#1518,.T.);
#981=FACE_OUTER_BOUND('',#1519,.T.);
#982=FACE_OUTER_BOUND('',#1520,.T.);
#983=FACE_OUTER_BOUND('',#1521,.T.);
#984=FACE_OUTER_BOUND('',#1522,.T.);
#985=FACE_OUTER_BOUND('',#1523,.T.);
#986=FACE_OUTER_BOUND('',#1524,.T.);
#987=FACE_OUTER_BOUND('',#1525,.T.);
#988=FACE_OUTER_BOUND('',#1526,.T.);
#989=FACE_OUTER_BOUND('',#1527,.T.);
#990=FACE_OUTER_BOUND('',#1528,.T.);
#991=FACE_OUTER_BOUND('',#1529,.T.);
#992=FACE_OUTER_BOUND('',#1530,.T.);
#993=FACE_OUTER_BOUND('',#1531,.T.);
#994=FACE_OUTER_BOUND('',#1532,.T.);
#995=FACE_OUTER_BOUND('',#1533,.T.);
#996=FACE_OUTER_BOUND('',#1534,.T.);
#997=FACE_OUTER_BOUND('',#1535,.T.);
#998=FACE_OUTER_BOUND('',#1536,.T.);
#999=FACE_OUTER_BOUND('',#1537,.T.);
#1000=FACE_OUTER_BOUND('',#1538,.T.);
#1001=FACE_OUTER_BOUND('',#1539,.T.);
#1002=FACE_OUTER_BOUND('',#1540,.T.);
#1003=FACE_OUTER_BOUND('',#1541,.T.);
#1004=FACE_OUTER_BOUND('',#1542,.T.);
#1005=FACE_OUTER_BOUND('',#1543,.T.);
#1006=FACE_OUTER_BOUND('',#1544,.T.);
#1007=FACE_OUTER_BOUND('',#1545,.T.);
#1008=FACE_OUTER_BOUND('',#1546,.T.);
#1009=FACE_OUTER_BOUND('',#1547,.T.);
#1010=FACE_OUTER_BOUND('',#1548,.T.);
#1011=FACE_OUTER_BOUND('',#1549,.T.);
#1012=EDGE_LOOP('',(#5338,#5339,#5340,#5341,#5342));
#1013=EDGE_LOOP('',(#5343,#5344,#5345,#5346,#5347));
#1014=EDGE_LOOP('',(#5348,#5349,#5350,#5351,#5352));
#1015=EDGE_LOOP('',(#5353,#5354,#5355,#5356));
#1016=EDGE_LOOP('',(#5357,#5358,#5359,#5360));
#1017=EDGE_LOOP('',(#5361,#5362,#5363,#5364));
#1018=EDGE_LOOP('',(#5365,#5366,#5367,#5368));
#1019=EDGE_LOOP('',(#5369,#5370,#5371,#5372));
#1020=EDGE_LOOP('',(#5373,#5374,#5375,#5376));
#1021=EDGE_LOOP('',(#5377,#5378,#5379,#5380));
#1022=EDGE_LOOP('',(#5381,#5382,#5383,#5384));
#1023=EDGE_LOOP('',(#5385,#5386,#5387,#5388));
#1024=EDGE_LOOP('',(#5389,#5390,#5391,#5392));
#1025=EDGE_LOOP('',(#5393,#5394,#5395,#5396));
#1026=EDGE_LOOP('',(#5397,#5398,#5399,#5400));
#1027=EDGE_LOOP('',(#5401,#5402,#5403,#5404));
#1028=EDGE_LOOP('',(#5405,#5406,#5407,#5408));
#1029=EDGE_LOOP('',(#5409,#5410,#5411,#5412));
#1030=EDGE_LOOP('',(#5413,#5414,#5415,#5416));
#1031=EDGE_LOOP('',(#5417,#5418,#5419,#5420));
#1032=EDGE_LOOP('',(#5421,#5422,#5423,#5424));
#1033=EDGE_LOOP('',(#5425,#5426,#5427,#5428));
#1034=EDGE_LOOP('',(#5429,#5430,#5431,#5432));
#1035=EDGE_LOOP('',(#5433,#5434,#5435,#5436));
#1036=EDGE_LOOP('',(#5437,#5438,#5439,#5440));
#1037=EDGE_LOOP('',(#5441,#5442,#5443));
#1038=EDGE_LOOP('',(#5444,#5445,#5446));
#1039=EDGE_LOOP('',(#5447,#5448,#5449));
#1040=EDGE_LOOP('',(#5450,#5451,#5452));
#1041=EDGE_LOOP('',(#5453,#5454,#5455));
#1042=EDGE_LOOP('',(#5456,#5457,#5458));
#1043=EDGE_LOOP('',(#5459,#5460,#5461,#5462));
#1044=EDGE_LOOP('',(#5463,#5464,#5465,#5466));
#1045=EDGE_LOOP('',(#5467,#5468,#5469,#5470));
#1046=EDGE_LOOP('',(#5471,#5472,#5473,#5474));
#1047=EDGE_LOOP('',(#5475,#5476,#5477,#5478));
#1048=EDGE_LOOP('',(#5479,#5480,#5481,#5482));
#1049=EDGE_LOOP('',(#5483,#5484,#5485,#5486));
#1050=EDGE_LOOP('',(#5487,#5488,#5489,#5490));
#1051=EDGE_LOOP('',(#5491,#5492,#5493,#5494));
#1052=EDGE_LOOP('',(#5495,#5496,#5497,#5498));
#1053=EDGE_LOOP('',(#5499,#5500,#5501,#5502));
#1054=EDGE_LOOP('',(#5503,#5504,#5505,#5506));
#1055=EDGE_LOOP('',(#5507,#5508,#5509,#5510));
#1056=EDGE_LOOP('',(#5511,#5512,#5513,#5514));
#1057=EDGE_LOOP('',(#5515,#5516,#5517,#5518));
#1058=EDGE_LOOP('',(#5519,#5520,#5521,#5522));
#1059=EDGE_LOOP('',(#5523,#5524,#5525,#5526));
#1060=EDGE_LOOP('',(#5527,#5528,#5529,#5530));
#1061=EDGE_LOOP('',(#5531,#5532,#5533,#5534));
#1062=EDGE_LOOP('',(#5535,#5536,#5537,#5538));
#1063=EDGE_LOOP('',(#5539,#5540,#5541,#5542));
#1064=EDGE_LOOP('',(#5543,#5544,#5545,#5546));
#1065=EDGE_LOOP('',(#5547,#5548,#5549,#5550,#5551,#5552,#5553));
#1066=EDGE_LOOP('',(#5554,#5555,#5556,#5557));
#1067=EDGE_LOOP('',(#5558,#5559,#5560,#5561,#5562,#5563,#5564));
#1068=EDGE_LOOP('',(#5565,#5566,#5567,#5568));
#1069=EDGE_LOOP('',(#5569,#5570,#5571,#5572));
#1070=EDGE_LOOP('',(#5573,#5574,#5575,#5576));
#1071=EDGE_LOOP('',(#5577,#5578,#5579,#5580));
#1072=EDGE_LOOP('',(#5581,#5582,#5583,#5584));
#1073=EDGE_LOOP('',(#5585,#5586,#5587,#5588));
#1074=EDGE_LOOP('',(#5589,#5590,#5591,#5592));
#1075=EDGE_LOOP('',(#5593,#5594,#5595,#5596));
#1076=EDGE_LOOP('',(#5597,#5598,#5599,#5600));
#1077=EDGE_LOOP('',(#5601,#5602,#5603,#5604));
#1078=EDGE_LOOP('',(#5605,#5606,#5607,#5608));
#1079=EDGE_LOOP('',(#5609,#5610,#5611,#5612));
#1080=EDGE_LOOP('',(#5613,#5614,#5615,#5616,#5617,#5618,#5619,#5620));
#1081=EDGE_LOOP('',(#5621,#5622,#5623,#5624));
#1082=EDGE_LOOP('',(#5625,#5626,#5627,#5628));
#1083=EDGE_LOOP('',(#5629,#5630,#5631,#5632));
#1084=EDGE_LOOP('',(#5633,#5634,#5635,#5636));
#1085=EDGE_LOOP('',(#5637,#5638,#5639,#5640));
#1086=EDGE_LOOP('',(#5641,#5642,#5643,#5644));
#1087=EDGE_LOOP('',(#5645,#5646,#5647,#5648));
#1088=EDGE_LOOP('',(#5649,#5650,#5651,#5652));
#1089=EDGE_LOOP('',(#5653,#5654,#5655,#5656));
#1090=EDGE_LOOP('',(#5657,#5658,#5659,#5660));
#1091=EDGE_LOOP('',(#5661,#5662,#5663,#5664));
#1092=EDGE_LOOP('',(#5665,#5666,#5667,#5668));
#1093=EDGE_LOOP('',(#5669,#5670,#5671,#5672,#5673,#5674,#5675,#5676));
#1094=EDGE_LOOP('',(#5677,#5678,#5679,#5680));
#1095=EDGE_LOOP('',(#5681,#5682,#5683,#5684));
#1096=EDGE_LOOP('',(#5685,#5686,#5687,#5688));
#1097=EDGE_LOOP('',(#5689,#5690,#5691,#5692));
#1098=EDGE_LOOP('',(#5693,#5694,#5695,#5696));
#1099=EDGE_LOOP('',(#5697,#5698,#5699,#5700));
#1100=EDGE_LOOP('',(#5701,#5702,#5703,#5704));
#1101=EDGE_LOOP('',(#5705,#5706,#5707,#5708));
#1102=EDGE_LOOP('',(#5709,#5710,#5711,#5712));
#1103=EDGE_LOOP('',(#5713,#5714,#5715,#5716));
#1104=EDGE_LOOP('',(#5717,#5718,#5719,#5720));
#1105=EDGE_LOOP('',(#5721,#5722,#5723,#5724));
#1106=EDGE_LOOP('',(#5725,#5726,#5727,#5728,#5729,#5730,#5731,#5732));
#1107=EDGE_LOOP('',(#5733,#5734,#5735,#5736));
#1108=EDGE_LOOP('',(#5737,#5738,#5739,#5740));
#1109=EDGE_LOOP('',(#5741,#5742,#5743,#5744));
#1110=EDGE_LOOP('',(#5745,#5746,#5747,#5748));
#1111=EDGE_LOOP('',(#5749,#5750,#5751,#5752));
#1112=EDGE_LOOP('',(#5753,#5754,#5755,#5756));
#1113=EDGE_LOOP('',(#5757,#5758,#5759,#5760));
#1114=EDGE_LOOP('',(#5761,#5762,#5763,#5764));
#1115=EDGE_LOOP('',(#5765,#5766,#5767,#5768));
#1116=EDGE_LOOP('',(#5769,#5770,#5771,#5772));
#1117=EDGE_LOOP('',(#5773,#5774,#5775,#5776));
#1118=EDGE_LOOP('',(#5777,#5778,#5779,#5780));
#1119=EDGE_LOOP('',(#5781,#5782,#5783,#5784));
#1120=EDGE_LOOP('',(#5785,#5786,#5787,#5788));
#1121=EDGE_LOOP('',(#5789,#5790,#5791,#5792));
#1122=EDGE_LOOP('',(#5793,#5794,#5795,#5796));
#1123=EDGE_LOOP('',(#5797,#5798,#5799,#5800));
#1124=EDGE_LOOP('',(#5801,#5802,#5803,#5804));
#1125=EDGE_LOOP('',(#5805,#5806,#5807,#5808));
#1126=EDGE_LOOP('',(#5809,#5810,#5811,#5812));
#1127=EDGE_LOOP('',(#5813,#5814,#5815,#5816,#5817));
#1128=EDGE_LOOP('',(#5818,#5819,#5820,#5821,#5822));
#1129=EDGE_LOOP('',(#5823,#5824,#5825,#5826,#5827));
#1130=EDGE_LOOP('',(#5828,#5829,#5830,#5831,#5832,#5833));
#1131=EDGE_LOOP('',(#5834,#5835,#5836,#5837));
#1132=EDGE_LOOP('',(#5838,#5839,#5840,#5841));
#1133=EDGE_LOOP('',(#5842,#5843,#5844,#5845));
#1134=EDGE_LOOP('',(#5846,#5847,#5848,#5849));
#1135=EDGE_LOOP('',(#5850,#5851,#5852,#5853,#5854,#5855,#5856,#5857,#5858,
#5859,#5860,#5861,#5862,#5863,#5864,#5865));
#1136=EDGE_LOOP('',(#5866,#5867,#5868,#5869));
#1137=EDGE_LOOP('',(#5870,#5871,#5872,#5873));
#1138=EDGE_LOOP('',(#5874,#5875,#5876,#5877));
#1139=EDGE_LOOP('',(#5878,#5879,#5880,#5881));
#1140=EDGE_LOOP('',(#5882,#5883,#5884,#5885));
#1141=EDGE_LOOP('',(#5886,#5887,#5888,#5889));
#1142=EDGE_LOOP('',(#5890,#5891,#5892,#5893));
#1143=EDGE_LOOP('',(#5894,#5895,#5896,#5897));
#1144=EDGE_LOOP('',(#5898,#5899,#5900,#5901));
#1145=EDGE_LOOP('',(#5902,#5903,#5904,#5905));
#1146=EDGE_LOOP('',(#5906,#5907,#5908,#5909));
#1147=EDGE_LOOP('',(#5910,#5911,#5912,#5913));
#1148=EDGE_LOOP('',(#5914,#5915,#5916,#5917));
#1149=EDGE_LOOP('',(#5918,#5919,#5920,#5921));
#1150=EDGE_LOOP('',(#5922,#5923,#5924,#5925));
#1151=EDGE_LOOP('',(#5926,#5927,#5928,#5929));
#1152=EDGE_LOOP('',(#5930,#5931,#5932,#5933));
#1153=EDGE_LOOP('',(#5934,#5935,#5936,#5937));
#1154=EDGE_LOOP('',(#5938,#5939,#5940,#5941));
#1155=EDGE_LOOP('',(#5942,#5943,#5944,#5945));
#1156=EDGE_LOOP('',(#5946,#5947,#5948));
#1157=EDGE_LOOP('',(#5949,#5950,#5951));
#1158=EDGE_LOOP('',(#5952,#5953,#5954));
#1159=EDGE_LOOP('',(#5955,#5956,#5957));
#1160=EDGE_LOOP('',(#5958,#5959,#5960));
#1161=EDGE_LOOP('',(#5961,#5962,#5963));
#1162=EDGE_LOOP('',(#5964,#5965,#5966,#5967));
#1163=EDGE_LOOP('',(#5968,#5969,#5970,#5971));
#1164=EDGE_LOOP('',(#5972,#5973,#5974,#5975));
#1165=EDGE_LOOP('',(#5976,#5977,#5978,#5979));
#1166=EDGE_LOOP('',(#5980,#5981,#5982,#5983));
#1167=EDGE_LOOP('',(#5984,#5985,#5986,#5987));
#1168=EDGE_LOOP('',(#5988,#5989,#5990,#5991));
#1169=EDGE_LOOP('',(#5992,#5993,#5994,#5995));
#1170=EDGE_LOOP('',(#5996,#5997,#5998,#5999));
#1171=EDGE_LOOP('',(#6000,#6001,#6002,#6003));
#1172=EDGE_LOOP('',(#6004,#6005,#6006,#6007));
#1173=EDGE_LOOP('',(#6008,#6009,#6010,#6011));
#1174=EDGE_LOOP('',(#6012,#6013,#6014,#6015));
#1175=EDGE_LOOP('',(#6016,#6017,#6018,#6019));
#1176=EDGE_LOOP('',(#6020,#6021,#6022,#6023));
#1177=EDGE_LOOP('',(#6024,#6025,#6026,#6027));
#1178=EDGE_LOOP('',(#6028,#6029,#6030,#6031));
#1179=EDGE_LOOP('',(#6032,#6033,#6034,#6035));
#1180=EDGE_LOOP('',(#6036,#6037,#6038,#6039));
#1181=EDGE_LOOP('',(#6040,#6041,#6042,#6043));
#1182=EDGE_LOOP('',(#6044,#6045,#6046,#6047));
#1183=EDGE_LOOP('',(#6048,#6049,#6050,#6051));
#1184=EDGE_LOOP('',(#6052,#6053,#6054,#6055,#6056,#6057,#6058));
#1185=EDGE_LOOP('',(#6059,#6060,#6061,#6062));
#1186=EDGE_LOOP('',(#6063,#6064,#6065,#6066,#6067,#6068,#6069));
#1187=EDGE_LOOP('',(#6070,#6071,#6072,#6073,#6074,#6075,#6076,#6077,#6078,
#6079,#6080,#6081,#6082,#6083,#6084,#6085,#6086,#6087,#6088,#6089,#6090,
#6091,#6092,#6093,#6094,#6095,#6096,#6097,#6098,#6099,#6100,#6101,#6102,
#6103,#6104,#6105,#6106,#6107,#6108,#6109,#6110,#6111,#6112,#6113,#6114,
#6115,#6116,#6117,#6118,#6119,#6120,#6121,#6122,#6123));
#1188=EDGE_LOOP('',(#6124));
#1189=EDGE_LOOP('',(#6125));
#1190=EDGE_LOOP('',(#6126));
#1191=EDGE_LOOP('',(#6127));
#1192=EDGE_LOOP('',(#6128));
#1193=EDGE_LOOP('',(#6129,#6130,#6131,#6132));
#1194=EDGE_LOOP('',(#6133,#6134,#6135,#6136));
#1195=EDGE_LOOP('',(#6137,#6138,#6139,#6140));
#1196=EDGE_LOOP('',(#6141,#6142,#6143,#6144));
#1197=EDGE_LOOP('',(#6145,#6146,#6147,#6148));
#1198=EDGE_LOOP('',(#6149,#6150,#6151,#6152));
#1199=EDGE_LOOP('',(#6153,#6154,#6155,#6156));
#1200=EDGE_LOOP('',(#6157,#6158,#6159,#6160));
#1201=EDGE_LOOP('',(#6161,#6162,#6163,#6164));
#1202=EDGE_LOOP('',(#6165,#6166,#6167,#6168));
#1203=EDGE_LOOP('',(#6169,#6170,#6171,#6172));
#1204=EDGE_LOOP('',(#6173,#6174,#6175,#6176));
#1205=EDGE_LOOP('',(#6177,#6178,#6179,#6180,#6181,#6182,#6183,#6184));
#1206=EDGE_LOOP('',(#6185,#6186,#6187,#6188));
#1207=EDGE_LOOP('',(#6189,#6190,#6191,#6192));
#1208=EDGE_LOOP('',(#6193,#6194,#6195,#6196));
#1209=EDGE_LOOP('',(#6197,#6198,#6199,#6200));
#1210=EDGE_LOOP('',(#6201,#6202,#6203,#6204));
#1211=EDGE_LOOP('',(#6205,#6206,#6207,#6208));
#1212=EDGE_LOOP('',(#6209,#6210,#6211,#6212));
#1213=EDGE_LOOP('',(#6213,#6214,#6215,#6216));
#1214=EDGE_LOOP('',(#6217,#6218,#6219,#6220));
#1215=EDGE_LOOP('',(#6221,#6222,#6223,#6224));
#1216=EDGE_LOOP('',(#6225,#6226,#6227,#6228));
#1217=EDGE_LOOP('',(#6229,#6230,#6231,#6232));
#1218=EDGE_LOOP('',(#6233,#6234,#6235,#6236,#6237,#6238,#6239,#6240));
#1219=EDGE_LOOP('',(#6241,#6242,#6243,#6244));
#1220=EDGE_LOOP('',(#6245,#6246,#6247,#6248));
#1221=EDGE_LOOP('',(#6249,#6250,#6251,#6252));
#1222=EDGE_LOOP('',(#6253,#6254,#6255,#6256));
#1223=EDGE_LOOP('',(#6257,#6258,#6259,#6260));
#1224=EDGE_LOOP('',(#6261,#6262,#6263,#6264));
#1225=EDGE_LOOP('',(#6265,#6266,#6267,#6268));
#1226=EDGE_LOOP('',(#6269,#6270,#6271,#6272));
#1227=EDGE_LOOP('',(#6273,#6274,#6275,#6276));
#1228=EDGE_LOOP('',(#6277,#6278,#6279,#6280));
#1229=EDGE_LOOP('',(#6281,#6282,#6283,#6284));
#1230=EDGE_LOOP('',(#6285,#6286,#6287,#6288));
#1231=EDGE_LOOP('',(#6289,#6290,#6291,#6292,#6293,#6294,#6295,#6296));
#1232=EDGE_LOOP('',(#6297,#6298,#6299,#6300,#6301,#6302,#6303,#6304,#6305,
#6306,#6307,#6308));
#1233=EDGE_LOOP('',(#6309,#6310,#6311,#6312));
#1234=EDGE_LOOP('',(#6313,#6314,#6315,#6316));
#1235=EDGE_LOOP('',(#6317,#6318,#6319,#6320));
#1236=EDGE_LOOP('',(#6321,#6322,#6323,#6324));
#1237=EDGE_LOOP('',(#6325,#6326,#6327,#6328));
#1238=EDGE_LOOP('',(#6329,#6330,#6331,#6332));
#1239=EDGE_LOOP('',(#6333,#6334,#6335,#6336));
#1240=EDGE_LOOP('',(#6337,#6338,#6339,#6340));
#1241=EDGE_LOOP('',(#6341,#6342,#6343,#6344));
#1242=EDGE_LOOP('',(#6345,#6346,#6347,#6348));
#1243=EDGE_LOOP('',(#6349,#6350,#6351,#6352));
#1244=EDGE_LOOP('',(#6353,#6354,#6355,#6356));
#1245=EDGE_LOOP('',(#6357,#6358,#6359,#6360));
#1246=EDGE_LOOP('',(#6361,#6362,#6363,#6364));
#1247=EDGE_LOOP('',(#6365,#6366,#6367,#6368));
#1248=EDGE_LOOP('',(#6369,#6370,#6371,#6372));
#1249=EDGE_LOOP('',(#6373,#6374,#6375,#6376));
#1250=EDGE_LOOP('',(#6377,#6378,#6379,#6380));
#1251=EDGE_LOOP('',(#6381,#6382,#6383,#6384));
#1252=EDGE_LOOP('',(#6385,#6386,#6387,#6388));
#1253=EDGE_LOOP('',(#6389,#6390,#6391,#6392));
#1254=EDGE_LOOP('',(#6393,#6394,#6395,#6396));
#1255=EDGE_LOOP('',(#6397,#6398,#6399,#6400));
#1256=EDGE_LOOP('',(#6401,#6402,#6403,#6404,#6405));
#1257=EDGE_LOOP('',(#6406,#6407,#6408,#6409,#6410));
#1258=EDGE_LOOP('',(#6411,#6412,#6413,#6414,#6415));
#1259=EDGE_LOOP('',(#6416,#6417,#6418,#6419,#6420,#6421,#6422,#6423,#6424,
#6425,#6426,#6427,#6428,#6429,#6430,#6431,#6432,#6433,#6434,#6435,#6436,
#6437,#6438,#6439,#6440,#6441,#6442,#6443,#6444,#6445,#6446,#6447,#6448,
#6449,#6450,#6451,#6452,#6453,#6454,#6455,#6456,#6457,#6458,#6459,#6460,
#6461,#6462,#6463,#6464,#6465));
#1260=EDGE_LOOP('',(#6466,#6467,#6468,#6469,#6470,#6471,#6472,#6473));
#1261=EDGE_LOOP('',(#6474,#6475,#6476,#6477,#6478,#6479,#6480,#6481));
#1262=EDGE_LOOP('',(#6482,#6483,#6484,#6485,#6486,#6487,#6488,#6489));
#1263=EDGE_LOOP('',(#6490));
#1264=EDGE_LOOP('',(#6491));
#1265=EDGE_LOOP('',(#6492,#6493,#6494,#6495,#6496,#6497,#6498,#6499));
#1266=EDGE_LOOP('',(#6500,#6501,#6502,#6503,#6504,#6505,#6506,#6507));
#1267=EDGE_LOOP('',(#6508,#6509,#6510,#6511,#6512,#6513,#6514,#6515));
#1268=EDGE_LOOP('',(#6516));
#1269=EDGE_LOOP('',(#6517,#6518,#6519,#6520,#6521,#6522));
#1270=EDGE_LOOP('',(#6523,#6524,#6525,#6526));
#1271=EDGE_LOOP('',(#6527,#6528,#6529,#6530));
#1272=EDGE_LOOP('',(#6531,#6532,#6533,#6534));
#1273=EDGE_LOOP('',(#6535,#6536,#6537,#6538));
#1274=EDGE_LOOP('',(#6539,#6540,#6541,#6542));
#1275=EDGE_LOOP('',(#6543,#6544,#6545,#6546));
#1276=EDGE_LOOP('',(#6547,#6548,#6549,#6550));
#1277=EDGE_LOOP('',(#6551,#6552,#6553,#6554));
#1278=EDGE_LOOP('',(#6555,#6556,#6557,#6558));
#1279=EDGE_LOOP('',(#6559,#6560,#6561,#6562));
#1280=EDGE_LOOP('',(#6563,#6564,#6565,#6566));
#1281=EDGE_LOOP('',(#6567,#6568,#6569,#6570));
#1282=EDGE_LOOP('',(#6571,#6572,#6573,#6574));
#1283=EDGE_LOOP('',(#6575,#6576,#6577,#6578));
#1284=EDGE_LOOP('',(#6579,#6580,#6581,#6582));
#1285=EDGE_LOOP('',(#6583,#6584,#6585,#6586));
#1286=EDGE_LOOP('',(#6587,#6588,#6589,#6590));
#1287=EDGE_LOOP('',(#6591,#6592,#6593,#6594));
#1288=EDGE_LOOP('',(#6595,#6596,#6597,#6598));
#1289=EDGE_LOOP('',(#6599,#6600,#6601,#6602));
#1290=EDGE_LOOP('',(#6603,#6604,#6605,#6606));
#1291=EDGE_LOOP('',(#6607,#6608,#6609,#6610));
#1292=EDGE_LOOP('',(#6611,#6612,#6613));
#1293=EDGE_LOOP('',(#6614,#6615,#6616));
#1294=EDGE_LOOP('',(#6617,#6618,#6619));
#1295=EDGE_LOOP('',(#6620,#6621,#6622));
#1296=EDGE_LOOP('',(#6623,#6624,#6625));
#1297=EDGE_LOOP('',(#6626,#6627,#6628));
#1298=EDGE_LOOP('',(#6629,#6630,#6631,#6632));
#1299=EDGE_LOOP('',(#6633,#6634,#6635,#6636));
#1300=EDGE_LOOP('',(#6637,#6638,#6639,#6640));
#1301=EDGE_LOOP('',(#6641,#6642,#6643,#6644));
#1302=EDGE_LOOP('',(#6645,#6646,#6647,#6648));
#1303=EDGE_LOOP('',(#6649,#6650,#6651,#6652));
#1304=EDGE_LOOP('',(#6653,#6654,#6655,#6656));
#1305=EDGE_LOOP('',(#6657,#6658,#6659,#6660));
#1306=EDGE_LOOP('',(#6661,#6662,#6663,#6664));
#1307=EDGE_LOOP('',(#6665,#6666,#6667,#6668));
#1308=EDGE_LOOP('',(#6669,#6670,#6671,#6672));
#1309=EDGE_LOOP('',(#6673,#6674,#6675,#6676));
#1310=EDGE_LOOP('',(#6677,#6678,#6679,#6680));
#1311=EDGE_LOOP('',(#6681,#6682,#6683,#6684));
#1312=EDGE_LOOP('',(#6685,#6686,#6687,#6688));
#1313=EDGE_LOOP('',(#6689,#6690,#6691,#6692));
#1314=EDGE_LOOP('',(#6693,#6694,#6695,#6696));
#1315=EDGE_LOOP('',(#6697,#6698,#6699,#6700));
#1316=EDGE_LOOP('',(#6701,#6702,#6703,#6704));
#1317=EDGE_LOOP('',(#6705,#6706,#6707,#6708));
#1318=EDGE_LOOP('',(#6709,#6710,#6711,#6712));
#1319=EDGE_LOOP('',(#6713,#6714,#6715,#6716));
#1320=EDGE_LOOP('',(#6717,#6718,#6719,#6720,#6721,#6722,#6723));
#1321=EDGE_LOOP('',(#6724,#6725,#6726,#6727));
#1322=EDGE_LOOP('',(#6728,#6729,#6730,#6731,#6732,#6733,#6734));
#1323=EDGE_LOOP('',(#6735,#6736,#6737,#6738));
#1324=EDGE_LOOP('',(#6739,#6740,#6741,#6742));
#1325=EDGE_LOOP('',(#6743,#6744,#6745,#6746));
#1326=EDGE_LOOP('',(#6747,#6748,#6749,#6750));
#1327=EDGE_LOOP('',(#6751,#6752,#6753,#6754));
#1328=EDGE_LOOP('',(#6755,#6756,#6757,#6758));
#1329=EDGE_LOOP('',(#6759,#6760,#6761,#6762));
#1330=EDGE_LOOP('',(#6763,#6764,#6765,#6766));
#1331=EDGE_LOOP('',(#6767,#6768,#6769,#6770));
#1332=EDGE_LOOP('',(#6771,#6772,#6773,#6774));
#1333=EDGE_LOOP('',(#6775,#6776,#6777,#6778));
#1334=EDGE_LOOP('',(#6779,#6780,#6781,#6782));
#1335=EDGE_LOOP('',(#6783,#6784,#6785,#6786,#6787,#6788,#6789,#6790));
#1336=EDGE_LOOP('',(#6791,#6792,#6793,#6794));
#1337=EDGE_LOOP('',(#6795,#6796,#6797,#6798));
#1338=EDGE_LOOP('',(#6799,#6800,#6801,#6802));
#1339=EDGE_LOOP('',(#6803,#6804,#6805,#6806));
#1340=EDGE_LOOP('',(#6807,#6808,#6809,#6810));
#1341=EDGE_LOOP('',(#6811,#6812,#6813,#6814));
#1342=EDGE_LOOP('',(#6815,#6816,#6817,#6818));
#1343=EDGE_LOOP('',(#6819,#6820,#6821,#6822));
#1344=EDGE_LOOP('',(#6823,#6824,#6825,#6826));
#1345=EDGE_LOOP('',(#6827,#6828,#6829,#6830));
#1346=EDGE_LOOP('',(#6831,#6832,#6833,#6834));
#1347=EDGE_LOOP('',(#6835,#6836,#6837,#6838));
#1348=EDGE_LOOP('',(#6839,#6840,#6841,#6842,#6843,#6844,#6845,#6846));
#1349=EDGE_LOOP('',(#6847,#6848,#6849,#6850));
#1350=EDGE_LOOP('',(#6851,#6852,#6853,#6854));
#1351=EDGE_LOOP('',(#6855,#6856,#6857,#6858));
#1352=EDGE_LOOP('',(#6859,#6860,#6861,#6862));
#1353=EDGE_LOOP('',(#6863,#6864,#6865,#6866));
#1354=EDGE_LOOP('',(#6867,#6868,#6869,#6870));
#1355=EDGE_LOOP('',(#6871,#6872,#6873,#6874));
#1356=EDGE_LOOP('',(#6875,#6876,#6877,#6878));
#1357=EDGE_LOOP('',(#6879,#6880,#6881,#6882));
#1358=EDGE_LOOP('',(#6883,#6884,#6885,#6886));
#1359=EDGE_LOOP('',(#6887,#6888,#6889,#6890));
#1360=EDGE_LOOP('',(#6891,#6892,#6893,#6894));
#1361=EDGE_LOOP('',(#6895,#6896,#6897,#6898,#6899,#6900,#6901,#6902));
#1362=EDGE_LOOP('',(#6903,#6904,#6905,#6906));
#1363=EDGE_LOOP('',(#6907,#6908,#6909,#6910));
#1364=EDGE_LOOP('',(#6911,#6912,#6913,#6914));
#1365=EDGE_LOOP('',(#6915,#6916,#6917,#6918));
#1366=EDGE_LOOP('',(#6919,#6920,#6921,#6922));
#1367=EDGE_LOOP('',(#6923,#6924,#6925,#6926));
#1368=EDGE_LOOP('',(#6927,#6928,#6929,#6930));
#1369=EDGE_LOOP('',(#6931,#6932,#6933,#6934));
#1370=EDGE_LOOP('',(#6935,#6936,#6937,#6938));
#1371=EDGE_LOOP('',(#6939,#6940,#6941,#6942));
#1372=EDGE_LOOP('',(#6943,#6944,#6945,#6946));
#1373=EDGE_LOOP('',(#6947,#6948,#6949,#6950));
#1374=EDGE_LOOP('',(#6951,#6952,#6953,#6954));
#1375=EDGE_LOOP('',(#6955,#6956,#6957,#6958));
#1376=EDGE_LOOP('',(#6959,#6960,#6961,#6962));
#1377=EDGE_LOOP('',(#6963,#6964,#6965,#6966));
#1378=EDGE_LOOP('',(#6967,#6968,#6969,#6970));
#1379=EDGE_LOOP('',(#6971,#6972,#6973,#6974));
#1380=EDGE_LOOP('',(#6975,#6976,#6977,#6978));
#1381=EDGE_LOOP('',(#6979,#6980,#6981,#6982));
#1382=EDGE_LOOP('',(#6983,#6984,#6985,#6986));
#1383=EDGE_LOOP('',(#6987,#6988,#6989,#6990));
#1384=EDGE_LOOP('',(#6991,#6992,#6993,#6994));
#1385=EDGE_LOOP('',(#6995,#6996,#6997,#6998));
#1386=EDGE_LOOP('',(#6999,#7000,#7001,#7002));
#1387=EDGE_LOOP('',(#7003,#7004,#7005,#7006,#7007));
#1388=EDGE_LOOP('',(#7008,#7009,#7010,#7011,#7012));
#1389=EDGE_LOOP('',(#7013,#7014,#7015,#7016,#7017));
#1390=EDGE_LOOP('',(#7018,#7019,#7020,#7021,#7022,#7023,#7024,#7025,#7026,
#7027,#7028,#7029,#7030,#7031,#7032,#7033,#7034,#7035,#7036,#7037,#7038,
#7039,#7040,#7041,#7042,#7043,#7044,#7045,#7046,#7047,#7048,#7049,#7050,
#7051,#7052,#7053,#7054,#7055,#7056,#7057,#7058,#7059,#7060,#7061,#7062,
#7063,#7064,#7065,#7066,#7067));
#1391=EDGE_LOOP('',(#7068));
#1392=EDGE_LOOP('',(#7069,#7070,#7071,#7072,#7073,#7074,#7075,#7076));
#1393=EDGE_LOOP('',(#7077,#7078,#7079,#7080,#7081,#7082,#7083,#7084));
#1394=EDGE_LOOP('',(#7085,#7086,#7087,#7088,#7089,#7090,#7091,#7092));
#1395=EDGE_LOOP('',(#7093));
#1396=EDGE_LOOP('',(#7094));
#1397=EDGE_LOOP('',(#7095,#7096,#7097,#7098,#7099,#7100,#7101,#7102));
#1398=EDGE_LOOP('',(#7103,#7104,#7105,#7106,#7107,#7108,#7109,#7110));
#1399=EDGE_LOOP('',(#7111,#7112,#7113,#7114,#7115,#7116,#7117,#7118));
#1400=EDGE_LOOP('',(#7119,#7120,#7121,#7122,#7123,#7124));
#1401=EDGE_LOOP('',(#7125,#7126,#7127,#7128,#7129,#7130,#7131,#7132));
#1402=EDGE_LOOP('',(#7133));
#1403=EDGE_LOOP('',(#7134));
#1404=EDGE_LOOP('',(#7135));
#1405=EDGE_LOOP('',(#7136));
#1406=EDGE_LOOP('',(#7137));
#1407=EDGE_LOOP('',(#7138));
#1408=EDGE_LOOP('',(#7139));
#1409=EDGE_LOOP('',(#7140));
#1410=EDGE_LOOP('',(#7141));
#1411=EDGE_LOOP('',(#7142));
#1412=EDGE_LOOP('',(#7143));
#1413=EDGE_LOOP('',(#7144));
#1414=EDGE_LOOP('',(#7145));
#1415=EDGE_LOOP('',(#7146));
#1416=EDGE_LOOP('',(#7147));
#1417=EDGE_LOOP('',(#7148));
#1418=EDGE_LOOP('',(#7149,#7150,#7151,#7152,#7153,#7154));
#1419=EDGE_LOOP('',(#7155,#7156,#7157,#7158));
#1420=EDGE_LOOP('',(#7159,#7160,#7161,#7162));
#1421=EDGE_LOOP('',(#7163,#7164,#7165,#7166));
#1422=EDGE_LOOP('',(#7167,#7168,#7169,#7170));
#1423=EDGE_LOOP('',(#7171,#7172,#7173,#7174,#7175,#7176,#7177,#7178,#7179,
#7180,#7181,#7182,#7183,#7184,#7185,#7186));
#1424=EDGE_LOOP('',(#7187,#7188,#7189,#7190));
#1425=EDGE_LOOP('',(#7191,#7192,#7193,#7194));
#1426=EDGE_LOOP('',(#7195,#7196,#7197,#7198));
#1427=EDGE_LOOP('',(#7199,#7200,#7201,#7202));
#1428=EDGE_LOOP('',(#7203,#7204,#7205,#7206));
#1429=EDGE_LOOP('',(#7207,#7208,#7209,#7210));
#1430=EDGE_LOOP('',(#7211,#7212,#7213,#7214));
#1431=EDGE_LOOP('',(#7215,#7216,#7217,#7218));
#1432=EDGE_LOOP('',(#7219,#7220,#7221,#7222));
#1433=EDGE_LOOP('',(#7223,#7224,#7225,#7226));
#1434=EDGE_LOOP('',(#7227,#7228,#7229,#7230));
#1435=EDGE_LOOP('',(#7231,#7232,#7233,#7234));
#1436=EDGE_LOOP('',(#7235,#7236,#7237,#7238));
#1437=EDGE_LOOP('',(#7239,#7240,#7241,#7242));
#1438=EDGE_LOOP('',(#7243,#7244,#7245,#7246));
#1439=EDGE_LOOP('',(#7247,#7248,#7249,#7250));
#1440=EDGE_LOOP('',(#7251,#7252,#7253,#7254));
#1441=EDGE_LOOP('',(#7255,#7256,#7257,#7258));
#1442=EDGE_LOOP('',(#7259,#7260,#7261,#7262));
#1443=EDGE_LOOP('',(#7263,#7264,#7265,#7266));
#1444=EDGE_LOOP('',(#7267,#7268,#7269));
#1445=EDGE_LOOP('',(#7270,#7271,#7272));
#1446=EDGE_LOOP('',(#7273,#7274,#7275));
#1447=EDGE_LOOP('',(#7276,#7277,#7278));
#1448=EDGE_LOOP('',(#7279,#7280,#7281));
#1449=EDGE_LOOP('',(#7282,#7283,#7284));
#1450=EDGE_LOOP('',(#7285,#7286,#7287,#7288));
#1451=EDGE_LOOP('',(#7289,#7290,#7291,#7292));
#1452=EDGE_LOOP('',(#7293,#7294,#7295,#7296));
#1453=EDGE_LOOP('',(#7297,#7298,#7299,#7300));
#1454=EDGE_LOOP('',(#7301,#7302,#7303,#7304));
#1455=EDGE_LOOP('',(#7305,#7306,#7307,#7308));
#1456=EDGE_LOOP('',(#7309,#7310,#7311,#7312));
#1457=EDGE_LOOP('',(#7313,#7314,#7315,#7316));
#1458=EDGE_LOOP('',(#7317,#7318,#7319,#7320));
#1459=EDGE_LOOP('',(#7321,#7322,#7323,#7324));
#1460=EDGE_LOOP('',(#7325,#7326,#7327,#7328));
#1461=EDGE_LOOP('',(#7329,#7330,#7331,#7332));
#1462=EDGE_LOOP('',(#7333,#7334,#7335,#7336));
#1463=EDGE_LOOP('',(#7337,#7338,#7339,#7340));
#1464=EDGE_LOOP('',(#7341,#7342,#7343,#7344));
#1465=EDGE_LOOP('',(#7345,#7346,#7347,#7348));
#1466=EDGE_LOOP('',(#7349,#7350,#7351,#7352));
#1467=EDGE_LOOP('',(#7353,#7354,#7355,#7356));
#1468=EDGE_LOOP('',(#7357,#7358,#7359,#7360));
#1469=EDGE_LOOP('',(#7361,#7362,#7363,#7364));
#1470=EDGE_LOOP('',(#7365,#7366,#7367,#7368));
#1471=EDGE_LOOP('',(#7369,#7370,#7371,#7372));
#1472=EDGE_LOOP('',(#7373,#7374,#7375,#7376,#7377,#7378,#7379));
#1473=EDGE_LOOP('',(#7380,#7381,#7382,#7383));
#1474=EDGE_LOOP('',(#7384,#7385,#7386,#7387,#7388,#7389,#7390));
#1475=EDGE_LOOP('',(#7391,#7392,#7393,#7394,#7395,#7396,#7397,#7398,#7399,
#7400,#7401,#7402,#7403,#7404,#7405,#7406,#7407,#7408,#7409,#7410,#7411,
#7412,#7413,#7414,#7415,#7416,#7417,#7418,#7419,#7420,#7421,#7422,#7423,
#7424,#7425,#7426,#7427,#7428,#7429,#7430,#7431,#7432,#7433,#7434,#7435,
#7436,#7437,#7438,#7439,#7440,#7441,#7442,#7443,#7444));
#1476=EDGE_LOOP('',(#7445));
#1477=EDGE_LOOP('',(#7446));
#1478=EDGE_LOOP('',(#7447));
#1479=EDGE_LOOP('',(#7448));
#1480=EDGE_LOOP('',(#7449));
#1481=EDGE_LOOP('',(#7450,#7451,#7452,#7453));
#1482=EDGE_LOOP('',(#7454,#7455,#7456,#7457));
#1483=EDGE_LOOP('',(#7458,#7459,#7460,#7461));
#1484=EDGE_LOOP('',(#7462,#7463,#7464,#7465));
#1485=EDGE_LOOP('',(#7466,#7467,#7468,#7469));
#1486=EDGE_LOOP('',(#7470,#7471,#7472,#7473));
#1487=EDGE_LOOP('',(#7474,#7475,#7476,#7477));
#1488=EDGE_LOOP('',(#7478,#7479,#7480,#7481));
#1489=EDGE_LOOP('',(#7482,#7483,#7484,#7485));
#1490=EDGE_LOOP('',(#7486,#7487,#7488,#7489));
#1491=EDGE_LOOP('',(#7490,#7491,#7492,#7493));
#1492=EDGE_LOOP('',(#7494,#7495,#7496,#7497));
#1493=EDGE_LOOP('',(#7498,#7499,#7500,#7501,#7502,#7503,#7504,#7505));
#1494=EDGE_LOOP('',(#7506,#7507,#7508,#7509));
#1495=EDGE_LOOP('',(#7510,#7511,#7512,#7513));
#1496=EDGE_LOOP('',(#7514,#7515,#7516,#7517));
#1497=EDGE_LOOP('',(#7518,#7519,#7520,#7521));
#1498=EDGE_LOOP('',(#7522,#7523,#7524,#7525));
#1499=EDGE_LOOP('',(#7526,#7527,#7528,#7529));
#1500=EDGE_LOOP('',(#7530,#7531,#7532,#7533));
#1501=EDGE_LOOP('',(#7534,#7535,#7536,#7537));
#1502=EDGE_LOOP('',(#7538,#7539,#7540,#7541));
#1503=EDGE_LOOP('',(#7542,#7543,#7544,#7545));
#1504=EDGE_LOOP('',(#7546,#7547,#7548,#7549));
#1505=EDGE_LOOP('',(#7550,#7551,#7552,#7553));
#1506=EDGE_LOOP('',(#7554,#7555,#7556,#7557,#7558,#7559,#7560,#7561));
#1507=EDGE_LOOP('',(#7562,#7563,#7564,#7565));
#1508=EDGE_LOOP('',(#7566,#7567,#7568,#7569));
#1509=EDGE_LOOP('',(#7570,#7571,#7572,#7573));
#1510=EDGE_LOOP('',(#7574,#7575,#7576,#7577));
#1511=EDGE_LOOP('',(#7578,#7579,#7580,#7581));
#1512=EDGE_LOOP('',(#7582,#7583,#7584,#7585));
#1513=EDGE_LOOP('',(#7586,#7587,#7588,#7589));
#1514=EDGE_LOOP('',(#7590,#7591,#7592,#7593));
#1515=EDGE_LOOP('',(#7594,#7595,#7596,#7597));
#1516=EDGE_LOOP('',(#7598,#7599,#7600,#7601));
#1517=EDGE_LOOP('',(#7602,#7603,#7604,#7605));
#1518=EDGE_LOOP('',(#7606,#7607,#7608,#7609));
#1519=EDGE_LOOP('',(#7610,#7611,#7612,#7613,#7614,#7615,#7616,#7617));
#1520=EDGE_LOOP('',(#7618,#7619,#7620,#7621));
#1521=EDGE_LOOP('',(#7622,#7623,#7624,#7625,#7626,#7627,#7628,#7629,#7630,
#7631,#7632,#7633));
#1522=EDGE_LOOP('',(#7634,#7635,#7636,#7637));
#1523=EDGE_LOOP('',(#7638,#7639,#7640,#7641));
#1524=EDGE_LOOP('',(#7642,#7643,#7644,#7645));
#1525=EDGE_LOOP('',(#7646,#7647,#7648,#7649));
#1526=EDGE_LOOP('',(#7650,#7651,#7652,#7653));
#1527=EDGE_LOOP('',(#7654,#7655,#7656,#7657));
#1528=EDGE_LOOP('',(#7658,#7659,#7660,#7661));
#1529=EDGE_LOOP('',(#7662,#7663,#7664,#7665));
#1530=EDGE_LOOP('',(#7666,#7667,#7668,#7669));
#1531=EDGE_LOOP('',(#7670,#7671,#7672,#7673));
#1532=EDGE_LOOP('',(#7674,#7675,#7676,#7677));
#1533=EDGE_LOOP('',(#7678,#7679,#7680,#7681));
#1534=EDGE_LOOP('',(#7682,#7683,#7684,#7685));
#1535=EDGE_LOOP('',(#7686,#7687,#7688,#7689));
#1536=EDGE_LOOP('',(#7690,#7691,#7692,#7693));
#1537=EDGE_LOOP('',(#7694,#7695,#7696,#7697));
#1538=EDGE_LOOP('',(#7698,#7699,#7700,#7701));
#1539=EDGE_LOOP('',(#7702,#7703,#7704,#7705));
#1540=EDGE_LOOP('',(#7706,#7707,#7708,#7709));
#1541=EDGE_LOOP('',(#7710,#7711,#7712,#7713));
#1542=EDGE_LOOP('',(#7714,#7715,#7716,#7717));
#1543=EDGE_LOOP('',(#7718,#7719,#7720,#7721));
#1544=EDGE_LOOP('',(#7722,#7723,#7724,#7725));
#1545=EDGE_LOOP('',(#7726,#7727,#7728,#7729));
#1546=EDGE_LOOP('',(#7730,#7731,#7732,#7733));
#1547=EDGE_LOOP('',(#7734,#7735,#7736,#7737));
#1548=EDGE_LOOP('',(#7738,#7739,#7740,#7741));
#1549=EDGE_LOOP('',(#7742,#7743,#7744,#7745));
#1550=CIRCLE('',#8490,1.2);
#1551=CIRCLE('',#8495,0.2);
#1552=CIRCLE('',#8497,11.);
#1553=CIRCLE('',#8501,0.2);
#1554=CIRCLE('',#8502,0.199999999999995);
#1555=CIRCLE('',#8504,0.2);
#1556=CIRCLE('',#8505,0.4);
#1557=CIRCLE('',#8506,0.2);
#1558=CIRCLE('',#8509,0.2);
#1559=CIRCLE('',#8510,0.2);
#1560=CIRCLE('',#8512,0.2);
#1561=CIRCLE('',#8513,0.200000000000005);
#1562=CIRCLE('',#8515,0.2);
#1563=CIRCLE('',#8516,0.4);
#1564=CIRCLE('',#8517,0.2);
#1565=CIRCLE('',#8519,0.2);
#1566=CIRCLE('',#8521,0.199999999999999);
#1567=CIRCLE('',#8522,0.4);
#1568=CIRCLE('',#8523,0.2);
#1569=CIRCLE('',#8525,0.199999999999991);
#1570=CIRCLE('',#8527,0.2);
#1571=CIRCLE('',#8528,0.2);
#1572=CIRCLE('',#8530,0.2);
#1573=CIRCLE('',#8531,0.2);
#1574=CIRCLE('',#8533,0.2);
#1575=CIRCLE('',#8534,0.4);
#1576=CIRCLE('',#8535,0.2);
#1577=CIRCLE('',#8537,0.2);
#1578=CIRCLE('',#8539,0.199999999999996);
#1579=CIRCLE('',#8540,0.4);
#1580=CIRCLE('',#8541,0.2);
#1581=CIRCLE('',#8543,0.2);
#1582=CIRCLE('',#8545,0.2);
#1583=CIRCLE('',#8546,0.2);
#1584=CIRCLE('',#8548,0.2);
#1585=CIRCLE('',#8549,0.2);
#1586=CIRCLE('',#8551,0.199999999999996);
#1587=CIRCLE('',#8552,0.4);
#1588=CIRCLE('',#8553,0.2);
#1589=CIRCLE('',#8555,0.2);
#1590=CIRCLE('',#8557,0.2);
#1591=CIRCLE('',#8559,0.200000000000001);
#1592=CIRCLE('',#8561,0.2);
#1593=CIRCLE('',#8563,0.199999999999998);
#1594=CIRCLE('',#8565,0.199999999999998);
#1595=CIRCLE('',#8567,0.199999999999998);
#1596=CIRCLE('',#8570,0.2);
#1597=CIRCLE('',#8573,0.2);
#1598=CIRCLE('',#8576,0.2);
#1599=CIRCLE('',#8579,0.2);
#1600=CIRCLE('',#8582,0.2);
#1601=CIRCLE('',#8585,0.2);
#1602=CIRCLE('',#8588,0.2);
#1603=CIRCLE('',#8591,0.2);
#1604=CIRCLE('',#8594,0.2);
#1605=CIRCLE('',#8597,0.2);
#1606=CIRCLE('',#8600,0.2);
#1607=CIRCLE('',#8602,0.2);
#1608=CIRCLE('',#8604,0.2);
#1609=CIRCLE('',#8606,0.4);
#1610=CIRCLE('',#8607,0.599999999999992);
#1611=CIRCLE('',#8608,0.399999999974699);
#1612=CIRCLE('',#8609,0.199999999999992);
#1613=CIRCLE('',#8611,0.399999999999997);
#1614=CIRCLE('',#8612,0.399999999999969);
#1615=CIRCLE('',#8613,0.200000000000028);
#1616=CIRCLE('',#8614,0.600000000000028);
#1617=CIRCLE('',#8616,0.4);
#1618=CIRCLE('',#8617,0.4);
#1619=CIRCLE('',#8618,0.200000000000001);
#1620=CIRCLE('',#8619,0.600000000000001);
#1621=CIRCLE('',#8621,0.4);
#1622=CIRCLE('',#8622,0.4);
#1623=CIRCLE('',#8623,0.199999999999992);
#1624=CIRCLE('',#8624,0.599999999999992);
#1625=CIRCLE('',#8628,0.600000000000028);
#1626=CIRCLE('',#8631,0.599999999999992);
#1627=CIRCLE('',#8633,0.4);
#1628=CIRCLE('',#8634,0.600000000000002);
#1629=CIRCLE('',#8635,0.400000000000036);
#1630=CIRCLE('',#8636,0.200000000000002);
#1631=CIRCLE('',#8638,0.4);
#1632=CIRCLE('',#8639,0.4);
#1633=CIRCLE('',#8640,0.199999999999967);
#1634=CIRCLE('',#8641,0.599999999999967);
#1635=CIRCLE('',#8643,0.4);
#1636=CIRCLE('',#8644,0.4);
#1637=CIRCLE('',#8645,0.200000000000002);
#1638=CIRCLE('',#8646,0.600000000000002);
#1639=CIRCLE('',#8648,0.4);
#1640=CIRCLE('',#8649,0.40000000000004);
#1641=CIRCLE('',#8650,0.200000000000002);
#1642=CIRCLE('',#8651,0.600000000000002);
#1643=CIRCLE('',#8655,0.599999999999967);
#1644=CIRCLE('',#8658,0.600000000000002);
#1645=CIRCLE('',#8660,0.4);
#1646=CIRCLE('',#8661,0.600000000000018);
#1647=CIRCLE('',#8662,0.400000000000009);
#1648=CIRCLE('',#8663,0.200000000000018);
#1649=CIRCLE('',#8665,0.4);
#1650=CIRCLE('',#8666,0.39999999999996);
#1651=CIRCLE('',#8667,0.200000000000018);
#1652=CIRCLE('',#8668,0.600000000000018);
#1653=CIRCLE('',#8670,0.4);
#1654=CIRCLE('',#8671,0.399999999999994);
#1655=CIRCLE('',#8672,0.200000000000018);
#1656=CIRCLE('',#8673,0.600000000000018);
#1657=CIRCLE('',#8675,0.4);
#1658=CIRCLE('',#8676,0.399999999999996);
#1659=CIRCLE('',#8677,0.200000000000018);
#1660=CIRCLE('',#8678,0.600000000000018);
#1661=CIRCLE('',#8682,0.600000000000018);
#1662=CIRCLE('',#8685,0.600000000000018);
#1663=CIRCLE('',#8688,4.6);
#1664=CIRCLE('',#8689,3.);
#1665=CIRCLE('',#8691,3.);
#1666=CIRCLE('',#8693,4.6);
#1667=CIRCLE('',#8694,3.);
#1668=CIRCLE('',#8696,3.);
#1669=CIRCLE('',#8698,4.6);
#1670=CIRCLE('',#8699,3.);
#1671=CIRCLE('',#8701,3.);
#1672=CIRCLE('',#8704,0.600000000000018);
#1673=CIRCLE('',#8707,0.600000000000018);
#1674=CIRCLE('',#8710,0.600000000000002);
#1675=CIRCLE('',#8713,0.600000000000002);
#1676=CIRCLE('',#8715,0.599999999999992);
#1677=CIRCLE('',#8718,0.600000000000001);
#1678=CIRCLE('',#8725,1.2);
#1679=CIRCLE('',#8729,12.6);
#1680=CIRCLE('',#8730,11.);
#1681=CIRCLE('',#8732,0.2);
#1682=CIRCLE('',#8735,0.2);
#1683=CIRCLE('',#8737,11.);
#1684=CIRCLE('',#8739,11.);
#1685=CIRCLE('',#8740,11.);
#1686=CIRCLE('',#8741,11.);
#1687=CIRCLE('',#8745,0.2);
#1688=CIRCLE('',#8746,0.199999999999995);
#1689=CIRCLE('',#8748,0.2);
#1690=CIRCLE('',#8749,0.2);
#1691=CIRCLE('',#8750,0.4);
#1692=CIRCLE('',#8753,0.2);
#1693=CIRCLE('',#8754,0.2);
#1694=CIRCLE('',#8756,0.2);
#1695=CIRCLE('',#8757,0.200000000000005);
#1696=CIRCLE('',#8759,0.2);
#1697=CIRCLE('',#8760,0.2);
#1698=CIRCLE('',#8761,0.4);
#1699=CIRCLE('',#8763,0.2);
#1700=CIRCLE('',#8765,0.199999999999999);
#1701=CIRCLE('',#8766,0.2);
#1702=CIRCLE('',#8767,0.4);
#1703=CIRCLE('',#8769,0.199999999999991);
#1704=CIRCLE('',#8771,0.2);
#1705=CIRCLE('',#8772,0.2);
#1706=CIRCLE('',#8774,0.2);
#1707=CIRCLE('',#8775,0.199999999999999);
#1708=CIRCLE('',#8777,0.2);
#1709=CIRCLE('',#8778,0.2);
#1710=CIRCLE('',#8779,0.4);
#1711=CIRCLE('',#8781,0.2);
#1712=CIRCLE('',#8783,0.199999999999996);
#1713=CIRCLE('',#8784,0.2);
#1714=CIRCLE('',#8785,0.4);
#1715=CIRCLE('',#8787,0.2);
#1716=CIRCLE('',#8789,0.2);
#1717=CIRCLE('',#8790,0.2);
#1718=CIRCLE('',#8792,0.2);
#1719=CIRCLE('',#8793,0.2);
#1720=CIRCLE('',#8795,0.199999999999996);
#1721=CIRCLE('',#8796,0.2);
#1722=CIRCLE('',#8797,0.4);
#1723=CIRCLE('',#8799,0.2);
#1724=CIRCLE('',#8801,0.2);
#1725=CIRCLE('',#8803,0.200000000000001);
#1726=CIRCLE('',#8805,0.2);
#1727=CIRCLE('',#8807,0.199999999999998);
#1728=CIRCLE('',#8809,0.199999999999998);
#1729=CIRCLE('',#8811,0.199999999999998);
#1730=CIRCLE('',#8814,0.2);
#1731=CIRCLE('',#8817,0.2);
#1732=CIRCLE('',#8820,0.2);
#1733=CIRCLE('',#8823,0.2);
#1734=CIRCLE('',#8826,0.2);
#1735=CIRCLE('',#8829,0.2);
#1736=CIRCLE('',#8832,0.2);
#1737=CIRCLE('',#8835,0.2);
#1738=CIRCLE('',#8838,0.2);
#1739=CIRCLE('',#8841,0.2);
#1740=CIRCLE('',#8844,0.2);
#1741=CIRCLE('',#8847,0.2);
#1742=CIRCLE('',#8850,3.);
#1743=CIRCLE('',#8851,3.);
#1744=CIRCLE('',#8852,3.);
#1745=CIRCLE('',#8853,0.4);
#1746=CIRCLE('',#8854,0.199999999999992);
#1747=CIRCLE('',#8855,0.399999999974699);
#1748=CIRCLE('',#8856,0.599999999999992);
#1749=CIRCLE('',#8858,0.399999999999997);
#1750=CIRCLE('',#8859,0.399999999999969);
#1751=CIRCLE('',#8860,0.600000000000028);
#1752=CIRCLE('',#8861,0.200000000000028);
#1753=CIRCLE('',#8863,0.4);
#1754=CIRCLE('',#8864,0.4);
#1755=CIRCLE('',#8865,0.600000000000001);
#1756=CIRCLE('',#8866,0.200000000000001);
#1757=CIRCLE('',#8868,0.4);
#1758=CIRCLE('',#8869,0.4);
#1759=CIRCLE('',#8870,0.599999999999992);
#1760=CIRCLE('',#8871,0.199999999999992);
#1761=CIRCLE('',#8875,0.600000000000028);
#1762=CIRCLE('',#8878,0.599999999999992);
#1763=CIRCLE('',#8880,0.4);
#1764=CIRCLE('',#8881,0.200000000000001);
#1765=CIRCLE('',#8882,0.400000000000036);
#1766=CIRCLE('',#8883,0.600000000000002);
#1767=CIRCLE('',#8885,0.4);
#1768=CIRCLE('',#8886,0.4);
#1769=CIRCLE('',#8887,0.599999999999967);
#1770=CIRCLE('',#8888,0.199999999999967);
#1771=CIRCLE('',#8890,0.4);
#1772=CIRCLE('',#8891,0.4);
#1773=CIRCLE('',#8892,0.600000000000002);
#1774=CIRCLE('',#8893,0.200000000000002);
#1775=CIRCLE('',#8895,0.4);
#1776=CIRCLE('',#8896,0.40000000000004);
#1777=CIRCLE('',#8897,0.600000000000002);
#1778=CIRCLE('',#8898,0.200000000000002);
#1779=CIRCLE('',#8902,0.599999999999967);
#1780=CIRCLE('',#8905,0.600000000000002);
#1781=CIRCLE('',#8907,0.4);
#1782=CIRCLE('',#8908,0.200000000000018);
#1783=CIRCLE('',#8909,0.400000000000009);
#1784=CIRCLE('',#8910,0.600000000000018);
#1785=CIRCLE('',#8912,0.4);
#1786=CIRCLE('',#8913,0.39999999999996);
#1787=CIRCLE('',#8914,0.600000000000018);
#1788=CIRCLE('',#8915,0.200000000000018);
#1789=CIRCLE('',#8917,0.4);
#1790=CIRCLE('',#8918,0.399999999999994);
#1791=CIRCLE('',#8919,0.600000000000018);
#1792=CIRCLE('',#8920,0.200000000000018);
#1793=CIRCLE('',#8922,0.4);
#1794=CIRCLE('',#8923,0.399999999999996);
#1795=CIRCLE('',#8924,0.600000000000018);
#1796=CIRCLE('',#8925,0.200000000000018);
#1797=CIRCLE('',#8929,0.600000000000018);
#1798=CIRCLE('',#8932,0.600000000000018);
#1799=CIRCLE('',#8936,4.6);
#1800=CIRCLE('',#8937,3.);
#1801=CIRCLE('',#8940,4.6);
#1802=CIRCLE('',#8941,3.);
#1803=CIRCLE('',#8944,4.6);
#1804=CIRCLE('',#8945,3.);
#1805=CIRCLE('',#8947,3.);
#1806=CIRCLE('',#8949,4.6);
#1807=CIRCLE('',#8950,3.);
#1808=CIRCLE('',#8954,0.600000000000018);
#1809=CIRCLE('',#8957,0.600000000000018);
#1810=CIRCLE('',#8960,0.600000000000002);
#1811=CIRCLE('',#8963,0.600000000000002);
#1812=CIRCLE('',#8965,0.599999999999992);
#1813=CIRCLE('',#8968,0.600000000000001);
#1814=CIRCLE('',#8976,1.2);
#1815=CIRCLE('',#8980,11.);
#1816=CIRCLE('',#8981,0.4);
#1817=CIRCLE('',#8982,0.4);
#1818=CIRCLE('',#8983,0.4);
#1819=CIRCLE('',#8984,0.4);
#1820=CIRCLE('',#8985,0.4);
#1821=CIRCLE('',#8986,0.4);
#1822=CIRCLE('',#8987,3.);
#1823=CIRCLE('',#8988,0.600000000000018);
#1824=CIRCLE('',#8989,0.600000000000018);
#1825=CIRCLE('',#8990,0.600000000000018);
#1826=CIRCLE('',#8991,0.600000000000018);
#1827=CIRCLE('',#8992,0.600000000000002);
#1828=CIRCLE('',#8993,0.600000000000002);
#1829=CIRCLE('',#8994,0.599999999999967);
#1830=CIRCLE('',#8995,0.600000000000002);
#1831=CIRCLE('',#8996,0.599999999999992);
#1832=CIRCLE('',#8997,0.599999999999992);
#1833=CIRCLE('',#8998,0.600000000000028);
#1834=CIRCLE('',#8999,0.600000000000001);
#1835=CIRCLE('',#9000,2.99999999999999);
#1836=CIRCLE('',#9003,0.2);
#1837=CIRCLE('',#9005,11.);
#1838=CIRCLE('',#9009,0.2);
#1839=CIRCLE('',#9010,0.199999999999995);
#1840=CIRCLE('',#9012,0.2);
#1841=CIRCLE('',#9013,0.2);
#1842=CIRCLE('',#9016,0.2);
#1843=CIRCLE('',#9017,0.2);
#1844=CIRCLE('',#9019,0.2);
#1845=CIRCLE('',#9020,0.200000000000005);
#1846=CIRCLE('',#9022,0.2);
#1847=CIRCLE('',#9023,0.2);
#1848=CIRCLE('',#9025,0.2);
#1849=CIRCLE('',#9027,0.199999999999999);
#1850=CIRCLE('',#9028,0.2);
#1851=CIRCLE('',#9030,0.199999999999991);
#1852=CIRCLE('',#9032,0.2);
#1853=CIRCLE('',#9033,0.2);
#1854=CIRCLE('',#9035,0.2);
#1855=CIRCLE('',#9036,0.199999999999999);
#1856=CIRCLE('',#9038,0.2);
#1857=CIRCLE('',#9039,0.2);
#1858=CIRCLE('',#9041,0.2);
#1859=CIRCLE('',#9043,0.199999999999996);
#1860=CIRCLE('',#9044,0.2);
#1861=CIRCLE('',#9046,0.2);
#1862=CIRCLE('',#9048,0.2);
#1863=CIRCLE('',#9049,0.2);
#1864=CIRCLE('',#9051,0.2);
#1865=CIRCLE('',#9052,0.2);
#1866=CIRCLE('',#9054,0.199999999999996);
#1867=CIRCLE('',#9055,0.2);
#1868=CIRCLE('',#9057,0.2);
#1869=CIRCLE('',#9059,0.2);
#1870=CIRCLE('',#9061,0.200000000000001);
#1871=CIRCLE('',#9063,0.2);
#1872=CIRCLE('',#9065,0.199999999999998);
#1873=CIRCLE('',#9067,0.199999999999998);
#1874=CIRCLE('',#9069,0.199999999999998);
#1875=CIRCLE('',#9072,0.2);
#1876=CIRCLE('',#9075,0.2);
#1877=CIRCLE('',#9078,0.2);
#1878=CIRCLE('',#9081,0.2);
#1879=CIRCLE('',#9084,0.2);
#1880=CIRCLE('',#9087,0.2);
#1881=CIRCLE('',#9090,0.2);
#1882=CIRCLE('',#9093,0.2);
#1883=CIRCLE('',#9096,0.2);
#1884=CIRCLE('',#9099,0.2);
#1885=CIRCLE('',#9102,0.2);
#1886=CIRCLE('',#9104,0.2);
#1887=CIRCLE('',#9106,0.2);
#1888=CIRCLE('',#9108,0.4);
#1889=CIRCLE('',#9109,0.199999999999992);
#1890=CIRCLE('',#9110,0.399999999974699);
#1891=CIRCLE('',#9111,0.599999999999992);
#1892=CIRCLE('',#9113,0.399999999999997);
#1893=CIRCLE('',#9114,0.399999999999969);
#1894=CIRCLE('',#9115,0.600000000000028);
#1895=CIRCLE('',#9116,0.200000000000028);
#1896=CIRCLE('',#9118,0.4);
#1897=CIRCLE('',#9119,0.4);
#1898=CIRCLE('',#9120,0.600000000000001);
#1899=CIRCLE('',#9121,0.200000000000001);
#1900=CIRCLE('',#9123,0.4);
#1901=CIRCLE('',#9124,0.4);
#1902=CIRCLE('',#9125,0.599999999999992);
#1903=CIRCLE('',#9126,0.199999999999992);
#1904=CIRCLE('',#9133,0.4);
#1905=CIRCLE('',#9134,0.200000000000001);
#1906=CIRCLE('',#9135,0.400000000000036);
#1907=CIRCLE('',#9136,0.600000000000002);
#1908=CIRCLE('',#9138,0.4);
#1909=CIRCLE('',#9139,0.4);
#1910=CIRCLE('',#9140,0.599999999999967);
#1911=CIRCLE('',#9141,0.199999999999967);
#1912=CIRCLE('',#9143,0.4);
#1913=CIRCLE('',#9144,0.4);
#1914=CIRCLE('',#9145,0.600000000000002);
#1915=CIRCLE('',#9146,0.200000000000001);
#1916=CIRCLE('',#9148,0.4);
#1917=CIRCLE('',#9149,0.40000000000004);
#1918=CIRCLE('',#9150,0.600000000000002);
#1919=CIRCLE('',#9151,0.200000000000001);
#1920=CIRCLE('',#9158,0.4);
#1921=CIRCLE('',#9159,0.200000000000018);
#1922=CIRCLE('',#9160,0.400000000000009);
#1923=CIRCLE('',#9161,0.600000000000018);
#1924=CIRCLE('',#9163,0.4);
#1925=CIRCLE('',#9164,0.39999999999996);
#1926=CIRCLE('',#9165,0.600000000000018);
#1927=CIRCLE('',#9166,0.200000000000018);
#1928=CIRCLE('',#9168,0.4);
#1929=CIRCLE('',#9169,0.399999999999994);
#1930=CIRCLE('',#9170,0.600000000000018);
#1931=CIRCLE('',#9171,0.200000000000018);
#1932=CIRCLE('',#9173,0.4);
#1933=CIRCLE('',#9174,0.399999999999996);
#1934=CIRCLE('',#9175,0.600000000000018);
#1935=CIRCLE('',#9176,0.200000000000018);
#1936=CIRCLE('',#9185,4.6);
#1937=CIRCLE('',#9186,3.);
#1938=CIRCLE('',#9188,3.);
#1939=CIRCLE('',#9190,4.6);
#1940=CIRCLE('',#9191,3.);
#1941=CIRCLE('',#9194,4.6);
#1942=CIRCLE('',#9195,3.);
#1943=CIRCLE('',#9197,3.);
#1944=CIRCLE('',#9199,4.59999999999999);
#1945=CIRCLE('',#9200,2.99999999999999);
#1946=CIRCLE('',#9220,1.2);
#1947=CIRCLE('',#9225,0.4);
#1948=CIRCLE('',#9226,0.4);
#1949=CIRCLE('',#9227,0.4);
#1950=CIRCLE('',#9228,0.4);
#1951=CIRCLE('',#9229,0.4);
#1952=CIRCLE('',#9230,0.4);
#1953=CIRCLE('',#9231,11.);
#1954=CIRCLE('',#9232,2.99999999999999);
#1955=CIRCLE('',#9233,3.);
#1956=CIRCLE('',#9234,0.600000000000018);
#1957=CIRCLE('',#9235,0.600000000000018);
#1958=CIRCLE('',#9236,0.600000000000018);
#1959=CIRCLE('',#9237,0.600000000000018);
#1960=CIRCLE('',#9238,0.600000000000002);
#1961=CIRCLE('',#9239,0.599999999999967);
#1962=CIRCLE('',#9240,0.600000000000002);
#1963=CIRCLE('',#9241,0.600000000000002);
#1964=CIRCLE('',#9242,0.599999999999992);
#1965=CIRCLE('',#9243,0.600000000000001);
#1966=CIRCLE('',#9244,0.600000000000028);
#1967=CIRCLE('',#9245,0.599999999999992);
#1968=CIRCLE('',#9248,12.6);
#1969=CIRCLE('',#9249,4.6);
#1970=CIRCLE('',#9250,4.6);
#1971=CIRCLE('',#9251,4.6);
#1972=CIRCLE('',#9252,4.6);
#1973=CIRCLE('',#9253,4.59999999999999);
#1974=CIRCLE('',#9255,11.);
#1975=CIRCLE('',#9257,0.2);
#1976=CIRCLE('',#9260,0.2);
#1977=CIRCLE('',#9262,11.);
#1978=CIRCLE('',#9264,11.);
#1979=CIRCLE('',#9268,0.2);
#1980=CIRCLE('',#9269,0.199999999999995);
#1981=CIRCLE('',#9271,0.2);
#1982=CIRCLE('',#9272,0.2);
#1983=CIRCLE('',#9275,0.2);
#1984=CIRCLE('',#9276,0.2);
#1985=CIRCLE('',#9278,0.2);
#1986=CIRCLE('',#9279,0.200000000000005);
#1987=CIRCLE('',#9281,0.2);
#1988=CIRCLE('',#9282,0.2);
#1989=CIRCLE('',#9284,0.2);
#1990=CIRCLE('',#9286,0.199999999999999);
#1991=CIRCLE('',#9287,0.2);
#1992=CIRCLE('',#9289,0.199999999999991);
#1993=CIRCLE('',#9291,0.2);
#1994=CIRCLE('',#9292,0.2);
#1995=CIRCLE('',#9294,0.2);
#1996=CIRCLE('',#9295,0.199999999999999);
#1997=CIRCLE('',#9297,0.2);
#1998=CIRCLE('',#9298,0.2);
#1999=CIRCLE('',#9300,0.2);
#2000=CIRCLE('',#9302,0.199999999999996);
#2001=CIRCLE('',#9303,0.2);
#2002=CIRCLE('',#9305,0.2);
#2003=CIRCLE('',#9307,0.2);
#2004=CIRCLE('',#9308,0.2);
#2005=CIRCLE('',#9310,0.2);
#2006=CIRCLE('',#9311,0.2);
#2007=CIRCLE('',#9313,0.199999999999996);
#2008=CIRCLE('',#9314,0.2);
#2009=CIRCLE('',#9316,0.2);
#2010=CIRCLE('',#9318,0.2);
#2011=CIRCLE('',#9320,0.200000000000001);
#2012=CIRCLE('',#9322,0.2);
#2013=CIRCLE('',#9324,0.199999999999998);
#2014=CIRCLE('',#9326,0.199999999999998);
#2015=CIRCLE('',#9328,0.199999999999998);
#2016=CIRCLE('',#9331,0.2);
#2017=CIRCLE('',#9334,0.2);
#2018=CIRCLE('',#9337,0.2);
#2019=CIRCLE('',#9340,0.2);
#2020=CIRCLE('',#9343,0.2);
#2021=CIRCLE('',#9346,0.2);
#2022=CIRCLE('',#9349,0.2);
#2023=CIRCLE('',#9352,0.2);
#2024=CIRCLE('',#9355,0.2);
#2025=CIRCLE('',#9358,0.2);
#2026=CIRCLE('',#9361,0.2);
#2027=CIRCLE('',#9364,0.2);
#2028=CIRCLE('',#9367,3.);
#2029=CIRCLE('',#9368,3.);
#2030=CIRCLE('',#9369,3.);
#2031=CIRCLE('',#9370,0.4);
#2032=CIRCLE('',#9371,0.599999999999992);
#2033=CIRCLE('',#9372,0.399999999974699);
#2034=CIRCLE('',#9373,0.199999999999992);
#2035=CIRCLE('',#9375,0.399999999999997);
#2036=CIRCLE('',#9376,0.399999999999969);
#2037=CIRCLE('',#9377,0.200000000000028);
#2038=CIRCLE('',#9378,0.600000000000028);
#2039=CIRCLE('',#9380,0.4);
#2040=CIRCLE('',#9381,0.4);
#2041=CIRCLE('',#9382,0.200000000000001);
#2042=CIRCLE('',#9383,0.600000000000001);
#2043=CIRCLE('',#9385,0.4);
#2044=CIRCLE('',#9386,0.4);
#2045=CIRCLE('',#9387,0.199999999999992);
#2046=CIRCLE('',#9388,0.599999999999992);
#2047=CIRCLE('',#9395,0.4);
#2048=CIRCLE('',#9396,0.600000000000002);
#2049=CIRCLE('',#9397,0.400000000000036);
#2050=CIRCLE('',#9398,0.200000000000001);
#2051=CIRCLE('',#9400,0.4);
#2052=CIRCLE('',#9401,0.4);
#2053=CIRCLE('',#9402,0.199999999999967);
#2054=CIRCLE('',#9403,0.599999999999967);
#2055=CIRCLE('',#9405,0.4);
#2056=CIRCLE('',#9406,0.4);
#2057=CIRCLE('',#9407,0.200000000000001);
#2058=CIRCLE('',#9408,0.600000000000002);
#2059=CIRCLE('',#9410,0.4);
#2060=CIRCLE('',#9411,0.40000000000004);
#2061=CIRCLE('',#9412,0.200000000000001);
#2062=CIRCLE('',#9413,0.600000000000002);
#2063=CIRCLE('',#9420,0.4);
#2064=CIRCLE('',#9421,0.600000000000018);
#2065=CIRCLE('',#9422,0.400000000000009);
#2066=CIRCLE('',#9423,0.200000000000018);
#2067=CIRCLE('',#9425,0.4);
#2068=CIRCLE('',#9426,0.39999999999996);
#2069=CIRCLE('',#9427,0.200000000000018);
#2070=CIRCLE('',#9428,0.600000000000018);
#2071=CIRCLE('',#9430,0.4);
#2072=CIRCLE('',#9431,0.399999999999994);
#2073=CIRCLE('',#9432,0.200000000000018);
#2074=CIRCLE('',#9433,0.600000000000018);
#2075=CIRCLE('',#9435,0.4);
#2076=CIRCLE('',#9436,0.399999999999996);
#2077=CIRCLE('',#9437,0.200000000000018);
#2078=CIRCLE('',#9438,0.600000000000018);
#2079=CIRCLE('',#9449,3.);
#2080=CIRCLE('',#9452,3.);
#2081=CIRCLE('',#9455,3.);
#2082=CIRCLE('',#9458,3.);
#2083=CIRCLE('',#9461,2.99999999999999);
#2084=CIRCLE('',#9480,0.600000000000018);
#2085=CIRCLE('',#9481,0.600000000000018);
#2086=CIRCLE('',#9482,0.600000000000018);
#2087=CIRCLE('',#9483,0.600000000000018);
#2088=CIRCLE('',#9484,0.599999999999967);
#2089=CIRCLE('',#9485,0.600000000000002);
#2090=CIRCLE('',#9486,0.600000000000002);
#2091=CIRCLE('',#9487,0.600000000000002);
#2092=CIRCLE('',#9488,0.599999999999972);
#2093=CIRCLE('',#9489,0.59999999999999);
#2094=CIRCLE('',#9490,0.59999999999999);
#2095=CIRCLE('',#9491,0.599999999999981);
#2096=CIRCLE('',#9492,0.600000000000001);
#2097=CIRCLE('',#9493,0.599999999999992);
#2098=CIRCLE('',#9494,0.599999999999992);
#2099=CIRCLE('',#9495,0.600000000000028);
#2100=CIRCLE('',#9496,2.99999999999999);
#2101=CIRCLE('',#9497,11.);
#2102=CIRCLE('',#9498,3.);
#2103=CIRCLE('',#9499,3.);
#2104=CIRCLE('',#9500,3.);
#2105=CIRCLE('',#9501,3.);
#2106=LINE('',#12223,#2752);
#2107=LINE('',#12227,#2753);
#2108=LINE('',#12231,#2754);
#2109=LINE('',#12237,#2755);
#2110=LINE('',#12238,#2756);
#2111=LINE('',#12241,#2757);
#2112=LINE('',#12243,#2758);
#2113=LINE('',#12244,#2759);
#2114=LINE('',#12261,#2760);
#2115=LINE('',#12264,#2761);
#2116=LINE('',#12269,#2762);
#2117=LINE('',#12270,#2763);
#2118=LINE('',#12274,#2764);
#2119=LINE('',#12287,#2765);
#2120=LINE('',#12294,#2766);
#2121=LINE('',#12297,#2767);
#2122=LINE('',#12305,#2768);
#2123=LINE('',#12306,#2769);
#2124=LINE('',#12312,#2770);
#2125=LINE('',#12314,#2771);
#2126=LINE('',#12320,#2772);
#2127=LINE('',#12323,#2773);
#2128=LINE('',#12334,#2774);
#2129=LINE('',#12335,#2775);
#2130=LINE('',#12345,#2776);
#2131=LINE('',#12346,#2777);
#2132=LINE('',#12352,#2778);
#2133=LINE('',#12354,#2779);
#2134=LINE('',#12360,#2780);
#2135=LINE('',#12363,#2781);
#2136=LINE('',#12374,#2782);
#2137=LINE('',#12375,#2783);
#2138=LINE('',#12385,#2784);
#2139=LINE('',#12386,#2785);
#2140=LINE('',#12392,#2786);
#2141=LINE('',#12394,#2787);
#2142=LINE('',#12400,#2788);
#2143=LINE('',#12403,#2789);
#2144=LINE('',#12413,#2790);
#2145=LINE('',#12414,#2791);
#2146=LINE('',#12429,#2792);
#2147=LINE('',#12431,#2793);
#2148=LINE('',#12432,#2794);
#2149=LINE('',#12435,#2795);
#2150=LINE('',#12439,#2796);
#2151=LINE('',#12440,#2797);
#2152=LINE('',#12443,#2798);
#2153=LINE('',#12447,#2799);
#2154=LINE('',#12448,#2800);
#2155=LINE('',#12451,#2801);
#2156=LINE('',#12455,#2802);
#2157=LINE('',#12456,#2803);
#2158=LINE('',#12459,#2804);
#2159=LINE('',#12463,#2805);
#2160=LINE('',#12464,#2806);
#2161=LINE('',#12467,#2807);
#2162=LINE('',#12471,#2808);
#2163=LINE('',#12472,#2809);
#2164=LINE('',#12475,#2810);
#2165=LINE('',#12479,#2811);
#2166=LINE('',#12480,#2812);
#2167=LINE('',#12483,#2813);
#2168=LINE('',#12487,#2814);
#2169=LINE('',#12488,#2815);
#2170=LINE('',#12491,#2816);
#2171=LINE('',#12495,#2817);
#2172=LINE('',#12496,#2818);
#2173=LINE('',#12499,#2819);
#2174=LINE('',#12503,#2820);
#2175=LINE('',#12504,#2821);
#2176=LINE('',#12507,#2822);
#2177=LINE('',#12511,#2823);
#2178=LINE('',#12512,#2824);
#2179=LINE('',#12515,#2825);
#2180=LINE('',#12519,#2826);
#2181=LINE('',#12521,#2827);
#2182=LINE('',#12525,#2828);
#2183=LINE('',#12526,#2829);
#2184=LINE('',#12530,#2830);
#2185=LINE('',#12533,#2831);
#2186=LINE('',#12534,#2832);
#2187=LINE('',#12535,#2833);
#2188=LINE('',#12563,#2834);
#2189=LINE('',#12564,#2835);
#2190=LINE('',#12583,#2836);
#2191=LINE('',#12584,#2837);
#2192=LINE('',#12603,#2838);
#2193=LINE('',#12604,#2839);
#2194=LINE('',#12620,#2840);
#2195=LINE('',#12621,#2841);
#2196=LINE('',#12624,#2842);
#2197=LINE('',#12626,#2843);
#2198=LINE('',#12627,#2844);
#2199=LINE('',#12630,#2845);
#2200=LINE('',#12634,#2846);
#2201=LINE('',#12635,#2847);
#2202=LINE('',#12638,#2848);
#2203=LINE('',#12662,#2849);
#2204=LINE('',#12663,#2850);
#2205=LINE('',#12682,#2851);
#2206=LINE('',#12683,#2852);
#2207=LINE('',#12702,#2853);
#2208=LINE('',#12703,#2854);
#2209=LINE('',#12719,#2855);
#2210=LINE('',#12720,#2856);
#2211=LINE('',#12723,#2857);
#2212=LINE('',#12725,#2858);
#2213=LINE('',#12726,#2859);
#2214=LINE('',#12729,#2860);
#2215=LINE('',#12733,#2861);
#2216=LINE('',#12734,#2862);
#2217=LINE('',#12737,#2863);
#2218=LINE('',#12761,#2864);
#2219=LINE('',#12762,#2865);
#2220=LINE('',#12781,#2866);
#2221=LINE('',#12782,#2867);
#2222=LINE('',#12801,#2868);
#2223=LINE('',#12802,#2869);
#2224=LINE('',#12818,#2870);
#2225=LINE('',#12819,#2871);
#2226=LINE('',#12822,#2872);
#2227=LINE('',#12824,#2873);
#2228=LINE('',#12825,#2874);
#2229=LINE('',#12828,#2875);
#2230=LINE('',#12832,#2876);
#2231=LINE('',#12833,#2877);
#2232=LINE('',#12836,#2878);
#2233=LINE('',#12843,#2879);
#2234=LINE('',#12848,#2880);
#2235=LINE('',#12853,#2881);
#2236=LINE('',#12858,#2882);
#2237=LINE('',#12863,#2883);
#2238=LINE('',#12868,#2884);
#2239=LINE('',#12871,#2885);
#2240=LINE('',#12872,#2886);
#2241=LINE('',#12875,#2887);
#2242=LINE('',#12879,#2888);
#2243=LINE('',#12880,#2889);
#2244=LINE('',#12885,#2890);
#2245=LINE('',#12887,#2891);
#2246=LINE('',#12888,#2892);
#2247=LINE('',#12893,#2893);
#2248=LINE('',#12894,#2894);
#2249=LINE('',#12899,#2895);
#2250=LINE('',#12902,#2896);
#2251=LINE('',#12905,#2897);
#2252=LINE('',#12906,#2898);
#2253=LINE('',#12910,#2899);
#2254=LINE('',#12913,#2900);
#2255=LINE('',#12914,#2901);
#2256=LINE('',#12916,#2902);
#2257=LINE('',#12924,#2903);
#2258=LINE('',#12927,#2904);
#2259=LINE('',#12930,#2905);
#2260=LINE('',#12932,#2906);
#2261=LINE('',#12937,#2907);
#2262=LINE('',#12940,#2908);
#2263=LINE('',#12942,#2909);
#2264=LINE('',#12943,#2910);
#2265=LINE('',#12949,#2911);
#2266=LINE('',#12951,#2912);
#2267=LINE('',#12955,#2913);
#2268=LINE('',#12956,#2914);
#2269=LINE('',#12973,#2915);
#2270=LINE('',#12976,#2916);
#2271=LINE('',#12979,#2917);
#2272=LINE('',#12981,#2918);
#2273=LINE('',#12985,#2919);
#2274=LINE('',#13001,#2920);
#2275=LINE('',#13004,#2921);
#2276=LINE('',#13007,#2922);
#2277=LINE('',#13013,#2923);
#2278=LINE('',#13016,#2924);
#2279=LINE('',#13024,#2925);
#2280=LINE('',#13025,#2926);
#2281=LINE('',#13030,#2927);
#2282=LINE('',#13033,#2928);
#2283=LINE('',#13039,#2929);
#2284=LINE('',#13042,#2930);
#2285=LINE('',#13053,#2931);
#2286=LINE('',#13054,#2932);
#2287=LINE('',#13064,#2933);
#2288=LINE('',#13065,#2934);
#2289=LINE('',#13070,#2935);
#2290=LINE('',#13073,#2936);
#2291=LINE('',#13079,#2937);
#2292=LINE('',#13082,#2938);
#2293=LINE('',#13093,#2939);
#2294=LINE('',#13094,#2940);
#2295=LINE('',#13104,#2941);
#2296=LINE('',#13105,#2942);
#2297=LINE('',#13110,#2943);
#2298=LINE('',#13113,#2944);
#2299=LINE('',#13119,#2945);
#2300=LINE('',#13122,#2946);
#2301=LINE('',#13132,#2947);
#2302=LINE('',#13133,#2948);
#2303=LINE('',#13148,#2949);
#2304=LINE('',#13150,#2950);
#2305=LINE('',#13151,#2951);
#2306=LINE('',#13155,#2952);
#2307=LINE('',#13158,#2953);
#2308=LINE('',#13159,#2954);
#2309=LINE('',#13163,#2955);
#2310=LINE('',#13166,#2956);
#2311=LINE('',#13167,#2957);
#2312=LINE('',#13171,#2958);
#2313=LINE('',#13174,#2959);
#2314=LINE('',#13175,#2960);
#2315=LINE('',#13179,#2961);
#2316=LINE('',#13182,#2962);
#2317=LINE('',#13183,#2963);
#2318=LINE('',#13187,#2964);
#2319=LINE('',#13190,#2965);
#2320=LINE('',#13191,#2966);
#2321=LINE('',#13195,#2967);
#2322=LINE('',#13198,#2968);
#2323=LINE('',#13199,#2969);
#2324=LINE('',#13203,#2970);
#2325=LINE('',#13206,#2971);
#2326=LINE('',#13207,#2972);
#2327=LINE('',#13211,#2973);
#2328=LINE('',#13214,#2974);
#2329=LINE('',#13215,#2975);
#2330=LINE('',#13219,#2976);
#2331=LINE('',#13222,#2977);
#2332=LINE('',#13223,#2978);
#2333=LINE('',#13227,#2979);
#2334=LINE('',#13230,#2980);
#2335=LINE('',#13231,#2981);
#2336=LINE('',#13235,#2982);
#2337=LINE('',#13237,#2983);
#2338=LINE('',#13239,#2984);
#2339=LINE('',#13240,#2985);
#2340=LINE('',#13243,#2986);
#2341=LINE('',#13246,#2987);
#2342=LINE('',#13248,#2988);
#2343=LINE('',#13249,#2989);
#2344=LINE('',#13251,#2990);
#2345=LINE('',#13285,#2991);
#2346=LINE('',#13286,#2992);
#2347=LINE('',#13305,#2993);
#2348=LINE('',#13306,#2994);
#2349=LINE('',#13325,#2995);
#2350=LINE('',#13326,#2996);
#2351=LINE('',#13342,#2997);
#2352=LINE('',#13343,#2998);
#2353=LINE('',#13346,#2999);
#2354=LINE('',#13348,#3000);
#2355=LINE('',#13349,#3001);
#2356=LINE('',#13353,#3002);
#2357=LINE('',#13356,#3003);
#2358=LINE('',#13357,#3004);
#2359=LINE('',#13361,#3005);
#2360=LINE('',#13384,#3006);
#2361=LINE('',#13385,#3007);
#2362=LINE('',#13404,#3008);
#2363=LINE('',#13405,#3009);
#2364=LINE('',#13424,#3010);
#2365=LINE('',#13425,#3011);
#2366=LINE('',#13441,#3012);
#2367=LINE('',#13442,#3013);
#2368=LINE('',#13445,#3014);
#2369=LINE('',#13447,#3015);
#2370=LINE('',#13448,#3016);
#2371=LINE('',#13452,#3017);
#2372=LINE('',#13455,#3018);
#2373=LINE('',#13456,#3019);
#2374=LINE('',#13460,#3020);
#2375=LINE('',#13483,#3021);
#2376=LINE('',#13484,#3022);
#2377=LINE('',#13503,#3023);
#2378=LINE('',#13504,#3024);
#2379=LINE('',#13523,#3025);
#2380=LINE('',#13524,#3026);
#2381=LINE('',#13540,#3027);
#2382=LINE('',#13541,#3028);
#2383=LINE('',#13544,#3029);
#2384=LINE('',#13546,#3030);
#2385=LINE('',#13547,#3031);
#2386=LINE('',#13551,#3032);
#2387=LINE('',#13554,#3033);
#2388=LINE('',#13555,#3034);
#2389=LINE('',#13559,#3035);
#2390=LINE('',#13564,#3036);
#2391=LINE('',#13566,#3037);
#2392=LINE('',#13567,#3038);
#2393=LINE('',#13568,#3039);
#2394=LINE('',#13570,#3040);
#2395=LINE('',#13572,#3041);
#2396=LINE('',#13574,#3042);
#2397=LINE('',#13575,#3043);
#2398=LINE('',#13580,#3044);
#2399=LINE('',#13583,#3045);
#2400=LINE('',#13588,#3046);
#2401=LINE('',#13591,#3047);
#2402=LINE('',#13596,#3048);
#2403=LINE('',#13601,#3049);
#2404=LINE('',#13606,#3050);
#2405=LINE('',#13609,#3051);
#2406=LINE('',#13612,#3052);
#2407=LINE('',#13613,#3053);
#2408=LINE('',#13617,#3054);
#2409=LINE('',#13620,#3055);
#2410=LINE('',#13621,#3056);
#2411=LINE('',#13626,#3057);
#2412=LINE('',#13628,#3058);
#2413=LINE('',#13629,#3059);
#2414=LINE('',#13634,#3060);
#2415=LINE('',#13635,#3061);
#2416=LINE('',#13640,#3062);
#2417=LINE('',#13643,#3063);
#2418=LINE('',#13646,#3064);
#2419=LINE('',#13647,#3065);
#2420=LINE('',#13651,#3066);
#2421=LINE('',#13662,#3067);
#2422=LINE('',#13665,#3068);
#2423=LINE('',#13668,#3069);
#2424=LINE('',#13670,#3070);
#2425=LINE('',#13675,#3071);
#2426=LINE('',#13678,#3072);
#2427=LINE('',#13680,#3073);
#2428=LINE('',#13681,#3074);
#2429=LINE('',#13683,#3075);
#2430=LINE('',#13687,#3076);
#2431=LINE('',#13689,#3077);
#2432=LINE('',#13693,#3078);
#2433=LINE('',#13695,#3079);
#2434=LINE('',#13697,#3080);
#2435=LINE('',#13701,#3081);
#2436=LINE('',#13705,#3082);
#2437=LINE('',#13707,#3083);
#2438=LINE('',#13709,#3084);
#2439=LINE('',#13713,#3085);
#2440=LINE('',#13717,#3086);
#2441=LINE('',#13719,#3087);
#2442=LINE('',#13721,#3088);
#2443=LINE('',#13725,#3089);
#2444=LINE('',#13727,#3090);
#2445=LINE('',#13728,#3091);
#2446=LINE('',#13733,#3092);
#2447=LINE('',#13737,#3093);
#2448=LINE('',#13741,#3094);
#2449=LINE('',#13745,#3095);
#2450=LINE('',#13749,#3096);
#2451=LINE('',#13753,#3097);
#2452=LINE('',#13757,#3098);
#2453=LINE('',#13761,#3099);
#2454=LINE('',#13767,#3100);
#2455=LINE('',#13771,#3101);
#2456=LINE('',#13775,#3102);
#2457=LINE('',#13778,#3103);
#2458=LINE('',#13782,#3104);
#2459=LINE('',#13783,#3105);
#2460=LINE('',#13800,#3106);
#2461=LINE('',#13803,#3107);
#2462=LINE('',#13806,#3108);
#2463=LINE('',#13808,#3109);
#2464=LINE('',#13813,#3110);
#2465=LINE('',#13830,#3111);
#2466=LINE('',#13836,#3112);
#2467=LINE('',#13842,#3113);
#2468=LINE('',#13848,#3114);
#2469=LINE('',#13856,#3115);
#2470=LINE('',#13864,#3116);
#2471=LINE('',#13870,#3117);
#2472=LINE('',#13876,#3118);
#2473=LINE('',#13884,#3119);
#2474=LINE('',#13892,#3120);
#2475=LINE('',#13898,#3121);
#2476=LINE('',#13903,#3122);
#2477=LINE('',#13912,#3123);
#2478=LINE('',#13927,#3124);
#2479=LINE('',#13929,#3125);
#2480=LINE('',#13930,#3126);
#2481=LINE('',#13934,#3127);
#2482=LINE('',#13937,#3128);
#2483=LINE('',#13938,#3129);
#2484=LINE('',#13942,#3130);
#2485=LINE('',#13945,#3131);
#2486=LINE('',#13946,#3132);
#2487=LINE('',#13950,#3133);
#2488=LINE('',#13953,#3134);
#2489=LINE('',#13954,#3135);
#2490=LINE('',#13958,#3136);
#2491=LINE('',#13961,#3137);
#2492=LINE('',#13962,#3138);
#2493=LINE('',#13966,#3139);
#2494=LINE('',#13969,#3140);
#2495=LINE('',#13970,#3141);
#2496=LINE('',#13974,#3142);
#2497=LINE('',#13977,#3143);
#2498=LINE('',#13978,#3144);
#2499=LINE('',#13982,#3145);
#2500=LINE('',#13985,#3146);
#2501=LINE('',#13986,#3147);
#2502=LINE('',#13990,#3148);
#2503=LINE('',#13993,#3149);
#2504=LINE('',#13994,#3150);
#2505=LINE('',#13998,#3151);
#2506=LINE('',#14001,#3152);
#2507=LINE('',#14002,#3153);
#2508=LINE('',#14006,#3154);
#2509=LINE('',#14009,#3155);
#2510=LINE('',#14010,#3156);
#2511=LINE('',#14014,#3157);
#2512=LINE('',#14017,#3158);
#2513=LINE('',#14019,#3159);
#2514=LINE('',#14023,#3160);
#2515=LINE('',#14024,#3161);
#2516=LINE('',#14027,#3162);
#2517=LINE('',#14030,#3163);
#2518=LINE('',#14032,#3164);
#2519=LINE('',#14033,#3165);
#2520=LINE('',#14061,#3166);
#2521=LINE('',#14062,#3167);
#2522=LINE('',#14081,#3168);
#2523=LINE('',#14082,#3169);
#2524=LINE('',#14101,#3170);
#2525=LINE('',#14102,#3171);
#2526=LINE('',#14118,#3172);
#2527=LINE('',#14119,#3173);
#2528=LINE('',#14121,#3174);
#2529=LINE('',#14122,#3175);
#2530=LINE('',#14124,#3176);
#2531=LINE('',#14126,#3177);
#2532=LINE('',#14128,#3178);
#2533=LINE('',#14151,#3179);
#2534=LINE('',#14152,#3180);
#2535=LINE('',#14171,#3181);
#2536=LINE('',#14172,#3182);
#2537=LINE('',#14191,#3183);
#2538=LINE('',#14192,#3184);
#2539=LINE('',#14208,#3185);
#2540=LINE('',#14209,#3186);
#2541=LINE('',#14211,#3187);
#2542=LINE('',#14212,#3188);
#2543=LINE('',#14214,#3189);
#2544=LINE('',#14216,#3190);
#2545=LINE('',#14218,#3191);
#2546=LINE('',#14241,#3192);
#2547=LINE('',#14242,#3193);
#2548=LINE('',#14261,#3194);
#2549=LINE('',#14262,#3195);
#2550=LINE('',#14281,#3196);
#2551=LINE('',#14282,#3197);
#2552=LINE('',#14298,#3198);
#2553=LINE('',#14299,#3199);
#2554=LINE('',#14301,#3200);
#2555=LINE('',#14302,#3201);
#2556=LINE('',#14304,#3202);
#2557=LINE('',#14306,#3203);
#2558=LINE('',#14308,#3204);
#2559=LINE('',#14313,#3205);
#2560=LINE('',#14314,#3206);
#2561=LINE('',#14315,#3207);
#2562=LINE('',#14320,#3208);
#2563=LINE('',#14325,#3209);
#2564=LINE('',#14330,#3210);
#2565=LINE('',#14333,#3211);
#2566=LINE('',#14338,#3212);
#2567=LINE('',#14343,#3213);
#2568=LINE('',#14348,#3214);
#2569=LINE('',#14351,#3215);
#2570=LINE('',#14353,#3216);
#2571=LINE('',#14355,#3217);
#2572=LINE('',#14357,#3218);
#2573=LINE('',#14359,#3219);
#2574=LINE('',#14362,#3220);
#2575=LINE('',#14363,#3221);
#2576=LINE('',#14366,#3222);
#2577=LINE('',#14369,#3223);
#2578=LINE('',#14370,#3224);
#2579=LINE('',#14372,#3225);
#2580=LINE('',#14377,#3226);
#2581=LINE('',#14378,#3227);
#2582=LINE('',#14380,#3228);
#2583=LINE('',#14387,#3229);
#2584=LINE('',#14391,#3230);
#2585=LINE('',#14395,#3231);
#2586=LINE('',#14401,#3232);
#2587=LINE('',#14402,#3233);
#2588=LINE('',#14405,#3234);
#2589=LINE('',#14407,#3235);
#2590=LINE('',#14408,#3236);
#2591=LINE('',#14410,#3237);
#2592=LINE('',#14412,#3238);
#2593=LINE('',#14414,#3239);
#2594=LINE('',#14416,#3240);
#2595=LINE('',#14420,#3241);
#2596=LINE('',#14422,#3242);
#2597=LINE('',#14424,#3243);
#2598=LINE('',#14428,#3244);
#2599=LINE('',#14432,#3245);
#2600=LINE('',#14434,#3246);
#2601=LINE('',#14436,#3247);
#2602=LINE('',#14440,#3248);
#2603=LINE('',#14444,#3249);
#2604=LINE('',#14446,#3250);
#2605=LINE('',#14448,#3251);
#2606=LINE('',#14452,#3252);
#2607=LINE('',#14454,#3253);
#2608=LINE('',#14462,#3254);
#2609=LINE('',#14466,#3255);
#2610=LINE('',#14470,#3256);
#2611=LINE('',#14474,#3257);
#2612=LINE('',#14478,#3258);
#2613=LINE('',#14482,#3259);
#2614=LINE('',#14486,#3260);
#2615=LINE('',#14490,#3261);
#2616=LINE('',#14496,#3262);
#2617=LINE('',#14500,#3263);
#2618=LINE('',#14504,#3264);
#2619=LINE('',#14507,#3265);
#2620=LINE('',#14509,#3266);
#2621=LINE('',#14510,#3267);
#2622=LINE('',#14527,#3268);
#2623=LINE('',#14530,#3269);
#2624=LINE('',#14533,#3270);
#2625=LINE('',#14534,#3271);
#2626=LINE('',#14551,#3272);
#2627=LINE('',#14554,#3273);
#2628=LINE('',#14559,#3274);
#2629=LINE('',#14560,#3275);
#2630=LINE('',#14563,#3276);
#2631=LINE('',#14576,#3277);
#2632=LINE('',#14579,#3278);
#2633=LINE('',#14585,#3279);
#2634=LINE('',#14592,#3280);
#2635=LINE('',#14597,#3281);
#2636=LINE('',#14603,#3282);
#2637=LINE('',#14612,#3283);
#2638=LINE('',#14620,#3284);
#2639=LINE('',#14625,#3285);
#2640=LINE('',#14631,#3286);
#2641=LINE('',#14640,#3287);
#2642=LINE('',#14648,#3288);
#2643=LINE('',#14653,#3289);
#2644=LINE('',#14660,#3290);
#2645=LINE('',#14668,#3291);
#2646=LINE('',#14683,#3292);
#2647=LINE('',#14685,#3293);
#2648=LINE('',#14686,#3294);
#2649=LINE('',#14689,#3295);
#2650=LINE('',#14693,#3296);
#2651=LINE('',#14694,#3297);
#2652=LINE('',#14697,#3298);
#2653=LINE('',#14701,#3299);
#2654=LINE('',#14702,#3300);
#2655=LINE('',#14705,#3301);
#2656=LINE('',#14709,#3302);
#2657=LINE('',#14710,#3303);
#2658=LINE('',#14713,#3304);
#2659=LINE('',#14717,#3305);
#2660=LINE('',#14718,#3306);
#2661=LINE('',#14721,#3307);
#2662=LINE('',#14725,#3308);
#2663=LINE('',#14726,#3309);
#2664=LINE('',#14729,#3310);
#2665=LINE('',#14733,#3311);
#2666=LINE('',#14734,#3312);
#2667=LINE('',#14737,#3313);
#2668=LINE('',#14741,#3314);
#2669=LINE('',#14742,#3315);
#2670=LINE('',#14745,#3316);
#2671=LINE('',#14749,#3317);
#2672=LINE('',#14750,#3318);
#2673=LINE('',#14753,#3319);
#2674=LINE('',#14757,#3320);
#2675=LINE('',#14758,#3321);
#2676=LINE('',#14761,#3322);
#2677=LINE('',#14765,#3323);
#2678=LINE('',#14766,#3324);
#2679=LINE('',#14769,#3325);
#2680=LINE('',#14773,#3326);
#2681=LINE('',#14774,#3327);
#2682=LINE('',#14775,#3328);
#2683=LINE('',#14779,#3329);
#2684=LINE('',#14782,#3330);
#2685=LINE('',#14783,#3331);
#2686=LINE('',#14784,#3332);
#2687=LINE('',#14786,#3333);
#2688=LINE('',#14820,#3334);
#2689=LINE('',#14821,#3335);
#2690=LINE('',#14840,#3336);
#2691=LINE('',#14841,#3337);
#2692=LINE('',#14860,#3338);
#2693=LINE('',#14861,#3339);
#2694=LINE('',#14877,#3340);
#2695=LINE('',#14878,#3341);
#2696=LINE('',#14880,#3342);
#2697=LINE('',#14881,#3343);
#2698=LINE('',#14883,#3344);
#2699=LINE('',#14885,#3345);
#2700=LINE('',#14887,#3346);
#2701=LINE('',#14910,#3347);
#2702=LINE('',#14911,#3348);
#2703=LINE('',#14930,#3349);
#2704=LINE('',#14931,#3350);
#2705=LINE('',#14950,#3351);
#2706=LINE('',#14951,#3352);
#2707=LINE('',#14967,#3353);
#2708=LINE('',#14968,#3354);
#2709=LINE('',#14970,#3355);
#2710=LINE('',#14971,#3356);
#2711=LINE('',#14973,#3357);
#2712=LINE('',#14975,#3358);
#2713=LINE('',#14977,#3359);
#2714=LINE('',#15000,#3360);
#2715=LINE('',#15001,#3361);
#2716=LINE('',#15020,#3362);
#2717=LINE('',#15021,#3363);
#2718=LINE('',#15040,#3364);
#2719=LINE('',#15041,#3365);
#2720=LINE('',#15057,#3366);
#2721=LINE('',#15058,#3367);
#2722=LINE('',#15060,#3368);
#2723=LINE('',#15061,#3369);
#2724=LINE('',#15063,#3370);
#2725=LINE('',#15065,#3371);
#2726=LINE('',#15067,#3372);
#2727=LINE('',#15072,#3373);
#2728=LINE('',#15073,#3374);
#2729=LINE('',#15074,#3375);
#2730=LINE('',#15076,#3376);
#2731=LINE('',#15077,#3377);
#2732=LINE('',#15078,#3378);
#2733=LINE('',#15082,#3379);
#2734=LINE('',#15085,#3380);
#2735=LINE('',#15088,#3381);
#2736=LINE('',#15091,#3382);
#2737=LINE('',#15094,#3383);
#2738=LINE('',#15097,#3384);
#2739=LINE('',#15100,#3385);
#2740=LINE('',#15103,#3386);
#2741=LINE('',#15106,#3387);
#2742=LINE('',#15109,#3388);
#2743=LINE('',#15112,#3389);
#2744=LINE('',#15114,#3390);
#2745=LINE('',#15116,#3391);
#2746=LINE('',#15119,#3392);
#2747=LINE('',#15120,#3393);
#2748=LINE('',#15123,#3394);
#2749=LINE('',#15126,#3395);
#2750=LINE('',#15127,#3396);
#2751=LINE('',#15129,#3397);
#2752=VECTOR('',#9521,10.);
#2753=VECTOR('',#9524,10.);
#2754=VECTOR('',#9529,10.);
#2755=VECTOR('',#9530,10.);
#2756=VECTOR('',#9531,10.);
#2757=VECTOR('',#9534,10.);
#2758=VECTOR('',#9535,10.);
#2759=VECTOR('',#9536,10.);
#2760=VECTOR('',#9539,10.);
#2761=VECTOR('',#9542,10.);
#2762=VECTOR('',#9547,10.);
#2763=VECTOR('',#9548,10.);
#2764=VECTOR('',#9551,10.);
#2765=VECTOR('',#9552,10.);
#2766=VECTOR('',#9559,10.);
#2767=VECTOR('',#9562,10.);
#2768=VECTOR('',#9573,10.);
#2769=VECTOR('',#9574,10.);
#2770=VECTOR('',#9579,10.);
#2771=VECTOR('',#9582,10.);
#2772=VECTOR('',#9587,10.);
#2773=VECTOR('',#9590,10.);
#2774=VECTOR('',#9603,10.);
#2775=VECTOR('',#9604,10.);
#2776=VECTOR('',#9617,10.);
#2777=VECTOR('',#9618,10.);
#2778=VECTOR('',#9623,10.);
#2779=VECTOR('',#9626,10.);
#2780=VECTOR('',#9631,10.);
#2781=VECTOR('',#9634,10.);
#2782=VECTOR('',#9647,10.);
#2783=VECTOR('',#9648,10.);
#2784=VECTOR('',#9661,10.);
#2785=VECTOR('',#9662,10.);
#2786=VECTOR('',#9667,10.);
#2787=VECTOR('',#9670,10.);
#2788=VECTOR('',#9675,10.);
#2789=VECTOR('',#9678,10.);
#2790=VECTOR('',#9691,10.);
#2791=VECTOR('',#9692,10.);
#2792=VECTOR('',#9719,10.);
#2793=VECTOR('',#9720,10.);
#2794=VECTOR('',#9721,10.);
#2795=VECTOR('',#9724,10.);
#2796=VECTOR('',#9729,10.);
#2797=VECTOR('',#9730,10.);
#2798=VECTOR('',#9733,10.);
#2799=VECTOR('',#9738,10.);
#2800=VECTOR('',#9739,10.);
#2801=VECTOR('',#9742,10.);
#2802=VECTOR('',#9747,10.);
#2803=VECTOR('',#9748,10.);
#2804=VECTOR('',#9751,10.);
#2805=VECTOR('',#9756,10.);
#2806=VECTOR('',#9757,10.);
#2807=VECTOR('',#9760,10.);
#2808=VECTOR('',#9765,10.);
#2809=VECTOR('',#9766,10.);
#2810=VECTOR('',#9769,10.);
#2811=VECTOR('',#9774,10.);
#2812=VECTOR('',#9775,10.);
#2813=VECTOR('',#9778,10.);
#2814=VECTOR('',#9783,10.);
#2815=VECTOR('',#9784,10.);
#2816=VECTOR('',#9787,10.);
#2817=VECTOR('',#9792,10.);
#2818=VECTOR('',#9793,10.);
#2819=VECTOR('',#9796,10.);
#2820=VECTOR('',#9801,10.);
#2821=VECTOR('',#9802,10.);
#2822=VECTOR('',#9805,10.);
#2823=VECTOR('',#9810,10.);
#2824=VECTOR('',#9811,10.);
#2825=VECTOR('',#9814,10.);
#2826=VECTOR('',#9819,10.);
#2827=VECTOR('',#9820,10.);
#2828=VECTOR('',#9823,10.);
#2829=VECTOR('',#9824,10.);
#2830=VECTOR('',#9829,10.);
#2831=VECTOR('',#9832,10.);
#2832=VECTOR('',#9833,10.);
#2833=VECTOR('',#9834,10.);
#2834=VECTOR('',#9847,10.);
#2835=VECTOR('',#9848,10.);
#2836=VECTOR('',#9859,10.);
#2837=VECTOR('',#9860,10.);
#2838=VECTOR('',#9871,10.);
#2839=VECTOR('',#9872,10.);
#2840=VECTOR('',#9881,10.);
#2841=VECTOR('',#9882,10.);
#2842=VECTOR('',#9885,10.);
#2843=VECTOR('',#9886,10.);
#2844=VECTOR('',#9887,10.);
#2845=VECTOR('',#9890,10.);
#2846=VECTOR('',#9895,10.);
#2847=VECTOR('',#9896,10.);
#2848=VECTOR('',#9899,10.);
#2849=VECTOR('',#9916,10.);
#2850=VECTOR('',#9917,10.);
#2851=VECTOR('',#9928,10.);
#2852=VECTOR('',#9929,10.);
#2853=VECTOR('',#9940,10.);
#2854=VECTOR('',#9941,10.);
#2855=VECTOR('',#9950,10.);
#2856=VECTOR('',#9951,10.);
#2857=VECTOR('',#9954,10.);
#2858=VECTOR('',#9955,10.);
#2859=VECTOR('',#9956,10.);
#2860=VECTOR('',#9959,10.);
#2861=VECTOR('',#9964,10.);
#2862=VECTOR('',#9965,10.);
#2863=VECTOR('',#9968,10.);
#2864=VECTOR('',#9985,10.);
#2865=VECTOR('',#9986,10.);
#2866=VECTOR('',#9997,10.);
#2867=VECTOR('',#9998,10.);
#2868=VECTOR('',#10009,10.);
#2869=VECTOR('',#10010,10.);
#2870=VECTOR('',#10019,10.);
#2871=VECTOR('',#10020,10.);
#2872=VECTOR('',#10023,10.);
#2873=VECTOR('',#10024,10.);
#2874=VECTOR('',#10025,10.);
#2875=VECTOR('',#10028,10.);
#2876=VECTOR('',#10033,10.);
#2877=VECTOR('',#10034,10.);
#2878=VECTOR('',#10037,10.);
#2879=VECTOR('',#10046,3.8);
#2880=VECTOR('',#10053,3.);
#2881=VECTOR('',#10058,3.8);
#2882=VECTOR('',#10065,3.);
#2883=VECTOR('',#10070,3.8);
#2884=VECTOR('',#10077,3.);
#2885=VECTOR('',#10080,10.);
#2886=VECTOR('',#10081,10.);
#2887=VECTOR('',#10084,10.);
#2888=VECTOR('',#10089,10.);
#2889=VECTOR('',#10090,10.);
#2890=VECTOR('',#10097,10.);
#2891=VECTOR('',#10098,10.);
#2892=VECTOR('',#10099,10.);
#2893=VECTOR('',#10106,10.);
#2894=VECTOR('',#10107,10.);
#2895=VECTOR('',#10114,10.);
#2896=VECTOR('',#10117,10.);
#2897=VECTOR('',#10120,10.);
#2898=VECTOR('',#10121,10.);
#2899=VECTOR('',#10128,10.);
#2900=VECTOR('',#10131,10.);
#2901=VECTOR('',#10132,10.);
#2902=VECTOR('',#10135,10.);
#2903=VECTOR('',#10142,10.);
#2904=VECTOR('',#10145,10.);
#2905=VECTOR('',#10148,10.);
#2906=VECTOR('',#10149,10.);
#2907=VECTOR('',#10150,10.);
#2908=VECTOR('',#10153,10.);
#2909=VECTOR('',#10154,10.);
#2910=VECTOR('',#10155,10.);
#2911=VECTOR('',#10164,10.);
#2912=VECTOR('',#10165,10.);
#2913=VECTOR('',#10170,10.);
#2914=VECTOR('',#10171,10.);
#2915=VECTOR('',#10174,10.);
#2916=VECTOR('',#10177,10.);
#2917=VECTOR('',#10180,10.);
#2918=VECTOR('',#10181,10.);
#2919=VECTOR('',#10186,10.);
#2920=VECTOR('',#10193,10.);
#2921=VECTOR('',#10196,10.);
#2922=VECTOR('',#10199,10.);
#2923=VECTOR('',#10204,10.);
#2924=VECTOR('',#10207,10.);
#2925=VECTOR('',#10218,10.);
#2926=VECTOR('',#10219,10.);
#2927=VECTOR('',#10224,10.);
#2928=VECTOR('',#10227,10.);
#2929=VECTOR('',#10232,10.);
#2930=VECTOR('',#10235,10.);
#2931=VECTOR('',#10248,10.);
#2932=VECTOR('',#10249,10.);
#2933=VECTOR('',#10262,10.);
#2934=VECTOR('',#10263,10.);
#2935=VECTOR('',#10268,10.);
#2936=VECTOR('',#10271,10.);
#2937=VECTOR('',#10276,10.);
#2938=VECTOR('',#10279,10.);
#2939=VECTOR('',#10292,10.);
#2940=VECTOR('',#10293,10.);
#2941=VECTOR('',#10306,10.);
#2942=VECTOR('',#10307,10.);
#2943=VECTOR('',#10312,10.);
#2944=VECTOR('',#10315,10.);
#2945=VECTOR('',#10320,10.);
#2946=VECTOR('',#10323,10.);
#2947=VECTOR('',#10336,10.);
#2948=VECTOR('',#10337,10.);
#2949=VECTOR('',#10364,10.);
#2950=VECTOR('',#10365,10.);
#2951=VECTOR('',#10366,10.);
#2952=VECTOR('',#10371,10.);
#2953=VECTOR('',#10374,10.);
#2954=VECTOR('',#10375,10.);
#2955=VECTOR('',#10380,10.);
#2956=VECTOR('',#10383,10.);
#2957=VECTOR('',#10384,10.);
#2958=VECTOR('',#10389,10.);
#2959=VECTOR('',#10392,10.);
#2960=VECTOR('',#10393,10.);
#2961=VECTOR('',#10398,10.);
#2962=VECTOR('',#10401,10.);
#2963=VECTOR('',#10402,10.);
#2964=VECTOR('',#10407,10.);
#2965=VECTOR('',#10410,10.);
#2966=VECTOR('',#10411,10.);
#2967=VECTOR('',#10416,10.);
#2968=VECTOR('',#10419,10.);
#2969=VECTOR('',#10420,10.);
#2970=VECTOR('',#10425,10.);
#2971=VECTOR('',#10428,10.);
#2972=VECTOR('',#10429,10.);
#2973=VECTOR('',#10434,10.);
#2974=VECTOR('',#10437,10.);
#2975=VECTOR('',#10438,10.);
#2976=VECTOR('',#10443,10.);
#2977=VECTOR('',#10446,10.);
#2978=VECTOR('',#10447,10.);
#2979=VECTOR('',#10452,10.);
#2980=VECTOR('',#10455,10.);
#2981=VECTOR('',#10456,10.);
#2982=VECTOR('',#10461,10.);
#2983=VECTOR('',#10464,10.);
#2984=VECTOR('',#10465,10.);
#2985=VECTOR('',#10466,10.);
#2986=VECTOR('',#10469,10.);
#2987=VECTOR('',#10474,10.);
#2988=VECTOR('',#10475,10.);
#2989=VECTOR('',#10476,10.);
#2990=VECTOR('',#10479,10.);
#2991=VECTOR('',#10498,10.);
#2992=VECTOR('',#10499,10.);
#2993=VECTOR('',#10510,10.);
#2994=VECTOR('',#10511,10.);
#2995=VECTOR('',#10522,10.);
#2996=VECTOR('',#10523,10.);
#2997=VECTOR('',#10532,10.);
#2998=VECTOR('',#10533,10.);
#2999=VECTOR('',#10536,10.);
#3000=VECTOR('',#10537,10.);
#3001=VECTOR('',#10538,10.);
#3002=VECTOR('',#10543,10.);
#3003=VECTOR('',#10546,10.);
#3004=VECTOR('',#10547,10.);
#3005=VECTOR('',#10552,10.);
#3006=VECTOR('',#10567,10.);
#3007=VECTOR('',#10568,10.);
#3008=VECTOR('',#10579,10.);
#3009=VECTOR('',#10580,10.);
#3010=VECTOR('',#10591,10.);
#3011=VECTOR('',#10592,10.);
#3012=VECTOR('',#10601,10.);
#3013=VECTOR('',#10602,10.);
#3014=VECTOR('',#10605,10.);
#3015=VECTOR('',#10606,10.);
#3016=VECTOR('',#10607,10.);
#3017=VECTOR('',#10612,10.);
#3018=VECTOR('',#10615,10.);
#3019=VECTOR('',#10616,10.);
#3020=VECTOR('',#10621,10.);
#3021=VECTOR('',#10636,10.);
#3022=VECTOR('',#10637,10.);
#3023=VECTOR('',#10648,10.);
#3024=VECTOR('',#10649,10.);
#3025=VECTOR('',#10660,10.);
#3026=VECTOR('',#10661,10.);
#3027=VECTOR('',#10670,10.);
#3028=VECTOR('',#10671,10.);
#3029=VECTOR('',#10674,10.);
#3030=VECTOR('',#10675,10.);
#3031=VECTOR('',#10676,10.);
#3032=VECTOR('',#10681,10.);
#3033=VECTOR('',#10684,10.);
#3034=VECTOR('',#10685,10.);
#3035=VECTOR('',#10690,10.);
#3036=VECTOR('',#10695,10.);
#3037=VECTOR('',#10696,10.);
#3038=VECTOR('',#10697,10.);
#3039=VECTOR('',#10698,10.);
#3040=VECTOR('',#10699,10.);
#3041=VECTOR('',#10700,10.);
#3042=VECTOR('',#10701,10.);
#3043=VECTOR('',#10702,10.);
#3044=VECTOR('',#10707,3.8);
#3045=VECTOR('',#10712,3.);
#3046=VECTOR('',#10717,3.8);
#3047=VECTOR('',#10722,3.);
#3048=VECTOR('',#10727,3.8);
#3049=VECTOR('',#10734,3.);
#3050=VECTOR('',#10739,3.8);
#3051=VECTOR('',#10744,3.);
#3052=VECTOR('',#10747,10.);
#3053=VECTOR('',#10748,10.);
#3054=VECTOR('',#10753,10.);
#3055=VECTOR('',#10756,10.);
#3056=VECTOR('',#10757,10.);
#3057=VECTOR('',#10764,10.);
#3058=VECTOR('',#10765,10.);
#3059=VECTOR('',#10766,10.);
#3060=VECTOR('',#10773,10.);
#3061=VECTOR('',#10774,10.);
#3062=VECTOR('',#10781,10.);
#3063=VECTOR('',#10784,10.);
#3064=VECTOR('',#10787,10.);
#3065=VECTOR('',#10788,10.);
#3066=VECTOR('',#10795,10.);
#3067=VECTOR('',#10808,10.);
#3068=VECTOR('',#10811,10.);
#3069=VECTOR('',#10814,10.);
#3070=VECTOR('',#10815,10.);
#3071=VECTOR('',#10816,10.);
#3072=VECTOR('',#10819,10.);
#3073=VECTOR('',#10820,10.);
#3074=VECTOR('',#10821,10.);
#3075=VECTOR('',#10824,10.);
#3076=VECTOR('',#10827,10.);
#3077=VECTOR('',#10828,10.);
#3078=VECTOR('',#10831,10.);
#3079=VECTOR('',#10832,10.);
#3080=VECTOR('',#10833,10.);
#3081=VECTOR('',#10836,10.);
#3082=VECTOR('',#10839,10.);
#3083=VECTOR('',#10840,10.);
#3084=VECTOR('',#10841,10.);
#3085=VECTOR('',#10844,10.);
#3086=VECTOR('',#10847,10.);
#3087=VECTOR('',#10848,10.);
#3088=VECTOR('',#10849,10.);
#3089=VECTOR('',#10852,10.);
#3090=VECTOR('',#10853,10.);
#3091=VECTOR('',#10854,10.);
#3092=VECTOR('',#10857,10.);
#3093=VECTOR('',#10860,10.);
#3094=VECTOR('',#10863,10.);
#3095=VECTOR('',#10866,10.);
#3096=VECTOR('',#10869,10.);
#3097=VECTOR('',#10872,10.);
#3098=VECTOR('',#10875,10.);
#3099=VECTOR('',#10878,10.);
#3100=VECTOR('',#10883,10.);
#3101=VECTOR('',#10886,10.);
#3102=VECTOR('',#10889,10.);
#3103=VECTOR('',#10892,10.);
#3104=VECTOR('',#10897,10.);
#3105=VECTOR('',#10898,10.);
#3106=VECTOR('',#10901,10.);
#3107=VECTOR('',#10904,10.);
#3108=VECTOR('',#10907,10.);
#3109=VECTOR('',#10908,10.);
#3110=VECTOR('',#10913,10.);
#3111=VECTOR('',#10922,10.);
#3112=VECTOR('',#10931,10.);
#3113=VECTOR('',#10938,10.);
#3114=VECTOR('',#10945,10.);
#3115=VECTOR('',#10956,10.);
#3116=VECTOR('',#10967,10.);
#3117=VECTOR('',#10974,10.);
#3118=VECTOR('',#10981,10.);
#3119=VECTOR('',#10992,10.);
#3120=VECTOR('',#11003,10.);
#3121=VECTOR('',#11010,10.);
#3122=VECTOR('',#11015,10.);
#3123=VECTOR('',#11028,10.);
#3124=VECTOR('',#11055,10.);
#3125=VECTOR('',#11056,10.);
#3126=VECTOR('',#11057,10.);
#3127=VECTOR('',#11062,10.);
#3128=VECTOR('',#11065,10.);
#3129=VECTOR('',#11066,10.);
#3130=VECTOR('',#11071,10.);
#3131=VECTOR('',#11074,10.);
#3132=VECTOR('',#11075,10.);
#3133=VECTOR('',#11080,10.);
#3134=VECTOR('',#11083,10.);
#3135=VECTOR('',#11084,10.);
#3136=VECTOR('',#11089,10.);
#3137=VECTOR('',#11092,10.);
#3138=VECTOR('',#11093,10.);
#3139=VECTOR('',#11098,10.);
#3140=VECTOR('',#11101,10.);
#3141=VECTOR('',#11102,10.);
#3142=VECTOR('',#11107,10.);
#3143=VECTOR('',#11110,10.);
#3144=VECTOR('',#11111,10.);
#3145=VECTOR('',#11116,10.);
#3146=VECTOR('',#11119,10.);
#3147=VECTOR('',#11120,10.);
#3148=VECTOR('',#11125,10.);
#3149=VECTOR('',#11128,10.);
#3150=VECTOR('',#11129,10.);
#3151=VECTOR('',#11134,10.);
#3152=VECTOR('',#11137,10.);
#3153=VECTOR('',#11138,10.);
#3154=VECTOR('',#11143,10.);
#3155=VECTOR('',#11146,10.);
#3156=VECTOR('',#11147,10.);
#3157=VECTOR('',#11152,10.);
#3158=VECTOR('',#11155,10.);
#3159=VECTOR('',#11156,10.);
#3160=VECTOR('',#11159,10.);
#3161=VECTOR('',#11160,10.);
#3162=VECTOR('',#11163,10.);
#3163=VECTOR('',#11168,10.);
#3164=VECTOR('',#11169,10.);
#3165=VECTOR('',#11170,10.);
#3166=VECTOR('',#11183,10.);
#3167=VECTOR('',#11184,10.);
#3168=VECTOR('',#11195,10.);
#3169=VECTOR('',#11196,10.);
#3170=VECTOR('',#11207,10.);
#3171=VECTOR('',#11208,10.);
#3172=VECTOR('',#11217,10.);
#3173=VECTOR('',#11218,10.);
#3174=VECTOR('',#11221,10.);
#3175=VECTOR('',#11222,10.);
#3176=VECTOR('',#11225,10.);
#3177=VECTOR('',#11228,10.);
#3178=VECTOR('',#11231,10.);
#3179=VECTOR('',#11246,10.);
#3180=VECTOR('',#11247,10.);
#3181=VECTOR('',#11258,10.);
#3182=VECTOR('',#11259,10.);
#3183=VECTOR('',#11270,10.);
#3184=VECTOR('',#11271,10.);
#3185=VECTOR('',#11280,10.);
#3186=VECTOR('',#11281,10.);
#3187=VECTOR('',#11284,10.);
#3188=VECTOR('',#11285,10.);
#3189=VECTOR('',#11288,10.);
#3190=VECTOR('',#11291,10.);
#3191=VECTOR('',#11294,10.);
#3192=VECTOR('',#11309,10.);
#3193=VECTOR('',#11310,10.);
#3194=VECTOR('',#11321,10.);
#3195=VECTOR('',#11322,10.);
#3196=VECTOR('',#11333,10.);
#3197=VECTOR('',#11334,10.);
#3198=VECTOR('',#11343,10.);
#3199=VECTOR('',#11344,10.);
#3200=VECTOR('',#11347,10.);
#3201=VECTOR('',#11348,10.);
#3202=VECTOR('',#11351,10.);
#3203=VECTOR('',#11354,10.);
#3204=VECTOR('',#11357,10.);
#3205=VECTOR('',#11362,10.);
#3206=VECTOR('',#11363,10.);
#3207=VECTOR('',#11364,10.);
#3208=VECTOR('',#11369,3.8);
#3209=VECTOR('',#11376,3.);
#3210=VECTOR('',#11381,3.8);
#3211=VECTOR('',#11386,3.);
#3212=VECTOR('',#11391,3.8);
#3213=VECTOR('',#11398,3.);
#3214=VECTOR('',#11403,3.79999999999999);
#3215=VECTOR('',#11408,2.99999999999999);
#3216=VECTOR('',#11411,10.);
#3217=VECTOR('',#11414,10.);
#3218=VECTOR('',#11417,10.);
#3219=VECTOR('',#11420,10.);
#3220=VECTOR('',#11425,10.);
#3221=VECTOR('',#11426,10.);
#3222=VECTOR('',#11431,10.);
#3223=VECTOR('',#11436,10.);
#3224=VECTOR('',#11437,10.);
#3225=VECTOR('',#11440,10.);
#3226=VECTOR('',#11447,10.);
#3227=VECTOR('',#11448,10.);
#3228=VECTOR('',#11451,10.);
#3229=VECTOR('',#11458,10.);
#3230=VECTOR('',#11461,10.);
#3231=VECTOR('',#11466,10.);
#3232=VECTOR('',#11467,10.);
#3233=VECTOR('',#11468,10.);
#3234=VECTOR('',#11471,10.);
#3235=VECTOR('',#11472,10.);
#3236=VECTOR('',#11473,10.);
#3237=VECTOR('',#11476,10.);
#3238=VECTOR('',#11477,10.);
#3239=VECTOR('',#11478,10.);
#3240=VECTOR('',#11479,10.);
#3241=VECTOR('',#11482,10.);
#3242=VECTOR('',#11483,10.);
#3243=VECTOR('',#11484,10.);
#3244=VECTOR('',#11487,10.);
#3245=VECTOR('',#11490,10.);
#3246=VECTOR('',#11491,10.);
#3247=VECTOR('',#11492,10.);
#3248=VECTOR('',#11495,10.);
#3249=VECTOR('',#11498,10.);
#3250=VECTOR('',#11499,10.);
#3251=VECTOR('',#11500,10.);
#3252=VECTOR('',#11503,10.);
#3253=VECTOR('',#11504,10.);
#3254=VECTOR('',#11511,10.);
#3255=VECTOR('',#11514,10.);
#3256=VECTOR('',#11517,10.);
#3257=VECTOR('',#11520,10.);
#3258=VECTOR('',#11523,10.);
#3259=VECTOR('',#11526,10.);
#3260=VECTOR('',#11529,10.);
#3261=VECTOR('',#11532,10.);
#3262=VECTOR('',#11537,10.);
#3263=VECTOR('',#11540,10.);
#3264=VECTOR('',#11543,10.);
#3265=VECTOR('',#11546,10.);
#3266=VECTOR('',#11549,10.);
#3267=VECTOR('',#11550,10.);
#3268=VECTOR('',#11571,10.);
#3269=VECTOR('',#11574,10.);
#3270=VECTOR('',#11577,10.);
#3271=VECTOR('',#11578,10.);
#3272=VECTOR('',#11581,10.);
#3273=VECTOR('',#11584,10.);
#3274=VECTOR('',#11589,10.);
#3275=VECTOR('',#11590,10.);
#3276=VECTOR('',#11593,10.);
#3277=VECTOR('',#11596,10.);
#3278=VECTOR('',#11599,10.);
#3279=VECTOR('',#11606,10.);
#3280=VECTOR('',#11617,10.);
#3281=VECTOR('',#11622,10.);
#3282=VECTOR('',#11629,10.);
#3283=VECTOR('',#11642,10.);
#3284=VECTOR('',#11653,10.);
#3285=VECTOR('',#11658,10.);
#3286=VECTOR('',#11665,10.);
#3287=VECTOR('',#11678,10.);
#3288=VECTOR('',#11689,10.);
#3289=VECTOR('',#11694,10.);
#3290=VECTOR('',#11703,10.);
#3291=VECTOR('',#11714,10.);
#3292=VECTOR('',#11741,10.);
#3293=VECTOR('',#11742,10.);
#3294=VECTOR('',#11743,10.);
#3295=VECTOR('',#11746,10.);
#3296=VECTOR('',#11751,10.);
#3297=VECTOR('',#11752,10.);
#3298=VECTOR('',#11755,10.);
#3299=VECTOR('',#11760,10.);
#3300=VECTOR('',#11761,10.);
#3301=VECTOR('',#11764,10.);
#3302=VECTOR('',#11769,10.);
#3303=VECTOR('',#11770,10.);
#3304=VECTOR('',#11773,10.);
#3305=VECTOR('',#11778,10.);
#3306=VECTOR('',#11779,10.);
#3307=VECTOR('',#11782,10.);
#3308=VECTOR('',#11787,10.);
#3309=VECTOR('',#11788,10.);
#3310=VECTOR('',#11791,10.);
#3311=VECTOR('',#11796,10.);
#3312=VECTOR('',#11797,10.);
#3313=VECTOR('',#11800,10.);
#3314=VECTOR('',#11805,10.);
#3315=VECTOR('',#11806,10.);
#3316=VECTOR('',#11809,10.);
#3317=VECTOR('',#11814,10.);
#3318=VECTOR('',#11815,10.);
#3319=VECTOR('',#11818,10.);
#3320=VECTOR('',#11823,10.);
#3321=VECTOR('',#11824,10.);
#3322=VECTOR('',#11827,10.);
#3323=VECTOR('',#11832,10.);
#3324=VECTOR('',#11833,10.);
#3325=VECTOR('',#11836,10.);
#3326=VECTOR('',#11841,10.);
#3327=VECTOR('',#11842,10.);
#3328=VECTOR('',#11843,10.);
#3329=VECTOR('',#11848,10.);
#3330=VECTOR('',#11851,10.);
#3331=VECTOR('',#11852,10.);
#3332=VECTOR('',#11853,10.);
#3333=VECTOR('',#11856,10.);
#3334=VECTOR('',#11875,10.);
#3335=VECTOR('',#11876,10.);
#3336=VECTOR('',#11887,10.);
#3337=VECTOR('',#11888,10.);
#3338=VECTOR('',#11899,10.);
#3339=VECTOR('',#11900,10.);
#3340=VECTOR('',#11909,10.);
#3341=VECTOR('',#11910,10.);
#3342=VECTOR('',#11913,10.);
#3343=VECTOR('',#11914,10.);
#3344=VECTOR('',#11917,10.);
#3345=VECTOR('',#11920,10.);
#3346=VECTOR('',#11923,10.);
#3347=VECTOR('',#11938,10.);
#3348=VECTOR('',#11939,10.);
#3349=VECTOR('',#11950,10.);
#3350=VECTOR('',#11951,10.);
#3351=VECTOR('',#11962,10.);
#3352=VECTOR('',#11963,10.);
#3353=VECTOR('',#11972,10.);
#3354=VECTOR('',#11973,10.);
#3355=VECTOR('',#11976,10.);
#3356=VECTOR('',#11977,10.);
#3357=VECTOR('',#11980,10.);
#3358=VECTOR('',#11983,10.);
#3359=VECTOR('',#11986,10.);
#3360=VECTOR('',#12001,10.);
#3361=VECTOR('',#12002,10.);
#3362=VECTOR('',#12013,10.);
#3363=VECTOR('',#12014,10.);
#3364=VECTOR('',#12025,10.);
#3365=VECTOR('',#12026,10.);
#3366=VECTOR('',#12035,10.);
#3367=VECTOR('',#12036,10.);
#3368=VECTOR('',#12039,10.);
#3369=VECTOR('',#12040,10.);
#3370=VECTOR('',#12043,10.);
#3371=VECTOR('',#12046,10.);
#3372=VECTOR('',#12049,10.);
#3373=VECTOR('',#12054,10.);
#3374=VECTOR('',#12055,10.);
#3375=VECTOR('',#12056,10.);
#3376=VECTOR('',#12059,10.);
#3377=VECTOR('',#12060,10.);
#3378=VECTOR('',#12061,10.);
#3379=VECTOR('',#12066,3.8);
#3380=VECTOR('',#12071,3.);
#3381=VECTOR('',#12074,3.8);
#3382=VECTOR('',#12079,3.);
#3383=VECTOR('',#12082,3.8);
#3384=VECTOR('',#12087,3.);
#3385=VECTOR('',#12090,3.8);
#3386=VECTOR('',#12095,3.);
#3387=VECTOR('',#12098,3.79999999999999);
#3388=VECTOR('',#12103,2.99999999999999);
#3389=VECTOR('',#12108,10.);
#3390=VECTOR('',#12111,10.);
#3391=VECTOR('',#12114,10.);
#3392=VECTOR('',#12119,10.);
#3393=VECTOR('',#12120,10.);
#3394=VECTOR('',#12125,10.);
#3395=VECTOR('',#12130,10.);
#3396=VECTOR('',#12131,10.);
#3397=VECTOR('',#12134,10.);
#3398=ELLIPSE('',#8489,1.69705627484771,1.2);
#3399=ELLIPSE('',#8491,1.69705627484771,1.2);
#3400=ELLIPSE('',#8499,0.282842712474619,0.2);
#3401=ELLIPSE('',#8723,1.69705627484771,1.2);
#3402=ELLIPSE('',#8724,1.69705627484771,1.2);
#3403=ELLIPSE('',#8743,0.282842712474619,0.2);
#3404=ELLIPSE('',#8974,1.69705627484771,1.2);
#3405=ELLIPSE('',#8975,1.69705627484771,1.2);
#3406=ELLIPSE('',#9007,0.282842712474619,0.2);
#3407=ELLIPSE('',#9219,1.69705627484771,1.2);
#3408=ELLIPSE('',#9221,1.69705627484771,1.2);
#3409=ELLIPSE('',#9266,0.282842712474619,0.2);
#3410=VERTEX_POINT('',#12219);
#3411=VERTEX_POINT('',#12220);
#3412=VERTEX_POINT('',#12222);
#3413=VERTEX_POINT('',#12224);
#3414=VERTEX_POINT('',#12226);
#3415=VERTEX_POINT('',#12230);
#3416=VERTEX_POINT('',#12232);
#3417=VERTEX_POINT('',#12236);
#3418=VERTEX_POINT('',#12240);
#3419=VERTEX_POINT('',#12242);
#3420=VERTEX_POINT('',#12246);
#3421=VERTEX_POINT('',#12247);
#3422=VERTEX_POINT('',#12260);
#3423=VERTEX_POINT('',#12262);
#3424=VERTEX_POINT('',#12266);
#3425=VERTEX_POINT('',#12268);
#3426=VERTEX_POINT('',#12272);
#3427=VERTEX_POINT('',#12273);
#3428=VERTEX_POINT('',#12275);
#3429=VERTEX_POINT('',#12286);
#3430=VERTEX_POINT('',#12290);
#3431=VERTEX_POINT('',#12291);
#3432=VERTEX_POINT('',#12293);
#3433=VERTEX_POINT('',#12295);
#3434=VERTEX_POINT('',#12299);
#3435=VERTEX_POINT('',#12300);
#3436=VERTEX_POINT('',#12308);
#3437=VERTEX_POINT('',#12309);
#3438=VERTEX_POINT('',#12311);
#3439=VERTEX_POINT('',#12316);
#3440=VERTEX_POINT('',#12317);
#3441=VERTEX_POINT('',#12319);
#3442=VERTEX_POINT('',#12321);
#3443=VERTEX_POINT('',#12325);
#3444=VERTEX_POINT('',#12326);
#3445=VERTEX_POINT('',#12331);
#3446=VERTEX_POINT('',#12332);
#3447=VERTEX_POINT('',#12337);
#3448=VERTEX_POINT('',#12338);
#3449=VERTEX_POINT('',#12343);
#3450=VERTEX_POINT('',#12348);
#3451=VERTEX_POINT('',#12349);
#3452=VERTEX_POINT('',#12351);
#3453=VERTEX_POINT('',#12356);
#3454=VERTEX_POINT('',#12357);
#3455=VERTEX_POINT('',#12359);
#3456=VERTEX_POINT('',#12361);
#3457=VERTEX_POINT('',#12365);
#3458=VERTEX_POINT('',#12366);
#3459=VERTEX_POINT('',#12371);
#3460=VERTEX_POINT('',#12372);
#3461=VERTEX_POINT('',#12377);
#3462=VERTEX_POINT('',#12378);
#3463=VERTEX_POINT('',#12383);
#3464=VERTEX_POINT('',#12388);
#3465=VERTEX_POINT('',#12389);
#3466=VERTEX_POINT('',#12391);
#3467=VERTEX_POINT('',#12396);
#3468=VERTEX_POINT('',#12397);
#3469=VERTEX_POINT('',#12399);
#3470=VERTEX_POINT('',#12401);
#3471=VERTEX_POINT('',#12405);
#3472=VERTEX_POINT('',#12406);
#3473=VERTEX_POINT('',#12411);
#3474=VERTEX_POINT('',#12428);
#3475=VERTEX_POINT('',#12430);
#3476=VERTEX_POINT('',#12434);
#3477=VERTEX_POINT('',#12438);
#3478=VERTEX_POINT('',#12442);
#3479=VERTEX_POINT('',#12446);
#3480=VERTEX_POINT('',#12450);
#3481=VERTEX_POINT('',#12454);
#3482=VERTEX_POINT('',#12458);
#3483=VERTEX_POINT('',#12462);
#3484=VERTEX_POINT('',#12466);
#3485=VERTEX_POINT('',#12470);
#3486=VERTEX_POINT('',#12474);
#3487=VERTEX_POINT('',#12478);
#3488=VERTEX_POINT('',#12482);
#3489=VERTEX_POINT('',#12486);
#3490=VERTEX_POINT('',#12490);
#3491=VERTEX_POINT('',#12494);
#3492=VERTEX_POINT('',#12498);
#3493=VERTEX_POINT('',#12502);
#3494=VERTEX_POINT('',#12506);
#3495=VERTEX_POINT('',#12510);
#3496=VERTEX_POINT('',#12514);
#3497=VERTEX_POINT('',#12518);
#3498=VERTEX_POINT('',#12520);
#3499=VERTEX_POINT('',#12522);
#3500=VERTEX_POINT('',#12524);
#3501=VERTEX_POINT('',#12528);
#3502=VERTEX_POINT('',#12532);
#3503=VERTEX_POINT('',#12551);
#3504=VERTEX_POINT('',#12552);
#3505=VERTEX_POINT('',#12554);
#3506=VERTEX_POINT('',#12556);
#3507=VERTEX_POINT('',#12560);
#3508=VERTEX_POINT('',#12561);
#3509=VERTEX_POINT('',#12574);
#3510=VERTEX_POINT('',#12575);
#3511=VERTEX_POINT('',#12580);
#3512=VERTEX_POINT('',#12581);
#3513=VERTEX_POINT('',#12594);
#3514=VERTEX_POINT('',#12595);
#3515=VERTEX_POINT('',#12600);
#3516=VERTEX_POINT('',#12601);
#3517=VERTEX_POINT('',#12614);
#3518=VERTEX_POINT('',#12615);
#3519=VERTEX_POINT('',#12623);
#3520=VERTEX_POINT('',#12625);
#3521=VERTEX_POINT('',#12629);
#3522=VERTEX_POINT('',#12633);
#3523=VERTEX_POINT('',#12637);
#3524=VERTEX_POINT('',#12650);
#3525=VERTEX_POINT('',#12651);
#3526=VERTEX_POINT('',#12653);
#3527=VERTEX_POINT('',#12655);
#3528=VERTEX_POINT('',#12659);
#3529=VERTEX_POINT('',#12660);
#3530=VERTEX_POINT('',#12673);
#3531=VERTEX_POINT('',#12674);
#3532=VERTEX_POINT('',#12679);
#3533=VERTEX_POINT('',#12680);
#3534=VERTEX_POINT('',#12693);
#3535=VERTEX_POINT('',#12694);
#3536=VERTEX_POINT('',#12699);
#3537=VERTEX_POINT('',#12700);
#3538=VERTEX_POINT('',#12713);
#3539=VERTEX_POINT('',#12714);
#3540=VERTEX_POINT('',#12722);
#3541=VERTEX_POINT('',#12724);
#3542=VERTEX_POINT('',#12728);
#3543=VERTEX_POINT('',#12732);
#3544=VERTEX_POINT('',#12736);
#3545=VERTEX_POINT('',#12749);
#3546=VERTEX_POINT('',#12750);
#3547=VERTEX_POINT('',#12752);
#3548=VERTEX_POINT('',#12754);
#3549=VERTEX_POINT('',#12758);
#3550=VERTEX_POINT('',#12759);
#3551=VERTEX_POINT('',#12772);
#3552=VERTEX_POINT('',#12773);
#3553=VERTEX_POINT('',#12778);
#3554=VERTEX_POINT('',#12779);
#3555=VERTEX_POINT('',#12792);
#3556=VERTEX_POINT('',#12793);
#3557=VERTEX_POINT('',#12798);
#3558=VERTEX_POINT('',#12799);
#3559=VERTEX_POINT('',#12812);
#3560=VERTEX_POINT('',#12813);
#3561=VERTEX_POINT('',#12821);
#3562=VERTEX_POINT('',#12823);
#3563=VERTEX_POINT('',#12827);
#3564=VERTEX_POINT('',#12831);
#3565=VERTEX_POINT('',#12835);
#3566=VERTEX_POINT('',#12840);
#3567=VERTEX_POINT('',#12842);
#3568=VERTEX_POINT('',#12846);
#3569=VERTEX_POINT('',#12850);
#3570=VERTEX_POINT('',#12852);
#3571=VERTEX_POINT('',#12856);
#3572=VERTEX_POINT('',#12860);
#3573=VERTEX_POINT('',#12862);
#3574=VERTEX_POINT('',#12866);
#3575=VERTEX_POINT('',#12870);
#3576=VERTEX_POINT('',#12874);
#3577=VERTEX_POINT('',#12878);
#3578=VERTEX_POINT('',#12884);
#3579=VERTEX_POINT('',#12886);
#3580=VERTEX_POINT('',#12892);
#3581=VERTEX_POINT('',#12898);
#3582=VERTEX_POINT('',#12900);
#3583=VERTEX_POINT('',#12904);
#3584=VERTEX_POINT('',#12912);
#3585=VERTEX_POINT('',#12918);
#3586=VERTEX_POINT('',#12919);
#3587=VERTEX_POINT('',#12921);
#3588=VERTEX_POINT('',#12923);
#3589=VERTEX_POINT('',#12925);
#3590=VERTEX_POINT('',#12929);
#3591=VERTEX_POINT('',#12931);
#3592=VERTEX_POINT('',#12933);
#3593=VERTEX_POINT('',#12939);
#3594=VERTEX_POINT('',#12941);
#3595=VERTEX_POINT('',#12948);
#3596=VERTEX_POINT('',#12950);
#3597=VERTEX_POINT('',#12954);
#3598=VERTEX_POINT('',#12958);
#3599=VERTEX_POINT('',#12959);
#3600=VERTEX_POINT('',#12972);
#3601=VERTEX_POINT('',#12974);
#3602=VERTEX_POINT('',#12978);
#3603=VERTEX_POINT('',#12980);
#3604=VERTEX_POINT('',#12984);
#3605=VERTEX_POINT('',#12986);
#3606=VERTEX_POINT('',#12999);
#3607=VERTEX_POINT('',#13003);
#3608=VERTEX_POINT('',#13005);
#3609=VERTEX_POINT('',#13009);
#3610=VERTEX_POINT('',#13010);
#3611=VERTEX_POINT('',#13012);
#3612=VERTEX_POINT('',#13014);
#3613=VERTEX_POINT('',#13018);
#3614=VERTEX_POINT('',#13019);
#3615=VERTEX_POINT('',#13027);
#3616=VERTEX_POINT('',#13028);
#3617=VERTEX_POINT('',#13031);
#3618=VERTEX_POINT('',#13035);
#3619=VERTEX_POINT('',#13036);
#3620=VERTEX_POINT('',#13038);
#3621=VERTEX_POINT('',#13040);
#3622=VERTEX_POINT('',#13044);
#3623=VERTEX_POINT('',#13045);
#3624=VERTEX_POINT('',#13050);
#3625=VERTEX_POINT('',#13051);
#3626=VERTEX_POINT('',#13056);
#3627=VERTEX_POINT('',#13057);
#3628=VERTEX_POINT('',#13062);
#3629=VERTEX_POINT('',#13067);
#3630=VERTEX_POINT('',#13068);
#3631=VERTEX_POINT('',#13071);
#3632=VERTEX_POINT('',#13075);
#3633=VERTEX_POINT('',#13076);
#3634=VERTEX_POINT('',#13078);
#3635=VERTEX_POINT('',#13080);
#3636=VERTEX_POINT('',#13084);
#3637=VERTEX_POINT('',#13085);
#3638=VERTEX_POINT('',#13090);
#3639=VERTEX_POINT('',#13091);
#3640=VERTEX_POINT('',#13096);
#3641=VERTEX_POINT('',#13097);
#3642=VERTEX_POINT('',#13102);
#3643=VERTEX_POINT('',#13107);
#3644=VERTEX_POINT('',#13108);
#3645=VERTEX_POINT('',#13111);
#3646=VERTEX_POINT('',#13115);
#3647=VERTEX_POINT('',#13116);
#3648=VERTEX_POINT('',#13118);
#3649=VERTEX_POINT('',#13120);
#3650=VERTEX_POINT('',#13124);
#3651=VERTEX_POINT('',#13125);
#3652=VERTEX_POINT('',#13130);
#3653=VERTEX_POINT('',#13147);
#3654=VERTEX_POINT('',#13149);
#3655=VERTEX_POINT('',#13153);
#3656=VERTEX_POINT('',#13157);
#3657=VERTEX_POINT('',#13161);
#3658=VERTEX_POINT('',#13165);
#3659=VERTEX_POINT('',#13169);
#3660=VERTEX_POINT('',#13173);
#3661=VERTEX_POINT('',#13177);
#3662=VERTEX_POINT('',#13181);
#3663=VERTEX_POINT('',#13185);
#3664=VERTEX_POINT('',#13189);
#3665=VERTEX_POINT('',#13193);
#3666=VERTEX_POINT('',#13197);
#3667=VERTEX_POINT('',#13201);
#3668=VERTEX_POINT('',#13205);
#3669=VERTEX_POINT('',#13209);
#3670=VERTEX_POINT('',#13213);
#3671=VERTEX_POINT('',#13217);
#3672=VERTEX_POINT('',#13221);
#3673=VERTEX_POINT('',#13225);
#3674=VERTEX_POINT('',#13229);
#3675=VERTEX_POINT('',#13233);
#3676=VERTEX_POINT('',#13238);
#3677=VERTEX_POINT('',#13242);
#3678=VERTEX_POINT('',#13247);
#3679=VERTEX_POINT('',#13252);
#3680=VERTEX_POINT('',#13254);
#3681=VERTEX_POINT('',#13256);
#3682=VERTEX_POINT('',#13273);
#3683=VERTEX_POINT('',#13274);
#3684=VERTEX_POINT('',#13276);
#3685=VERTEX_POINT('',#13278);
#3686=VERTEX_POINT('',#13282);
#3687=VERTEX_POINT('',#13283);
#3688=VERTEX_POINT('',#13296);
#3689=VERTEX_POINT('',#13297);
#3690=VERTEX_POINT('',#13302);
#3691=VERTEX_POINT('',#13303);
#3692=VERTEX_POINT('',#13316);
#3693=VERTEX_POINT('',#13317);
#3694=VERTEX_POINT('',#13322);
#3695=VERTEX_POINT('',#13323);
#3696=VERTEX_POINT('',#13336);
#3697=VERTEX_POINT('',#13337);
#3698=VERTEX_POINT('',#13345);
#3699=VERTEX_POINT('',#13347);
#3700=VERTEX_POINT('',#13351);
#3701=VERTEX_POINT('',#13355);
#3702=VERTEX_POINT('',#13359);
#3703=VERTEX_POINT('',#13372);
#3704=VERTEX_POINT('',#13373);
#3705=VERTEX_POINT('',#13375);
#3706=VERTEX_POINT('',#13377);
#3707=VERTEX_POINT('',#13381);
#3708=VERTEX_POINT('',#13382);
#3709=VERTEX_POINT('',#13395);
#3710=VERTEX_POINT('',#13396);
#3711=VERTEX_POINT('',#13401);
#3712=VERTEX_POINT('',#13402);
#3713=VERTEX_POINT('',#13415);
#3714=VERTEX_POINT('',#13416);
#3715=VERTEX_POINT('',#13421);
#3716=VERTEX_POINT('',#13422);
#3717=VERTEX_POINT('',#13435);
#3718=VERTEX_POINT('',#13436);
#3719=VERTEX_POINT('',#13444);
#3720=VERTEX_POINT('',#13446);
#3721=VERTEX_POINT('',#13450);
#3722=VERTEX_POINT('',#13454);
#3723=VERTEX_POINT('',#13458);
#3724=VERTEX_POINT('',#13471);
#3725=VERTEX_POINT('',#13472);
#3726=VERTEX_POINT('',#13474);
#3727=VERTEX_POINT('',#13476);
#3728=VERTEX_POINT('',#13480);
#3729=VERTEX_POINT('',#13481);
#3730=VERTEX_POINT('',#13494);
#3731=VERTEX_POINT('',#13495);
#3732=VERTEX_POINT('',#13500);
#3733=VERTEX_POINT('',#13501);
#3734=VERTEX_POINT('',#13514);
#3735=VERTEX_POINT('',#13515);
#3736=VERTEX_POINT('',#13520);
#3737=VERTEX_POINT('',#13521);
#3738=VERTEX_POINT('',#13534);
#3739=VERTEX_POINT('',#13535);
#3740=VERTEX_POINT('',#13543);
#3741=VERTEX_POINT('',#13545);
#3742=VERTEX_POINT('',#13549);
#3743=VERTEX_POINT('',#13553);
#3744=VERTEX_POINT('',#13557);
#3745=VERTEX_POINT('',#13562);
#3746=VERTEX_POINT('',#13563);
#3747=VERTEX_POINT('',#13565);
#3748=VERTEX_POINT('',#13569);
#3749=VERTEX_POINT('',#13571);
#3750=VERTEX_POINT('',#13573);
#3751=VERTEX_POINT('',#13577);
#3752=VERTEX_POINT('',#13579);
#3753=VERTEX_POINT('',#13585);
#3754=VERTEX_POINT('',#13587);
#3755=VERTEX_POINT('',#13593);
#3756=VERTEX_POINT('',#13595);
#3757=VERTEX_POINT('',#13599);
#3758=VERTEX_POINT('',#13603);
#3759=VERTEX_POINT('',#13605);
#3760=VERTEX_POINT('',#13611);
#3761=VERTEX_POINT('',#13615);
#3762=VERTEX_POINT('',#13619);
#3763=VERTEX_POINT('',#13625);
#3764=VERTEX_POINT('',#13627);
#3765=VERTEX_POINT('',#13633);
#3766=VERTEX_POINT('',#13639);
#3767=VERTEX_POINT('',#13641);
#3768=VERTEX_POINT('',#13645);
#3769=VERTEX_POINT('',#13656);
#3770=VERTEX_POINT('',#13657);
#3771=VERTEX_POINT('',#13659);
#3772=VERTEX_POINT('',#13661);
#3773=VERTEX_POINT('',#13663);
#3774=VERTEX_POINT('',#13667);
#3775=VERTEX_POINT('',#13669);
#3776=VERTEX_POINT('',#13671);
#3777=VERTEX_POINT('',#13677);
#3778=VERTEX_POINT('',#13679);
#3779=VERTEX_POINT('',#13684);
#3780=VERTEX_POINT('',#13686);
#3781=VERTEX_POINT('',#13688);
#3782=VERTEX_POINT('',#13690);
#3783=VERTEX_POINT('',#13692);
#3784=VERTEX_POINT('',#13694);
#3785=VERTEX_POINT('',#13696);
#3786=VERTEX_POINT('',#13698);
#3787=VERTEX_POINT('',#13700);
#3788=VERTEX_POINT('',#13702);
#3789=VERTEX_POINT('',#13704);
#3790=VERTEX_POINT('',#13706);
#3791=VERTEX_POINT('',#13708);
#3792=VERTEX_POINT('',#13710);
#3793=VERTEX_POINT('',#13712);
#3794=VERTEX_POINT('',#13714);
#3795=VERTEX_POINT('',#13716);
#3796=VERTEX_POINT('',#13718);
#3797=VERTEX_POINT('',#13720);
#3798=VERTEX_POINT('',#13722);
#3799=VERTEX_POINT('',#13724);
#3800=VERTEX_POINT('',#13726);
#3801=VERTEX_POINT('',#13729);
#3802=VERTEX_POINT('',#13731);
#3803=VERTEX_POINT('',#13732);
#3804=VERTEX_POINT('',#13734);
#3805=VERTEX_POINT('',#13736);
#3806=VERTEX_POINT('',#13738);
#3807=VERTEX_POINT('',#13740);
#3808=VERTEX_POINT('',#13742);
#3809=VERTEX_POINT('',#13744);
#3810=VERTEX_POINT('',#13747);
#3811=VERTEX_POINT('',#13748);
#3812=VERTEX_POINT('',#13750);
#3813=VERTEX_POINT('',#13752);
#3814=VERTEX_POINT('',#13754);
#3815=VERTEX_POINT('',#13756);
#3816=VERTEX_POINT('',#13758);
#3817=VERTEX_POINT('',#13760);
#3818=VERTEX_POINT('',#13763);
#3819=VERTEX_POINT('',#13764);
#3820=VERTEX_POINT('',#13766);
#3821=VERTEX_POINT('',#13768);
#3822=VERTEX_POINT('',#13770);
#3823=VERTEX_POINT('',#13772);
#3824=VERTEX_POINT('',#13774);
#3825=VERTEX_POINT('',#13776);
#3826=VERTEX_POINT('',#13779);
#3827=VERTEX_POINT('',#13785);
#3828=VERTEX_POINT('',#13786);
#3829=VERTEX_POINT('',#13799);
#3830=VERTEX_POINT('',#13801);
#3831=VERTEX_POINT('',#13805);
#3832=VERTEX_POINT('',#13807);
#3833=VERTEX_POINT('',#13811);
#3834=VERTEX_POINT('',#13812);
#3835=VERTEX_POINT('',#13826);
#3836=VERTEX_POINT('',#13828);
#3837=VERTEX_POINT('',#13832);
#3838=VERTEX_POINT('',#13838);
#3839=VERTEX_POINT('',#13840);
#3840=VERTEX_POINT('',#13844);
#3841=VERTEX_POINT('',#13846);
#3842=VERTEX_POINT('',#13850);
#3843=VERTEX_POINT('',#13854);
#3844=VERTEX_POINT('',#13858);
#3845=VERTEX_POINT('',#13862);
#3846=VERTEX_POINT('',#13866);
#3847=VERTEX_POINT('',#13868);
#3848=VERTEX_POINT('',#13872);
#3849=VERTEX_POINT('',#13874);
#3850=VERTEX_POINT('',#13878);
#3851=VERTEX_POINT('',#13882);
#3852=VERTEX_POINT('',#13886);
#3853=VERTEX_POINT('',#13890);
#3854=VERTEX_POINT('',#13894);
#3855=VERTEX_POINT('',#13896);
#3856=VERTEX_POINT('',#13900);
#3857=VERTEX_POINT('',#13902);
#3858=VERTEX_POINT('',#13906);
#3859=VERTEX_POINT('',#13910);
#3860=VERTEX_POINT('',#13926);
#3861=VERTEX_POINT('',#13928);
#3862=VERTEX_POINT('',#13932);
#3863=VERTEX_POINT('',#13936);
#3864=VERTEX_POINT('',#13940);
#3865=VERTEX_POINT('',#13944);
#3866=VERTEX_POINT('',#13948);
#3867=VERTEX_POINT('',#13952);
#3868=VERTEX_POINT('',#13956);
#3869=VERTEX_POINT('',#13960);
#3870=VERTEX_POINT('',#13964);
#3871=VERTEX_POINT('',#13968);
#3872=VERTEX_POINT('',#13972);
#3873=VERTEX_POINT('',#13976);
#3874=VERTEX_POINT('',#13980);
#3875=VERTEX_POINT('',#13984);
#3876=VERTEX_POINT('',#13988);
#3877=VERTEX_POINT('',#13992);
#3878=VERTEX_POINT('',#13996);
#3879=VERTEX_POINT('',#14000);
#3880=VERTEX_POINT('',#14004);
#3881=VERTEX_POINT('',#14008);
#3882=VERTEX_POINT('',#14012);
#3883=VERTEX_POINT('',#14016);
#3884=VERTEX_POINT('',#14018);
#3885=VERTEX_POINT('',#14020);
#3886=VERTEX_POINT('',#14022);
#3887=VERTEX_POINT('',#14026);
#3888=VERTEX_POINT('',#14031);
#3889=VERTEX_POINT('',#14049);
#3890=VERTEX_POINT('',#14050);
#3891=VERTEX_POINT('',#14052);
#3892=VERTEX_POINT('',#14054);
#3893=VERTEX_POINT('',#14058);
#3894=VERTEX_POINT('',#14059);
#3895=VERTEX_POINT('',#14072);
#3896=VERTEX_POINT('',#14073);
#3897=VERTEX_POINT('',#14078);
#3898=VERTEX_POINT('',#14079);
#3899=VERTEX_POINT('',#14092);
#3900=VERTEX_POINT('',#14093);
#3901=VERTEX_POINT('',#14098);
#3902=VERTEX_POINT('',#14099);
#3903=VERTEX_POINT('',#14112);
#3904=VERTEX_POINT('',#14113);
#3905=VERTEX_POINT('',#14139);
#3906=VERTEX_POINT('',#14140);
#3907=VERTEX_POINT('',#14142);
#3908=VERTEX_POINT('',#14144);
#3909=VERTEX_POINT('',#14148);
#3910=VERTEX_POINT('',#14149);
#3911=VERTEX_POINT('',#14162);
#3912=VERTEX_POINT('',#14163);
#3913=VERTEX_POINT('',#14168);
#3914=VERTEX_POINT('',#14169);
#3915=VERTEX_POINT('',#14182);
#3916=VERTEX_POINT('',#14183);
#3917=VERTEX_POINT('',#14188);
#3918=VERTEX_POINT('',#14189);
#3919=VERTEX_POINT('',#14202);
#3920=VERTEX_POINT('',#14203);
#3921=VERTEX_POINT('',#14229);
#3922=VERTEX_POINT('',#14230);
#3923=VERTEX_POINT('',#14232);
#3924=VERTEX_POINT('',#14234);
#3925=VERTEX_POINT('',#14238);
#3926=VERTEX_POINT('',#14239);
#3927=VERTEX_POINT('',#14252);
#3928=VERTEX_POINT('',#14253);
#3929=VERTEX_POINT('',#14258);
#3930=VERTEX_POINT('',#14259);
#3931=VERTEX_POINT('',#14272);
#3932=VERTEX_POINT('',#14273);
#3933=VERTEX_POINT('',#14278);
#3934=VERTEX_POINT('',#14279);
#3935=VERTEX_POINT('',#14292);
#3936=VERTEX_POINT('',#14293);
#3937=VERTEX_POINT('',#14311);
#3938=VERTEX_POINT('',#14312);
#3939=VERTEX_POINT('',#14317);
#3940=VERTEX_POINT('',#14319);
#3941=VERTEX_POINT('',#14323);
#3942=VERTEX_POINT('',#14327);
#3943=VERTEX_POINT('',#14329);
#3944=VERTEX_POINT('',#14335);
#3945=VERTEX_POINT('',#14337);
#3946=VERTEX_POINT('',#14341);
#3947=VERTEX_POINT('',#14345);
#3948=VERTEX_POINT('',#14347);
#3949=VERTEX_POINT('',#14376);
#3950=VERTEX_POINT('',#14383);
#3951=VERTEX_POINT('',#14384);
#3952=VERTEX_POINT('',#14386);
#3953=VERTEX_POINT('',#14388);
#3954=VERTEX_POINT('',#14390);
#3955=VERTEX_POINT('',#14394);
#3956=VERTEX_POINT('',#14396);
#3957=VERTEX_POINT('',#14400);
#3958=VERTEX_POINT('',#14404);
#3959=VERTEX_POINT('',#14406);
#3960=VERTEX_POINT('',#14411);
#3961=VERTEX_POINT('',#14413);
#3962=VERTEX_POINT('',#14415);
#3963=VERTEX_POINT('',#14417);
#3964=VERTEX_POINT('',#14419);
#3965=VERTEX_POINT('',#14421);
#3966=VERTEX_POINT('',#14423);
#3967=VERTEX_POINT('',#14425);
#3968=VERTEX_POINT('',#14427);
#3969=VERTEX_POINT('',#14429);
#3970=VERTEX_POINT('',#14431);
#3971=VERTEX_POINT('',#14433);
#3972=VERTEX_POINT('',#14435);
#3973=VERTEX_POINT('',#14437);
#3974=VERTEX_POINT('',#14439);
#3975=VERTEX_POINT('',#14441);
#3976=VERTEX_POINT('',#14443);
#3977=VERTEX_POINT('',#14445);
#3978=VERTEX_POINT('',#14447);
#3979=VERTEX_POINT('',#14449);
#3980=VERTEX_POINT('',#14451);
#3981=VERTEX_POINT('',#14453);
#3982=VERTEX_POINT('',#14456);
#3983=VERTEX_POINT('',#14458);
#3984=VERTEX_POINT('',#14460);
#3985=VERTEX_POINT('',#14461);
#3986=VERTEX_POINT('',#14463);
#3987=VERTEX_POINT('',#14465);
#3988=VERTEX_POINT('',#14467);
#3989=VERTEX_POINT('',#14469);
#3990=VERTEX_POINT('',#14471);
#3991=VERTEX_POINT('',#14473);
#3992=VERTEX_POINT('',#14476);
#3993=VERTEX_POINT('',#14477);
#3994=VERTEX_POINT('',#14479);
#3995=VERTEX_POINT('',#14481);
#3996=VERTEX_POINT('',#14483);
#3997=VERTEX_POINT('',#14485);
#3998=VERTEX_POINT('',#14487);
#3999=VERTEX_POINT('',#14489);
#4000=VERTEX_POINT('',#14492);
#4001=VERTEX_POINT('',#14493);
#4002=VERTEX_POINT('',#14495);
#4003=VERTEX_POINT('',#14497);
#4004=VERTEX_POINT('',#14499);
#4005=VERTEX_POINT('',#14501);
#4006=VERTEX_POINT('',#14503);
#4007=VERTEX_POINT('',#14505);
#4008=VERTEX_POINT('',#14513);
#4009=VERTEX_POINT('',#14515);
#4010=VERTEX_POINT('',#14517);
#4011=VERTEX_POINT('',#14519);
#4012=VERTEX_POINT('',#14521);
#4013=VERTEX_POINT('',#14526);
#4014=VERTEX_POINT('',#14528);
#4015=VERTEX_POINT('',#14532);
#4016=VERTEX_POINT('',#14536);
#4017=VERTEX_POINT('',#14537);
#4018=VERTEX_POINT('',#14550);
#4019=VERTEX_POINT('',#14552);
#4020=VERTEX_POINT('',#14556);
#4021=VERTEX_POINT('',#14558);
#4022=VERTEX_POINT('',#14562);
#4023=VERTEX_POINT('',#14565);
#4024=VERTEX_POINT('',#14578);
#4025=VERTEX_POINT('',#14582);
#4026=VERTEX_POINT('',#14584);
#4027=VERTEX_POINT('',#14588);
#4028=VERTEX_POINT('',#14594);
#4029=VERTEX_POINT('',#14596);
#4030=VERTEX_POINT('',#14600);
#4031=VERTEX_POINT('',#14602);
#4032=VERTEX_POINT('',#14606);
#4033=VERTEX_POINT('',#14610);
#4034=VERTEX_POINT('',#14614);
#4035=VERTEX_POINT('',#14618);
#4036=VERTEX_POINT('',#14622);
#4037=VERTEX_POINT('',#14624);
#4038=VERTEX_POINT('',#14628);
#4039=VERTEX_POINT('',#14630);
#4040=VERTEX_POINT('',#14634);
#4041=VERTEX_POINT('',#14638);
#4042=VERTEX_POINT('',#14642);
#4043=VERTEX_POINT('',#14646);
#4044=VERTEX_POINT('',#14650);
#4045=VERTEX_POINT('',#14652);
#4046=VERTEX_POINT('',#14656);
#4047=VERTEX_POINT('',#14658);
#4048=VERTEX_POINT('',#14662);
#4049=VERTEX_POINT('',#14666);
#4050=VERTEX_POINT('',#14682);
#4051=VERTEX_POINT('',#14684);
#4052=VERTEX_POINT('',#14688);
#4053=VERTEX_POINT('',#14692);
#4054=VERTEX_POINT('',#14696);
#4055=VERTEX_POINT('',#14700);
#4056=VERTEX_POINT('',#14704);
#4057=VERTEX_POINT('',#14708);
#4058=VERTEX_POINT('',#14712);
#4059=VERTEX_POINT('',#14716);
#4060=VERTEX_POINT('',#14720);
#4061=VERTEX_POINT('',#14724);
#4062=VERTEX_POINT('',#14728);
#4063=VERTEX_POINT('',#14732);
#4064=VERTEX_POINT('',#14736);
#4065=VERTEX_POINT('',#14740);
#4066=VERTEX_POINT('',#14744);
#4067=VERTEX_POINT('',#14748);
#4068=VERTEX_POINT('',#14752);
#4069=VERTEX_POINT('',#14756);
#4070=VERTEX_POINT('',#14760);
#4071=VERTEX_POINT('',#14764);
#4072=VERTEX_POINT('',#14768);
#4073=VERTEX_POINT('',#14772);
#4074=VERTEX_POINT('',#14777);
#4075=VERTEX_POINT('',#14781);
#4076=VERTEX_POINT('',#14787);
#4077=VERTEX_POINT('',#14789);
#4078=VERTEX_POINT('',#14791);
#4079=VERTEX_POINT('',#14808);
#4080=VERTEX_POINT('',#14809);
#4081=VERTEX_POINT('',#14811);
#4082=VERTEX_POINT('',#14813);
#4083=VERTEX_POINT('',#14817);
#4084=VERTEX_POINT('',#14818);
#4085=VERTEX_POINT('',#14831);
#4086=VERTEX_POINT('',#14832);
#4087=VERTEX_POINT('',#14837);
#4088=VERTEX_POINT('',#14838);
#4089=VERTEX_POINT('',#14851);
#4090=VERTEX_POINT('',#14852);
#4091=VERTEX_POINT('',#14857);
#4092=VERTEX_POINT('',#14858);
#4093=VERTEX_POINT('',#14871);
#4094=VERTEX_POINT('',#14872);
#4095=VERTEX_POINT('',#14898);
#4096=VERTEX_POINT('',#14899);
#4097=VERTEX_POINT('',#14901);
#4098=VERTEX_POINT('',#14903);
#4099=VERTEX_POINT('',#14907);
#4100=VERTEX_POINT('',#14908);
#4101=VERTEX_POINT('',#14921);
#4102=VERTEX_POINT('',#14922);
#4103=VERTEX_POINT('',#14927);
#4104=VERTEX_POINT('',#14928);
#4105=VERTEX_POINT('',#14941);
#4106=VERTEX_POINT('',#14942);
#4107=VERTEX_POINT('',#14947);
#4108=VERTEX_POINT('',#14948);
#4109=VERTEX_POINT('',#14961);
#4110=VERTEX_POINT('',#14962);
#4111=VERTEX_POINT('',#14988);
#4112=VERTEX_POINT('',#14989);
#4113=VERTEX_POINT('',#14991);
#4114=VERTEX_POINT('',#14993);
#4115=VERTEX_POINT('',#14997);
#4116=VERTEX_POINT('',#14998);
#4117=VERTEX_POINT('',#15011);
#4118=VERTEX_POINT('',#15012);
#4119=VERTEX_POINT('',#15017);
#4120=VERTEX_POINT('',#15018);
#4121=VERTEX_POINT('',#15031);
#4122=VERTEX_POINT('',#15032);
#4123=VERTEX_POINT('',#15037);
#4124=VERTEX_POINT('',#15038);
#4125=VERTEX_POINT('',#15051);
#4126=VERTEX_POINT('',#15052);
#4127=VERTEX_POINT('',#15070);
#4128=VERTEX_POINT('',#15071);
#4129=VERTEX_POINT('',#15081);
#4130=VERTEX_POINT('',#15087);
#4131=VERTEX_POINT('',#15093);
#4132=VERTEX_POINT('',#15099);
#4133=VERTEX_POINT('',#15105);
#4134=EDGE_CURVE('',#3410,#3411,#3398,.T.);
#4135=EDGE_CURVE('',#3411,#3412,#2106,.T.);
#4136=EDGE_CURVE('',#3412,#3413,#1550,.T.);
#4137=EDGE_CURVE('',#3413,#3414,#2107,.T.);
#4138=EDGE_CURVE('',#3414,#3410,#3399,.T.);
#4139=EDGE_CURVE('',#3414,#3415,#2108,.T.);
#4140=EDGE_CURVE('',#3415,#3416,#362,.T.);
#4141=EDGE_CURVE('',#3416,#3417,#2109,.T.);
#4142=EDGE_CURVE('',#3417,#3410,#2110,.T.);
#4143=EDGE_CURVE('',#3418,#3413,#2111,.T.);
#4144=EDGE_CURVE('',#3418,#3419,#2112,.T.);
#4145=EDGE_CURVE('',#3415,#3419,#2113,.T.);
#4146=EDGE_CURVE('',#3420,#3421,#354,.T.);
#4147=EDGE_CURVE('',#3421,#3422,#2114,.T.);
#4148=EDGE_CURVE('',#3422,#3423,#1551,.F.);
#4149=EDGE_CURVE('',#3423,#3420,#2115,.T.);
#4150=EDGE_CURVE('',#3421,#3424,#1552,.T.);
#4151=EDGE_CURVE('',#3424,#3425,#2116,.T.);
#4152=EDGE_CURVE('',#3422,#3425,#2117,.T.);
#4153=EDGE_CURVE('',#3426,#3427,#2118,.T.);
#4154=EDGE_CURVE('',#3427,#3428,#355,.T.);
#4155=EDGE_CURVE('',#3428,#3429,#2119,.T.);
#4156=EDGE_CURVE('',#3429,#3426,#3400,.T.);
#4157=EDGE_CURVE('',#3430,#3431,#1553,.T.);
#4158=EDGE_CURVE('',#3431,#3432,#2120,.T.);
#4159=EDGE_CURVE('',#3432,#3433,#1554,.T.);
#4160=EDGE_CURVE('',#3433,#3430,#2121,.T.);
#4161=EDGE_CURVE('',#3434,#3435,#1555,.T.);
#4162=EDGE_CURVE('',#3435,#3433,#1556,.T.);
#4163=EDGE_CURVE('',#3432,#3434,#1557,.T.);
#4164=EDGE_CURVE('',#3429,#3435,#2122,.T.);
#4165=EDGE_CURVE('',#3434,#3426,#2123,.T.);
#4166=EDGE_CURVE('',#3436,#3437,#1558,.T.);
#4167=EDGE_CURVE('',#3437,#3438,#2124,.T.);
#4168=EDGE_CURVE('',#3438,#3430,#1559,.T.);
#4169=EDGE_CURVE('',#3430,#3436,#2125,.T.);
#4170=EDGE_CURVE('',#3439,#3440,#1560,.T.);
#4171=EDGE_CURVE('',#3440,#3441,#2126,.T.);
#4172=EDGE_CURVE('',#3441,#3442,#1561,.T.);
#4173=EDGE_CURVE('',#3442,#3439,#2127,.T.);
#4174=EDGE_CURVE('',#3443,#3444,#1562,.T.);
#4175=EDGE_CURVE('',#3444,#3442,#1563,.T.);
#4176=EDGE_CURVE('',#3441,#3443,#1564,.T.);
#4177=EDGE_CURVE('',#3445,#3446,#1565,.T.);
#4178=EDGE_CURVE('',#3446,#3444,#2128,.T.);
#4179=EDGE_CURVE('',#3443,#3445,#2129,.T.);
#4180=EDGE_CURVE('',#3447,#3448,#1566,.T.);
#4181=EDGE_CURVE('',#3448,#3446,#1567,.T.);
#4182=EDGE_CURVE('',#3445,#3447,#1568,.T.);
#4183=EDGE_CURVE('',#3449,#3436,#1569,.T.);
#4184=EDGE_CURVE('',#3436,#3448,#2130,.T.);
#4185=EDGE_CURVE('',#3447,#3449,#2131,.T.);
#4186=EDGE_CURVE('',#3450,#3451,#1570,.T.);
#4187=EDGE_CURVE('',#3451,#3452,#2132,.T.);
#4188=EDGE_CURVE('',#3452,#3439,#1571,.T.);
#4189=EDGE_CURVE('',#3439,#3450,#2133,.T.);
#4190=EDGE_CURVE('',#3453,#3454,#1572,.T.);
#4191=EDGE_CURVE('',#3454,#3455,#2134,.T.);
#4192=EDGE_CURVE('',#3455,#3456,#1573,.T.);
#4193=EDGE_CURVE('',#3456,#3453,#2135,.T.);
#4194=EDGE_CURVE('',#3457,#3458,#1574,.T.);
#4195=EDGE_CURVE('',#3458,#3456,#1575,.T.);
#4196=EDGE_CURVE('',#3455,#3457,#1576,.T.);
#4197=EDGE_CURVE('',#3459,#3460,#1577,.T.);
#4198=EDGE_CURVE('',#3460,#3458,#2136,.T.);
#4199=EDGE_CURVE('',#3457,#3459,#2137,.T.);
#4200=EDGE_CURVE('',#3461,#3462,#1578,.T.);
#4201=EDGE_CURVE('',#3462,#3460,#1579,.T.);
#4202=EDGE_CURVE('',#3459,#3461,#1580,.T.);
#4203=EDGE_CURVE('',#3463,#3450,#1581,.T.);
#4204=EDGE_CURVE('',#3450,#3462,#2138,.T.);
#4205=EDGE_CURVE('',#3461,#3463,#2139,.T.);
#4206=EDGE_CURVE('',#3464,#3465,#1582,.T.);
#4207=EDGE_CURVE('',#3465,#3466,#2140,.T.);
#4208=EDGE_CURVE('',#3466,#3453,#1583,.T.);
#4209=EDGE_CURVE('',#3453,#3464,#2141,.T.);
#4210=EDGE_CURVE('',#3467,#3468,#1584,.T.);
#4211=EDGE_CURVE('',#3468,#3469,#2142,.T.);
#4212=EDGE_CURVE('',#3469,#3470,#1585,.F.);
#4213=EDGE_CURVE('',#3470,#3467,#2143,.T.);
#4214=EDGE_CURVE('',#3471,#3472,#1586,.T.);
#4215=EDGE_CURVE('',#3472,#3468,#1587,.T.);
#4216=EDGE_CURVE('',#3467,#3471,#1588,.T.);
#4217=EDGE_CURVE('',#3473,#3464,#1589,.T.);
#4218=EDGE_CURVE('',#3464,#3472,#2144,.T.);
#4219=EDGE_CURVE('',#3471,#3473,#2145,.T.);
#4220=EDGE_CURVE('',#3473,#3465,#1590,.T.);
#4221=EDGE_CURVE('',#3466,#3454,#1591,.T.);
#4222=EDGE_CURVE('',#3463,#3451,#1592,.T.);
#4223=EDGE_CURVE('',#3452,#3440,#1593,.T.);
#4224=EDGE_CURVE('',#3449,#3437,#1594,.T.);
#4225=EDGE_CURVE('',#3438,#3431,#1595,.T.);
#4226=EDGE_CURVE('',#3474,#3431,#2146,.T.);
#4227=EDGE_CURVE('',#3475,#3474,#2147,.T.);
#4228=EDGE_CURVE('',#3432,#3475,#2148,.T.);
#4229=EDGE_CURVE('',#3438,#3476,#2149,.T.);
#4230=EDGE_CURVE('',#3476,#3474,#1596,.F.);
#4231=EDGE_CURVE('',#3477,#3437,#2150,.T.);
#4232=EDGE_CURVE('',#3476,#3477,#2151,.T.);
#4233=EDGE_CURVE('',#3449,#3478,#2152,.T.);
#4234=EDGE_CURVE('',#3478,#3477,#1597,.F.);
#4235=EDGE_CURVE('',#3479,#3447,#2153,.T.);
#4236=EDGE_CURVE('',#3478,#3479,#2154,.T.);
#4237=EDGE_CURVE('',#3445,#3480,#2155,.T.);
#4238=EDGE_CURVE('',#3479,#3480,#1598,.T.);
#4239=EDGE_CURVE('',#3481,#3443,#2156,.T.);
#4240=EDGE_CURVE('',#3481,#3480,#2157,.T.);
#4241=EDGE_CURVE('',#3441,#3482,#2158,.T.);
#4242=EDGE_CURVE('',#3481,#3482,#1599,.T.);
#4243=EDGE_CURVE('',#3483,#3440,#2159,.T.);
#4244=EDGE_CURVE('',#3482,#3483,#2160,.T.);
#4245=EDGE_CURVE('',#3452,#3484,#2161,.T.);
#4246=EDGE_CURVE('',#3484,#3483,#1600,.F.);
#4247=EDGE_CURVE('',#3485,#3451,#2162,.T.);
#4248=EDGE_CURVE('',#3484,#3485,#2163,.T.);
#4249=EDGE_CURVE('',#3463,#3486,#2164,.T.);
#4250=EDGE_CURVE('',#3486,#3485,#1601,.F.);
#4251=EDGE_CURVE('',#3487,#3461,#2165,.T.);
#4252=EDGE_CURVE('',#3486,#3487,#2166,.T.);
#4253=EDGE_CURVE('',#3459,#3488,#2167,.T.);
#4254=EDGE_CURVE('',#3487,#3488,#1602,.T.);
#4255=EDGE_CURVE('',#3489,#3457,#2168,.T.);
#4256=EDGE_CURVE('',#3489,#3488,#2169,.T.);
#4257=EDGE_CURVE('',#3455,#3490,#2170,.T.);
#4258=EDGE_CURVE('',#3489,#3490,#1603,.T.);
#4259=EDGE_CURVE('',#3491,#3454,#2171,.T.);
#4260=EDGE_CURVE('',#3490,#3491,#2172,.T.);
#4261=EDGE_CURVE('',#3466,#3492,#2173,.T.);
#4262=EDGE_CURVE('',#3492,#3491,#1604,.F.);
#4263=EDGE_CURVE('',#3493,#3465,#2174,.T.);
#4264=EDGE_CURVE('',#3492,#3493,#2175,.T.);
#4265=EDGE_CURVE('',#3473,#3494,#2176,.T.);
#4266=EDGE_CURVE('',#3494,#3493,#1605,.F.);
#4267=EDGE_CURVE('',#3495,#3471,#2177,.T.);
#4268=EDGE_CURVE('',#3494,#3495,#2178,.T.);
#4269=EDGE_CURVE('',#3467,#3496,#2179,.T.);
#4270=EDGE_CURVE('',#3495,#3496,#1606,.T.);
#4271=EDGE_CURVE('',#3470,#3497,#2180,.T.);
#4272=EDGE_CURVE('',#3497,#3498,#2181,.T.);
#4273=EDGE_CURVE('',#3499,#3498,#1607,.F.);
#4274=EDGE_CURVE('',#3499,#3500,#2182,.T.);
#4275=EDGE_CURVE('',#3500,#3496,#2183,.T.);
#4276=EDGE_CURVE('',#3501,#3475,#1608,.T.);
#4277=EDGE_CURVE('',#3501,#3434,#2184,.T.);
#4278=EDGE_CURVE('',#3501,#3502,#2185,.T.);
#4279=EDGE_CURVE('',#3502,#3423,#2186,.T.);
#4280=EDGE_CURVE('',#3425,#3426,#2187,.T.);
#4281=EDGE_CURVE('',#3503,#3504,#1609,.T.);
#4282=EDGE_CURVE('',#3504,#3505,#1610,.T.);
#4283=EDGE_CURVE('',#3505,#3506,#1611,.T.);
#4284=EDGE_CURVE('',#3506,#3503,#1612,.T.);
#4285=EDGE_CURVE('',#3507,#3508,#1613,.T.);
#4286=EDGE_CURVE('',#3508,#3506,#2188,.T.);
#4287=EDGE_CURVE('',#3505,#3507,#2189,.T.);
#4288=EDGE_CURVE('',#3509,#3510,#1614,.T.);
#4289=EDGE_CURVE('',#3510,#3508,#1615,.T.);
#4290=EDGE_CURVE('',#3507,#3509,#1616,.T.);
#4291=EDGE_CURVE('',#3511,#3512,#1617,.T.);
#4292=EDGE_CURVE('',#3512,#3510,#2190,.T.);
#4293=EDGE_CURVE('',#3509,#3511,#2191,.T.);
#4294=EDGE_CURVE('',#3513,#3514,#1618,.T.);
#4295=EDGE_CURVE('',#3514,#3512,#1619,.T.);
#4296=EDGE_CURVE('',#3511,#3513,#1620,.T.);
#4297=EDGE_CURVE('',#3515,#3516,#1621,.T.);
#4298=EDGE_CURVE('',#3516,#3514,#2192,.T.);
#4299=EDGE_CURVE('',#3513,#3515,#2193,.T.);
#4300=EDGE_CURVE('',#3517,#3518,#1622,.T.);
#4301=EDGE_CURVE('',#3518,#3516,#1623,.T.);
#4302=EDGE_CURVE('',#3515,#3517,#1624,.T.);
#4303=EDGE_CURVE('',#3503,#3518,#2194,.T.);
#4304=EDGE_CURVE('',#3517,#3504,#2195,.T.);
#4305=EDGE_CURVE('',#3519,#3509,#2196,.T.);
#4306=EDGE_CURVE('',#3520,#3519,#2197,.T.);
#4307=EDGE_CURVE('',#3520,#3511,#2198,.T.);
#4308=EDGE_CURVE('',#3521,#3507,#2199,.T.);
#4309=EDGE_CURVE('',#3519,#3521,#1625,.T.);
#4310=EDGE_CURVE('',#3522,#3505,#2200,.T.);
#4311=EDGE_CURVE('',#3521,#3522,#2201,.T.);
#4312=EDGE_CURVE('',#3523,#3504,#2202,.T.);
#4313=EDGE_CURVE('',#3522,#3523,#1626,.T.);
#4314=EDGE_CURVE('',#3524,#3525,#1627,.T.);
#4315=EDGE_CURVE('',#3525,#3526,#1628,.T.);
#4316=EDGE_CURVE('',#3526,#3527,#1629,.T.);
#4317=EDGE_CURVE('',#3527,#3524,#1630,.T.);
#4318=EDGE_CURVE('',#3528,#3529,#1631,.T.);
#4319=EDGE_CURVE('',#3529,#3527,#2203,.T.);
#4320=EDGE_CURVE('',#3526,#3528,#2204,.T.);
#4321=EDGE_CURVE('',#3530,#3531,#1632,.T.);
#4322=EDGE_CURVE('',#3531,#3529,#1633,.T.);
#4323=EDGE_CURVE('',#3528,#3530,#1634,.T.);
#4324=EDGE_CURVE('',#3532,#3533,#1635,.T.);
#4325=EDGE_CURVE('',#3533,#3531,#2205,.T.);
#4326=EDGE_CURVE('',#3530,#3532,#2206,.T.);
#4327=EDGE_CURVE('',#3534,#3535,#1636,.T.);
#4328=EDGE_CURVE('',#3535,#3533,#1637,.T.);
#4329=EDGE_CURVE('',#3532,#3534,#1638,.T.);
#4330=EDGE_CURVE('',#3536,#3537,#1639,.T.);
#4331=EDGE_CURVE('',#3537,#3535,#2207,.T.);
#4332=EDGE_CURVE('',#3534,#3536,#2208,.T.);
#4333=EDGE_CURVE('',#3538,#3539,#1640,.T.);
#4334=EDGE_CURVE('',#3539,#3537,#1641,.T.);
#4335=EDGE_CURVE('',#3536,#3538,#1642,.T.);
#4336=EDGE_CURVE('',#3524,#3539,#2209,.T.);
#4337=EDGE_CURVE('',#3538,#3525,#2210,.T.);
#4338=EDGE_CURVE('',#3540,#3530,#2211,.T.);
#4339=EDGE_CURVE('',#3541,#3540,#2212,.T.);
#4340=EDGE_CURVE('',#3541,#3532,#2213,.T.);
#4341=EDGE_CURVE('',#3542,#3528,#2214,.T.);
#4342=EDGE_CURVE('',#3540,#3542,#1643,.T.);
#4343=EDGE_CURVE('',#3543,#3526,#2215,.T.);
#4344=EDGE_CURVE('',#3542,#3543,#2216,.T.);
#4345=EDGE_CURVE('',#3544,#3525,#2217,.T.);
#4346=EDGE_CURVE('',#3543,#3544,#1644,.T.);
#4347=EDGE_CURVE('',#3545,#3546,#1645,.T.);
#4348=EDGE_CURVE('',#3546,#3547,#1646,.T.);
#4349=EDGE_CURVE('',#3547,#3548,#1647,.T.);
#4350=EDGE_CURVE('',#3548,#3545,#1648,.T.);
#4351=EDGE_CURVE('',#3549,#3550,#1649,.T.);
#4352=EDGE_CURVE('',#3550,#3548,#2218,.T.);
#4353=EDGE_CURVE('',#3547,#3549,#2219,.T.);
#4354=EDGE_CURVE('',#3551,#3552,#1650,.T.);
#4355=EDGE_CURVE('',#3552,#3550,#1651,.T.);
#4356=EDGE_CURVE('',#3549,#3551,#1652,.T.);
#4357=EDGE_CURVE('',#3553,#3554,#1653,.T.);
#4358=EDGE_CURVE('',#3554,#3552,#2220,.T.);
#4359=EDGE_CURVE('',#3551,#3553,#2221,.T.);
#4360=EDGE_CURVE('',#3555,#3556,#1654,.T.);
#4361=EDGE_CURVE('',#3556,#3554,#1655,.T.);
#4362=EDGE_CURVE('',#3553,#3555,#1656,.T.);
#4363=EDGE_CURVE('',#3557,#3558,#1657,.T.);
#4364=EDGE_CURVE('',#3558,#3556,#2222,.T.);
#4365=EDGE_CURVE('',#3555,#3557,#2223,.T.);
#4366=EDGE_CURVE('',#3559,#3560,#1658,.T.);
#4367=EDGE_CURVE('',#3560,#3558,#1659,.T.);
#4368=EDGE_CURVE('',#3557,#3559,#1660,.T.);
#4369=EDGE_CURVE('',#3545,#3560,#2224,.T.);
#4370=EDGE_CURVE('',#3559,#3546,#2225,.T.);
#4371=EDGE_CURVE('',#3561,#3551,#2226,.T.);
#4372=EDGE_CURVE('',#3562,#3561,#2227,.T.);
#4373=EDGE_CURVE('',#3562,#3553,#2228,.T.);
#4374=EDGE_CURVE('',#3563,#3549,#2229,.T.);
#4375=EDGE_CURVE('',#3561,#3563,#1661,.T.);
#4376=EDGE_CURVE('',#3564,#3547,#2230,.T.);
#4377=EDGE_CURVE('',#3563,#3564,#2231,.T.);
#4378=EDGE_CURVE('',#3565,#3546,#2232,.T.);
#4379=EDGE_CURVE('',#3564,#3565,#1662,.T.);
#4380=EDGE_CURVE('',#3566,#3566,#1663,.T.);
#4381=EDGE_CURVE('',#3566,#3567,#2233,.T.);
#4382=EDGE_CURVE('',#3567,#3567,#1664,.T.);
#4383=EDGE_CURVE('',#3568,#3568,#1665,.T.);
#4384=EDGE_CURVE('',#3568,#3567,#2234,.T.);
#4385=EDGE_CURVE('',#3569,#3569,#1666,.T.);
#4386=EDGE_CURVE('',#3569,#3570,#2235,.T.);
#4387=EDGE_CURVE('',#3570,#3570,#1667,.T.);
#4388=EDGE_CURVE('',#3571,#3571,#1668,.T.);
#4389=EDGE_CURVE('',#3571,#3570,#2236,.T.);
#4390=EDGE_CURVE('',#3572,#3572,#1669,.T.);
#4391=EDGE_CURVE('',#3572,#3573,#2237,.T.);
#4392=EDGE_CURVE('',#3573,#3573,#1670,.T.);
#4393=EDGE_CURVE('',#3574,#3574,#1671,.T.);
#4394=EDGE_CURVE('',#3574,#3573,#2238,.T.);
#4395=EDGE_CURVE('',#3575,#3559,#2239,.T.);
#4396=EDGE_CURVE('',#3565,#3575,#2240,.T.);
#4397=EDGE_CURVE('',#3576,#3557,#2241,.T.);
#4398=EDGE_CURVE('',#3575,#3576,#1672,.T.);
#4399=EDGE_CURVE('',#3577,#3555,#2242,.T.);
#4400=EDGE_CURVE('',#3576,#3577,#2243,.T.);
#4401=EDGE_CURVE('',#3577,#3562,#1673,.T.);
#4402=EDGE_CURVE('',#3578,#3534,#2244,.T.);
#4403=EDGE_CURVE('',#3579,#3578,#2245,.T.);
#4404=EDGE_CURVE('',#3579,#3536,#2246,.T.);
#4405=EDGE_CURVE('',#3578,#3541,#1674,.T.);
#4406=EDGE_CURVE('',#3580,#3538,#2247,.T.);
#4407=EDGE_CURVE('',#3544,#3580,#2248,.T.);
#4408=EDGE_CURVE('',#3580,#3579,#1675,.T.);
#4409=EDGE_CURVE('',#3581,#3515,#2249,.T.);
#4410=EDGE_CURVE('',#3582,#3581,#1676,.T.);
#4411=EDGE_CURVE('',#3582,#3517,#2250,.T.);
#4412=EDGE_CURVE('',#3583,#3513,#2251,.T.);
#4413=EDGE_CURVE('',#3581,#3583,#2252,.T.);
#4414=EDGE_CURVE('',#3583,#3520,#1677,.T.);
#4415=EDGE_CURVE('',#3523,#3582,#2253,.T.);
#4416=EDGE_CURVE('',#3584,#3502,#2254,.T.);
#4417=EDGE_CURVE('',#3584,#3420,#2255,.T.);
#4418=EDGE_CURVE('',#3424,#3427,#2256,.T.);
#4419=EDGE_CURVE('',#3585,#3586,#3401,.T.);
#4420=EDGE_CURVE('',#3587,#3585,#3402,.T.);
#4421=EDGE_CURVE('',#3588,#3587,#2257,.T.);
#4422=EDGE_CURVE('',#3589,#3588,#1678,.T.);
#4423=EDGE_CURVE('',#3586,#3589,#2258,.T.);
#4424=EDGE_CURVE('',#3590,#3585,#2259,.T.);
#4425=EDGE_CURVE('',#3591,#3590,#2260,.T.);
#4426=EDGE_CURVE('',#3592,#3591,#363,.T.);
#4427=EDGE_CURVE('',#3587,#3592,#2261,.T.);
#4428=EDGE_CURVE('',#3592,#3593,#2262,.T.);
#4429=EDGE_CURVE('',#3594,#3593,#2263,.T.);
#4430=EDGE_CURVE('',#3594,#3588,#2264,.T.);
#4431=EDGE_CURVE('',#3591,#3416,#1679,.T.);
#4432=EDGE_CURVE('',#3593,#3419,#1680,.T.);
#4433=EDGE_CURVE('',#3499,#3595,#2265,.T.);
#4434=EDGE_CURVE('',#3596,#3498,#2266,.T.);
#4435=EDGE_CURVE('',#3595,#3596,#1681,.F.);
#4436=EDGE_CURVE('',#3595,#3597,#2267,.T.);
#4437=EDGE_CURVE('',#3500,#3597,#2268,.T.);
#4438=EDGE_CURVE('',#3598,#3599,#356,.T.);
#4439=EDGE_CURVE('',#3600,#3598,#2269,.T.);
#4440=EDGE_CURVE('',#3601,#3600,#1682,.F.);
#4441=EDGE_CURVE('',#3599,#3601,#2270,.T.);
#4442=EDGE_CURVE('',#3601,#3602,#2271,.T.);
#4443=EDGE_CURVE('',#3603,#3602,#2272,.T.);
#4444=EDGE_CURVE('',#3599,#3603,#1683,.T.);
#4445=EDGE_CURVE('',#3603,#3604,#2273,.T.);
#4446=EDGE_CURVE('',#3604,#3605,#357,.T.);
#4447=EDGE_CURVE('',#3605,#3594,#1684,.T.);
#4448=EDGE_CURVE('',#3428,#3418,#1685,.T.);
#4449=EDGE_CURVE('',#3584,#3606,#1686,.T.);
#4450=EDGE_CURVE('',#3606,#3598,#2274,.T.);
#4451=EDGE_CURVE('',#3607,#3604,#2275,.T.);
#4452=EDGE_CURVE('',#3608,#3607,#3403,.T.);
#4453=EDGE_CURVE('',#3605,#3608,#2276,.T.);
#4454=EDGE_CURVE('',#3609,#3610,#1687,.T.);
#4455=EDGE_CURVE('',#3611,#3609,#2277,.T.);
#4456=EDGE_CURVE('',#3612,#3611,#1688,.T.);
#4457=EDGE_CURVE('',#3610,#3612,#2278,.T.);
#4458=EDGE_CURVE('',#3613,#3614,#1689,.T.);
#4459=EDGE_CURVE('',#3612,#3613,#1690,.T.);
#4460=EDGE_CURVE('',#3614,#3611,#1691,.T.);
#4461=EDGE_CURVE('',#3608,#3614,#2279,.T.);
#4462=EDGE_CURVE('',#3613,#3607,#2280,.T.);
#4463=EDGE_CURVE('',#3615,#3616,#1692,.T.);
#4464=EDGE_CURVE('',#3609,#3615,#2281,.T.);
#4465=EDGE_CURVE('',#3617,#3609,#1693,.T.);
#4466=EDGE_CURVE('',#3616,#3617,#2282,.T.);
#4467=EDGE_CURVE('',#3618,#3619,#1694,.T.);
#4468=EDGE_CURVE('',#3620,#3618,#2283,.T.);
#4469=EDGE_CURVE('',#3621,#3620,#1695,.T.);
#4470=EDGE_CURVE('',#3619,#3621,#2284,.T.);
#4471=EDGE_CURVE('',#3622,#3623,#1696,.T.);
#4472=EDGE_CURVE('',#3621,#3622,#1697,.T.);
#4473=EDGE_CURVE('',#3623,#3620,#1698,.T.);
#4474=EDGE_CURVE('',#3624,#3625,#1699,.T.);
#4475=EDGE_CURVE('',#3622,#3624,#2285,.T.);
#4476=EDGE_CURVE('',#3625,#3623,#2286,.T.);
#4477=EDGE_CURVE('',#3626,#3627,#1700,.T.);
#4478=EDGE_CURVE('',#3624,#3626,#1701,.T.);
#4479=EDGE_CURVE('',#3627,#3625,#1702,.T.);
#4480=EDGE_CURVE('',#3628,#3615,#1703,.T.);
#4481=EDGE_CURVE('',#3626,#3628,#2287,.T.);
#4482=EDGE_CURVE('',#3615,#3627,#2288,.T.);
#4483=EDGE_CURVE('',#3629,#3630,#1704,.T.);
#4484=EDGE_CURVE('',#3618,#3629,#2289,.T.);
#4485=EDGE_CURVE('',#3631,#3618,#1705,.T.);
#4486=EDGE_CURVE('',#3630,#3631,#2290,.T.);
#4487=EDGE_CURVE('',#3632,#3633,#1706,.T.);
#4488=EDGE_CURVE('',#3634,#3632,#2291,.T.);
#4489=EDGE_CURVE('',#3635,#3634,#1707,.T.);
#4490=EDGE_CURVE('',#3633,#3635,#2292,.T.);
#4491=EDGE_CURVE('',#3636,#3637,#1708,.T.);
#4492=EDGE_CURVE('',#3635,#3636,#1709,.T.);
#4493=EDGE_CURVE('',#3637,#3634,#1710,.T.);
#4494=EDGE_CURVE('',#3638,#3639,#1711,.T.);
#4495=EDGE_CURVE('',#3636,#3638,#2293,.T.);
#4496=EDGE_CURVE('',#3639,#3637,#2294,.T.);
#4497=EDGE_CURVE('',#3640,#3641,#1712,.T.);
#4498=EDGE_CURVE('',#3638,#3640,#1713,.T.);
#4499=EDGE_CURVE('',#3641,#3639,#1714,.T.);
#4500=EDGE_CURVE('',#3642,#3629,#1715,.T.);
#4501=EDGE_CURVE('',#3640,#3642,#2295,.T.);
#4502=EDGE_CURVE('',#3629,#3641,#2296,.T.);
#4503=EDGE_CURVE('',#3643,#3644,#1716,.T.);
#4504=EDGE_CURVE('',#3632,#3643,#2297,.T.);
#4505=EDGE_CURVE('',#3645,#3632,#1717,.T.);
#4506=EDGE_CURVE('',#3644,#3645,#2298,.T.);
#4507=EDGE_CURVE('',#3646,#3647,#1718,.T.);
#4508=EDGE_CURVE('',#3648,#3646,#2299,.T.);
#4509=EDGE_CURVE('',#3649,#3648,#1719,.F.);
#4510=EDGE_CURVE('',#3647,#3649,#2300,.T.);
#4511=EDGE_CURVE('',#3650,#3651,#1720,.T.);
#4512=EDGE_CURVE('',#3646,#3650,#1721,.T.);
#4513=EDGE_CURVE('',#3651,#3647,#1722,.T.);
#4514=EDGE_CURVE('',#3652,#3643,#1723,.T.);
#4515=EDGE_CURVE('',#3650,#3652,#2301,.T.);
#4516=EDGE_CURVE('',#3643,#3651,#2302,.T.);
#4517=EDGE_CURVE('',#3652,#3644,#1724,.T.);
#4518=EDGE_CURVE('',#3645,#3633,#1725,.T.);
#4519=EDGE_CURVE('',#3642,#3630,#1726,.T.);
#4520=EDGE_CURVE('',#3631,#3619,#1727,.T.);
#4521=EDGE_CURVE('',#3628,#3616,#1728,.T.);
#4522=EDGE_CURVE('',#3617,#3610,#1729,.T.);
#4523=EDGE_CURVE('',#3612,#3653,#2303,.T.);
#4524=EDGE_CURVE('',#3653,#3654,#2304,.T.);
#4525=EDGE_CURVE('',#3654,#3610,#2305,.T.);
#4526=EDGE_CURVE('',#3655,#3654,#1730,.F.);
#4527=EDGE_CURVE('',#3617,#3655,#2306,.T.);
#4528=EDGE_CURVE('',#3655,#3656,#2307,.T.);
#4529=EDGE_CURVE('',#3656,#3616,#2308,.T.);
#4530=EDGE_CURVE('',#3657,#3656,#1731,.F.);
#4531=EDGE_CURVE('',#3628,#3657,#2309,.T.);
#4532=EDGE_CURVE('',#3657,#3658,#2310,.T.);
#4533=EDGE_CURVE('',#3658,#3626,#2311,.T.);
#4534=EDGE_CURVE('',#3658,#3659,#1732,.T.);
#4535=EDGE_CURVE('',#3624,#3659,#2312,.T.);
#4536=EDGE_CURVE('',#3660,#3659,#2313,.T.);
#4537=EDGE_CURVE('',#3660,#3622,#2314,.T.);
#4538=EDGE_CURVE('',#3660,#3661,#1733,.T.);
#4539=EDGE_CURVE('',#3621,#3661,#2315,.T.);
#4540=EDGE_CURVE('',#3661,#3662,#2316,.T.);
#4541=EDGE_CURVE('',#3662,#3619,#2317,.T.);
#4542=EDGE_CURVE('',#3663,#3662,#1734,.F.);
#4543=EDGE_CURVE('',#3631,#3663,#2318,.T.);
#4544=EDGE_CURVE('',#3663,#3664,#2319,.T.);
#4545=EDGE_CURVE('',#3664,#3630,#2320,.T.);
#4546=EDGE_CURVE('',#3665,#3664,#1735,.F.);
#4547=EDGE_CURVE('',#3642,#3665,#2321,.T.);
#4548=EDGE_CURVE('',#3665,#3666,#2322,.T.);
#4549=EDGE_CURVE('',#3666,#3640,#2323,.T.);
#4550=EDGE_CURVE('',#3666,#3667,#1736,.T.);
#4551=EDGE_CURVE('',#3638,#3667,#2324,.T.);
#4552=EDGE_CURVE('',#3668,#3667,#2325,.T.);
#4553=EDGE_CURVE('',#3668,#3636,#2326,.T.);
#4554=EDGE_CURVE('',#3668,#3669,#1737,.T.);
#4555=EDGE_CURVE('',#3635,#3669,#2327,.T.);
#4556=EDGE_CURVE('',#3669,#3670,#2328,.T.);
#4557=EDGE_CURVE('',#3670,#3633,#2329,.T.);
#4558=EDGE_CURVE('',#3671,#3670,#1738,.F.);
#4559=EDGE_CURVE('',#3645,#3671,#2330,.T.);
#4560=EDGE_CURVE('',#3671,#3672,#2331,.T.);
#4561=EDGE_CURVE('',#3672,#3644,#2332,.T.);
#4562=EDGE_CURVE('',#3673,#3672,#1739,.F.);
#4563=EDGE_CURVE('',#3652,#3673,#2333,.T.);
#4564=EDGE_CURVE('',#3673,#3674,#2334,.T.);
#4565=EDGE_CURVE('',#3674,#3650,#2335,.T.);
#4566=EDGE_CURVE('',#3674,#3675,#1740,.T.);
#4567=EDGE_CURVE('',#3646,#3675,#2336,.T.);
#4568=EDGE_CURVE('',#3597,#3675,#2337,.T.);
#4569=EDGE_CURVE('',#3676,#3596,#2338,.T.);
#4570=EDGE_CURVE('',#3648,#3676,#2339,.T.);
#4571=EDGE_CURVE('',#3677,#3613,#2340,.T.);
#4572=EDGE_CURVE('',#3677,#3653,#1741,.T.);
#4573=EDGE_CURVE('',#3602,#3607,#2341,.T.);
#4574=EDGE_CURVE('',#3678,#3600,#2342,.T.);
#4575=EDGE_CURVE('',#3677,#3678,#2343,.T.);
#4576=EDGE_CURVE('',#3606,#3678,#2344,.T.);
#4577=EDGE_CURVE('',#3679,#3679,#1742,.T.);
#4578=EDGE_CURVE('',#3680,#3680,#1743,.T.);
#4579=EDGE_CURVE('',#3681,#3681,#1744,.T.);
#4580=EDGE_CURVE('',#3682,#3683,#1745,.T.);
#4581=EDGE_CURVE('',#3684,#3682,#1746,.T.);
#4582=EDGE_CURVE('',#3685,#3684,#1747,.T.);
#4583=EDGE_CURVE('',#3683,#3685,#1748,.T.);
#4584=EDGE_CURVE('',#3686,#3687,#1749,.T.);
#4585=EDGE_CURVE('',#3685,#3686,#2345,.T.);
#4586=EDGE_CURVE('',#3687,#3684,#2346,.T.);
#4587=EDGE_CURVE('',#3688,#3689,#1750,.T.);
#4588=EDGE_CURVE('',#3686,#3688,#1751,.T.);
#4589=EDGE_CURVE('',#3689,#3687,#1752,.T.);
#4590=EDGE_CURVE('',#3690,#3691,#1753,.T.);
#4591=EDGE_CURVE('',#3688,#3690,#2347,.T.);
#4592=EDGE_CURVE('',#3691,#3689,#2348,.T.);
#4593=EDGE_CURVE('',#3692,#3693,#1754,.T.);
#4594=EDGE_CURVE('',#3690,#3692,#1755,.T.);
#4595=EDGE_CURVE('',#3693,#3691,#1756,.T.);
#4596=EDGE_CURVE('',#3694,#3695,#1757,.T.);
#4597=EDGE_CURVE('',#3692,#3694,#2349,.T.);
#4598=EDGE_CURVE('',#3695,#3693,#2350,.T.);
#4599=EDGE_CURVE('',#3696,#3697,#1758,.T.);
#4600=EDGE_CURVE('',#3694,#3696,#1759,.T.);
#4601=EDGE_CURVE('',#3697,#3695,#1760,.T.);
#4602=EDGE_CURVE('',#3696,#3683,#2351,.T.);
#4603=EDGE_CURVE('',#3682,#3697,#2352,.T.);
#4604=EDGE_CURVE('',#3698,#3690,#2353,.T.);
#4605=EDGE_CURVE('',#3698,#3699,#2354,.T.);
#4606=EDGE_CURVE('',#3699,#3688,#2355,.T.);
#4607=EDGE_CURVE('',#3699,#3700,#1761,.T.);
#4608=EDGE_CURVE('',#3700,#3686,#2356,.T.);
#4609=EDGE_CURVE('',#3700,#3701,#2357,.T.);
#4610=EDGE_CURVE('',#3701,#3685,#2358,.T.);
#4611=EDGE_CURVE('',#3701,#3702,#1762,.T.);
#4612=EDGE_CURVE('',#3702,#3683,#2359,.T.);
#4613=EDGE_CURVE('',#3703,#3704,#1763,.T.);
#4614=EDGE_CURVE('',#3705,#3703,#1764,.T.);
#4615=EDGE_CURVE('',#3706,#3705,#1765,.T.);
#4616=EDGE_CURVE('',#3704,#3706,#1766,.T.);
#4617=EDGE_CURVE('',#3707,#3708,#1767,.T.);
#4618=EDGE_CURVE('',#3706,#3707,#2360,.T.);
#4619=EDGE_CURVE('',#3708,#3705,#2361,.T.);
#4620=EDGE_CURVE('',#3709,#3710,#1768,.T.);
#4621=EDGE_CURVE('',#3707,#3709,#1769,.T.);
#4622=EDGE_CURVE('',#3710,#3708,#1770,.T.);
#4623=EDGE_CURVE('',#3711,#3712,#1771,.T.);
#4624=EDGE_CURVE('',#3709,#3711,#2362,.T.);
#4625=EDGE_CURVE('',#3712,#3710,#2363,.T.);
#4626=EDGE_CURVE('',#3713,#3714,#1772,.T.);
#4627=EDGE_CURVE('',#3711,#3713,#1773,.T.);
#4628=EDGE_CURVE('',#3714,#3712,#1774,.T.);
#4629=EDGE_CURVE('',#3715,#3716,#1775,.T.);
#4630=EDGE_CURVE('',#3713,#3715,#2364,.T.);
#4631=EDGE_CURVE('',#3716,#3714,#2365,.T.);
#4632=EDGE_CURVE('',#3717,#3718,#1776,.T.);
#4633=EDGE_CURVE('',#3715,#3717,#1777,.T.);
#4634=EDGE_CURVE('',#3718,#3716,#1778,.T.);
#4635=EDGE_CURVE('',#3717,#3704,#2366,.T.);
#4636=EDGE_CURVE('',#3703,#3718,#2367,.T.);
#4637=EDGE_CURVE('',#3719,#3711,#2368,.T.);
#4638=EDGE_CURVE('',#3719,#3720,#2369,.T.);
#4639=EDGE_CURVE('',#3720,#3709,#2370,.T.);
#4640=EDGE_CURVE('',#3720,#3721,#1779,.T.);
#4641=EDGE_CURVE('',#3721,#3707,#2371,.T.);
#4642=EDGE_CURVE('',#3721,#3722,#2372,.T.);
#4643=EDGE_CURVE('',#3722,#3706,#2373,.T.);
#4644=EDGE_CURVE('',#3722,#3723,#1780,.T.);
#4645=EDGE_CURVE('',#3723,#3704,#2374,.T.);
#4646=EDGE_CURVE('',#3724,#3725,#1781,.T.);
#4647=EDGE_CURVE('',#3726,#3724,#1782,.T.);
#4648=EDGE_CURVE('',#3727,#3726,#1783,.T.);
#4649=EDGE_CURVE('',#3725,#3727,#1784,.T.);
#4650=EDGE_CURVE('',#3728,#3729,#1785,.T.);
#4651=EDGE_CURVE('',#3727,#3728,#2375,.T.);
#4652=EDGE_CURVE('',#3729,#3726,#2376,.T.);
#4653=EDGE_CURVE('',#3730,#3731,#1786,.T.);
#4654=EDGE_CURVE('',#3728,#3730,#1787,.T.);
#4655=EDGE_CURVE('',#3731,#3729,#1788,.T.);
#4656=EDGE_CURVE('',#3732,#3733,#1789,.T.);
#4657=EDGE_CURVE('',#3730,#3732,#2377,.T.);
#4658=EDGE_CURVE('',#3733,#3731,#2378,.T.);
#4659=EDGE_CURVE('',#3734,#3735,#1790,.T.);
#4660=EDGE_CURVE('',#3732,#3734,#1791,.T.);
#4661=EDGE_CURVE('',#3735,#3733,#1792,.T.);
#4662=EDGE_CURVE('',#3736,#3737,#1793,.T.);
#4663=EDGE_CURVE('',#3734,#3736,#2379,.T.);
#4664=EDGE_CURVE('',#3737,#3735,#2380,.T.);
#4665=EDGE_CURVE('',#3738,#3739,#1794,.T.);
#4666=EDGE_CURVE('',#3736,#3738,#1795,.T.);
#4667=EDGE_CURVE('',#3739,#3737,#1796,.T.);
#4668=EDGE_CURVE('',#3738,#3725,#2381,.T.);
#4669=EDGE_CURVE('',#3724,#3739,#2382,.T.);
#4670=EDGE_CURVE('',#3740,#3732,#2383,.T.);
#4671=EDGE_CURVE('',#3740,#3741,#2384,.T.);
#4672=EDGE_CURVE('',#3741,#3730,#2385,.T.);
#4673=EDGE_CURVE('',#3741,#3742,#1797,.T.);
#4674=EDGE_CURVE('',#3742,#3728,#2386,.T.);
#4675=EDGE_CURVE('',#3742,#3743,#2387,.T.);
#4676=EDGE_CURVE('',#3743,#3727,#2388,.T.);
#4677=EDGE_CURVE('',#3743,#3744,#1798,.T.);
#4678=EDGE_CURVE('',#3744,#3725,#2389,.T.);
#4679=EDGE_CURVE('',#3745,#3746,#2390,.T.);
#4680=EDGE_CURVE('',#3747,#3746,#2391,.T.);
#4681=EDGE_CURVE('',#3747,#3649,#2392,.T.);
#4682=EDGE_CURVE('',#3497,#3676,#2393,.T.);
#4683=EDGE_CURVE('',#3748,#3469,#2394,.T.);
#4684=EDGE_CURVE('',#3748,#3749,#2395,.T.);
#4685=EDGE_CURVE('',#3750,#3749,#2396,.T.);
#4686=EDGE_CURVE('',#3745,#3750,#2397,.T.);
#4687=EDGE_CURVE('',#3751,#3751,#1799,.T.);
#4688=EDGE_CURVE('',#3751,#3752,#2398,.T.);
#4689=EDGE_CURVE('',#3752,#3752,#1800,.T.);
#4690=EDGE_CURVE('',#3681,#3752,#2399,.T.);
#4691=EDGE_CURVE('',#3753,#3753,#1801,.T.);
#4692=EDGE_CURVE('',#3753,#3754,#2400,.T.);
#4693=EDGE_CURVE('',#3754,#3754,#1802,.T.);
#4694=EDGE_CURVE('',#3679,#3754,#2401,.T.);
#4695=EDGE_CURVE('',#3755,#3755,#1803,.T.);
#4696=EDGE_CURVE('',#3755,#3756,#2402,.T.);
#4697=EDGE_CURVE('',#3756,#3756,#1804,.T.);
#4698=EDGE_CURVE('',#3757,#3757,#1805,.T.);
#4699=EDGE_CURVE('',#3757,#3756,#2403,.T.);
#4700=EDGE_CURVE('',#3758,#3758,#1806,.T.);
#4701=EDGE_CURVE('',#3758,#3759,#2404,.T.);
#4702=EDGE_CURVE('',#3759,#3759,#1807,.T.);
#4703=EDGE_CURVE('',#3680,#3759,#2405,.T.);
#4704=EDGE_CURVE('',#3744,#3760,#2406,.T.);
#4705=EDGE_CURVE('',#3760,#3738,#2407,.T.);
#4706=EDGE_CURVE('',#3760,#3761,#1808,.T.);
#4707=EDGE_CURVE('',#3761,#3736,#2408,.T.);
#4708=EDGE_CURVE('',#3761,#3762,#2409,.T.);
#4709=EDGE_CURVE('',#3762,#3734,#2410,.T.);
#4710=EDGE_CURVE('',#3762,#3740,#1809,.T.);
#4711=EDGE_CURVE('',#3763,#3715,#2411,.T.);
#4712=EDGE_CURVE('',#3763,#3764,#2412,.T.);
#4713=EDGE_CURVE('',#3764,#3713,#2413,.T.);
#4714=EDGE_CURVE('',#3764,#3719,#1810,.T.);
#4715=EDGE_CURVE('',#3723,#3765,#2414,.T.);
#4716=EDGE_CURVE('',#3765,#3717,#2415,.T.);
#4717=EDGE_CURVE('',#3765,#3763,#1811,.T.);
#4718=EDGE_CURVE('',#3766,#3696,#2416,.T.);
#4719=EDGE_CURVE('',#3766,#3767,#1812,.T.);
#4720=EDGE_CURVE('',#3767,#3694,#2417,.T.);
#4721=EDGE_CURVE('',#3767,#3768,#2418,.T.);
#4722=EDGE_CURVE('',#3768,#3692,#2419,.T.);
#4723=EDGE_CURVE('',#3768,#3698,#1813,.T.);
#4724=EDGE_CURVE('',#3702,#3766,#2420,.T.);
#4725=EDGE_CURVE('',#3769,#3770,#3404,.T.);
#4726=EDGE_CURVE('',#3771,#3769,#3405,.T.);
#4727=EDGE_CURVE('',#3772,#3771,#2421,.T.);
#4728=EDGE_CURVE('',#3773,#3772,#1814,.T.);
#4729=EDGE_CURVE('',#3770,#3773,#2422,.T.);
#4730=EDGE_CURVE('',#3774,#3769,#2423,.T.);
#4731=EDGE_CURVE('',#3775,#3774,#2424,.T.);
#4732=EDGE_CURVE('',#3776,#3775,#364,.T.);
#4733=EDGE_CURVE('',#3771,#3776,#2425,.T.);
#4734=EDGE_CURVE('',#3776,#3777,#2426,.T.);
#4735=EDGE_CURVE('',#3778,#3777,#2427,.T.);
#4736=EDGE_CURVE('',#3778,#3772,#2428,.T.);
#4737=EDGE_CURVE('',#3412,#3773,#2429,.T.);
#4738=EDGE_CURVE('',#3779,#3778,#1815,.T.);
#4739=EDGE_CURVE('',#3779,#3780,#2430,.T.);
#4740=EDGE_CURVE('',#3780,#3781,#2431,.T.);
#4741=EDGE_CURVE('',#3781,#3782,#1816,.T.);
#4742=EDGE_CURVE('',#3782,#3783,#2432,.T.);
#4743=EDGE_CURVE('',#3783,#3784,#2433,.T.);
#4744=EDGE_CURVE('',#3784,#3785,#2434,.T.);
#4745=EDGE_CURVE('',#3785,#3786,#1817,.T.);
#4746=EDGE_CURVE('',#3786,#3787,#2435,.T.);
#4747=EDGE_CURVE('',#3787,#3788,#1818,.T.);
#4748=EDGE_CURVE('',#3788,#3789,#2436,.T.);
#4749=EDGE_CURVE('',#3789,#3790,#2437,.T.);
#4750=EDGE_CURVE('',#3790,#3791,#2438,.T.);
#4751=EDGE_CURVE('',#3791,#3792,#1819,.T.);
#4752=EDGE_CURVE('',#3792,#3793,#2439,.T.);
#4753=EDGE_CURVE('',#3793,#3794,#1820,.T.);
#4754=EDGE_CURVE('',#3794,#3795,#2440,.T.);
#4755=EDGE_CURVE('',#3795,#3796,#2441,.T.);
#4756=EDGE_CURVE('',#3796,#3797,#2442,.T.);
#4757=EDGE_CURVE('',#3797,#3798,#1821,.T.);
#4758=EDGE_CURVE('',#3798,#3799,#2443,.T.);
#4759=EDGE_CURVE('',#3800,#3799,#2444,.T.);
#4760=EDGE_CURVE('',#3800,#3748,#2445,.T.);
#4761=EDGE_CURVE('',#3801,#3801,#1822,.T.);
#4762=EDGE_CURVE('',#3802,#3803,#2446,.T.);
#4763=EDGE_CURVE('',#3804,#3802,#1823,.T.);
#4764=EDGE_CURVE('',#3805,#3804,#2447,.T.);
#4765=EDGE_CURVE('',#3806,#3805,#1824,.T.);
#4766=EDGE_CURVE('',#3807,#3806,#2448,.T.);
#4767=EDGE_CURVE('',#3808,#3807,#1825,.T.);
#4768=EDGE_CURVE('',#3809,#3808,#2449,.T.);
#4769=EDGE_CURVE('',#3803,#3809,#1826,.T.);
#4770=EDGE_CURVE('',#3810,#3811,#2450,.T.);
#4771=EDGE_CURVE('',#3812,#3810,#1827,.T.);
#4772=EDGE_CURVE('',#3813,#3812,#2451,.T.);
#4773=EDGE_CURVE('',#3814,#3813,#1828,.T.);
#4774=EDGE_CURVE('',#3815,#3814,#2452,.T.);
#4775=EDGE_CURVE('',#3816,#3815,#1829,.T.);
#4776=EDGE_CURVE('',#3817,#3816,#2453,.T.);
#4777=EDGE_CURVE('',#3811,#3817,#1830,.T.);
#4778=EDGE_CURVE('',#3818,#3819,#1831,.T.);
#4779=EDGE_CURVE('',#3820,#3818,#2454,.T.);
#4780=EDGE_CURVE('',#3821,#3820,#1832,.T.);
#4781=EDGE_CURVE('',#3822,#3821,#2455,.T.);
#4782=EDGE_CURVE('',#3823,#3822,#1833,.T.);
#4783=EDGE_CURVE('',#3824,#3823,#2456,.T.);
#4784=EDGE_CURVE('',#3825,#3824,#1834,.T.);
#4785=EDGE_CURVE('',#3819,#3825,#2457,.T.);
#4786=EDGE_CURVE('',#3826,#3826,#1835,.T.);
#4787=EDGE_CURVE('',#3411,#3770,#2458,.T.);
#4788=EDGE_CURVE('',#3774,#3417,#2459,.T.);
#4789=EDGE_CURVE('',#3827,#3828,#358,.T.);
#4790=EDGE_CURVE('',#3829,#3827,#2460,.T.);
#4791=EDGE_CURVE('',#3830,#3829,#1836,.F.);
#4792=EDGE_CURVE('',#3828,#3830,#2461,.T.);
#4793=EDGE_CURVE('',#3830,#3831,#2462,.T.);
#4794=EDGE_CURVE('',#3832,#3831,#2463,.T.);
#4795=EDGE_CURVE('',#3828,#3832,#1837,.T.);
#4796=EDGE_CURVE('',#3833,#3834,#2464,.T.);
#4797=EDGE_CURVE('',#3780,#3833,#3406,.T.);
#4798=EDGE_CURVE('',#3834,#3779,#359,.T.);
#4799=EDGE_CURVE('',#3783,#3835,#1838,.T.);
#4800=EDGE_CURVE('',#3836,#3782,#1839,.T.);
#4801=EDGE_CURVE('',#3835,#3836,#2465,.T.);
#4802=EDGE_CURVE('',#3837,#3781,#1840,.T.);
#4803=EDGE_CURVE('',#3836,#3837,#1841,.T.);
#4804=EDGE_CURVE('',#3837,#3833,#2466,.T.);
#4805=EDGE_CURVE('',#3784,#3838,#1842,.T.);
#4806=EDGE_CURVE('',#3839,#3783,#1843,.T.);
#4807=EDGE_CURVE('',#3838,#3839,#2467,.T.);
#4808=EDGE_CURVE('',#3789,#3840,#1844,.T.);
#4809=EDGE_CURVE('',#3841,#3788,#1845,.T.);
#4810=EDGE_CURVE('',#3840,#3841,#2468,.T.);
#4811=EDGE_CURVE('',#3842,#3787,#1846,.T.);
#4812=EDGE_CURVE('',#3841,#3842,#1847,.T.);
#4813=EDGE_CURVE('',#3843,#3786,#1848,.T.);
#4814=EDGE_CURVE('',#3842,#3843,#2469,.T.);
#4815=EDGE_CURVE('',#3844,#3785,#1849,.T.);
#4816=EDGE_CURVE('',#3843,#3844,#1850,.T.);
#4817=EDGE_CURVE('',#3845,#3784,#1851,.T.);
#4818=EDGE_CURVE('',#3844,#3845,#2470,.T.);
#4819=EDGE_CURVE('',#3790,#3846,#1852,.T.);
#4820=EDGE_CURVE('',#3847,#3789,#1853,.T.);
#4821=EDGE_CURVE('',#3846,#3847,#2471,.T.);
#4822=EDGE_CURVE('',#3795,#3848,#1854,.T.);
#4823=EDGE_CURVE('',#3849,#3794,#1855,.T.);
#4824=EDGE_CURVE('',#3848,#3849,#2472,.T.);
#4825=EDGE_CURVE('',#3850,#3793,#1856,.T.);
#4826=EDGE_CURVE('',#3849,#3850,#1857,.T.);
#4827=EDGE_CURVE('',#3851,#3792,#1858,.T.);
#4828=EDGE_CURVE('',#3850,#3851,#2473,.T.);
#4829=EDGE_CURVE('',#3852,#3791,#1859,.T.);
#4830=EDGE_CURVE('',#3851,#3852,#1860,.T.);
#4831=EDGE_CURVE('',#3853,#3790,#1861,.T.);
#4832=EDGE_CURVE('',#3852,#3853,#2474,.T.);
#4833=EDGE_CURVE('',#3796,#3854,#1862,.T.);
#4834=EDGE_CURVE('',#3855,#3795,#1863,.T.);
#4835=EDGE_CURVE('',#3854,#3855,#2475,.T.);
#4836=EDGE_CURVE('',#3856,#3798,#1864,.T.);
#4837=EDGE_CURVE('',#3857,#3856,#2476,.T.);
#4838=EDGE_CURVE('',#3799,#3857,#1865,.F.);
#4839=EDGE_CURVE('',#3858,#3797,#1866,.T.);
#4840=EDGE_CURVE('',#3856,#3858,#1867,.T.);
#4841=EDGE_CURVE('',#3859,#3796,#1868,.T.);
#4842=EDGE_CURVE('',#3858,#3859,#2477,.T.);
#4843=EDGE_CURVE('',#3859,#3854,#1869,.T.);
#4844=EDGE_CURVE('',#3855,#3848,#1870,.T.);
#4845=EDGE_CURVE('',#3853,#3846,#1871,.T.);
#4846=EDGE_CURVE('',#3847,#3840,#1872,.T.);
#4847=EDGE_CURVE('',#3845,#3838,#1873,.T.);
#4848=EDGE_CURVE('',#3839,#3835,#1874,.T.);
#4849=EDGE_CURVE('',#3836,#3860,#2478,.T.);
#4850=EDGE_CURVE('',#3860,#3861,#2479,.T.);
#4851=EDGE_CURVE('',#3861,#3835,#2480,.T.);
#4852=EDGE_CURVE('',#3862,#3861,#1875,.F.);
#4853=EDGE_CURVE('',#3839,#3862,#2481,.T.);
#4854=EDGE_CURVE('',#3862,#3863,#2482,.T.);
#4855=EDGE_CURVE('',#3863,#3838,#2483,.T.);
#4856=EDGE_CURVE('',#3864,#3863,#1876,.F.);
#4857=EDGE_CURVE('',#3845,#3864,#2484,.T.);
#4858=EDGE_CURVE('',#3864,#3865,#2485,.T.);
#4859=EDGE_CURVE('',#3865,#3844,#2486,.T.);
#4860=EDGE_CURVE('',#3865,#3866,#1877,.T.);
#4861=EDGE_CURVE('',#3843,#3866,#2487,.T.);
#4862=EDGE_CURVE('',#3867,#3866,#2488,.T.);
#4863=EDGE_CURVE('',#3867,#3842,#2489,.T.);
#4864=EDGE_CURVE('',#3867,#3868,#1878,.T.);
#4865=EDGE_CURVE('',#3841,#3868,#2490,.T.);
#4866=EDGE_CURVE('',#3868,#3869,#2491,.T.);
#4867=EDGE_CURVE('',#3869,#3840,#2492,.T.);
#4868=EDGE_CURVE('',#3870,#3869,#1879,.F.);
#4869=EDGE_CURVE('',#3847,#3870,#2493,.T.);
#4870=EDGE_CURVE('',#3870,#3871,#2494,.T.);
#4871=EDGE_CURVE('',#3871,#3846,#2495,.T.);
#4872=EDGE_CURVE('',#3872,#3871,#1880,.F.);
#4873=EDGE_CURVE('',#3853,#3872,#2496,.T.);
#4874=EDGE_CURVE('',#3872,#3873,#2497,.T.);
#4875=EDGE_CURVE('',#3873,#3852,#2498,.T.);
#4876=EDGE_CURVE('',#3873,#3874,#1881,.T.);
#4877=EDGE_CURVE('',#3851,#3874,#2499,.T.);
#4878=EDGE_CURVE('',#3875,#3874,#2500,.T.);
#4879=EDGE_CURVE('',#3875,#3850,#2501,.T.);
#4880=EDGE_CURVE('',#3875,#3876,#1882,.T.);
#4881=EDGE_CURVE('',#3849,#3876,#2502,.T.);
#4882=EDGE_CURVE('',#3876,#3877,#2503,.T.);
#4883=EDGE_CURVE('',#3877,#3848,#2504,.T.);
#4884=EDGE_CURVE('',#3878,#3877,#1883,.F.);
#4885=EDGE_CURVE('',#3855,#3878,#2505,.T.);
#4886=EDGE_CURVE('',#3878,#3879,#2506,.T.);
#4887=EDGE_CURVE('',#3879,#3854,#2507,.T.);
#4888=EDGE_CURVE('',#3880,#3879,#1884,.F.);
#4889=EDGE_CURVE('',#3859,#3880,#2508,.T.);
#4890=EDGE_CURVE('',#3880,#3881,#2509,.T.);
#4891=EDGE_CURVE('',#3881,#3858,#2510,.T.);
#4892=EDGE_CURVE('',#3881,#3882,#1885,.T.);
#4893=EDGE_CURVE('',#3856,#3882,#2511,.T.);
#4894=EDGE_CURVE('',#3883,#3882,#2512,.T.);
#4895=EDGE_CURVE('',#3884,#3883,#2513,.T.);
#4896=EDGE_CURVE('',#3884,#3885,#1886,.F.);
#4897=EDGE_CURVE('',#3886,#3885,#2514,.T.);
#4898=EDGE_CURVE('',#3857,#3886,#2515,.T.);
#4899=EDGE_CURVE('',#3887,#3837,#2516,.T.);
#4900=EDGE_CURVE('',#3887,#3860,#1887,.T.);
#4901=EDGE_CURVE('',#3831,#3833,#2517,.T.);
#4902=EDGE_CURVE('',#3888,#3829,#2518,.T.);
#4903=EDGE_CURVE('',#3887,#3888,#2519,.T.);
#4904=EDGE_CURVE('',#3889,#3890,#1888,.T.);
#4905=EDGE_CURVE('',#3891,#3889,#1889,.T.);
#4906=EDGE_CURVE('',#3892,#3891,#1890,.T.);
#4907=EDGE_CURVE('',#3890,#3892,#1891,.T.);
#4908=EDGE_CURVE('',#3893,#3894,#1892,.T.);
#4909=EDGE_CURVE('',#3892,#3893,#2520,.T.);
#4910=EDGE_CURVE('',#3894,#3891,#2521,.T.);
#4911=EDGE_CURVE('',#3895,#3896,#1893,.T.);
#4912=EDGE_CURVE('',#3893,#3895,#1894,.T.);
#4913=EDGE_CURVE('',#3896,#3894,#1895,.T.);
#4914=EDGE_CURVE('',#3897,#3898,#1896,.T.);
#4915=EDGE_CURVE('',#3895,#3897,#2522,.T.);
#4916=EDGE_CURVE('',#3898,#3896,#2523,.T.);
#4917=EDGE_CURVE('',#3899,#3900,#1897,.T.);
#4918=EDGE_CURVE('',#3897,#3899,#1898,.T.);
#4919=EDGE_CURVE('',#3900,#3898,#1899,.T.);
#4920=EDGE_CURVE('',#3901,#3902,#1900,.T.);
#4921=EDGE_CURVE('',#3899,#3901,#2524,.T.);
#4922=EDGE_CURVE('',#3902,#3900,#2525,.T.);
#4923=EDGE_CURVE('',#3903,#3904,#1901,.T.);
#4924=EDGE_CURVE('',#3901,#3903,#1902,.T.);
#4925=EDGE_CURVE('',#3904,#3902,#1903,.T.);
#4926=EDGE_CURVE('',#3903,#3890,#2526,.T.);
#4927=EDGE_CURVE('',#3889,#3904,#2527,.T.);
#4928=EDGE_CURVE('',#3824,#3897,#2528,.T.);
#4929=EDGE_CURVE('',#3823,#3895,#2529,.T.);
#4930=EDGE_CURVE('',#3822,#3893,#2530,.T.);
#4931=EDGE_CURVE('',#3821,#3892,#2531,.T.);
#4932=EDGE_CURVE('',#3820,#3890,#2532,.T.);
#4933=EDGE_CURVE('',#3905,#3906,#1904,.T.);
#4934=EDGE_CURVE('',#3907,#3905,#1905,.T.);
#4935=EDGE_CURVE('',#3908,#3907,#1906,.T.);
#4936=EDGE_CURVE('',#3906,#3908,#1907,.T.);
#4937=EDGE_CURVE('',#3909,#3910,#1908,.T.);
#4938=EDGE_CURVE('',#3908,#3909,#2533,.T.);
#4939=EDGE_CURVE('',#3910,#3907,#2534,.T.);
#4940=EDGE_CURVE('',#3911,#3912,#1909,.T.);
#4941=EDGE_CURVE('',#3909,#3911,#1910,.T.);
#4942=EDGE_CURVE('',#3912,#3910,#1911,.T.);
#4943=EDGE_CURVE('',#3913,#3914,#1912,.T.);
#4944=EDGE_CURVE('',#3911,#3913,#2535,.T.);
#4945=EDGE_CURVE('',#3914,#3912,#2536,.T.);
#4946=EDGE_CURVE('',#3915,#3916,#1913,.T.);
#4947=EDGE_CURVE('',#3913,#3915,#1914,.T.);
#4948=EDGE_CURVE('',#3916,#3914,#1915,.T.);
#4949=EDGE_CURVE('',#3917,#3918,#1916,.T.);
#4950=EDGE_CURVE('',#3915,#3917,#2537,.T.);
#4951=EDGE_CURVE('',#3918,#3916,#2538,.T.);
#4952=EDGE_CURVE('',#3919,#3920,#1917,.T.);
#4953=EDGE_CURVE('',#3917,#3919,#1918,.T.);
#4954=EDGE_CURVE('',#3920,#3918,#1919,.T.);
#4955=EDGE_CURVE('',#3919,#3906,#2539,.T.);
#4956=EDGE_CURVE('',#3905,#3920,#2540,.T.);
#4957=EDGE_CURVE('',#3817,#3913,#2541,.T.);
#4958=EDGE_CURVE('',#3816,#3911,#2542,.T.);
#4959=EDGE_CURVE('',#3815,#3909,#2543,.T.);
#4960=EDGE_CURVE('',#3814,#3908,#2544,.T.);
#4961=EDGE_CURVE('',#3813,#3906,#2545,.T.);
#4962=EDGE_CURVE('',#3921,#3922,#1920,.T.);
#4963=EDGE_CURVE('',#3923,#3921,#1921,.T.);
#4964=EDGE_CURVE('',#3924,#3923,#1922,.T.);
#4965=EDGE_CURVE('',#3922,#3924,#1923,.T.);
#4966=EDGE_CURVE('',#3925,#3926,#1924,.T.);
#4967=EDGE_CURVE('',#3924,#3925,#2546,.T.);
#4968=EDGE_CURVE('',#3926,#3923,#2547,.T.);
#4969=EDGE_CURVE('',#3927,#3928,#1925,.T.);
#4970=EDGE_CURVE('',#3925,#3927,#1926,.T.);
#4971=EDGE_CURVE('',#3928,#3926,#1927,.T.);
#4972=EDGE_CURVE('',#3929,#3930,#1928,.T.);
#4973=EDGE_CURVE('',#3927,#3929,#2548,.T.);
#4974=EDGE_CURVE('',#3930,#3928,#2549,.T.);
#4975=EDGE_CURVE('',#3931,#3932,#1929,.T.);
#4976=EDGE_CURVE('',#3929,#3931,#1930,.T.);
#4977=EDGE_CURVE('',#3932,#3930,#1931,.T.);
#4978=EDGE_CURVE('',#3933,#3934,#1932,.T.);
#4979=EDGE_CURVE('',#3931,#3933,#2550,.T.);
#4980=EDGE_CURVE('',#3934,#3932,#2551,.T.);
#4981=EDGE_CURVE('',#3935,#3936,#1933,.T.);
#4982=EDGE_CURVE('',#3933,#3935,#1934,.T.);
#4983=EDGE_CURVE('',#3936,#3934,#1935,.T.);
#4984=EDGE_CURVE('',#3935,#3922,#2552,.T.);
#4985=EDGE_CURVE('',#3921,#3936,#2553,.T.);
#4986=EDGE_CURVE('',#3807,#3929,#2554,.T.);
#4987=EDGE_CURVE('',#3806,#3927,#2555,.T.);
#4988=EDGE_CURVE('',#3805,#3925,#2556,.T.);
#4989=EDGE_CURVE('',#3804,#3924,#2557,.T.);
#4990=EDGE_CURVE('',#3802,#3922,#2558,.T.);
#4991=EDGE_CURVE('',#3937,#3938,#2559,.T.);
#4992=EDGE_CURVE('',#3750,#3937,#2560,.T.);
#4993=EDGE_CURVE('',#3938,#3749,#2561,.T.);
#4994=EDGE_CURVE('',#3939,#3939,#1936,.T.);
#4995=EDGE_CURVE('',#3939,#3940,#2562,.T.);
#4996=EDGE_CURVE('',#3940,#3940,#1937,.T.);
#4997=EDGE_CURVE('',#3941,#3941,#1938,.T.);
#4998=EDGE_CURVE('',#3941,#3940,#2563,.T.);
#4999=EDGE_CURVE('',#3942,#3942,#1939,.T.);
#5000=EDGE_CURVE('',#3942,#3943,#2564,.T.);
#5001=EDGE_CURVE('',#3943,#3943,#1940,.T.);
#5002=EDGE_CURVE('',#3801,#3943,#2565,.T.);
#5003=EDGE_CURVE('',#3944,#3944,#1941,.T.);
#5004=EDGE_CURVE('',#3944,#3945,#2566,.T.);
#5005=EDGE_CURVE('',#3945,#3945,#1942,.T.);
#5006=EDGE_CURVE('',#3946,#3946,#1943,.T.);
#5007=EDGE_CURVE('',#3946,#3945,#2567,.T.);
#5008=EDGE_CURVE('',#3947,#3947,#1944,.T.);
#5009=EDGE_CURVE('',#3947,#3948,#2568,.T.);
#5010=EDGE_CURVE('',#3948,#3948,#1945,.T.);
#5011=EDGE_CURVE('',#3826,#3948,#2569,.T.);
#5012=EDGE_CURVE('',#3800,#3938,#2570,.T.);
#5013=EDGE_CURVE('',#3803,#3935,#2571,.T.);
#5014=EDGE_CURVE('',#3809,#3933,#2572,.T.);
#5015=EDGE_CURVE('',#3808,#3931,#2573,.T.);
#5016=EDGE_CURVE('',#3810,#3917,#2574,.T.);
#5017=EDGE_CURVE('',#3811,#3915,#2575,.T.);
#5018=EDGE_CURVE('',#3812,#3919,#2576,.T.);
#5019=EDGE_CURVE('',#3818,#3903,#2577,.T.);
#5020=EDGE_CURVE('',#3819,#3901,#2578,.T.);
#5021=EDGE_CURVE('',#3825,#3899,#2579,.T.);
#5022=EDGE_CURVE('',#3949,#3827,#2580,.T.);
#5023=EDGE_CURVE('',#3949,#3888,#2581,.T.);
#5024=EDGE_CURVE('',#3832,#3834,#2582,.T.);
#5025=EDGE_CURVE('',#3950,#3951,#3407,.T.);
#5026=EDGE_CURVE('',#3951,#3952,#2583,.T.);
#5027=EDGE_CURVE('',#3952,#3953,#1946,.T.);
#5028=EDGE_CURVE('',#3953,#3954,#2584,.T.);
#5029=EDGE_CURVE('',#3954,#3950,#3408,.T.);
#5030=EDGE_CURVE('',#3954,#3955,#2585,.T.);
#5031=EDGE_CURVE('',#3955,#3956,#365,.T.);
#5032=EDGE_CURVE('',#3956,#3957,#2586,.T.);
#5033=EDGE_CURVE('',#3957,#3950,#2587,.T.);
#5034=EDGE_CURVE('',#3958,#3953,#2588,.T.);
#5035=EDGE_CURVE('',#3958,#3959,#2589,.T.);
#5036=EDGE_CURVE('',#3955,#3959,#2590,.T.);
#5037=EDGE_CURVE('',#3952,#3589,#2591,.T.);
#5038=EDGE_CURVE('',#3747,#3960,#2592,.T.);
#5039=EDGE_CURVE('',#3960,#3961,#2593,.T.);
#5040=EDGE_CURVE('',#3962,#3961,#2594,.T.);
#5041=EDGE_CURVE('',#3963,#3962,#1947,.T.);
#5042=EDGE_CURVE('',#3964,#3963,#2595,.T.);
#5043=EDGE_CURVE('',#3965,#3964,#2596,.T.);
#5044=EDGE_CURVE('',#3966,#3965,#2597,.T.);
#5045=EDGE_CURVE('',#3967,#3966,#1948,.T.);
#5046=EDGE_CURVE('',#3968,#3967,#2598,.T.);
#5047=EDGE_CURVE('',#3969,#3968,#1949,.T.);
#5048=EDGE_CURVE('',#3970,#3969,#2599,.T.);
#5049=EDGE_CURVE('',#3971,#3970,#2600,.T.);
#5050=EDGE_CURVE('',#3972,#3971,#2601,.T.);
#5051=EDGE_CURVE('',#3973,#3972,#1950,.T.);
#5052=EDGE_CURVE('',#3974,#3973,#2602,.T.);
#5053=EDGE_CURVE('',#3975,#3974,#1951,.T.);
#5054=EDGE_CURVE('',#3976,#3975,#2603,.T.);
#5055=EDGE_CURVE('',#3977,#3976,#2604,.T.);
#5056=EDGE_CURVE('',#3978,#3977,#2605,.T.);
#5057=EDGE_CURVE('',#3979,#3978,#1952,.T.);
#5058=EDGE_CURVE('',#3980,#3979,#2606,.T.);
#5059=EDGE_CURVE('',#3981,#3980,#2607,.T.);
#5060=EDGE_CURVE('',#3981,#3958,#1953,.T.);
#5061=EDGE_CURVE('',#3982,#3982,#1954,.T.);
#5062=EDGE_CURVE('',#3983,#3983,#1955,.T.);
#5063=EDGE_CURVE('',#3984,#3985,#2608,.T.);
#5064=EDGE_CURVE('',#3985,#3986,#1956,.T.);
#5065=EDGE_CURVE('',#3986,#3987,#2609,.T.);
#5066=EDGE_CURVE('',#3987,#3988,#1957,.T.);
#5067=EDGE_CURVE('',#3988,#3989,#2610,.T.);
#5068=EDGE_CURVE('',#3989,#3990,#1958,.T.);
#5069=EDGE_CURVE('',#3990,#3991,#2611,.T.);
#5070=EDGE_CURVE('',#3991,#3984,#1959,.T.);
#5071=EDGE_CURVE('',#3992,#3993,#2612,.T.);
#5072=EDGE_CURVE('',#3993,#3994,#1960,.T.);
#5073=EDGE_CURVE('',#3994,#3995,#2613,.T.);
#5074=EDGE_CURVE('',#3995,#3996,#1961,.T.);
#5075=EDGE_CURVE('',#3996,#3997,#2614,.T.);
#5076=EDGE_CURVE('',#3997,#3998,#1962,.T.);
#5077=EDGE_CURVE('',#3998,#3999,#2615,.T.);
#5078=EDGE_CURVE('',#3999,#3992,#1963,.T.);
#5079=EDGE_CURVE('',#4000,#4001,#1964,.T.);
#5080=EDGE_CURVE('',#4001,#4002,#2616,.T.);
#5081=EDGE_CURVE('',#4002,#4003,#1965,.T.);
#5082=EDGE_CURVE('',#4003,#4004,#2617,.T.);
#5083=EDGE_CURVE('',#4004,#4005,#1966,.T.);
#5084=EDGE_CURVE('',#4005,#4006,#2618,.T.);
#5085=EDGE_CURVE('',#4006,#4007,#1967,.T.);
#5086=EDGE_CURVE('',#4007,#4000,#2619,.T.);
#5087=EDGE_CURVE('',#3957,#3590,#2620,.T.);
#5088=EDGE_CURVE('',#3951,#3586,#2621,.T.);
#5089=EDGE_CURVE('',#3956,#3775,#1968,.T.);
#5090=EDGE_CURVE('',#4008,#4008,#1969,.T.);
#5091=EDGE_CURVE('',#4009,#4009,#1970,.T.);
#5092=EDGE_CURVE('',#4010,#4010,#1971,.T.);
#5093=EDGE_CURVE('',#4011,#4011,#1972,.T.);
#5094=EDGE_CURVE('',#4012,#4012,#1973,.T.);
#5095=EDGE_CURVE('',#3959,#3777,#1974,.T.);
#5096=EDGE_CURVE('',#3884,#4013,#2622,.T.);
#5097=EDGE_CURVE('',#4013,#4014,#1975,.F.);
#5098=EDGE_CURVE('',#4014,#3885,#2623,.T.);
#5099=EDGE_CURVE('',#3883,#4015,#2624,.T.);
#5100=EDGE_CURVE('',#4013,#4015,#2625,.T.);
#5101=EDGE_CURVE('',#4016,#4017,#360,.T.);
#5102=EDGE_CURVE('',#4017,#4018,#2626,.T.);
#5103=EDGE_CURVE('',#4018,#4019,#1976,.F.);
#5104=EDGE_CURVE('',#4019,#4016,#2627,.T.);
#5105=EDGE_CURVE('',#4017,#4020,#1977,.T.);
#5106=EDGE_CURVE('',#4020,#4021,#2628,.T.);
#5107=EDGE_CURVE('',#4018,#4021,#2629,.T.);
#5108=EDGE_CURVE('',#4022,#4016,#2630,.T.);
#5109=EDGE_CURVE('',#3949,#4022,#1978,.T.);
#5110=EDGE_CURVE('',#4023,#3981,#361,.T.);
#5111=EDGE_CURVE('',#4020,#4023,#2631,.T.);
#5112=EDGE_CURVE('',#4024,#4023,#2632,.T.);
#5113=EDGE_CURVE('',#3980,#4024,#3409,.T.);
#5114=EDGE_CURVE('',#3977,#4025,#1979,.T.);
#5115=EDGE_CURVE('',#4025,#4026,#2633,.T.);
#5116=EDGE_CURVE('',#4026,#3978,#1980,.T.);
#5117=EDGE_CURVE('',#4027,#3979,#1981,.T.);
#5118=EDGE_CURVE('',#4026,#4027,#1982,.T.);
#5119=EDGE_CURVE('',#4027,#4024,#2634,.T.);
#5120=EDGE_CURVE('',#3976,#4028,#1983,.T.);
#5121=EDGE_CURVE('',#4028,#4029,#2635,.T.);
#5122=EDGE_CURVE('',#4029,#3977,#1984,.T.);
#5123=EDGE_CURVE('',#3971,#4030,#1985,.T.);
#5124=EDGE_CURVE('',#4030,#4031,#2636,.T.);
#5125=EDGE_CURVE('',#4031,#3972,#1986,.T.);
#5126=EDGE_CURVE('',#4032,#3973,#1987,.T.);
#5127=EDGE_CURVE('',#4031,#4032,#1988,.T.);
#5128=EDGE_CURVE('',#4033,#3974,#1989,.T.);
#5129=EDGE_CURVE('',#4032,#4033,#2637,.T.);
#5130=EDGE_CURVE('',#4034,#3975,#1990,.T.);
#5131=EDGE_CURVE('',#4033,#4034,#1991,.T.);
#5132=EDGE_CURVE('',#4035,#3976,#1992,.T.);
#5133=EDGE_CURVE('',#4034,#4035,#2638,.T.);
#5134=EDGE_CURVE('',#3970,#4036,#1993,.T.);
#5135=EDGE_CURVE('',#4036,#4037,#2639,.T.);
#5136=EDGE_CURVE('',#4037,#3971,#1994,.T.);
#5137=EDGE_CURVE('',#3965,#4038,#1995,.T.);
#5138=EDGE_CURVE('',#4038,#4039,#2640,.T.);
#5139=EDGE_CURVE('',#4039,#3966,#1996,.T.);
#5140=EDGE_CURVE('',#4040,#3967,#1997,.T.);
#5141=EDGE_CURVE('',#4039,#4040,#1998,.T.);
#5142=EDGE_CURVE('',#4041,#3968,#1999,.T.);
#5143=EDGE_CURVE('',#4040,#4041,#2641,.T.);
#5144=EDGE_CURVE('',#4042,#3969,#2000,.T.);
#5145=EDGE_CURVE('',#4041,#4042,#2001,.T.);
#5146=EDGE_CURVE('',#4043,#3970,#2002,.T.);
#5147=EDGE_CURVE('',#4042,#4043,#2642,.T.);
#5148=EDGE_CURVE('',#3964,#4044,#2003,.T.);
#5149=EDGE_CURVE('',#4044,#4045,#2643,.T.);
#5150=EDGE_CURVE('',#4045,#3965,#2004,.T.);
#5151=EDGE_CURVE('',#4046,#3962,#2005,.T.);
#5152=EDGE_CURVE('',#3961,#4047,#2006,.F.);
#5153=EDGE_CURVE('',#4047,#4046,#2644,.T.);
#5154=EDGE_CURVE('',#4048,#3963,#2007,.T.);
#5155=EDGE_CURVE('',#4046,#4048,#2008,.T.);
#5156=EDGE_CURVE('',#4049,#3964,#2009,.T.);
#5157=EDGE_CURVE('',#4048,#4049,#2645,.T.);
#5158=EDGE_CURVE('',#4049,#4044,#2010,.T.);
#5159=EDGE_CURVE('',#4045,#4038,#2011,.T.);
#5160=EDGE_CURVE('',#4043,#4036,#2012,.T.);
#5161=EDGE_CURVE('',#4037,#4030,#2013,.T.);
#5162=EDGE_CURVE('',#4035,#4028,#2014,.T.);
#5163=EDGE_CURVE('',#4029,#4025,#2015,.T.);
#5164=EDGE_CURVE('',#4050,#4025,#2646,.T.);
#5165=EDGE_CURVE('',#4051,#4050,#2647,.T.);
#5166=EDGE_CURVE('',#4026,#4051,#2648,.T.);
#5167=EDGE_CURVE('',#4029,#4052,#2649,.T.);
#5168=EDGE_CURVE('',#4052,#4050,#2016,.F.);
#5169=EDGE_CURVE('',#4053,#4028,#2650,.T.);
#5170=EDGE_CURVE('',#4052,#4053,#2651,.T.);
#5171=EDGE_CURVE('',#4035,#4054,#2652,.T.);
#5172=EDGE_CURVE('',#4054,#4053,#2017,.F.);
#5173=EDGE_CURVE('',#4055,#4034,#2653,.T.);
#5174=EDGE_CURVE('',#4054,#4055,#2654,.T.);
#5175=EDGE_CURVE('',#4033,#4056,#2655,.T.);
#5176=EDGE_CURVE('',#4055,#4056,#2018,.T.);
#5177=EDGE_CURVE('',#4057,#4032,#2656,.T.);
#5178=EDGE_CURVE('',#4057,#4056,#2657,.T.);
#5179=EDGE_CURVE('',#4031,#4058,#2658,.T.);
#5180=EDGE_CURVE('',#4057,#4058,#2019,.T.);
#5181=EDGE_CURVE('',#4059,#4030,#2659,.T.);
#5182=EDGE_CURVE('',#4058,#4059,#2660,.T.);
#5183=EDGE_CURVE('',#4037,#4060,#2661,.T.);
#5184=EDGE_CURVE('',#4060,#4059,#2020,.F.);
#5185=EDGE_CURVE('',#4061,#4036,#2662,.T.);
#5186=EDGE_CURVE('',#4060,#4061,#2663,.T.);
#5187=EDGE_CURVE('',#4043,#4062,#2664,.T.);
#5188=EDGE_CURVE('',#4062,#4061,#2021,.F.);
#5189=EDGE_CURVE('',#4063,#4042,#2665,.T.);
#5190=EDGE_CURVE('',#4062,#4063,#2666,.T.);
#5191=EDGE_CURVE('',#4041,#4064,#2667,.T.);
#5192=EDGE_CURVE('',#4063,#4064,#2022,.T.);
#5193=EDGE_CURVE('',#4065,#4040,#2668,.T.);
#5194=EDGE_CURVE('',#4065,#4064,#2669,.T.);
#5195=EDGE_CURVE('',#4039,#4066,#2670,.T.);
#5196=EDGE_CURVE('',#4065,#4066,#2023,.T.);
#5197=EDGE_CURVE('',#4067,#4038,#2671,.T.);
#5198=EDGE_CURVE('',#4066,#4067,#2672,.T.);
#5199=EDGE_CURVE('',#4045,#4068,#2673,.T.);
#5200=EDGE_CURVE('',#4068,#4067,#2024,.F.);
#5201=EDGE_CURVE('',#4069,#4044,#2674,.T.);
#5202=EDGE_CURVE('',#4068,#4069,#2675,.T.);
#5203=EDGE_CURVE('',#4049,#4070,#2676,.T.);
#5204=EDGE_CURVE('',#4070,#4069,#2025,.F.);
#5205=EDGE_CURVE('',#4071,#4048,#2677,.T.);
#5206=EDGE_CURVE('',#4070,#4071,#2678,.T.);
#5207=EDGE_CURVE('',#4046,#4072,#2679,.T.);
#5208=EDGE_CURVE('',#4071,#4072,#2026,.T.);
#5209=EDGE_CURVE('',#4047,#4073,#2680,.T.);
#5210=EDGE_CURVE('',#4073,#4014,#2681,.T.);
#5211=EDGE_CURVE('',#4015,#4072,#2682,.T.);
#5212=EDGE_CURVE('',#4074,#4051,#2027,.T.);
#5213=EDGE_CURVE('',#4074,#4027,#2683,.T.);
#5214=EDGE_CURVE('',#4074,#4075,#2684,.T.);
#5215=EDGE_CURVE('',#4075,#4019,#2685,.T.);
#5216=EDGE_CURVE('',#4021,#4024,#2686,.T.);
#5217=EDGE_CURVE('',#4022,#4075,#2687,.T.);
#5218=EDGE_CURVE('',#4076,#4076,#2028,.T.);
#5219=EDGE_CURVE('',#4077,#4077,#2029,.T.);
#5220=EDGE_CURVE('',#4078,#4078,#2030,.T.);
#5221=EDGE_CURVE('',#4079,#4080,#2031,.T.);
#5222=EDGE_CURVE('',#4080,#4081,#2032,.T.);
#5223=EDGE_CURVE('',#4081,#4082,#2033,.T.);
#5224=EDGE_CURVE('',#4082,#4079,#2034,.T.);
#5225=EDGE_CURVE('',#4083,#4084,#2035,.T.);
#5226=EDGE_CURVE('',#4084,#4082,#2688,.T.);
#5227=EDGE_CURVE('',#4081,#4083,#2689,.T.);
#5228=EDGE_CURVE('',#4085,#4086,#2036,.T.);
#5229=EDGE_CURVE('',#4086,#4084,#2037,.T.);
#5230=EDGE_CURVE('',#4083,#4085,#2038,.T.);
#5231=EDGE_CURVE('',#4087,#4088,#2039,.T.);
#5232=EDGE_CURVE('',#4088,#4086,#2690,.T.);
#5233=EDGE_CURVE('',#4085,#4087,#2691,.T.);
#5234=EDGE_CURVE('',#4089,#4090,#2040,.T.);
#5235=EDGE_CURVE('',#4090,#4088,#2041,.T.);
#5236=EDGE_CURVE('',#4087,#4089,#2042,.T.);
#5237=EDGE_CURVE('',#4091,#4092,#2043,.T.);
#5238=EDGE_CURVE('',#4092,#4090,#2692,.T.);
#5239=EDGE_CURVE('',#4089,#4091,#2693,.T.);
#5240=EDGE_CURVE('',#4093,#4094,#2044,.T.);
#5241=EDGE_CURVE('',#4094,#4092,#2045,.T.);
#5242=EDGE_CURVE('',#4091,#4093,#2046,.T.);
#5243=EDGE_CURVE('',#4079,#4094,#2694,.T.);
#5244=EDGE_CURVE('',#4093,#4080,#2695,.T.);
#5245=EDGE_CURVE('',#4004,#4085,#2696,.T.);
#5246=EDGE_CURVE('',#4003,#4087,#2697,.T.);
#5247=EDGE_CURVE('',#4005,#4083,#2698,.T.);
#5248=EDGE_CURVE('',#4006,#4081,#2699,.T.);
#5249=EDGE_CURVE('',#4007,#4080,#2700,.T.);
#5250=EDGE_CURVE('',#4095,#4096,#2047,.T.);
#5251=EDGE_CURVE('',#4096,#4097,#2048,.T.);
#5252=EDGE_CURVE('',#4097,#4098,#2049,.T.);
#5253=EDGE_CURVE('',#4098,#4095,#2050,.T.);
#5254=EDGE_CURVE('',#4099,#4100,#2051,.T.);
#5255=EDGE_CURVE('',#4100,#4098,#2701,.T.);
#5256=EDGE_CURVE('',#4097,#4099,#2702,.T.);
#5257=EDGE_CURVE('',#4101,#4102,#2052,.T.);
#5258=EDGE_CURVE('',#4102,#4100,#2053,.T.);
#5259=EDGE_CURVE('',#4099,#4101,#2054,.T.);
#5260=EDGE_CURVE('',#4103,#4104,#2055,.T.);
#5261=EDGE_CURVE('',#4104,#4102,#2703,.T.);
#5262=EDGE_CURVE('',#4101,#4103,#2704,.T.);
#5263=EDGE_CURVE('',#4105,#4106,#2056,.T.);
#5264=EDGE_CURVE('',#4106,#4104,#2057,.T.);
#5265=EDGE_CURVE('',#4103,#4105,#2058,.T.);
#5266=EDGE_CURVE('',#4107,#4108,#2059,.T.);
#5267=EDGE_CURVE('',#4108,#4106,#2705,.T.);
#5268=EDGE_CURVE('',#4105,#4107,#2706,.T.);
#5269=EDGE_CURVE('',#4109,#4110,#2060,.T.);
#5270=EDGE_CURVE('',#4110,#4108,#2061,.T.);
#5271=EDGE_CURVE('',#4107,#4109,#2062,.T.);
#5272=EDGE_CURVE('',#4095,#4110,#2707,.T.);
#5273=EDGE_CURVE('',#4109,#4096,#2708,.T.);
#5274=EDGE_CURVE('',#3995,#4101,#2709,.T.);
#5275=EDGE_CURVE('',#3994,#4103,#2710,.T.);
#5276=EDGE_CURVE('',#3996,#4099,#2711,.T.);
#5277=EDGE_CURVE('',#3997,#4097,#2712,.T.);
#5278=EDGE_CURVE('',#3998,#4096,#2713,.T.);
#5279=EDGE_CURVE('',#4111,#4112,#2063,.T.);
#5280=EDGE_CURVE('',#4112,#4113,#2064,.T.);
#5281=EDGE_CURVE('',#4113,#4114,#2065,.T.);
#5282=EDGE_CURVE('',#4114,#4111,#2066,.T.);
#5283=EDGE_CURVE('',#4115,#4116,#2067,.T.);
#5284=EDGE_CURVE('',#4116,#4114,#2714,.T.);
#5285=EDGE_CURVE('',#4113,#4115,#2715,.T.);
#5286=EDGE_CURVE('',#4117,#4118,#2068,.T.);
#5287=EDGE_CURVE('',#4118,#4116,#2069,.T.);
#5288=EDGE_CURVE('',#4115,#4117,#2070,.T.);
#5289=EDGE_CURVE('',#4119,#4120,#2071,.T.);
#5290=EDGE_CURVE('',#4120,#4118,#2716,.T.);
#5291=EDGE_CURVE('',#4117,#4119,#2717,.T.);
#5292=EDGE_CURVE('',#4121,#4122,#2072,.T.);
#5293=EDGE_CURVE('',#4122,#4120,#2073,.T.);
#5294=EDGE_CURVE('',#4119,#4121,#2074,.T.);
#5295=EDGE_CURVE('',#4123,#4124,#2075,.T.);
#5296=EDGE_CURVE('',#4124,#4122,#2718,.T.);
#5297=EDGE_CURVE('',#4121,#4123,#2719,.T.);
#5298=EDGE_CURVE('',#4125,#4126,#2076,.T.);
#5299=EDGE_CURVE('',#4126,#4124,#2077,.T.);
#5300=EDGE_CURVE('',#4123,#4125,#2078,.T.);
#5301=EDGE_CURVE('',#4111,#4126,#2720,.T.);
#5302=EDGE_CURVE('',#4125,#4112,#2721,.T.);
#5303=EDGE_CURVE('',#3989,#4117,#2722,.T.);
#5304=EDGE_CURVE('',#3988,#4119,#2723,.T.);
#5305=EDGE_CURVE('',#3990,#4115,#2724,.T.);
#5306=EDGE_CURVE('',#3991,#4113,#2725,.T.);
#5307=EDGE_CURVE('',#3984,#4112,#2726,.T.);
#5308=EDGE_CURVE('',#4127,#4128,#2727,.T.);
#5309=EDGE_CURVE('',#3746,#4128,#2728,.T.);
#5310=EDGE_CURVE('',#3745,#4127,#2729,.T.);
#5311=EDGE_CURVE('',#4127,#3937,#2730,.T.);
#5312=EDGE_CURVE('',#3886,#4073,#2731,.T.);
#5313=EDGE_CURVE('',#3960,#4128,#2732,.T.);
#5314=EDGE_CURVE('',#4009,#4129,#2733,.T.);
#5315=EDGE_CURVE('',#4129,#4129,#2079,.T.);
#5316=EDGE_CURVE('',#4078,#4129,#2734,.T.);
#5317=EDGE_CURVE('',#4008,#4130,#2735,.T.);
#5318=EDGE_CURVE('',#4130,#4130,#2080,.T.);
#5319=EDGE_CURVE('',#4076,#4130,#2736,.T.);
#5320=EDGE_CURVE('',#4011,#4131,#2737,.T.);
#5321=EDGE_CURVE('',#4131,#4131,#2081,.T.);
#5322=EDGE_CURVE('',#3983,#4131,#2738,.T.);
#5323=EDGE_CURVE('',#4010,#4132,#2739,.T.);
#5324=EDGE_CURVE('',#4132,#4132,#2082,.T.);
#5325=EDGE_CURVE('',#4077,#4132,#2740,.T.);
#5326=EDGE_CURVE('',#4012,#4133,#2741,.T.);
#5327=EDGE_CURVE('',#4133,#4133,#2083,.T.);
#5328=EDGE_CURVE('',#3982,#4133,#2742,.T.);
#5329=EDGE_CURVE('',#3985,#4125,#2743,.T.);
#5330=EDGE_CURVE('',#3986,#4123,#2744,.T.);
#5331=EDGE_CURVE('',#3987,#4121,#2745,.T.);
#5332=EDGE_CURVE('',#3993,#4105,#2746,.T.);
#5333=EDGE_CURVE('',#3992,#4107,#2747,.T.);
#5334=EDGE_CURVE('',#3999,#4109,#2748,.T.);
#5335=EDGE_CURVE('',#4001,#4091,#2749,.T.);
#5336=EDGE_CURVE('',#4000,#4093,#2750,.T.);
#5337=EDGE_CURVE('',#4002,#4089,#2751,.T.);
#5338=ORIENTED_EDGE('',*,*,#4134,.T.);
#5339=ORIENTED_EDGE('',*,*,#4135,.T.);
#5340=ORIENTED_EDGE('',*,*,#4136,.T.);
#5341=ORIENTED_EDGE('',*,*,#4137,.T.);
#5342=ORIENTED_EDGE('',*,*,#4138,.T.);
#5343=ORIENTED_EDGE('',*,*,#4138,.F.);
#5344=ORIENTED_EDGE('',*,*,#4139,.T.);
#5345=ORIENTED_EDGE('',*,*,#4140,.T.);
#5346=ORIENTED_EDGE('',*,*,#4141,.T.);
#5347=ORIENTED_EDGE('',*,*,#4142,.T.);
#5348=ORIENTED_EDGE('',*,*,#4137,.F.);
#5349=ORIENTED_EDGE('',*,*,#4143,.F.);
#5350=ORIENTED_EDGE('',*,*,#4144,.T.);
#5351=ORIENTED_EDGE('',*,*,#4145,.F.);
#5352=ORIENTED_EDGE('',*,*,#4139,.F.);
#5353=ORIENTED_EDGE('',*,*,#4146,.T.);
#5354=ORIENTED_EDGE('',*,*,#4147,.T.);
#5355=ORIENTED_EDGE('',*,*,#4148,.T.);
#5356=ORIENTED_EDGE('',*,*,#4149,.T.);
#5357=ORIENTED_EDGE('',*,*,#4147,.F.);
#5358=ORIENTED_EDGE('',*,*,#4150,.T.);
#5359=ORIENTED_EDGE('',*,*,#4151,.T.);
#5360=ORIENTED_EDGE('',*,*,#4152,.F.);
#5361=ORIENTED_EDGE('',*,*,#4153,.T.);
#5362=ORIENTED_EDGE('',*,*,#4154,.T.);
#5363=ORIENTED_EDGE('',*,*,#4155,.T.);
#5364=ORIENTED_EDGE('',*,*,#4156,.T.);
#5365=ORIENTED_EDGE('',*,*,#4157,.T.);
#5366=ORIENTED_EDGE('',*,*,#4158,.T.);
#5367=ORIENTED_EDGE('',*,*,#4159,.T.);
#5368=ORIENTED_EDGE('',*,*,#4160,.T.);
#5369=ORIENTED_EDGE('',*,*,#4161,.T.);
#5370=ORIENTED_EDGE('',*,*,#4162,.T.);
#5371=ORIENTED_EDGE('',*,*,#4159,.F.);
#5372=ORIENTED_EDGE('',*,*,#4163,.T.);
#5373=ORIENTED_EDGE('',*,*,#4164,.T.);
#5374=ORIENTED_EDGE('',*,*,#4161,.F.);
#5375=ORIENTED_EDGE('',*,*,#4165,.T.);
#5376=ORIENTED_EDGE('',*,*,#4156,.F.);
#5377=ORIENTED_EDGE('',*,*,#4166,.T.);
#5378=ORIENTED_EDGE('',*,*,#4167,.T.);
#5379=ORIENTED_EDGE('',*,*,#4168,.T.);
#5380=ORIENTED_EDGE('',*,*,#4169,.T.);
#5381=ORIENTED_EDGE('',*,*,#4170,.T.);
#5382=ORIENTED_EDGE('',*,*,#4171,.T.);
#5383=ORIENTED_EDGE('',*,*,#4172,.T.);
#5384=ORIENTED_EDGE('',*,*,#4173,.T.);
#5385=ORIENTED_EDGE('',*,*,#4174,.T.);
#5386=ORIENTED_EDGE('',*,*,#4175,.T.);
#5387=ORIENTED_EDGE('',*,*,#4172,.F.);
#5388=ORIENTED_EDGE('',*,*,#4176,.T.);
#5389=ORIENTED_EDGE('',*,*,#4177,.T.);
#5390=ORIENTED_EDGE('',*,*,#4178,.T.);
#5391=ORIENTED_EDGE('',*,*,#4174,.F.);
#5392=ORIENTED_EDGE('',*,*,#4179,.T.);
#5393=ORIENTED_EDGE('',*,*,#4180,.T.);
#5394=ORIENTED_EDGE('',*,*,#4181,.T.);
#5395=ORIENTED_EDGE('',*,*,#4177,.F.);
#5396=ORIENTED_EDGE('',*,*,#4182,.T.);
#5397=ORIENTED_EDGE('',*,*,#4183,.T.);
#5398=ORIENTED_EDGE('',*,*,#4184,.T.);
#5399=ORIENTED_EDGE('',*,*,#4180,.F.);
#5400=ORIENTED_EDGE('',*,*,#4185,.T.);
#5401=ORIENTED_EDGE('',*,*,#4186,.T.);
#5402=ORIENTED_EDGE('',*,*,#4187,.T.);
#5403=ORIENTED_EDGE('',*,*,#4188,.T.);
#5404=ORIENTED_EDGE('',*,*,#4189,.T.);
#5405=ORIENTED_EDGE('',*,*,#4190,.T.);
#5406=ORIENTED_EDGE('',*,*,#4191,.T.);
#5407=ORIENTED_EDGE('',*,*,#4192,.T.);
#5408=ORIENTED_EDGE('',*,*,#4193,.T.);
#5409=ORIENTED_EDGE('',*,*,#4194,.T.);
#5410=ORIENTED_EDGE('',*,*,#4195,.T.);
#5411=ORIENTED_EDGE('',*,*,#4192,.F.);
#5412=ORIENTED_EDGE('',*,*,#4196,.T.);
#5413=ORIENTED_EDGE('',*,*,#4197,.T.);
#5414=ORIENTED_EDGE('',*,*,#4198,.T.);
#5415=ORIENTED_EDGE('',*,*,#4194,.F.);
#5416=ORIENTED_EDGE('',*,*,#4199,.T.);
#5417=ORIENTED_EDGE('',*,*,#4200,.T.);
#5418=ORIENTED_EDGE('',*,*,#4201,.T.);
#5419=ORIENTED_EDGE('',*,*,#4197,.F.);
#5420=ORIENTED_EDGE('',*,*,#4202,.T.);
#5421=ORIENTED_EDGE('',*,*,#4203,.T.);
#5422=ORIENTED_EDGE('',*,*,#4204,.T.);
#5423=ORIENTED_EDGE('',*,*,#4200,.F.);
#5424=ORIENTED_EDGE('',*,*,#4205,.T.);
#5425=ORIENTED_EDGE('',*,*,#4206,.T.);
#5426=ORIENTED_EDGE('',*,*,#4207,.T.);
#5427=ORIENTED_EDGE('',*,*,#4208,.T.);
#5428=ORIENTED_EDGE('',*,*,#4209,.T.);
#5429=ORIENTED_EDGE('',*,*,#4210,.T.);
#5430=ORIENTED_EDGE('',*,*,#4211,.T.);
#5431=ORIENTED_EDGE('',*,*,#4212,.T.);
#5432=ORIENTED_EDGE('',*,*,#4213,.T.);
#5433=ORIENTED_EDGE('',*,*,#4214,.T.);
#5434=ORIENTED_EDGE('',*,*,#4215,.T.);
#5435=ORIENTED_EDGE('',*,*,#4210,.F.);
#5436=ORIENTED_EDGE('',*,*,#4216,.T.);
#5437=ORIENTED_EDGE('',*,*,#4217,.T.);
#5438=ORIENTED_EDGE('',*,*,#4218,.T.);
#5439=ORIENTED_EDGE('',*,*,#4214,.F.);
#5440=ORIENTED_EDGE('',*,*,#4219,.T.);
#5441=ORIENTED_EDGE('',*,*,#4217,.F.);
#5442=ORIENTED_EDGE('',*,*,#4220,.T.);
#5443=ORIENTED_EDGE('',*,*,#4206,.F.);
#5444=ORIENTED_EDGE('',*,*,#4208,.F.);
#5445=ORIENTED_EDGE('',*,*,#4221,.T.);
#5446=ORIENTED_EDGE('',*,*,#4190,.F.);
#5447=ORIENTED_EDGE('',*,*,#4203,.F.);
#5448=ORIENTED_EDGE('',*,*,#4222,.T.);
#5449=ORIENTED_EDGE('',*,*,#4186,.F.);
#5450=ORIENTED_EDGE('',*,*,#4188,.F.);
#5451=ORIENTED_EDGE('',*,*,#4223,.T.);
#5452=ORIENTED_EDGE('',*,*,#4170,.F.);
#5453=ORIENTED_EDGE('',*,*,#4183,.F.);
#5454=ORIENTED_EDGE('',*,*,#4224,.T.);
#5455=ORIENTED_EDGE('',*,*,#4166,.F.);
#5456=ORIENTED_EDGE('',*,*,#4168,.F.);
#5457=ORIENTED_EDGE('',*,*,#4225,.T.);
#5458=ORIENTED_EDGE('',*,*,#4157,.F.);
#5459=ORIENTED_EDGE('',*,*,#4158,.F.);
#5460=ORIENTED_EDGE('',*,*,#4226,.F.);
#5461=ORIENTED_EDGE('',*,*,#4227,.F.);
#5462=ORIENTED_EDGE('',*,*,#4228,.F.);
#5463=ORIENTED_EDGE('',*,*,#4225,.F.);
#5464=ORIENTED_EDGE('',*,*,#4229,.T.);
#5465=ORIENTED_EDGE('',*,*,#4230,.T.);
#5466=ORIENTED_EDGE('',*,*,#4226,.T.);
#5467=ORIENTED_EDGE('',*,*,#4167,.F.);
#5468=ORIENTED_EDGE('',*,*,#4231,.F.);
#5469=ORIENTED_EDGE('',*,*,#4232,.F.);
#5470=ORIENTED_EDGE('',*,*,#4229,.F.);
#5471=ORIENTED_EDGE('',*,*,#4224,.F.);
#5472=ORIENTED_EDGE('',*,*,#4233,.T.);
#5473=ORIENTED_EDGE('',*,*,#4234,.T.);
#5474=ORIENTED_EDGE('',*,*,#4231,.T.);
#5475=ORIENTED_EDGE('',*,*,#4185,.F.);
#5476=ORIENTED_EDGE('',*,*,#4235,.F.);
#5477=ORIENTED_EDGE('',*,*,#4236,.F.);
#5478=ORIENTED_EDGE('',*,*,#4233,.F.);
#5479=ORIENTED_EDGE('',*,*,#4182,.F.);
#5480=ORIENTED_EDGE('',*,*,#4237,.T.);
#5481=ORIENTED_EDGE('',*,*,#4238,.F.);
#5482=ORIENTED_EDGE('',*,*,#4235,.T.);
#5483=ORIENTED_EDGE('',*,*,#4179,.F.);
#5484=ORIENTED_EDGE('',*,*,#4239,.F.);
#5485=ORIENTED_EDGE('',*,*,#4240,.T.);
#5486=ORIENTED_EDGE('',*,*,#4237,.F.);
#5487=ORIENTED_EDGE('',*,*,#4176,.F.);
#5488=ORIENTED_EDGE('',*,*,#4241,.T.);
#5489=ORIENTED_EDGE('',*,*,#4242,.F.);
#5490=ORIENTED_EDGE('',*,*,#4239,.T.);
#5491=ORIENTED_EDGE('',*,*,#4171,.F.);
#5492=ORIENTED_EDGE('',*,*,#4243,.F.);
#5493=ORIENTED_EDGE('',*,*,#4244,.F.);
#5494=ORIENTED_EDGE('',*,*,#4241,.F.);
#5495=ORIENTED_EDGE('',*,*,#4223,.F.);
#5496=ORIENTED_EDGE('',*,*,#4245,.T.);
#5497=ORIENTED_EDGE('',*,*,#4246,.T.);
#5498=ORIENTED_EDGE('',*,*,#4243,.T.);
#5499=ORIENTED_EDGE('',*,*,#4187,.F.);
#5500=ORIENTED_EDGE('',*,*,#4247,.F.);
#5501=ORIENTED_EDGE('',*,*,#4248,.F.);
#5502=ORIENTED_EDGE('',*,*,#4245,.F.);
#5503=ORIENTED_EDGE('',*,*,#4222,.F.);
#5504=ORIENTED_EDGE('',*,*,#4249,.T.);
#5505=ORIENTED_EDGE('',*,*,#4250,.T.);
#5506=ORIENTED_EDGE('',*,*,#4247,.T.);
#5507=ORIENTED_EDGE('',*,*,#4205,.F.);
#5508=ORIENTED_EDGE('',*,*,#4251,.F.);
#5509=ORIENTED_EDGE('',*,*,#4252,.F.);
#5510=ORIENTED_EDGE('',*,*,#4249,.F.);
#5511=ORIENTED_EDGE('',*,*,#4202,.F.);
#5512=ORIENTED_EDGE('',*,*,#4253,.T.);
#5513=ORIENTED_EDGE('',*,*,#4254,.F.);
#5514=ORIENTED_EDGE('',*,*,#4251,.T.);
#5515=ORIENTED_EDGE('',*,*,#4199,.F.);
#5516=ORIENTED_EDGE('',*,*,#4255,.F.);
#5517=ORIENTED_EDGE('',*,*,#4256,.T.);
#5518=ORIENTED_EDGE('',*,*,#4253,.F.);
#5519=ORIENTED_EDGE('',*,*,#4196,.F.);
#5520=ORIENTED_EDGE('',*,*,#4257,.T.);
#5521=ORIENTED_EDGE('',*,*,#4258,.F.);
#5522=ORIENTED_EDGE('',*,*,#4255,.T.);
#5523=ORIENTED_EDGE('',*,*,#4191,.F.);
#5524=ORIENTED_EDGE('',*,*,#4259,.F.);
#5525=ORIENTED_EDGE('',*,*,#4260,.F.);
#5526=ORIENTED_EDGE('',*,*,#4257,.F.);
#5527=ORIENTED_EDGE('',*,*,#4221,.F.);
#5528=ORIENTED_EDGE('',*,*,#4261,.T.);
#5529=ORIENTED_EDGE('',*,*,#4262,.T.);
#5530=ORIENTED_EDGE('',*,*,#4259,.T.);
#5531=ORIENTED_EDGE('',*,*,#4207,.F.);
#5532=ORIENTED_EDGE('',*,*,#4263,.F.);
#5533=ORIENTED_EDGE('',*,*,#4264,.F.);
#5534=ORIENTED_EDGE('',*,*,#4261,.F.);
#5535=ORIENTED_EDGE('',*,*,#4220,.F.);
#5536=ORIENTED_EDGE('',*,*,#4265,.T.);
#5537=ORIENTED_EDGE('',*,*,#4266,.T.);
#5538=ORIENTED_EDGE('',*,*,#4263,.T.);
#5539=ORIENTED_EDGE('',*,*,#4219,.F.);
#5540=ORIENTED_EDGE('',*,*,#4267,.F.);
#5541=ORIENTED_EDGE('',*,*,#4268,.F.);
#5542=ORIENTED_EDGE('',*,*,#4265,.F.);
#5543=ORIENTED_EDGE('',*,*,#4216,.F.);
#5544=ORIENTED_EDGE('',*,*,#4269,.T.);
#5545=ORIENTED_EDGE('',*,*,#4270,.F.);
#5546=ORIENTED_EDGE('',*,*,#4267,.T.);
#5547=ORIENTED_EDGE('',*,*,#4213,.F.);
#5548=ORIENTED_EDGE('',*,*,#4271,.T.);
#5549=ORIENTED_EDGE('',*,*,#4272,.T.);
#5550=ORIENTED_EDGE('',*,*,#4273,.F.);
#5551=ORIENTED_EDGE('',*,*,#4274,.T.);
#5552=ORIENTED_EDGE('',*,*,#4275,.T.);
#5553=ORIENTED_EDGE('',*,*,#4269,.F.);
#5554=ORIENTED_EDGE('',*,*,#4163,.F.);
#5555=ORIENTED_EDGE('',*,*,#4228,.T.);
#5556=ORIENTED_EDGE('',*,*,#4276,.F.);
#5557=ORIENTED_EDGE('',*,*,#4277,.T.);
#5558=ORIENTED_EDGE('',*,*,#4165,.F.);
#5559=ORIENTED_EDGE('',*,*,#4277,.F.);
#5560=ORIENTED_EDGE('',*,*,#4278,.T.);
#5561=ORIENTED_EDGE('',*,*,#4279,.T.);
#5562=ORIENTED_EDGE('',*,*,#4148,.F.);
#5563=ORIENTED_EDGE('',*,*,#4152,.T.);
#5564=ORIENTED_EDGE('',*,*,#4280,.T.);
#5565=ORIENTED_EDGE('',*,*,#4281,.T.);
#5566=ORIENTED_EDGE('',*,*,#4282,.T.);
#5567=ORIENTED_EDGE('',*,*,#4283,.T.);
#5568=ORIENTED_EDGE('',*,*,#4284,.T.);
#5569=ORIENTED_EDGE('',*,*,#4285,.T.);
#5570=ORIENTED_EDGE('',*,*,#4286,.T.);
#5571=ORIENTED_EDGE('',*,*,#4283,.F.);
#5572=ORIENTED_EDGE('',*,*,#4287,.T.);
#5573=ORIENTED_EDGE('',*,*,#4288,.T.);
#5574=ORIENTED_EDGE('',*,*,#4289,.T.);
#5575=ORIENTED_EDGE('',*,*,#4285,.F.);
#5576=ORIENTED_EDGE('',*,*,#4290,.T.);
#5577=ORIENTED_EDGE('',*,*,#4291,.T.);
#5578=ORIENTED_EDGE('',*,*,#4292,.T.);
#5579=ORIENTED_EDGE('',*,*,#4288,.F.);
#5580=ORIENTED_EDGE('',*,*,#4293,.T.);
#5581=ORIENTED_EDGE('',*,*,#4294,.T.);
#5582=ORIENTED_EDGE('',*,*,#4295,.T.);
#5583=ORIENTED_EDGE('',*,*,#4291,.F.);
#5584=ORIENTED_EDGE('',*,*,#4296,.T.);
#5585=ORIENTED_EDGE('',*,*,#4297,.T.);
#5586=ORIENTED_EDGE('',*,*,#4298,.T.);
#5587=ORIENTED_EDGE('',*,*,#4294,.F.);
#5588=ORIENTED_EDGE('',*,*,#4299,.T.);
#5589=ORIENTED_EDGE('',*,*,#4300,.T.);
#5590=ORIENTED_EDGE('',*,*,#4301,.T.);
#5591=ORIENTED_EDGE('',*,*,#4297,.F.);
#5592=ORIENTED_EDGE('',*,*,#4302,.T.);
#5593=ORIENTED_EDGE('',*,*,#4281,.F.);
#5594=ORIENTED_EDGE('',*,*,#4303,.T.);
#5595=ORIENTED_EDGE('',*,*,#4300,.F.);
#5596=ORIENTED_EDGE('',*,*,#4304,.T.);
#5597=ORIENTED_EDGE('',*,*,#4293,.F.);
#5598=ORIENTED_EDGE('',*,*,#4305,.F.);
#5599=ORIENTED_EDGE('',*,*,#4306,.F.);
#5600=ORIENTED_EDGE('',*,*,#4307,.T.);
#5601=ORIENTED_EDGE('',*,*,#4290,.F.);
#5602=ORIENTED_EDGE('',*,*,#4308,.F.);
#5603=ORIENTED_EDGE('',*,*,#4309,.F.);
#5604=ORIENTED_EDGE('',*,*,#4305,.T.);
#5605=ORIENTED_EDGE('',*,*,#4287,.F.);
#5606=ORIENTED_EDGE('',*,*,#4310,.F.);
#5607=ORIENTED_EDGE('',*,*,#4311,.F.);
#5608=ORIENTED_EDGE('',*,*,#4308,.T.);
#5609=ORIENTED_EDGE('',*,*,#4282,.F.);
#5610=ORIENTED_EDGE('',*,*,#4312,.F.);
#5611=ORIENTED_EDGE('',*,*,#4313,.F.);
#5612=ORIENTED_EDGE('',*,*,#4310,.T.);
#5613=ORIENTED_EDGE('',*,*,#4284,.F.);
#5614=ORIENTED_EDGE('',*,*,#4286,.F.);
#5615=ORIENTED_EDGE('',*,*,#4289,.F.);
#5616=ORIENTED_EDGE('',*,*,#4292,.F.);
#5617=ORIENTED_EDGE('',*,*,#4295,.F.);
#5618=ORIENTED_EDGE('',*,*,#4298,.F.);
#5619=ORIENTED_EDGE('',*,*,#4301,.F.);
#5620=ORIENTED_EDGE('',*,*,#4303,.F.);
#5621=ORIENTED_EDGE('',*,*,#4314,.T.);
#5622=ORIENTED_EDGE('',*,*,#4315,.T.);
#5623=ORIENTED_EDGE('',*,*,#4316,.T.);
#5624=ORIENTED_EDGE('',*,*,#4317,.T.);
#5625=ORIENTED_EDGE('',*,*,#4318,.T.);
#5626=ORIENTED_EDGE('',*,*,#4319,.T.);
#5627=ORIENTED_EDGE('',*,*,#4316,.F.);
#5628=ORIENTED_EDGE('',*,*,#4320,.T.);
#5629=ORIENTED_EDGE('',*,*,#4321,.T.);
#5630=ORIENTED_EDGE('',*,*,#4322,.T.);
#5631=ORIENTED_EDGE('',*,*,#4318,.F.);
#5632=ORIENTED_EDGE('',*,*,#4323,.T.);
#5633=ORIENTED_EDGE('',*,*,#4324,.T.);
#5634=ORIENTED_EDGE('',*,*,#4325,.T.);
#5635=ORIENTED_EDGE('',*,*,#4321,.F.);
#5636=ORIENTED_EDGE('',*,*,#4326,.T.);
#5637=ORIENTED_EDGE('',*,*,#4327,.T.);
#5638=ORIENTED_EDGE('',*,*,#4328,.T.);
#5639=ORIENTED_EDGE('',*,*,#4324,.F.);
#5640=ORIENTED_EDGE('',*,*,#4329,.T.);
#5641=ORIENTED_EDGE('',*,*,#4330,.T.);
#5642=ORIENTED_EDGE('',*,*,#4331,.T.);
#5643=ORIENTED_EDGE('',*,*,#4327,.F.);
#5644=ORIENTED_EDGE('',*,*,#4332,.T.);
#5645=ORIENTED_EDGE('',*,*,#4333,.T.);
#5646=ORIENTED_EDGE('',*,*,#4334,.T.);
#5647=ORIENTED_EDGE('',*,*,#4330,.F.);
#5648=ORIENTED_EDGE('',*,*,#4335,.T.);
#5649=ORIENTED_EDGE('',*,*,#4314,.F.);
#5650=ORIENTED_EDGE('',*,*,#4336,.T.);
#5651=ORIENTED_EDGE('',*,*,#4333,.F.);
#5652=ORIENTED_EDGE('',*,*,#4337,.T.);
#5653=ORIENTED_EDGE('',*,*,#4326,.F.);
#5654=ORIENTED_EDGE('',*,*,#4338,.F.);
#5655=ORIENTED_EDGE('',*,*,#4339,.F.);
#5656=ORIENTED_EDGE('',*,*,#4340,.T.);
#5657=ORIENTED_EDGE('',*,*,#4323,.F.);
#5658=ORIENTED_EDGE('',*,*,#4341,.F.);
#5659=ORIENTED_EDGE('',*,*,#4342,.F.);
#5660=ORIENTED_EDGE('',*,*,#4338,.T.);
#5661=ORIENTED_EDGE('',*,*,#4320,.F.);
#5662=ORIENTED_EDGE('',*,*,#4343,.F.);
#5663=ORIENTED_EDGE('',*,*,#4344,.F.);
#5664=ORIENTED_EDGE('',*,*,#4341,.T.);
#5665=ORIENTED_EDGE('',*,*,#4315,.F.);
#5666=ORIENTED_EDGE('',*,*,#4345,.F.);
#5667=ORIENTED_EDGE('',*,*,#4346,.F.);
#5668=ORIENTED_EDGE('',*,*,#4343,.T.);
#5669=ORIENTED_EDGE('',*,*,#4317,.F.);
#5670=ORIENTED_EDGE('',*,*,#4319,.F.);
#5671=ORIENTED_EDGE('',*,*,#4322,.F.);
#5672=ORIENTED_EDGE('',*,*,#4325,.F.);
#5673=ORIENTED_EDGE('',*,*,#4328,.F.);
#5674=ORIENTED_EDGE('',*,*,#4331,.F.);
#5675=ORIENTED_EDGE('',*,*,#4334,.F.);
#5676=ORIENTED_EDGE('',*,*,#4336,.F.);
#5677=ORIENTED_EDGE('',*,*,#4347,.T.);
#5678=ORIENTED_EDGE('',*,*,#4348,.T.);
#5679=ORIENTED_EDGE('',*,*,#4349,.T.);
#5680=ORIENTED_EDGE('',*,*,#4350,.T.);
#5681=ORIENTED_EDGE('',*,*,#4351,.T.);
#5682=ORIENTED_EDGE('',*,*,#4352,.T.);
#5683=ORIENTED_EDGE('',*,*,#4349,.F.);
#5684=ORIENTED_EDGE('',*,*,#4353,.T.);
#5685=ORIENTED_EDGE('',*,*,#4354,.T.);
#5686=ORIENTED_EDGE('',*,*,#4355,.T.);
#5687=ORIENTED_EDGE('',*,*,#4351,.F.);
#5688=ORIENTED_EDGE('',*,*,#4356,.T.);
#5689=ORIENTED_EDGE('',*,*,#4357,.T.);
#5690=ORIENTED_EDGE('',*,*,#4358,.T.);
#5691=ORIENTED_EDGE('',*,*,#4354,.F.);
#5692=ORIENTED_EDGE('',*,*,#4359,.T.);
#5693=ORIENTED_EDGE('',*,*,#4360,.T.);
#5694=ORIENTED_EDGE('',*,*,#4361,.T.);
#5695=ORIENTED_EDGE('',*,*,#4357,.F.);
#5696=ORIENTED_EDGE('',*,*,#4362,.T.);
#5697=ORIENTED_EDGE('',*,*,#4363,.T.);
#5698=ORIENTED_EDGE('',*,*,#4364,.T.);
#5699=ORIENTED_EDGE('',*,*,#4360,.F.);
#5700=ORIENTED_EDGE('',*,*,#4365,.T.);
#5701=ORIENTED_EDGE('',*,*,#4366,.T.);
#5702=ORIENTED_EDGE('',*,*,#4367,.T.);
#5703=ORIENTED_EDGE('',*,*,#4363,.F.);
#5704=ORIENTED_EDGE('',*,*,#4368,.T.);
#5705=ORIENTED_EDGE('',*,*,#4347,.F.);
#5706=ORIENTED_EDGE('',*,*,#4369,.T.);
#5707=ORIENTED_EDGE('',*,*,#4366,.F.);
#5708=ORIENTED_EDGE('',*,*,#4370,.T.);
#5709=ORIENTED_EDGE('',*,*,#4359,.F.);
#5710=ORIENTED_EDGE('',*,*,#4371,.F.);
#5711=ORIENTED_EDGE('',*,*,#4372,.F.);
#5712=ORIENTED_EDGE('',*,*,#4373,.T.);
#5713=ORIENTED_EDGE('',*,*,#4356,.F.);
#5714=ORIENTED_EDGE('',*,*,#4374,.F.);
#5715=ORIENTED_EDGE('',*,*,#4375,.F.);
#5716=ORIENTED_EDGE('',*,*,#4371,.T.);
#5717=ORIENTED_EDGE('',*,*,#4353,.F.);
#5718=ORIENTED_EDGE('',*,*,#4376,.F.);
#5719=ORIENTED_EDGE('',*,*,#4377,.F.);
#5720=ORIENTED_EDGE('',*,*,#4374,.T.);
#5721=ORIENTED_EDGE('',*,*,#4348,.F.);
#5722=ORIENTED_EDGE('',*,*,#4378,.F.);
#5723=ORIENTED_EDGE('',*,*,#4379,.F.);
#5724=ORIENTED_EDGE('',*,*,#4376,.T.);
#5725=ORIENTED_EDGE('',*,*,#4350,.F.);
#5726=ORIENTED_EDGE('',*,*,#4352,.F.);
#5727=ORIENTED_EDGE('',*,*,#4355,.F.);
#5728=ORIENTED_EDGE('',*,*,#4358,.F.);
#5729=ORIENTED_EDGE('',*,*,#4361,.F.);
#5730=ORIENTED_EDGE('',*,*,#4364,.F.);
#5731=ORIENTED_EDGE('',*,*,#4367,.F.);
#5732=ORIENTED_EDGE('',*,*,#4369,.F.);
#5733=ORIENTED_EDGE('',*,*,#4380,.T.);
#5734=ORIENTED_EDGE('',*,*,#4381,.T.);
#5735=ORIENTED_EDGE('',*,*,#4382,.T.);
#5736=ORIENTED_EDGE('',*,*,#4381,.F.);
#5737=ORIENTED_EDGE('',*,*,#4383,.F.);
#5738=ORIENTED_EDGE('',*,*,#4384,.T.);
#5739=ORIENTED_EDGE('',*,*,#4382,.F.);
#5740=ORIENTED_EDGE('',*,*,#4384,.F.);
#5741=ORIENTED_EDGE('',*,*,#4385,.T.);
#5742=ORIENTED_EDGE('',*,*,#4386,.T.);
#5743=ORIENTED_EDGE('',*,*,#4387,.T.);
#5744=ORIENTED_EDGE('',*,*,#4386,.F.);
#5745=ORIENTED_EDGE('',*,*,#4388,.F.);
#5746=ORIENTED_EDGE('',*,*,#4389,.T.);
#5747=ORIENTED_EDGE('',*,*,#4387,.F.);
#5748=ORIENTED_EDGE('',*,*,#4389,.F.);
#5749=ORIENTED_EDGE('',*,*,#4390,.T.);
#5750=ORIENTED_EDGE('',*,*,#4391,.T.);
#5751=ORIENTED_EDGE('',*,*,#4392,.T.);
#5752=ORIENTED_EDGE('',*,*,#4391,.F.);
#5753=ORIENTED_EDGE('',*,*,#4393,.F.);
#5754=ORIENTED_EDGE('',*,*,#4394,.T.);
#5755=ORIENTED_EDGE('',*,*,#4392,.F.);
#5756=ORIENTED_EDGE('',*,*,#4394,.F.);
#5757=ORIENTED_EDGE('',*,*,#4370,.F.);
#5758=ORIENTED_EDGE('',*,*,#4395,.F.);
#5759=ORIENTED_EDGE('',*,*,#4396,.F.);
#5760=ORIENTED_EDGE('',*,*,#4378,.T.);
#5761=ORIENTED_EDGE('',*,*,#4368,.F.);
#5762=ORIENTED_EDGE('',*,*,#4397,.F.);
#5763=ORIENTED_EDGE('',*,*,#4398,.F.);
#5764=ORIENTED_EDGE('',*,*,#4395,.T.);
#5765=ORIENTED_EDGE('',*,*,#4365,.F.);
#5766=ORIENTED_EDGE('',*,*,#4399,.F.);
#5767=ORIENTED_EDGE('',*,*,#4400,.F.);
#5768=ORIENTED_EDGE('',*,*,#4397,.T.);
#5769=ORIENTED_EDGE('',*,*,#4362,.F.);
#5770=ORIENTED_EDGE('',*,*,#4373,.F.);
#5771=ORIENTED_EDGE('',*,*,#4401,.F.);
#5772=ORIENTED_EDGE('',*,*,#4399,.T.);
#5773=ORIENTED_EDGE('',*,*,#4332,.F.);
#5774=ORIENTED_EDGE('',*,*,#4402,.F.);
#5775=ORIENTED_EDGE('',*,*,#4403,.F.);
#5776=ORIENTED_EDGE('',*,*,#4404,.T.);
#5777=ORIENTED_EDGE('',*,*,#4329,.F.);
#5778=ORIENTED_EDGE('',*,*,#4340,.F.);
#5779=ORIENTED_EDGE('',*,*,#4405,.F.);
#5780=ORIENTED_EDGE('',*,*,#4402,.T.);
#5781=ORIENTED_EDGE('',*,*,#4337,.F.);
#5782=ORIENTED_EDGE('',*,*,#4406,.F.);
#5783=ORIENTED_EDGE('',*,*,#4407,.F.);
#5784=ORIENTED_EDGE('',*,*,#4345,.T.);
#5785=ORIENTED_EDGE('',*,*,#4335,.F.);
#5786=ORIENTED_EDGE('',*,*,#4404,.F.);
#5787=ORIENTED_EDGE('',*,*,#4408,.F.);
#5788=ORIENTED_EDGE('',*,*,#4406,.T.);
#5789=ORIENTED_EDGE('',*,*,#4302,.F.);
#5790=ORIENTED_EDGE('',*,*,#4409,.F.);
#5791=ORIENTED_EDGE('',*,*,#4410,.F.);
#5792=ORIENTED_EDGE('',*,*,#4411,.T.);
#5793=ORIENTED_EDGE('',*,*,#4299,.F.);
#5794=ORIENTED_EDGE('',*,*,#4412,.F.);
#5795=ORIENTED_EDGE('',*,*,#4413,.F.);
#5796=ORIENTED_EDGE('',*,*,#4409,.T.);
#5797=ORIENTED_EDGE('',*,*,#4296,.F.);
#5798=ORIENTED_EDGE('',*,*,#4307,.F.);
#5799=ORIENTED_EDGE('',*,*,#4414,.F.);
#5800=ORIENTED_EDGE('',*,*,#4412,.T.);
#5801=ORIENTED_EDGE('',*,*,#4304,.F.);
#5802=ORIENTED_EDGE('',*,*,#4411,.F.);
#5803=ORIENTED_EDGE('',*,*,#4415,.F.);
#5804=ORIENTED_EDGE('',*,*,#4312,.T.);
#5805=ORIENTED_EDGE('',*,*,#4149,.F.);
#5806=ORIENTED_EDGE('',*,*,#4279,.F.);
#5807=ORIENTED_EDGE('',*,*,#4416,.F.);
#5808=ORIENTED_EDGE('',*,*,#4417,.T.);
#5809=ORIENTED_EDGE('',*,*,#4153,.F.);
#5810=ORIENTED_EDGE('',*,*,#4280,.F.);
#5811=ORIENTED_EDGE('',*,*,#4151,.F.);
#5812=ORIENTED_EDGE('',*,*,#4418,.T.);
#5813=ORIENTED_EDGE('',*,*,#4419,.F.);
#5814=ORIENTED_EDGE('',*,*,#4420,.F.);
#5815=ORIENTED_EDGE('',*,*,#4421,.F.);
#5816=ORIENTED_EDGE('',*,*,#4422,.F.);
#5817=ORIENTED_EDGE('',*,*,#4423,.F.);
#5818=ORIENTED_EDGE('',*,*,#4420,.T.);
#5819=ORIENTED_EDGE('',*,*,#4424,.F.);
#5820=ORIENTED_EDGE('',*,*,#4425,.F.);
#5821=ORIENTED_EDGE('',*,*,#4426,.F.);
#5822=ORIENTED_EDGE('',*,*,#4427,.F.);
#5823=ORIENTED_EDGE('',*,*,#4421,.T.);
#5824=ORIENTED_EDGE('',*,*,#4427,.T.);
#5825=ORIENTED_EDGE('',*,*,#4428,.T.);
#5826=ORIENTED_EDGE('',*,*,#4429,.F.);
#5827=ORIENTED_EDGE('',*,*,#4430,.T.);
#5828=ORIENTED_EDGE('',*,*,#4426,.T.);
#5829=ORIENTED_EDGE('',*,*,#4431,.T.);
#5830=ORIENTED_EDGE('',*,*,#4140,.F.);
#5831=ORIENTED_EDGE('',*,*,#4145,.T.);
#5832=ORIENTED_EDGE('',*,*,#4432,.F.);
#5833=ORIENTED_EDGE('',*,*,#4428,.F.);
#5834=ORIENTED_EDGE('',*,*,#4433,.F.);
#5835=ORIENTED_EDGE('',*,*,#4273,.T.);
#5836=ORIENTED_EDGE('',*,*,#4434,.F.);
#5837=ORIENTED_EDGE('',*,*,#4435,.F.);
#5838=ORIENTED_EDGE('',*,*,#4433,.T.);
#5839=ORIENTED_EDGE('',*,*,#4436,.T.);
#5840=ORIENTED_EDGE('',*,*,#4437,.F.);
#5841=ORIENTED_EDGE('',*,*,#4274,.F.);
#5842=ORIENTED_EDGE('',*,*,#4438,.F.);
#5843=ORIENTED_EDGE('',*,*,#4439,.F.);
#5844=ORIENTED_EDGE('',*,*,#4440,.F.);
#5845=ORIENTED_EDGE('',*,*,#4441,.F.);
#5846=ORIENTED_EDGE('',*,*,#4441,.T.);
#5847=ORIENTED_EDGE('',*,*,#4442,.T.);
#5848=ORIENTED_EDGE('',*,*,#4443,.F.);
#5849=ORIENTED_EDGE('',*,*,#4444,.F.);
#5850=ORIENTED_EDGE('',*,*,#4438,.T.);
#5851=ORIENTED_EDGE('',*,*,#4444,.T.);
#5852=ORIENTED_EDGE('',*,*,#4445,.T.);
#5853=ORIENTED_EDGE('',*,*,#4446,.T.);
#5854=ORIENTED_EDGE('',*,*,#4447,.T.);
#5855=ORIENTED_EDGE('',*,*,#4429,.T.);
#5856=ORIENTED_EDGE('',*,*,#4432,.T.);
#5857=ORIENTED_EDGE('',*,*,#4144,.F.);
#5858=ORIENTED_EDGE('',*,*,#4448,.F.);
#5859=ORIENTED_EDGE('',*,*,#4154,.F.);
#5860=ORIENTED_EDGE('',*,*,#4418,.F.);
#5861=ORIENTED_EDGE('',*,*,#4150,.F.);
#5862=ORIENTED_EDGE('',*,*,#4146,.F.);
#5863=ORIENTED_EDGE('',*,*,#4417,.F.);
#5864=ORIENTED_EDGE('',*,*,#4449,.T.);
#5865=ORIENTED_EDGE('',*,*,#4450,.T.);
#5866=ORIENTED_EDGE('',*,*,#4451,.F.);
#5867=ORIENTED_EDGE('',*,*,#4452,.F.);
#5868=ORIENTED_EDGE('',*,*,#4453,.F.);
#5869=ORIENTED_EDGE('',*,*,#4446,.F.);
#5870=ORIENTED_EDGE('',*,*,#4454,.F.);
#5871=ORIENTED_EDGE('',*,*,#4455,.F.);
#5872=ORIENTED_EDGE('',*,*,#4456,.F.);
#5873=ORIENTED_EDGE('',*,*,#4457,.F.);
#5874=ORIENTED_EDGE('',*,*,#4458,.F.);
#5875=ORIENTED_EDGE('',*,*,#4459,.F.);
#5876=ORIENTED_EDGE('',*,*,#4456,.T.);
#5877=ORIENTED_EDGE('',*,*,#4460,.F.);
#5878=ORIENTED_EDGE('',*,*,#4461,.F.);
#5879=ORIENTED_EDGE('',*,*,#4452,.T.);
#5880=ORIENTED_EDGE('',*,*,#4462,.F.);
#5881=ORIENTED_EDGE('',*,*,#4458,.T.);
#5882=ORIENTED_EDGE('',*,*,#4463,.F.);
#5883=ORIENTED_EDGE('',*,*,#4464,.F.);
#5884=ORIENTED_EDGE('',*,*,#4465,.F.);
#5885=ORIENTED_EDGE('',*,*,#4466,.F.);
#5886=ORIENTED_EDGE('',*,*,#4467,.F.);
#5887=ORIENTED_EDGE('',*,*,#4468,.F.);
#5888=ORIENTED_EDGE('',*,*,#4469,.F.);
#5889=ORIENTED_EDGE('',*,*,#4470,.F.);
#5890=ORIENTED_EDGE('',*,*,#4471,.F.);
#5891=ORIENTED_EDGE('',*,*,#4472,.F.);
#5892=ORIENTED_EDGE('',*,*,#4469,.T.);
#5893=ORIENTED_EDGE('',*,*,#4473,.F.);
#5894=ORIENTED_EDGE('',*,*,#4474,.F.);
#5895=ORIENTED_EDGE('',*,*,#4475,.F.);
#5896=ORIENTED_EDGE('',*,*,#4471,.T.);
#5897=ORIENTED_EDGE('',*,*,#4476,.F.);
#5898=ORIENTED_EDGE('',*,*,#4477,.F.);
#5899=ORIENTED_EDGE('',*,*,#4478,.F.);
#5900=ORIENTED_EDGE('',*,*,#4474,.T.);
#5901=ORIENTED_EDGE('',*,*,#4479,.F.);
#5902=ORIENTED_EDGE('',*,*,#4480,.F.);
#5903=ORIENTED_EDGE('',*,*,#4481,.F.);
#5904=ORIENTED_EDGE('',*,*,#4477,.T.);
#5905=ORIENTED_EDGE('',*,*,#4482,.F.);
#5906=ORIENTED_EDGE('',*,*,#4483,.F.);
#5907=ORIENTED_EDGE('',*,*,#4484,.F.);
#5908=ORIENTED_EDGE('',*,*,#4485,.F.);
#5909=ORIENTED_EDGE('',*,*,#4486,.F.);
#5910=ORIENTED_EDGE('',*,*,#4487,.F.);
#5911=ORIENTED_EDGE('',*,*,#4488,.F.);
#5912=ORIENTED_EDGE('',*,*,#4489,.F.);
#5913=ORIENTED_EDGE('',*,*,#4490,.F.);
#5914=ORIENTED_EDGE('',*,*,#4491,.F.);
#5915=ORIENTED_EDGE('',*,*,#4492,.F.);
#5916=ORIENTED_EDGE('',*,*,#4489,.T.);
#5917=ORIENTED_EDGE('',*,*,#4493,.F.);
#5918=ORIENTED_EDGE('',*,*,#4494,.F.);
#5919=ORIENTED_EDGE('',*,*,#4495,.F.);
#5920=ORIENTED_EDGE('',*,*,#4491,.T.);
#5921=ORIENTED_EDGE('',*,*,#4496,.F.);
#5922=ORIENTED_EDGE('',*,*,#4497,.F.);
#5923=ORIENTED_EDGE('',*,*,#4498,.F.);
#5924=ORIENTED_EDGE('',*,*,#4494,.T.);
#5925=ORIENTED_EDGE('',*,*,#4499,.F.);
#5926=ORIENTED_EDGE('',*,*,#4500,.F.);
#5927=ORIENTED_EDGE('',*,*,#4501,.F.);
#5928=ORIENTED_EDGE('',*,*,#4497,.T.);
#5929=ORIENTED_EDGE('',*,*,#4502,.F.);
#5930=ORIENTED_EDGE('',*,*,#4503,.F.);
#5931=ORIENTED_EDGE('',*,*,#4504,.F.);
#5932=ORIENTED_EDGE('',*,*,#4505,.F.);
#5933=ORIENTED_EDGE('',*,*,#4506,.F.);
#5934=ORIENTED_EDGE('',*,*,#4507,.F.);
#5935=ORIENTED_EDGE('',*,*,#4508,.F.);
#5936=ORIENTED_EDGE('',*,*,#4509,.F.);
#5937=ORIENTED_EDGE('',*,*,#4510,.F.);
#5938=ORIENTED_EDGE('',*,*,#4511,.F.);
#5939=ORIENTED_EDGE('',*,*,#4512,.F.);
#5940=ORIENTED_EDGE('',*,*,#4507,.T.);
#5941=ORIENTED_EDGE('',*,*,#4513,.F.);
#5942=ORIENTED_EDGE('',*,*,#4514,.F.);
#5943=ORIENTED_EDGE('',*,*,#4515,.F.);
#5944=ORIENTED_EDGE('',*,*,#4511,.T.);
#5945=ORIENTED_EDGE('',*,*,#4516,.F.);
#5946=ORIENTED_EDGE('',*,*,#4514,.T.);
#5947=ORIENTED_EDGE('',*,*,#4503,.T.);
#5948=ORIENTED_EDGE('',*,*,#4517,.F.);
#5949=ORIENTED_EDGE('',*,*,#4505,.T.);
#5950=ORIENTED_EDGE('',*,*,#4487,.T.);
#5951=ORIENTED_EDGE('',*,*,#4518,.F.);
#5952=ORIENTED_EDGE('',*,*,#4500,.T.);
#5953=ORIENTED_EDGE('',*,*,#4483,.T.);
#5954=ORIENTED_EDGE('',*,*,#4519,.F.);
#5955=ORIENTED_EDGE('',*,*,#4485,.T.);
#5956=ORIENTED_EDGE('',*,*,#4467,.T.);
#5957=ORIENTED_EDGE('',*,*,#4520,.F.);
#5958=ORIENTED_EDGE('',*,*,#4480,.T.);
#5959=ORIENTED_EDGE('',*,*,#4463,.T.);
#5960=ORIENTED_EDGE('',*,*,#4521,.F.);
#5961=ORIENTED_EDGE('',*,*,#4465,.T.);
#5962=ORIENTED_EDGE('',*,*,#4454,.T.);
#5963=ORIENTED_EDGE('',*,*,#4522,.F.);
#5964=ORIENTED_EDGE('',*,*,#4457,.T.);
#5965=ORIENTED_EDGE('',*,*,#4523,.T.);
#5966=ORIENTED_EDGE('',*,*,#4524,.T.);
#5967=ORIENTED_EDGE('',*,*,#4525,.T.);
#5968=ORIENTED_EDGE('',*,*,#4522,.T.);
#5969=ORIENTED_EDGE('',*,*,#4525,.F.);
#5970=ORIENTED_EDGE('',*,*,#4526,.F.);
#5971=ORIENTED_EDGE('',*,*,#4527,.F.);
#5972=ORIENTED_EDGE('',*,*,#4466,.T.);
#5973=ORIENTED_EDGE('',*,*,#4527,.T.);
#5974=ORIENTED_EDGE('',*,*,#4528,.T.);
#5975=ORIENTED_EDGE('',*,*,#4529,.T.);
#5976=ORIENTED_EDGE('',*,*,#4521,.T.);
#5977=ORIENTED_EDGE('',*,*,#4529,.F.);
#5978=ORIENTED_EDGE('',*,*,#4530,.F.);
#5979=ORIENTED_EDGE('',*,*,#4531,.F.);
#5980=ORIENTED_EDGE('',*,*,#4481,.T.);
#5981=ORIENTED_EDGE('',*,*,#4531,.T.);
#5982=ORIENTED_EDGE('',*,*,#4532,.T.);
#5983=ORIENTED_EDGE('',*,*,#4533,.T.);
#5984=ORIENTED_EDGE('',*,*,#4478,.T.);
#5985=ORIENTED_EDGE('',*,*,#4533,.F.);
#5986=ORIENTED_EDGE('',*,*,#4534,.T.);
#5987=ORIENTED_EDGE('',*,*,#4535,.F.);
#5988=ORIENTED_EDGE('',*,*,#4475,.T.);
#5989=ORIENTED_EDGE('',*,*,#4535,.T.);
#5990=ORIENTED_EDGE('',*,*,#4536,.F.);
#5991=ORIENTED_EDGE('',*,*,#4537,.T.);
#5992=ORIENTED_EDGE('',*,*,#4472,.T.);
#5993=ORIENTED_EDGE('',*,*,#4537,.F.);
#5994=ORIENTED_EDGE('',*,*,#4538,.T.);
#5995=ORIENTED_EDGE('',*,*,#4539,.F.);
#5996=ORIENTED_EDGE('',*,*,#4470,.T.);
#5997=ORIENTED_EDGE('',*,*,#4539,.T.);
#5998=ORIENTED_EDGE('',*,*,#4540,.T.);
#5999=ORIENTED_EDGE('',*,*,#4541,.T.);
#6000=ORIENTED_EDGE('',*,*,#4520,.T.);
#6001=ORIENTED_EDGE('',*,*,#4541,.F.);
#6002=ORIENTED_EDGE('',*,*,#4542,.F.);
#6003=ORIENTED_EDGE('',*,*,#4543,.F.);
#6004=ORIENTED_EDGE('',*,*,#4486,.T.);
#6005=ORIENTED_EDGE('',*,*,#4543,.T.);
#6006=ORIENTED_EDGE('',*,*,#4544,.T.);
#6007=ORIENTED_EDGE('',*,*,#4545,.T.);
#6008=ORIENTED_EDGE('',*,*,#4519,.T.);
#6009=ORIENTED_EDGE('',*,*,#4545,.F.);
#6010=ORIENTED_EDGE('',*,*,#4546,.F.);
#6011=ORIENTED_EDGE('',*,*,#4547,.F.);
#6012=ORIENTED_EDGE('',*,*,#4501,.T.);
#6013=ORIENTED_EDGE('',*,*,#4547,.T.);
#6014=ORIENTED_EDGE('',*,*,#4548,.T.);
#6015=ORIENTED_EDGE('',*,*,#4549,.T.);
#6016=ORIENTED_EDGE('',*,*,#4498,.T.);
#6017=ORIENTED_EDGE('',*,*,#4549,.F.);
#6018=ORIENTED_EDGE('',*,*,#4550,.T.);
#6019=ORIENTED_EDGE('',*,*,#4551,.F.);
#6020=ORIENTED_EDGE('',*,*,#4495,.T.);
#6021=ORIENTED_EDGE('',*,*,#4551,.T.);
#6022=ORIENTED_EDGE('',*,*,#4552,.F.);
#6023=ORIENTED_EDGE('',*,*,#4553,.T.);
#6024=ORIENTED_EDGE('',*,*,#4492,.T.);
#6025=ORIENTED_EDGE('',*,*,#4553,.F.);
#6026=ORIENTED_EDGE('',*,*,#4554,.T.);
#6027=ORIENTED_EDGE('',*,*,#4555,.F.);
#6028=ORIENTED_EDGE('',*,*,#4490,.T.);
#6029=ORIENTED_EDGE('',*,*,#4555,.T.);
#6030=ORIENTED_EDGE('',*,*,#4556,.T.);
#6031=ORIENTED_EDGE('',*,*,#4557,.T.);
#6032=ORIENTED_EDGE('',*,*,#4518,.T.);
#6033=ORIENTED_EDGE('',*,*,#4557,.F.);
#6034=ORIENTED_EDGE('',*,*,#4558,.F.);
#6035=ORIENTED_EDGE('',*,*,#4559,.F.);
#6036=ORIENTED_EDGE('',*,*,#4506,.T.);
#6037=ORIENTED_EDGE('',*,*,#4559,.T.);
#6038=ORIENTED_EDGE('',*,*,#4560,.T.);
#6039=ORIENTED_EDGE('',*,*,#4561,.T.);
#6040=ORIENTED_EDGE('',*,*,#4517,.T.);
#6041=ORIENTED_EDGE('',*,*,#4561,.F.);
#6042=ORIENTED_EDGE('',*,*,#4562,.F.);
#6043=ORIENTED_EDGE('',*,*,#4563,.F.);
#6044=ORIENTED_EDGE('',*,*,#4515,.T.);
#6045=ORIENTED_EDGE('',*,*,#4563,.T.);
#6046=ORIENTED_EDGE('',*,*,#4564,.T.);
#6047=ORIENTED_EDGE('',*,*,#4565,.T.);
#6048=ORIENTED_EDGE('',*,*,#4512,.T.);
#6049=ORIENTED_EDGE('',*,*,#4565,.F.);
#6050=ORIENTED_EDGE('',*,*,#4566,.T.);
#6051=ORIENTED_EDGE('',*,*,#4567,.F.);
#6052=ORIENTED_EDGE('',*,*,#4508,.T.);
#6053=ORIENTED_EDGE('',*,*,#4567,.T.);
#6054=ORIENTED_EDGE('',*,*,#4568,.F.);
#6055=ORIENTED_EDGE('',*,*,#4436,.F.);
#6056=ORIENTED_EDGE('',*,*,#4435,.T.);
#6057=ORIENTED_EDGE('',*,*,#4569,.F.);
#6058=ORIENTED_EDGE('',*,*,#4570,.F.);
#6059=ORIENTED_EDGE('',*,*,#4459,.T.);
#6060=ORIENTED_EDGE('',*,*,#4571,.F.);
#6061=ORIENTED_EDGE('',*,*,#4572,.T.);
#6062=ORIENTED_EDGE('',*,*,#4523,.F.);
#6063=ORIENTED_EDGE('',*,*,#4462,.T.);
#6064=ORIENTED_EDGE('',*,*,#4573,.F.);
#6065=ORIENTED_EDGE('',*,*,#4442,.F.);
#6066=ORIENTED_EDGE('',*,*,#4440,.T.);
#6067=ORIENTED_EDGE('',*,*,#4574,.F.);
#6068=ORIENTED_EDGE('',*,*,#4575,.F.);
#6069=ORIENTED_EDGE('',*,*,#4571,.T.);
#6070=ORIENTED_EDGE('',*,*,#4449,.F.);
#6071=ORIENTED_EDGE('',*,*,#4416,.T.);
#6072=ORIENTED_EDGE('',*,*,#4278,.F.);
#6073=ORIENTED_EDGE('',*,*,#4276,.T.);
#6074=ORIENTED_EDGE('',*,*,#4227,.T.);
#6075=ORIENTED_EDGE('',*,*,#4230,.F.);
#6076=ORIENTED_EDGE('',*,*,#4232,.T.);
#6077=ORIENTED_EDGE('',*,*,#4234,.F.);
#6078=ORIENTED_EDGE('',*,*,#4236,.T.);
#6079=ORIENTED_EDGE('',*,*,#4238,.T.);
#6080=ORIENTED_EDGE('',*,*,#4240,.F.);
#6081=ORIENTED_EDGE('',*,*,#4242,.T.);
#6082=ORIENTED_EDGE('',*,*,#4244,.T.);
#6083=ORIENTED_EDGE('',*,*,#4246,.F.);
#6084=ORIENTED_EDGE('',*,*,#4248,.T.);
#6085=ORIENTED_EDGE('',*,*,#4250,.F.);
#6086=ORIENTED_EDGE('',*,*,#4252,.T.);
#6087=ORIENTED_EDGE('',*,*,#4254,.T.);
#6088=ORIENTED_EDGE('',*,*,#4256,.F.);
#6089=ORIENTED_EDGE('',*,*,#4258,.T.);
#6090=ORIENTED_EDGE('',*,*,#4260,.T.);
#6091=ORIENTED_EDGE('',*,*,#4262,.F.);
#6092=ORIENTED_EDGE('',*,*,#4264,.T.);
#6093=ORIENTED_EDGE('',*,*,#4266,.F.);
#6094=ORIENTED_EDGE('',*,*,#4268,.T.);
#6095=ORIENTED_EDGE('',*,*,#4270,.T.);
#6096=ORIENTED_EDGE('',*,*,#4275,.F.);
#6097=ORIENTED_EDGE('',*,*,#4437,.T.);
#6098=ORIENTED_EDGE('',*,*,#4568,.T.);
#6099=ORIENTED_EDGE('',*,*,#4566,.F.);
#6100=ORIENTED_EDGE('',*,*,#4564,.F.);
#6101=ORIENTED_EDGE('',*,*,#4562,.T.);
#6102=ORIENTED_EDGE('',*,*,#4560,.F.);
#6103=ORIENTED_EDGE('',*,*,#4558,.T.);
#6104=ORIENTED_EDGE('',*,*,#4556,.F.);
#6105=ORIENTED_EDGE('',*,*,#4554,.F.);
#6106=ORIENTED_EDGE('',*,*,#4552,.T.);
#6107=ORIENTED_EDGE('',*,*,#4550,.F.);
#6108=ORIENTED_EDGE('',*,*,#4548,.F.);
#6109=ORIENTED_EDGE('',*,*,#4546,.T.);
#6110=ORIENTED_EDGE('',*,*,#4544,.F.);
#6111=ORIENTED_EDGE('',*,*,#4542,.T.);
#6112=ORIENTED_EDGE('',*,*,#4540,.F.);
#6113=ORIENTED_EDGE('',*,*,#4538,.F.);
#6114=ORIENTED_EDGE('',*,*,#4536,.T.);
#6115=ORIENTED_EDGE('',*,*,#4534,.F.);
#6116=ORIENTED_EDGE('',*,*,#4532,.F.);
#6117=ORIENTED_EDGE('',*,*,#4530,.T.);
#6118=ORIENTED_EDGE('',*,*,#4528,.F.);
#6119=ORIENTED_EDGE('',*,*,#4526,.T.);
#6120=ORIENTED_EDGE('',*,*,#4524,.F.);
#6121=ORIENTED_EDGE('',*,*,#4572,.F.);
#6122=ORIENTED_EDGE('',*,*,#4575,.T.);
#6123=ORIENTED_EDGE('',*,*,#4576,.F.);
#6124=ORIENTED_EDGE('',*,*,#4383,.T.);
#6125=ORIENTED_EDGE('',*,*,#4393,.T.);
#6126=ORIENTED_EDGE('',*,*,#4577,.F.);
#6127=ORIENTED_EDGE('',*,*,#4578,.F.);
#6128=ORIENTED_EDGE('',*,*,#4579,.F.);
#6129=ORIENTED_EDGE('',*,*,#4580,.F.);
#6130=ORIENTED_EDGE('',*,*,#4581,.F.);
#6131=ORIENTED_EDGE('',*,*,#4582,.F.);
#6132=ORIENTED_EDGE('',*,*,#4583,.F.);
#6133=ORIENTED_EDGE('',*,*,#4584,.F.);
#6134=ORIENTED_EDGE('',*,*,#4585,.F.);
#6135=ORIENTED_EDGE('',*,*,#4582,.T.);
#6136=ORIENTED_EDGE('',*,*,#4586,.F.);
#6137=ORIENTED_EDGE('',*,*,#4587,.F.);
#6138=ORIENTED_EDGE('',*,*,#4588,.F.);
#6139=ORIENTED_EDGE('',*,*,#4584,.T.);
#6140=ORIENTED_EDGE('',*,*,#4589,.F.);
#6141=ORIENTED_EDGE('',*,*,#4590,.F.);
#6142=ORIENTED_EDGE('',*,*,#4591,.F.);
#6143=ORIENTED_EDGE('',*,*,#4587,.T.);
#6144=ORIENTED_EDGE('',*,*,#4592,.F.);
#6145=ORIENTED_EDGE('',*,*,#4593,.F.);
#6146=ORIENTED_EDGE('',*,*,#4594,.F.);
#6147=ORIENTED_EDGE('',*,*,#4590,.T.);
#6148=ORIENTED_EDGE('',*,*,#4595,.F.);
#6149=ORIENTED_EDGE('',*,*,#4596,.F.);
#6150=ORIENTED_EDGE('',*,*,#4597,.F.);
#6151=ORIENTED_EDGE('',*,*,#4593,.T.);
#6152=ORIENTED_EDGE('',*,*,#4598,.F.);
#6153=ORIENTED_EDGE('',*,*,#4599,.F.);
#6154=ORIENTED_EDGE('',*,*,#4600,.F.);
#6155=ORIENTED_EDGE('',*,*,#4596,.T.);
#6156=ORIENTED_EDGE('',*,*,#4601,.F.);
#6157=ORIENTED_EDGE('',*,*,#4580,.T.);
#6158=ORIENTED_EDGE('',*,*,#4602,.F.);
#6159=ORIENTED_EDGE('',*,*,#4599,.T.);
#6160=ORIENTED_EDGE('',*,*,#4603,.F.);
#6161=ORIENTED_EDGE('',*,*,#4591,.T.);
#6162=ORIENTED_EDGE('',*,*,#4604,.F.);
#6163=ORIENTED_EDGE('',*,*,#4605,.T.);
#6164=ORIENTED_EDGE('',*,*,#4606,.T.);
#6165=ORIENTED_EDGE('',*,*,#4588,.T.);
#6166=ORIENTED_EDGE('',*,*,#4606,.F.);
#6167=ORIENTED_EDGE('',*,*,#4607,.T.);
#6168=ORIENTED_EDGE('',*,*,#4608,.T.);
#6169=ORIENTED_EDGE('',*,*,#4585,.T.);
#6170=ORIENTED_EDGE('',*,*,#4608,.F.);
#6171=ORIENTED_EDGE('',*,*,#4609,.T.);
#6172=ORIENTED_EDGE('',*,*,#4610,.T.);
#6173=ORIENTED_EDGE('',*,*,#4583,.T.);
#6174=ORIENTED_EDGE('',*,*,#4610,.F.);
#6175=ORIENTED_EDGE('',*,*,#4611,.T.);
#6176=ORIENTED_EDGE('',*,*,#4612,.T.);
#6177=ORIENTED_EDGE('',*,*,#4581,.T.);
#6178=ORIENTED_EDGE('',*,*,#4603,.T.);
#6179=ORIENTED_EDGE('',*,*,#4601,.T.);
#6180=ORIENTED_EDGE('',*,*,#4598,.T.);
#6181=ORIENTED_EDGE('',*,*,#4595,.T.);
#6182=ORIENTED_EDGE('',*,*,#4592,.T.);
#6183=ORIENTED_EDGE('',*,*,#4589,.T.);
#6184=ORIENTED_EDGE('',*,*,#4586,.T.);
#6185=ORIENTED_EDGE('',*,*,#4613,.F.);
#6186=ORIENTED_EDGE('',*,*,#4614,.F.);
#6187=ORIENTED_EDGE('',*,*,#4615,.F.);
#6188=ORIENTED_EDGE('',*,*,#4616,.F.);
#6189=ORIENTED_EDGE('',*,*,#4617,.F.);
#6190=ORIENTED_EDGE('',*,*,#4618,.F.);
#6191=ORIENTED_EDGE('',*,*,#4615,.T.);
#6192=ORIENTED_EDGE('',*,*,#4619,.F.);
#6193=ORIENTED_EDGE('',*,*,#4620,.F.);
#6194=ORIENTED_EDGE('',*,*,#4621,.F.);
#6195=ORIENTED_EDGE('',*,*,#4617,.T.);
#6196=ORIENTED_EDGE('',*,*,#4622,.F.);
#6197=ORIENTED_EDGE('',*,*,#4623,.F.);
#6198=ORIENTED_EDGE('',*,*,#4624,.F.);
#6199=ORIENTED_EDGE('',*,*,#4620,.T.);
#6200=ORIENTED_EDGE('',*,*,#4625,.F.);
#6201=ORIENTED_EDGE('',*,*,#4626,.F.);
#6202=ORIENTED_EDGE('',*,*,#4627,.F.);
#6203=ORIENTED_EDGE('',*,*,#4623,.T.);
#6204=ORIENTED_EDGE('',*,*,#4628,.F.);
#6205=ORIENTED_EDGE('',*,*,#4629,.F.);
#6206=ORIENTED_EDGE('',*,*,#4630,.F.);
#6207=ORIENTED_EDGE('',*,*,#4626,.T.);
#6208=ORIENTED_EDGE('',*,*,#4631,.F.);
#6209=ORIENTED_EDGE('',*,*,#4632,.F.);
#6210=ORIENTED_EDGE('',*,*,#4633,.F.);
#6211=ORIENTED_EDGE('',*,*,#4629,.T.);
#6212=ORIENTED_EDGE('',*,*,#4634,.F.);
#6213=ORIENTED_EDGE('',*,*,#4613,.T.);
#6214=ORIENTED_EDGE('',*,*,#4635,.F.);
#6215=ORIENTED_EDGE('',*,*,#4632,.T.);
#6216=ORIENTED_EDGE('',*,*,#4636,.F.);
#6217=ORIENTED_EDGE('',*,*,#4624,.T.);
#6218=ORIENTED_EDGE('',*,*,#4637,.F.);
#6219=ORIENTED_EDGE('',*,*,#4638,.T.);
#6220=ORIENTED_EDGE('',*,*,#4639,.T.);
#6221=ORIENTED_EDGE('',*,*,#4621,.T.);
#6222=ORIENTED_EDGE('',*,*,#4639,.F.);
#6223=ORIENTED_EDGE('',*,*,#4640,.T.);
#6224=ORIENTED_EDGE('',*,*,#4641,.T.);
#6225=ORIENTED_EDGE('',*,*,#4618,.T.);
#6226=ORIENTED_EDGE('',*,*,#4641,.F.);
#6227=ORIENTED_EDGE('',*,*,#4642,.T.);
#6228=ORIENTED_EDGE('',*,*,#4643,.T.);
#6229=ORIENTED_EDGE('',*,*,#4616,.T.);
#6230=ORIENTED_EDGE('',*,*,#4643,.F.);
#6231=ORIENTED_EDGE('',*,*,#4644,.T.);
#6232=ORIENTED_EDGE('',*,*,#4645,.T.);
#6233=ORIENTED_EDGE('',*,*,#4614,.T.);
#6234=ORIENTED_EDGE('',*,*,#4636,.T.);
#6235=ORIENTED_EDGE('',*,*,#4634,.T.);
#6236=ORIENTED_EDGE('',*,*,#4631,.T.);
#6237=ORIENTED_EDGE('',*,*,#4628,.T.);
#6238=ORIENTED_EDGE('',*,*,#4625,.T.);
#6239=ORIENTED_EDGE('',*,*,#4622,.T.);
#6240=ORIENTED_EDGE('',*,*,#4619,.T.);
#6241=ORIENTED_EDGE('',*,*,#4646,.F.);
#6242=ORIENTED_EDGE('',*,*,#4647,.F.);
#6243=ORIENTED_EDGE('',*,*,#4648,.F.);
#6244=ORIENTED_EDGE('',*,*,#4649,.F.);
#6245=ORIENTED_EDGE('',*,*,#4650,.F.);
#6246=ORIENTED_EDGE('',*,*,#4651,.F.);
#6247=ORIENTED_EDGE('',*,*,#4648,.T.);
#6248=ORIENTED_EDGE('',*,*,#4652,.F.);
#6249=ORIENTED_EDGE('',*,*,#4653,.F.);
#6250=ORIENTED_EDGE('',*,*,#4654,.F.);
#6251=ORIENTED_EDGE('',*,*,#4650,.T.);
#6252=ORIENTED_EDGE('',*,*,#4655,.F.);
#6253=ORIENTED_EDGE('',*,*,#4656,.F.);
#6254=ORIENTED_EDGE('',*,*,#4657,.F.);
#6255=ORIENTED_EDGE('',*,*,#4653,.T.);
#6256=ORIENTED_EDGE('',*,*,#4658,.F.);
#6257=ORIENTED_EDGE('',*,*,#4659,.F.);
#6258=ORIENTED_EDGE('',*,*,#4660,.F.);
#6259=ORIENTED_EDGE('',*,*,#4656,.T.);
#6260=ORIENTED_EDGE('',*,*,#4661,.F.);
#6261=ORIENTED_EDGE('',*,*,#4662,.F.);
#6262=ORIENTED_EDGE('',*,*,#4663,.F.);
#6263=ORIENTED_EDGE('',*,*,#4659,.T.);
#6264=ORIENTED_EDGE('',*,*,#4664,.F.);
#6265=ORIENTED_EDGE('',*,*,#4665,.F.);
#6266=ORIENTED_EDGE('',*,*,#4666,.F.);
#6267=ORIENTED_EDGE('',*,*,#4662,.T.);
#6268=ORIENTED_EDGE('',*,*,#4667,.F.);
#6269=ORIENTED_EDGE('',*,*,#4646,.T.);
#6270=ORIENTED_EDGE('',*,*,#4668,.F.);
#6271=ORIENTED_EDGE('',*,*,#4665,.T.);
#6272=ORIENTED_EDGE('',*,*,#4669,.F.);
#6273=ORIENTED_EDGE('',*,*,#4657,.T.);
#6274=ORIENTED_EDGE('',*,*,#4670,.F.);
#6275=ORIENTED_EDGE('',*,*,#4671,.T.);
#6276=ORIENTED_EDGE('',*,*,#4672,.T.);
#6277=ORIENTED_EDGE('',*,*,#4654,.T.);
#6278=ORIENTED_EDGE('',*,*,#4672,.F.);
#6279=ORIENTED_EDGE('',*,*,#4673,.T.);
#6280=ORIENTED_EDGE('',*,*,#4674,.T.);
#6281=ORIENTED_EDGE('',*,*,#4651,.T.);
#6282=ORIENTED_EDGE('',*,*,#4674,.F.);
#6283=ORIENTED_EDGE('',*,*,#4675,.T.);
#6284=ORIENTED_EDGE('',*,*,#4676,.T.);
#6285=ORIENTED_EDGE('',*,*,#4649,.T.);
#6286=ORIENTED_EDGE('',*,*,#4676,.F.);
#6287=ORIENTED_EDGE('',*,*,#4677,.T.);
#6288=ORIENTED_EDGE('',*,*,#4678,.T.);
#6289=ORIENTED_EDGE('',*,*,#4647,.T.);
#6290=ORIENTED_EDGE('',*,*,#4669,.T.);
#6291=ORIENTED_EDGE('',*,*,#4667,.T.);
#6292=ORIENTED_EDGE('',*,*,#4664,.T.);
#6293=ORIENTED_EDGE('',*,*,#4661,.T.);
#6294=ORIENTED_EDGE('',*,*,#4658,.T.);
#6295=ORIENTED_EDGE('',*,*,#4655,.T.);
#6296=ORIENTED_EDGE('',*,*,#4652,.T.);
#6297=ORIENTED_EDGE('',*,*,#4679,.T.);
#6298=ORIENTED_EDGE('',*,*,#4680,.F.);
#6299=ORIENTED_EDGE('',*,*,#4681,.T.);
#6300=ORIENTED_EDGE('',*,*,#4509,.T.);
#6301=ORIENTED_EDGE('',*,*,#4570,.T.);
#6302=ORIENTED_EDGE('',*,*,#4682,.F.);
#6303=ORIENTED_EDGE('',*,*,#4271,.F.);
#6304=ORIENTED_EDGE('',*,*,#4212,.F.);
#6305=ORIENTED_EDGE('',*,*,#4683,.F.);
#6306=ORIENTED_EDGE('',*,*,#4684,.T.);
#6307=ORIENTED_EDGE('',*,*,#4685,.F.);
#6308=ORIENTED_EDGE('',*,*,#4686,.F.);
#6309=ORIENTED_EDGE('',*,*,#4687,.F.);
#6310=ORIENTED_EDGE('',*,*,#4688,.T.);
#6311=ORIENTED_EDGE('',*,*,#4689,.F.);
#6312=ORIENTED_EDGE('',*,*,#4688,.F.);
#6313=ORIENTED_EDGE('',*,*,#4579,.T.);
#6314=ORIENTED_EDGE('',*,*,#4690,.T.);
#6315=ORIENTED_EDGE('',*,*,#4689,.T.);
#6316=ORIENTED_EDGE('',*,*,#4690,.F.);
#6317=ORIENTED_EDGE('',*,*,#4691,.T.);
#6318=ORIENTED_EDGE('',*,*,#4692,.T.);
#6319=ORIENTED_EDGE('',*,*,#4693,.F.);
#6320=ORIENTED_EDGE('',*,*,#4692,.F.);
#6321=ORIENTED_EDGE('',*,*,#4577,.T.);
#6322=ORIENTED_EDGE('',*,*,#4694,.T.);
#6323=ORIENTED_EDGE('',*,*,#4693,.T.);
#6324=ORIENTED_EDGE('',*,*,#4694,.F.);
#6325=ORIENTED_EDGE('',*,*,#4695,.F.);
#6326=ORIENTED_EDGE('',*,*,#4696,.T.);
#6327=ORIENTED_EDGE('',*,*,#4697,.F.);
#6328=ORIENTED_EDGE('',*,*,#4696,.F.);
#6329=ORIENTED_EDGE('',*,*,#4698,.T.);
#6330=ORIENTED_EDGE('',*,*,#4699,.T.);
#6331=ORIENTED_EDGE('',*,*,#4697,.T.);
#6332=ORIENTED_EDGE('',*,*,#4699,.F.);
#6333=ORIENTED_EDGE('',*,*,#4700,.F.);
#6334=ORIENTED_EDGE('',*,*,#4701,.T.);
#6335=ORIENTED_EDGE('',*,*,#4702,.F.);
#6336=ORIENTED_EDGE('',*,*,#4701,.F.);
#6337=ORIENTED_EDGE('',*,*,#4578,.T.);
#6338=ORIENTED_EDGE('',*,*,#4703,.T.);
#6339=ORIENTED_EDGE('',*,*,#4702,.T.);
#6340=ORIENTED_EDGE('',*,*,#4703,.F.);
#6341=ORIENTED_EDGE('',*,*,#4668,.T.);
#6342=ORIENTED_EDGE('',*,*,#4678,.F.);
#6343=ORIENTED_EDGE('',*,*,#4704,.T.);
#6344=ORIENTED_EDGE('',*,*,#4705,.T.);
#6345=ORIENTED_EDGE('',*,*,#4666,.T.);
#6346=ORIENTED_EDGE('',*,*,#4705,.F.);
#6347=ORIENTED_EDGE('',*,*,#4706,.T.);
#6348=ORIENTED_EDGE('',*,*,#4707,.T.);
#6349=ORIENTED_EDGE('',*,*,#4663,.T.);
#6350=ORIENTED_EDGE('',*,*,#4707,.F.);
#6351=ORIENTED_EDGE('',*,*,#4708,.T.);
#6352=ORIENTED_EDGE('',*,*,#4709,.T.);
#6353=ORIENTED_EDGE('',*,*,#4660,.T.);
#6354=ORIENTED_EDGE('',*,*,#4709,.F.);
#6355=ORIENTED_EDGE('',*,*,#4710,.T.);
#6356=ORIENTED_EDGE('',*,*,#4670,.T.);
#6357=ORIENTED_EDGE('',*,*,#4630,.T.);
#6358=ORIENTED_EDGE('',*,*,#4711,.F.);
#6359=ORIENTED_EDGE('',*,*,#4712,.T.);
#6360=ORIENTED_EDGE('',*,*,#4713,.T.);
#6361=ORIENTED_EDGE('',*,*,#4627,.T.);
#6362=ORIENTED_EDGE('',*,*,#4713,.F.);
#6363=ORIENTED_EDGE('',*,*,#4714,.T.);
#6364=ORIENTED_EDGE('',*,*,#4637,.T.);
#6365=ORIENTED_EDGE('',*,*,#4635,.T.);
#6366=ORIENTED_EDGE('',*,*,#4645,.F.);
#6367=ORIENTED_EDGE('',*,*,#4715,.T.);
#6368=ORIENTED_EDGE('',*,*,#4716,.T.);
#6369=ORIENTED_EDGE('',*,*,#4633,.T.);
#6370=ORIENTED_EDGE('',*,*,#4716,.F.);
#6371=ORIENTED_EDGE('',*,*,#4717,.T.);
#6372=ORIENTED_EDGE('',*,*,#4711,.T.);
#6373=ORIENTED_EDGE('',*,*,#4600,.T.);
#6374=ORIENTED_EDGE('',*,*,#4718,.F.);
#6375=ORIENTED_EDGE('',*,*,#4719,.T.);
#6376=ORIENTED_EDGE('',*,*,#4720,.T.);
#6377=ORIENTED_EDGE('',*,*,#4597,.T.);
#6378=ORIENTED_EDGE('',*,*,#4720,.F.);
#6379=ORIENTED_EDGE('',*,*,#4721,.T.);
#6380=ORIENTED_EDGE('',*,*,#4722,.T.);
#6381=ORIENTED_EDGE('',*,*,#4594,.T.);
#6382=ORIENTED_EDGE('',*,*,#4722,.F.);
#6383=ORIENTED_EDGE('',*,*,#4723,.T.);
#6384=ORIENTED_EDGE('',*,*,#4604,.T.);
#6385=ORIENTED_EDGE('',*,*,#4602,.T.);
#6386=ORIENTED_EDGE('',*,*,#4612,.F.);
#6387=ORIENTED_EDGE('',*,*,#4724,.T.);
#6388=ORIENTED_EDGE('',*,*,#4718,.T.);
#6389=ORIENTED_EDGE('',*,*,#4434,.T.);
#6390=ORIENTED_EDGE('',*,*,#4272,.F.);
#6391=ORIENTED_EDGE('',*,*,#4682,.T.);
#6392=ORIENTED_EDGE('',*,*,#4569,.T.);
#6393=ORIENTED_EDGE('',*,*,#4439,.T.);
#6394=ORIENTED_EDGE('',*,*,#4450,.F.);
#6395=ORIENTED_EDGE('',*,*,#4576,.T.);
#6396=ORIENTED_EDGE('',*,*,#4574,.T.);
#6397=ORIENTED_EDGE('',*,*,#4451,.T.);
#6398=ORIENTED_EDGE('',*,*,#4445,.F.);
#6399=ORIENTED_EDGE('',*,*,#4443,.T.);
#6400=ORIENTED_EDGE('',*,*,#4573,.T.);
#6401=ORIENTED_EDGE('',*,*,#4725,.F.);
#6402=ORIENTED_EDGE('',*,*,#4726,.F.);
#6403=ORIENTED_EDGE('',*,*,#4727,.F.);
#6404=ORIENTED_EDGE('',*,*,#4728,.F.);
#6405=ORIENTED_EDGE('',*,*,#4729,.F.);
#6406=ORIENTED_EDGE('',*,*,#4726,.T.);
#6407=ORIENTED_EDGE('',*,*,#4730,.F.);
#6408=ORIENTED_EDGE('',*,*,#4731,.F.);
#6409=ORIENTED_EDGE('',*,*,#4732,.F.);
#6410=ORIENTED_EDGE('',*,*,#4733,.F.);
#6411=ORIENTED_EDGE('',*,*,#4727,.T.);
#6412=ORIENTED_EDGE('',*,*,#4733,.T.);
#6413=ORIENTED_EDGE('',*,*,#4734,.T.);
#6414=ORIENTED_EDGE('',*,*,#4735,.F.);
#6415=ORIENTED_EDGE('',*,*,#4736,.T.);
#6416=ORIENTED_EDGE('',*,*,#4737,.T.);
#6417=ORIENTED_EDGE('',*,*,#4728,.T.);
#6418=ORIENTED_EDGE('',*,*,#4736,.F.);
#6419=ORIENTED_EDGE('',*,*,#4738,.F.);
#6420=ORIENTED_EDGE('',*,*,#4739,.T.);
#6421=ORIENTED_EDGE('',*,*,#4740,.T.);
#6422=ORIENTED_EDGE('',*,*,#4741,.T.);
#6423=ORIENTED_EDGE('',*,*,#4742,.T.);
#6424=ORIENTED_EDGE('',*,*,#4743,.T.);
#6425=ORIENTED_EDGE('',*,*,#4744,.T.);
#6426=ORIENTED_EDGE('',*,*,#4745,.T.);
#6427=ORIENTED_EDGE('',*,*,#4746,.T.);
#6428=ORIENTED_EDGE('',*,*,#4747,.T.);
#6429=ORIENTED_EDGE('',*,*,#4748,.T.);
#6430=ORIENTED_EDGE('',*,*,#4749,.T.);
#6431=ORIENTED_EDGE('',*,*,#4750,.T.);
#6432=ORIENTED_EDGE('',*,*,#4751,.T.);
#6433=ORIENTED_EDGE('',*,*,#4752,.T.);
#6434=ORIENTED_EDGE('',*,*,#4753,.T.);
#6435=ORIENTED_EDGE('',*,*,#4754,.T.);
#6436=ORIENTED_EDGE('',*,*,#4755,.T.);
#6437=ORIENTED_EDGE('',*,*,#4756,.T.);
#6438=ORIENTED_EDGE('',*,*,#4757,.T.);
#6439=ORIENTED_EDGE('',*,*,#4758,.T.);
#6440=ORIENTED_EDGE('',*,*,#4759,.F.);
#6441=ORIENTED_EDGE('',*,*,#4760,.T.);
#6442=ORIENTED_EDGE('',*,*,#4683,.T.);
#6443=ORIENTED_EDGE('',*,*,#4211,.F.);
#6444=ORIENTED_EDGE('',*,*,#4215,.F.);
#6445=ORIENTED_EDGE('',*,*,#4218,.F.);
#6446=ORIENTED_EDGE('',*,*,#4209,.F.);
#6447=ORIENTED_EDGE('',*,*,#4193,.F.);
#6448=ORIENTED_EDGE('',*,*,#4195,.F.);
#6449=ORIENTED_EDGE('',*,*,#4198,.F.);
#6450=ORIENTED_EDGE('',*,*,#4201,.F.);
#6451=ORIENTED_EDGE('',*,*,#4204,.F.);
#6452=ORIENTED_EDGE('',*,*,#4189,.F.);
#6453=ORIENTED_EDGE('',*,*,#4173,.F.);
#6454=ORIENTED_EDGE('',*,*,#4175,.F.);
#6455=ORIENTED_EDGE('',*,*,#4178,.F.);
#6456=ORIENTED_EDGE('',*,*,#4181,.F.);
#6457=ORIENTED_EDGE('',*,*,#4184,.F.);
#6458=ORIENTED_EDGE('',*,*,#4169,.F.);
#6459=ORIENTED_EDGE('',*,*,#4160,.F.);
#6460=ORIENTED_EDGE('',*,*,#4162,.F.);
#6461=ORIENTED_EDGE('',*,*,#4164,.F.);
#6462=ORIENTED_EDGE('',*,*,#4155,.F.);
#6463=ORIENTED_EDGE('',*,*,#4448,.T.);
#6464=ORIENTED_EDGE('',*,*,#4143,.T.);
#6465=ORIENTED_EDGE('',*,*,#4136,.F.);
#6466=ORIENTED_EDGE('',*,*,#4410,.T.);
#6467=ORIENTED_EDGE('',*,*,#4413,.T.);
#6468=ORIENTED_EDGE('',*,*,#4414,.T.);
#6469=ORIENTED_EDGE('',*,*,#4306,.T.);
#6470=ORIENTED_EDGE('',*,*,#4309,.T.);
#6471=ORIENTED_EDGE('',*,*,#4311,.T.);
#6472=ORIENTED_EDGE('',*,*,#4313,.T.);
#6473=ORIENTED_EDGE('',*,*,#4415,.T.);
#6474=ORIENTED_EDGE('',*,*,#4403,.T.);
#6475=ORIENTED_EDGE('',*,*,#4405,.T.);
#6476=ORIENTED_EDGE('',*,*,#4339,.T.);
#6477=ORIENTED_EDGE('',*,*,#4342,.T.);
#6478=ORIENTED_EDGE('',*,*,#4344,.T.);
#6479=ORIENTED_EDGE('',*,*,#4346,.T.);
#6480=ORIENTED_EDGE('',*,*,#4407,.T.);
#6481=ORIENTED_EDGE('',*,*,#4408,.T.);
#6482=ORIENTED_EDGE('',*,*,#4396,.T.);
#6483=ORIENTED_EDGE('',*,*,#4398,.T.);
#6484=ORIENTED_EDGE('',*,*,#4400,.T.);
#6485=ORIENTED_EDGE('',*,*,#4401,.T.);
#6486=ORIENTED_EDGE('',*,*,#4372,.T.);
#6487=ORIENTED_EDGE('',*,*,#4375,.T.);
#6488=ORIENTED_EDGE('',*,*,#4377,.T.);
#6489=ORIENTED_EDGE('',*,*,#4379,.T.);
#6490=ORIENTED_EDGE('',*,*,#4388,.T.);
#6491=ORIENTED_EDGE('',*,*,#4761,.F.);
#6492=ORIENTED_EDGE('',*,*,#4762,.F.);
#6493=ORIENTED_EDGE('',*,*,#4763,.F.);
#6494=ORIENTED_EDGE('',*,*,#4764,.F.);
#6495=ORIENTED_EDGE('',*,*,#4765,.F.);
#6496=ORIENTED_EDGE('',*,*,#4766,.F.);
#6497=ORIENTED_EDGE('',*,*,#4767,.F.);
#6498=ORIENTED_EDGE('',*,*,#4768,.F.);
#6499=ORIENTED_EDGE('',*,*,#4769,.F.);
#6500=ORIENTED_EDGE('',*,*,#4770,.F.);
#6501=ORIENTED_EDGE('',*,*,#4771,.F.);
#6502=ORIENTED_EDGE('',*,*,#4772,.F.);
#6503=ORIENTED_EDGE('',*,*,#4773,.F.);
#6504=ORIENTED_EDGE('',*,*,#4774,.F.);
#6505=ORIENTED_EDGE('',*,*,#4775,.F.);
#6506=ORIENTED_EDGE('',*,*,#4776,.F.);
#6507=ORIENTED_EDGE('',*,*,#4777,.F.);
#6508=ORIENTED_EDGE('',*,*,#4778,.F.);
#6509=ORIENTED_EDGE('',*,*,#4779,.F.);
#6510=ORIENTED_EDGE('',*,*,#4780,.F.);
#6511=ORIENTED_EDGE('',*,*,#4781,.F.);
#6512=ORIENTED_EDGE('',*,*,#4782,.F.);
#6513=ORIENTED_EDGE('',*,*,#4783,.F.);
#6514=ORIENTED_EDGE('',*,*,#4784,.F.);
#6515=ORIENTED_EDGE('',*,*,#4785,.F.);
#6516=ORIENTED_EDGE('',*,*,#4786,.F.);
#6517=ORIENTED_EDGE('',*,*,#4725,.T.);
#6518=ORIENTED_EDGE('',*,*,#4787,.F.);
#6519=ORIENTED_EDGE('',*,*,#4134,.F.);
#6520=ORIENTED_EDGE('',*,*,#4142,.F.);
#6521=ORIENTED_EDGE('',*,*,#4788,.F.);
#6522=ORIENTED_EDGE('',*,*,#4730,.T.);
#6523=ORIENTED_EDGE('',*,*,#4789,.F.);
#6524=ORIENTED_EDGE('',*,*,#4790,.F.);
#6525=ORIENTED_EDGE('',*,*,#4791,.F.);
#6526=ORIENTED_EDGE('',*,*,#4792,.F.);
#6527=ORIENTED_EDGE('',*,*,#4792,.T.);
#6528=ORIENTED_EDGE('',*,*,#4793,.T.);
#6529=ORIENTED_EDGE('',*,*,#4794,.F.);
#6530=ORIENTED_EDGE('',*,*,#4795,.F.);
#6531=ORIENTED_EDGE('',*,*,#4796,.F.);
#6532=ORIENTED_EDGE('',*,*,#4797,.F.);
#6533=ORIENTED_EDGE('',*,*,#4739,.F.);
#6534=ORIENTED_EDGE('',*,*,#4798,.F.);
#6535=ORIENTED_EDGE('',*,*,#4799,.F.);
#6536=ORIENTED_EDGE('',*,*,#4742,.F.);
#6537=ORIENTED_EDGE('',*,*,#4800,.F.);
#6538=ORIENTED_EDGE('',*,*,#4801,.F.);
#6539=ORIENTED_EDGE('',*,*,#4802,.F.);
#6540=ORIENTED_EDGE('',*,*,#4803,.F.);
#6541=ORIENTED_EDGE('',*,*,#4800,.T.);
#6542=ORIENTED_EDGE('',*,*,#4741,.F.);
#6543=ORIENTED_EDGE('',*,*,#4740,.F.);
#6544=ORIENTED_EDGE('',*,*,#4797,.T.);
#6545=ORIENTED_EDGE('',*,*,#4804,.F.);
#6546=ORIENTED_EDGE('',*,*,#4802,.T.);
#6547=ORIENTED_EDGE('',*,*,#4805,.F.);
#6548=ORIENTED_EDGE('',*,*,#4743,.F.);
#6549=ORIENTED_EDGE('',*,*,#4806,.F.);
#6550=ORIENTED_EDGE('',*,*,#4807,.F.);
#6551=ORIENTED_EDGE('',*,*,#4808,.F.);
#6552=ORIENTED_EDGE('',*,*,#4748,.F.);
#6553=ORIENTED_EDGE('',*,*,#4809,.F.);
#6554=ORIENTED_EDGE('',*,*,#4810,.F.);
#6555=ORIENTED_EDGE('',*,*,#4811,.F.);
#6556=ORIENTED_EDGE('',*,*,#4812,.F.);
#6557=ORIENTED_EDGE('',*,*,#4809,.T.);
#6558=ORIENTED_EDGE('',*,*,#4747,.F.);
#6559=ORIENTED_EDGE('',*,*,#4813,.F.);
#6560=ORIENTED_EDGE('',*,*,#4814,.F.);
#6561=ORIENTED_EDGE('',*,*,#4811,.T.);
#6562=ORIENTED_EDGE('',*,*,#4746,.F.);
#6563=ORIENTED_EDGE('',*,*,#4815,.F.);
#6564=ORIENTED_EDGE('',*,*,#4816,.F.);
#6565=ORIENTED_EDGE('',*,*,#4813,.T.);
#6566=ORIENTED_EDGE('',*,*,#4745,.F.);
#6567=ORIENTED_EDGE('',*,*,#4817,.F.);
#6568=ORIENTED_EDGE('',*,*,#4818,.F.);
#6569=ORIENTED_EDGE('',*,*,#4815,.T.);
#6570=ORIENTED_EDGE('',*,*,#4744,.F.);
#6571=ORIENTED_EDGE('',*,*,#4819,.F.);
#6572=ORIENTED_EDGE('',*,*,#4749,.F.);
#6573=ORIENTED_EDGE('',*,*,#4820,.F.);
#6574=ORIENTED_EDGE('',*,*,#4821,.F.);
#6575=ORIENTED_EDGE('',*,*,#4822,.F.);
#6576=ORIENTED_EDGE('',*,*,#4754,.F.);
#6577=ORIENTED_EDGE('',*,*,#4823,.F.);
#6578=ORIENTED_EDGE('',*,*,#4824,.F.);
#6579=ORIENTED_EDGE('',*,*,#4825,.F.);
#6580=ORIENTED_EDGE('',*,*,#4826,.F.);
#6581=ORIENTED_EDGE('',*,*,#4823,.T.);
#6582=ORIENTED_EDGE('',*,*,#4753,.F.);
#6583=ORIENTED_EDGE('',*,*,#4827,.F.);
#6584=ORIENTED_EDGE('',*,*,#4828,.F.);
#6585=ORIENTED_EDGE('',*,*,#4825,.T.);
#6586=ORIENTED_EDGE('',*,*,#4752,.F.);
#6587=ORIENTED_EDGE('',*,*,#4829,.F.);
#6588=ORIENTED_EDGE('',*,*,#4830,.F.);
#6589=ORIENTED_EDGE('',*,*,#4827,.T.);
#6590=ORIENTED_EDGE('',*,*,#4751,.F.);
#6591=ORIENTED_EDGE('',*,*,#4831,.F.);
#6592=ORIENTED_EDGE('',*,*,#4832,.F.);
#6593=ORIENTED_EDGE('',*,*,#4829,.T.);
#6594=ORIENTED_EDGE('',*,*,#4750,.F.);
#6595=ORIENTED_EDGE('',*,*,#4833,.F.);
#6596=ORIENTED_EDGE('',*,*,#4755,.F.);
#6597=ORIENTED_EDGE('',*,*,#4834,.F.);
#6598=ORIENTED_EDGE('',*,*,#4835,.F.);
#6599=ORIENTED_EDGE('',*,*,#4836,.F.);
#6600=ORIENTED_EDGE('',*,*,#4837,.F.);
#6601=ORIENTED_EDGE('',*,*,#4838,.F.);
#6602=ORIENTED_EDGE('',*,*,#4758,.F.);
#6603=ORIENTED_EDGE('',*,*,#4839,.F.);
#6604=ORIENTED_EDGE('',*,*,#4840,.F.);
#6605=ORIENTED_EDGE('',*,*,#4836,.T.);
#6606=ORIENTED_EDGE('',*,*,#4757,.F.);
#6607=ORIENTED_EDGE('',*,*,#4841,.F.);
#6608=ORIENTED_EDGE('',*,*,#4842,.F.);
#6609=ORIENTED_EDGE('',*,*,#4839,.T.);
#6610=ORIENTED_EDGE('',*,*,#4756,.F.);
#6611=ORIENTED_EDGE('',*,*,#4841,.T.);
#6612=ORIENTED_EDGE('',*,*,#4833,.T.);
#6613=ORIENTED_EDGE('',*,*,#4843,.F.);
#6614=ORIENTED_EDGE('',*,*,#4834,.T.);
#6615=ORIENTED_EDGE('',*,*,#4822,.T.);
#6616=ORIENTED_EDGE('',*,*,#4844,.F.);
#6617=ORIENTED_EDGE('',*,*,#4831,.T.);
#6618=ORIENTED_EDGE('',*,*,#4819,.T.);
#6619=ORIENTED_EDGE('',*,*,#4845,.F.);
#6620=ORIENTED_EDGE('',*,*,#4820,.T.);
#6621=ORIENTED_EDGE('',*,*,#4808,.T.);
#6622=ORIENTED_EDGE('',*,*,#4846,.F.);
#6623=ORIENTED_EDGE('',*,*,#4817,.T.);
#6624=ORIENTED_EDGE('',*,*,#4805,.T.);
#6625=ORIENTED_EDGE('',*,*,#4847,.F.);
#6626=ORIENTED_EDGE('',*,*,#4806,.T.);
#6627=ORIENTED_EDGE('',*,*,#4799,.T.);
#6628=ORIENTED_EDGE('',*,*,#4848,.F.);
#6629=ORIENTED_EDGE('',*,*,#4801,.T.);
#6630=ORIENTED_EDGE('',*,*,#4849,.T.);
#6631=ORIENTED_EDGE('',*,*,#4850,.T.);
#6632=ORIENTED_EDGE('',*,*,#4851,.T.);
#6633=ORIENTED_EDGE('',*,*,#4848,.T.);
#6634=ORIENTED_EDGE('',*,*,#4851,.F.);
#6635=ORIENTED_EDGE('',*,*,#4852,.F.);
#6636=ORIENTED_EDGE('',*,*,#4853,.F.);
#6637=ORIENTED_EDGE('',*,*,#4807,.T.);
#6638=ORIENTED_EDGE('',*,*,#4853,.T.);
#6639=ORIENTED_EDGE('',*,*,#4854,.T.);
#6640=ORIENTED_EDGE('',*,*,#4855,.T.);
#6641=ORIENTED_EDGE('',*,*,#4847,.T.);
#6642=ORIENTED_EDGE('',*,*,#4855,.F.);
#6643=ORIENTED_EDGE('',*,*,#4856,.F.);
#6644=ORIENTED_EDGE('',*,*,#4857,.F.);
#6645=ORIENTED_EDGE('',*,*,#4818,.T.);
#6646=ORIENTED_EDGE('',*,*,#4857,.T.);
#6647=ORIENTED_EDGE('',*,*,#4858,.T.);
#6648=ORIENTED_EDGE('',*,*,#4859,.T.);
#6649=ORIENTED_EDGE('',*,*,#4816,.T.);
#6650=ORIENTED_EDGE('',*,*,#4859,.F.);
#6651=ORIENTED_EDGE('',*,*,#4860,.T.);
#6652=ORIENTED_EDGE('',*,*,#4861,.F.);
#6653=ORIENTED_EDGE('',*,*,#4814,.T.);
#6654=ORIENTED_EDGE('',*,*,#4861,.T.);
#6655=ORIENTED_EDGE('',*,*,#4862,.F.);
#6656=ORIENTED_EDGE('',*,*,#4863,.T.);
#6657=ORIENTED_EDGE('',*,*,#4812,.T.);
#6658=ORIENTED_EDGE('',*,*,#4863,.F.);
#6659=ORIENTED_EDGE('',*,*,#4864,.T.);
#6660=ORIENTED_EDGE('',*,*,#4865,.F.);
#6661=ORIENTED_EDGE('',*,*,#4810,.T.);
#6662=ORIENTED_EDGE('',*,*,#4865,.T.);
#6663=ORIENTED_EDGE('',*,*,#4866,.T.);
#6664=ORIENTED_EDGE('',*,*,#4867,.T.);
#6665=ORIENTED_EDGE('',*,*,#4846,.T.);
#6666=ORIENTED_EDGE('',*,*,#4867,.F.);
#6667=ORIENTED_EDGE('',*,*,#4868,.F.);
#6668=ORIENTED_EDGE('',*,*,#4869,.F.);
#6669=ORIENTED_EDGE('',*,*,#4821,.T.);
#6670=ORIENTED_EDGE('',*,*,#4869,.T.);
#6671=ORIENTED_EDGE('',*,*,#4870,.T.);
#6672=ORIENTED_EDGE('',*,*,#4871,.T.);
#6673=ORIENTED_EDGE('',*,*,#4845,.T.);
#6674=ORIENTED_EDGE('',*,*,#4871,.F.);
#6675=ORIENTED_EDGE('',*,*,#4872,.F.);
#6676=ORIENTED_EDGE('',*,*,#4873,.F.);
#6677=ORIENTED_EDGE('',*,*,#4832,.T.);
#6678=ORIENTED_EDGE('',*,*,#4873,.T.);
#6679=ORIENTED_EDGE('',*,*,#4874,.T.);
#6680=ORIENTED_EDGE('',*,*,#4875,.T.);
#6681=ORIENTED_EDGE('',*,*,#4830,.T.);
#6682=ORIENTED_EDGE('',*,*,#4875,.F.);
#6683=ORIENTED_EDGE('',*,*,#4876,.T.);
#6684=ORIENTED_EDGE('',*,*,#4877,.F.);
#6685=ORIENTED_EDGE('',*,*,#4828,.T.);
#6686=ORIENTED_EDGE('',*,*,#4877,.T.);
#6687=ORIENTED_EDGE('',*,*,#4878,.F.);
#6688=ORIENTED_EDGE('',*,*,#4879,.T.);
#6689=ORIENTED_EDGE('',*,*,#4826,.T.);
#6690=ORIENTED_EDGE('',*,*,#4879,.F.);
#6691=ORIENTED_EDGE('',*,*,#4880,.T.);
#6692=ORIENTED_EDGE('',*,*,#4881,.F.);
#6693=ORIENTED_EDGE('',*,*,#4824,.T.);
#6694=ORIENTED_EDGE('',*,*,#4881,.T.);
#6695=ORIENTED_EDGE('',*,*,#4882,.T.);
#6696=ORIENTED_EDGE('',*,*,#4883,.T.);
#6697=ORIENTED_EDGE('',*,*,#4844,.T.);
#6698=ORIENTED_EDGE('',*,*,#4883,.F.);
#6699=ORIENTED_EDGE('',*,*,#4884,.F.);
#6700=ORIENTED_EDGE('',*,*,#4885,.F.);
#6701=ORIENTED_EDGE('',*,*,#4835,.T.);
#6702=ORIENTED_EDGE('',*,*,#4885,.T.);
#6703=ORIENTED_EDGE('',*,*,#4886,.T.);
#6704=ORIENTED_EDGE('',*,*,#4887,.T.);
#6705=ORIENTED_EDGE('',*,*,#4843,.T.);
#6706=ORIENTED_EDGE('',*,*,#4887,.F.);
#6707=ORIENTED_EDGE('',*,*,#4888,.F.);
#6708=ORIENTED_EDGE('',*,*,#4889,.F.);
#6709=ORIENTED_EDGE('',*,*,#4842,.T.);
#6710=ORIENTED_EDGE('',*,*,#4889,.T.);
#6711=ORIENTED_EDGE('',*,*,#4890,.T.);
#6712=ORIENTED_EDGE('',*,*,#4891,.T.);
#6713=ORIENTED_EDGE('',*,*,#4840,.T.);
#6714=ORIENTED_EDGE('',*,*,#4891,.F.);
#6715=ORIENTED_EDGE('',*,*,#4892,.T.);
#6716=ORIENTED_EDGE('',*,*,#4893,.F.);
#6717=ORIENTED_EDGE('',*,*,#4837,.T.);
#6718=ORIENTED_EDGE('',*,*,#4893,.T.);
#6719=ORIENTED_EDGE('',*,*,#4894,.F.);
#6720=ORIENTED_EDGE('',*,*,#4895,.F.);
#6721=ORIENTED_EDGE('',*,*,#4896,.T.);
#6722=ORIENTED_EDGE('',*,*,#4897,.F.);
#6723=ORIENTED_EDGE('',*,*,#4898,.F.);
#6724=ORIENTED_EDGE('',*,*,#4803,.T.);
#6725=ORIENTED_EDGE('',*,*,#4899,.F.);
#6726=ORIENTED_EDGE('',*,*,#4900,.T.);
#6727=ORIENTED_EDGE('',*,*,#4849,.F.);
#6728=ORIENTED_EDGE('',*,*,#4804,.T.);
#6729=ORIENTED_EDGE('',*,*,#4901,.F.);
#6730=ORIENTED_EDGE('',*,*,#4793,.F.);
#6731=ORIENTED_EDGE('',*,*,#4791,.T.);
#6732=ORIENTED_EDGE('',*,*,#4902,.F.);
#6733=ORIENTED_EDGE('',*,*,#4903,.F.);
#6734=ORIENTED_EDGE('',*,*,#4899,.T.);
#6735=ORIENTED_EDGE('',*,*,#4904,.F.);
#6736=ORIENTED_EDGE('',*,*,#4905,.F.);
#6737=ORIENTED_EDGE('',*,*,#4906,.F.);
#6738=ORIENTED_EDGE('',*,*,#4907,.F.);
#6739=ORIENTED_EDGE('',*,*,#4908,.F.);
#6740=ORIENTED_EDGE('',*,*,#4909,.F.);
#6741=ORIENTED_EDGE('',*,*,#4906,.T.);
#6742=ORIENTED_EDGE('',*,*,#4910,.F.);
#6743=ORIENTED_EDGE('',*,*,#4911,.F.);
#6744=ORIENTED_EDGE('',*,*,#4912,.F.);
#6745=ORIENTED_EDGE('',*,*,#4908,.T.);
#6746=ORIENTED_EDGE('',*,*,#4913,.F.);
#6747=ORIENTED_EDGE('',*,*,#4914,.F.);
#6748=ORIENTED_EDGE('',*,*,#4915,.F.);
#6749=ORIENTED_EDGE('',*,*,#4911,.T.);
#6750=ORIENTED_EDGE('',*,*,#4916,.F.);
#6751=ORIENTED_EDGE('',*,*,#4917,.F.);
#6752=ORIENTED_EDGE('',*,*,#4918,.F.);
#6753=ORIENTED_EDGE('',*,*,#4914,.T.);
#6754=ORIENTED_EDGE('',*,*,#4919,.F.);
#6755=ORIENTED_EDGE('',*,*,#4920,.F.);
#6756=ORIENTED_EDGE('',*,*,#4921,.F.);
#6757=ORIENTED_EDGE('',*,*,#4917,.T.);
#6758=ORIENTED_EDGE('',*,*,#4922,.F.);
#6759=ORIENTED_EDGE('',*,*,#4923,.F.);
#6760=ORIENTED_EDGE('',*,*,#4924,.F.);
#6761=ORIENTED_EDGE('',*,*,#4920,.T.);
#6762=ORIENTED_EDGE('',*,*,#4925,.F.);
#6763=ORIENTED_EDGE('',*,*,#4904,.T.);
#6764=ORIENTED_EDGE('',*,*,#4926,.F.);
#6765=ORIENTED_EDGE('',*,*,#4923,.T.);
#6766=ORIENTED_EDGE('',*,*,#4927,.F.);
#6767=ORIENTED_EDGE('',*,*,#4915,.T.);
#6768=ORIENTED_EDGE('',*,*,#4928,.F.);
#6769=ORIENTED_EDGE('',*,*,#4783,.T.);
#6770=ORIENTED_EDGE('',*,*,#4929,.T.);
#6771=ORIENTED_EDGE('',*,*,#4912,.T.);
#6772=ORIENTED_EDGE('',*,*,#4929,.F.);
#6773=ORIENTED_EDGE('',*,*,#4782,.T.);
#6774=ORIENTED_EDGE('',*,*,#4930,.T.);
#6775=ORIENTED_EDGE('',*,*,#4909,.T.);
#6776=ORIENTED_EDGE('',*,*,#4930,.F.);
#6777=ORIENTED_EDGE('',*,*,#4781,.T.);
#6778=ORIENTED_EDGE('',*,*,#4931,.T.);
#6779=ORIENTED_EDGE('',*,*,#4907,.T.);
#6780=ORIENTED_EDGE('',*,*,#4931,.F.);
#6781=ORIENTED_EDGE('',*,*,#4780,.T.);
#6782=ORIENTED_EDGE('',*,*,#4932,.T.);
#6783=ORIENTED_EDGE('',*,*,#4905,.T.);
#6784=ORIENTED_EDGE('',*,*,#4927,.T.);
#6785=ORIENTED_EDGE('',*,*,#4925,.T.);
#6786=ORIENTED_EDGE('',*,*,#4922,.T.);
#6787=ORIENTED_EDGE('',*,*,#4919,.T.);
#6788=ORIENTED_EDGE('',*,*,#4916,.T.);
#6789=ORIENTED_EDGE('',*,*,#4913,.T.);
#6790=ORIENTED_EDGE('',*,*,#4910,.T.);
#6791=ORIENTED_EDGE('',*,*,#4933,.F.);
#6792=ORIENTED_EDGE('',*,*,#4934,.F.);
#6793=ORIENTED_EDGE('',*,*,#4935,.F.);
#6794=ORIENTED_EDGE('',*,*,#4936,.F.);
#6795=ORIENTED_EDGE('',*,*,#4937,.F.);
#6796=ORIENTED_EDGE('',*,*,#4938,.F.);
#6797=ORIENTED_EDGE('',*,*,#4935,.T.);
#6798=ORIENTED_EDGE('',*,*,#4939,.F.);
#6799=ORIENTED_EDGE('',*,*,#4940,.F.);
#6800=ORIENTED_EDGE('',*,*,#4941,.F.);
#6801=ORIENTED_EDGE('',*,*,#4937,.T.);
#6802=ORIENTED_EDGE('',*,*,#4942,.F.);
#6803=ORIENTED_EDGE('',*,*,#4943,.F.);
#6804=ORIENTED_EDGE('',*,*,#4944,.F.);
#6805=ORIENTED_EDGE('',*,*,#4940,.T.);
#6806=ORIENTED_EDGE('',*,*,#4945,.F.);
#6807=ORIENTED_EDGE('',*,*,#4946,.F.);
#6808=ORIENTED_EDGE('',*,*,#4947,.F.);
#6809=ORIENTED_EDGE('',*,*,#4943,.T.);
#6810=ORIENTED_EDGE('',*,*,#4948,.F.);
#6811=ORIENTED_EDGE('',*,*,#4949,.F.);
#6812=ORIENTED_EDGE('',*,*,#4950,.F.);
#6813=ORIENTED_EDGE('',*,*,#4946,.T.);
#6814=ORIENTED_EDGE('',*,*,#4951,.F.);
#6815=ORIENTED_EDGE('',*,*,#4952,.F.);
#6816=ORIENTED_EDGE('',*,*,#4953,.F.);
#6817=ORIENTED_EDGE('',*,*,#4949,.T.);
#6818=ORIENTED_EDGE('',*,*,#4954,.F.);
#6819=ORIENTED_EDGE('',*,*,#4933,.T.);
#6820=ORIENTED_EDGE('',*,*,#4955,.F.);
#6821=ORIENTED_EDGE('',*,*,#4952,.T.);
#6822=ORIENTED_EDGE('',*,*,#4956,.F.);
#6823=ORIENTED_EDGE('',*,*,#4944,.T.);
#6824=ORIENTED_EDGE('',*,*,#4957,.F.);
#6825=ORIENTED_EDGE('',*,*,#4776,.T.);
#6826=ORIENTED_EDGE('',*,*,#4958,.T.);
#6827=ORIENTED_EDGE('',*,*,#4941,.T.);
#6828=ORIENTED_EDGE('',*,*,#4958,.F.);
#6829=ORIENTED_EDGE('',*,*,#4775,.T.);
#6830=ORIENTED_EDGE('',*,*,#4959,.T.);
#6831=ORIENTED_EDGE('',*,*,#4938,.T.);
#6832=ORIENTED_EDGE('',*,*,#4959,.F.);
#6833=ORIENTED_EDGE('',*,*,#4774,.T.);
#6834=ORIENTED_EDGE('',*,*,#4960,.T.);
#6835=ORIENTED_EDGE('',*,*,#4936,.T.);
#6836=ORIENTED_EDGE('',*,*,#4960,.F.);
#6837=ORIENTED_EDGE('',*,*,#4773,.T.);
#6838=ORIENTED_EDGE('',*,*,#4961,.T.);
#6839=ORIENTED_EDGE('',*,*,#4934,.T.);
#6840=ORIENTED_EDGE('',*,*,#4956,.T.);
#6841=ORIENTED_EDGE('',*,*,#4954,.T.);
#6842=ORIENTED_EDGE('',*,*,#4951,.T.);
#6843=ORIENTED_EDGE('',*,*,#4948,.T.);
#6844=ORIENTED_EDGE('',*,*,#4945,.T.);
#6845=ORIENTED_EDGE('',*,*,#4942,.T.);
#6846=ORIENTED_EDGE('',*,*,#4939,.T.);
#6847=ORIENTED_EDGE('',*,*,#4962,.F.);
#6848=ORIENTED_EDGE('',*,*,#4963,.F.);
#6849=ORIENTED_EDGE('',*,*,#4964,.F.);
#6850=ORIENTED_EDGE('',*,*,#4965,.F.);
#6851=ORIENTED_EDGE('',*,*,#4966,.F.);
#6852=ORIENTED_EDGE('',*,*,#4967,.F.);
#6853=ORIENTED_EDGE('',*,*,#4964,.T.);
#6854=ORIENTED_EDGE('',*,*,#4968,.F.);
#6855=ORIENTED_EDGE('',*,*,#4969,.F.);
#6856=ORIENTED_EDGE('',*,*,#4970,.F.);
#6857=ORIENTED_EDGE('',*,*,#4966,.T.);
#6858=ORIENTED_EDGE('',*,*,#4971,.F.);
#6859=ORIENTED_EDGE('',*,*,#4972,.F.);
#6860=ORIENTED_EDGE('',*,*,#4973,.F.);
#6861=ORIENTED_EDGE('',*,*,#4969,.T.);
#6862=ORIENTED_EDGE('',*,*,#4974,.F.);
#6863=ORIENTED_EDGE('',*,*,#4975,.F.);
#6864=ORIENTED_EDGE('',*,*,#4976,.F.);
#6865=ORIENTED_EDGE('',*,*,#4972,.T.);
#6866=ORIENTED_EDGE('',*,*,#4977,.F.);
#6867=ORIENTED_EDGE('',*,*,#4978,.F.);
#6868=ORIENTED_EDGE('',*,*,#4979,.F.);
#6869=ORIENTED_EDGE('',*,*,#4975,.T.);
#6870=ORIENTED_EDGE('',*,*,#4980,.F.);
#6871=ORIENTED_EDGE('',*,*,#4981,.F.);
#6872=ORIENTED_EDGE('',*,*,#4982,.F.);
#6873=ORIENTED_EDGE('',*,*,#4978,.T.);
#6874=ORIENTED_EDGE('',*,*,#4983,.F.);
#6875=ORIENTED_EDGE('',*,*,#4962,.T.);
#6876=ORIENTED_EDGE('',*,*,#4984,.F.);
#6877=ORIENTED_EDGE('',*,*,#4981,.T.);
#6878=ORIENTED_EDGE('',*,*,#4985,.F.);
#6879=ORIENTED_EDGE('',*,*,#4973,.T.);
#6880=ORIENTED_EDGE('',*,*,#4986,.F.);
#6881=ORIENTED_EDGE('',*,*,#4766,.T.);
#6882=ORIENTED_EDGE('',*,*,#4987,.T.);
#6883=ORIENTED_EDGE('',*,*,#4970,.T.);
#6884=ORIENTED_EDGE('',*,*,#4987,.F.);
#6885=ORIENTED_EDGE('',*,*,#4765,.T.);
#6886=ORIENTED_EDGE('',*,*,#4988,.T.);
#6887=ORIENTED_EDGE('',*,*,#4967,.T.);
#6888=ORIENTED_EDGE('',*,*,#4988,.F.);
#6889=ORIENTED_EDGE('',*,*,#4764,.T.);
#6890=ORIENTED_EDGE('',*,*,#4989,.T.);
#6891=ORIENTED_EDGE('',*,*,#4965,.T.);
#6892=ORIENTED_EDGE('',*,*,#4989,.F.);
#6893=ORIENTED_EDGE('',*,*,#4763,.T.);
#6894=ORIENTED_EDGE('',*,*,#4990,.T.);
#6895=ORIENTED_EDGE('',*,*,#4963,.T.);
#6896=ORIENTED_EDGE('',*,*,#4985,.T.);
#6897=ORIENTED_EDGE('',*,*,#4983,.T.);
#6898=ORIENTED_EDGE('',*,*,#4980,.T.);
#6899=ORIENTED_EDGE('',*,*,#4977,.T.);
#6900=ORIENTED_EDGE('',*,*,#4974,.T.);
#6901=ORIENTED_EDGE('',*,*,#4971,.T.);
#6902=ORIENTED_EDGE('',*,*,#4968,.T.);
#6903=ORIENTED_EDGE('',*,*,#4991,.F.);
#6904=ORIENTED_EDGE('',*,*,#4992,.F.);
#6905=ORIENTED_EDGE('',*,*,#4685,.T.);
#6906=ORIENTED_EDGE('',*,*,#4993,.F.);
#6907=ORIENTED_EDGE('',*,*,#4994,.F.);
#6908=ORIENTED_EDGE('',*,*,#4995,.T.);
#6909=ORIENTED_EDGE('',*,*,#4996,.F.);
#6910=ORIENTED_EDGE('',*,*,#4995,.F.);
#6911=ORIENTED_EDGE('',*,*,#4997,.T.);
#6912=ORIENTED_EDGE('',*,*,#4998,.T.);
#6913=ORIENTED_EDGE('',*,*,#4996,.T.);
#6914=ORIENTED_EDGE('',*,*,#4998,.F.);
#6915=ORIENTED_EDGE('',*,*,#4999,.F.);
#6916=ORIENTED_EDGE('',*,*,#5000,.T.);
#6917=ORIENTED_EDGE('',*,*,#5001,.F.);
#6918=ORIENTED_EDGE('',*,*,#5000,.F.);
#6919=ORIENTED_EDGE('',*,*,#4761,.T.);
#6920=ORIENTED_EDGE('',*,*,#5002,.T.);
#6921=ORIENTED_EDGE('',*,*,#5001,.T.);
#6922=ORIENTED_EDGE('',*,*,#5002,.F.);
#6923=ORIENTED_EDGE('',*,*,#5003,.F.);
#6924=ORIENTED_EDGE('',*,*,#5004,.T.);
#6925=ORIENTED_EDGE('',*,*,#5005,.F.);
#6926=ORIENTED_EDGE('',*,*,#5004,.F.);
#6927=ORIENTED_EDGE('',*,*,#5006,.T.);
#6928=ORIENTED_EDGE('',*,*,#5007,.T.);
#6929=ORIENTED_EDGE('',*,*,#5005,.T.);
#6930=ORIENTED_EDGE('',*,*,#5007,.F.);
#6931=ORIENTED_EDGE('',*,*,#5008,.F.);
#6932=ORIENTED_EDGE('',*,*,#5009,.T.);
#6933=ORIENTED_EDGE('',*,*,#5010,.F.);
#6934=ORIENTED_EDGE('',*,*,#5009,.F.);
#6935=ORIENTED_EDGE('',*,*,#4786,.T.);
#6936=ORIENTED_EDGE('',*,*,#5011,.T.);
#6937=ORIENTED_EDGE('',*,*,#5010,.T.);
#6938=ORIENTED_EDGE('',*,*,#5011,.F.);
#6939=ORIENTED_EDGE('',*,*,#4993,.T.);
#6940=ORIENTED_EDGE('',*,*,#4684,.F.);
#6941=ORIENTED_EDGE('',*,*,#4760,.F.);
#6942=ORIENTED_EDGE('',*,*,#5012,.T.);
#6943=ORIENTED_EDGE('',*,*,#4984,.T.);
#6944=ORIENTED_EDGE('',*,*,#4990,.F.);
#6945=ORIENTED_EDGE('',*,*,#4762,.T.);
#6946=ORIENTED_EDGE('',*,*,#5013,.T.);
#6947=ORIENTED_EDGE('',*,*,#4982,.T.);
#6948=ORIENTED_EDGE('',*,*,#5013,.F.);
#6949=ORIENTED_EDGE('',*,*,#4769,.T.);
#6950=ORIENTED_EDGE('',*,*,#5014,.T.);
#6951=ORIENTED_EDGE('',*,*,#4979,.T.);
#6952=ORIENTED_EDGE('',*,*,#5014,.F.);
#6953=ORIENTED_EDGE('',*,*,#4768,.T.);
#6954=ORIENTED_EDGE('',*,*,#5015,.T.);
#6955=ORIENTED_EDGE('',*,*,#4976,.T.);
#6956=ORIENTED_EDGE('',*,*,#5015,.F.);
#6957=ORIENTED_EDGE('',*,*,#4767,.T.);
#6958=ORIENTED_EDGE('',*,*,#4986,.T.);
#6959=ORIENTED_EDGE('',*,*,#4950,.T.);
#6960=ORIENTED_EDGE('',*,*,#5016,.F.);
#6961=ORIENTED_EDGE('',*,*,#4770,.T.);
#6962=ORIENTED_EDGE('',*,*,#5017,.T.);
#6963=ORIENTED_EDGE('',*,*,#4947,.T.);
#6964=ORIENTED_EDGE('',*,*,#5017,.F.);
#6965=ORIENTED_EDGE('',*,*,#4777,.T.);
#6966=ORIENTED_EDGE('',*,*,#4957,.T.);
#6967=ORIENTED_EDGE('',*,*,#4955,.T.);
#6968=ORIENTED_EDGE('',*,*,#4961,.F.);
#6969=ORIENTED_EDGE('',*,*,#4772,.T.);
#6970=ORIENTED_EDGE('',*,*,#5018,.T.);
#6971=ORIENTED_EDGE('',*,*,#4953,.T.);
#6972=ORIENTED_EDGE('',*,*,#5018,.F.);
#6973=ORIENTED_EDGE('',*,*,#4771,.T.);
#6974=ORIENTED_EDGE('',*,*,#5016,.T.);
#6975=ORIENTED_EDGE('',*,*,#4924,.T.);
#6976=ORIENTED_EDGE('',*,*,#5019,.F.);
#6977=ORIENTED_EDGE('',*,*,#4778,.T.);
#6978=ORIENTED_EDGE('',*,*,#5020,.T.);
#6979=ORIENTED_EDGE('',*,*,#4921,.T.);
#6980=ORIENTED_EDGE('',*,*,#5020,.F.);
#6981=ORIENTED_EDGE('',*,*,#4785,.T.);
#6982=ORIENTED_EDGE('',*,*,#5021,.T.);
#6983=ORIENTED_EDGE('',*,*,#4918,.T.);
#6984=ORIENTED_EDGE('',*,*,#5021,.F.);
#6985=ORIENTED_EDGE('',*,*,#4784,.T.);
#6986=ORIENTED_EDGE('',*,*,#4928,.T.);
#6987=ORIENTED_EDGE('',*,*,#4926,.T.);
#6988=ORIENTED_EDGE('',*,*,#4932,.F.);
#6989=ORIENTED_EDGE('',*,*,#4779,.T.);
#6990=ORIENTED_EDGE('',*,*,#5019,.T.);
#6991=ORIENTED_EDGE('',*,*,#4790,.T.);
#6992=ORIENTED_EDGE('',*,*,#5022,.F.);
#6993=ORIENTED_EDGE('',*,*,#5023,.T.);
#6994=ORIENTED_EDGE('',*,*,#4902,.T.);
#6995=ORIENTED_EDGE('',*,*,#4796,.T.);
#6996=ORIENTED_EDGE('',*,*,#5024,.F.);
#6997=ORIENTED_EDGE('',*,*,#4794,.T.);
#6998=ORIENTED_EDGE('',*,*,#4901,.T.);
#6999=ORIENTED_EDGE('',*,*,#4729,.T.);
#7000=ORIENTED_EDGE('',*,*,#4737,.F.);
#7001=ORIENTED_EDGE('',*,*,#4135,.F.);
#7002=ORIENTED_EDGE('',*,*,#4787,.T.);
#7003=ORIENTED_EDGE('',*,*,#5025,.T.);
#7004=ORIENTED_EDGE('',*,*,#5026,.T.);
#7005=ORIENTED_EDGE('',*,*,#5027,.T.);
#7006=ORIENTED_EDGE('',*,*,#5028,.T.);
#7007=ORIENTED_EDGE('',*,*,#5029,.T.);
#7008=ORIENTED_EDGE('',*,*,#5029,.F.);
#7009=ORIENTED_EDGE('',*,*,#5030,.T.);
#7010=ORIENTED_EDGE('',*,*,#5031,.T.);
#7011=ORIENTED_EDGE('',*,*,#5032,.T.);
#7012=ORIENTED_EDGE('',*,*,#5033,.T.);
#7013=ORIENTED_EDGE('',*,*,#5028,.F.);
#7014=ORIENTED_EDGE('',*,*,#5034,.F.);
#7015=ORIENTED_EDGE('',*,*,#5035,.T.);
#7016=ORIENTED_EDGE('',*,*,#5036,.F.);
#7017=ORIENTED_EDGE('',*,*,#5030,.F.);
#7018=ORIENTED_EDGE('',*,*,#5037,.T.);
#7019=ORIENTED_EDGE('',*,*,#4422,.T.);
#7020=ORIENTED_EDGE('',*,*,#4430,.F.);
#7021=ORIENTED_EDGE('',*,*,#4447,.F.);
#7022=ORIENTED_EDGE('',*,*,#4453,.T.);
#7023=ORIENTED_EDGE('',*,*,#4461,.T.);
#7024=ORIENTED_EDGE('',*,*,#4460,.T.);
#7025=ORIENTED_EDGE('',*,*,#4455,.T.);
#7026=ORIENTED_EDGE('',*,*,#4464,.T.);
#7027=ORIENTED_EDGE('',*,*,#4482,.T.);
#7028=ORIENTED_EDGE('',*,*,#4479,.T.);
#7029=ORIENTED_EDGE('',*,*,#4476,.T.);
#7030=ORIENTED_EDGE('',*,*,#4473,.T.);
#7031=ORIENTED_EDGE('',*,*,#4468,.T.);
#7032=ORIENTED_EDGE('',*,*,#4484,.T.);
#7033=ORIENTED_EDGE('',*,*,#4502,.T.);
#7034=ORIENTED_EDGE('',*,*,#4499,.T.);
#7035=ORIENTED_EDGE('',*,*,#4496,.T.);
#7036=ORIENTED_EDGE('',*,*,#4493,.T.);
#7037=ORIENTED_EDGE('',*,*,#4488,.T.);
#7038=ORIENTED_EDGE('',*,*,#4504,.T.);
#7039=ORIENTED_EDGE('',*,*,#4516,.T.);
#7040=ORIENTED_EDGE('',*,*,#4513,.T.);
#7041=ORIENTED_EDGE('',*,*,#4510,.T.);
#7042=ORIENTED_EDGE('',*,*,#4681,.F.);
#7043=ORIENTED_EDGE('',*,*,#5038,.T.);
#7044=ORIENTED_EDGE('',*,*,#5039,.T.);
#7045=ORIENTED_EDGE('',*,*,#5040,.F.);
#7046=ORIENTED_EDGE('',*,*,#5041,.F.);
#7047=ORIENTED_EDGE('',*,*,#5042,.F.);
#7048=ORIENTED_EDGE('',*,*,#5043,.F.);
#7049=ORIENTED_EDGE('',*,*,#5044,.F.);
#7050=ORIENTED_EDGE('',*,*,#5045,.F.);
#7051=ORIENTED_EDGE('',*,*,#5046,.F.);
#7052=ORIENTED_EDGE('',*,*,#5047,.F.);
#7053=ORIENTED_EDGE('',*,*,#5048,.F.);
#7054=ORIENTED_EDGE('',*,*,#5049,.F.);
#7055=ORIENTED_EDGE('',*,*,#5050,.F.);
#7056=ORIENTED_EDGE('',*,*,#5051,.F.);
#7057=ORIENTED_EDGE('',*,*,#5052,.F.);
#7058=ORIENTED_EDGE('',*,*,#5053,.F.);
#7059=ORIENTED_EDGE('',*,*,#5054,.F.);
#7060=ORIENTED_EDGE('',*,*,#5055,.F.);
#7061=ORIENTED_EDGE('',*,*,#5056,.F.);
#7062=ORIENTED_EDGE('',*,*,#5057,.F.);
#7063=ORIENTED_EDGE('',*,*,#5058,.F.);
#7064=ORIENTED_EDGE('',*,*,#5059,.F.);
#7065=ORIENTED_EDGE('',*,*,#5060,.T.);
#7066=ORIENTED_EDGE('',*,*,#5034,.T.);
#7067=ORIENTED_EDGE('',*,*,#5027,.F.);
#7068=ORIENTED_EDGE('',*,*,#5061,.F.);
#7069=ORIENTED_EDGE('',*,*,#4719,.F.);
#7070=ORIENTED_EDGE('',*,*,#4724,.F.);
#7071=ORIENTED_EDGE('',*,*,#4611,.F.);
#7072=ORIENTED_EDGE('',*,*,#4609,.F.);
#7073=ORIENTED_EDGE('',*,*,#4607,.F.);
#7074=ORIENTED_EDGE('',*,*,#4605,.F.);
#7075=ORIENTED_EDGE('',*,*,#4723,.F.);
#7076=ORIENTED_EDGE('',*,*,#4721,.F.);
#7077=ORIENTED_EDGE('',*,*,#4712,.F.);
#7078=ORIENTED_EDGE('',*,*,#4717,.F.);
#7079=ORIENTED_EDGE('',*,*,#4715,.F.);
#7080=ORIENTED_EDGE('',*,*,#4644,.F.);
#7081=ORIENTED_EDGE('',*,*,#4642,.F.);
#7082=ORIENTED_EDGE('',*,*,#4640,.F.);
#7083=ORIENTED_EDGE('',*,*,#4638,.F.);
#7084=ORIENTED_EDGE('',*,*,#4714,.F.);
#7085=ORIENTED_EDGE('',*,*,#4704,.F.);
#7086=ORIENTED_EDGE('',*,*,#4677,.F.);
#7087=ORIENTED_EDGE('',*,*,#4675,.F.);
#7088=ORIENTED_EDGE('',*,*,#4673,.F.);
#7089=ORIENTED_EDGE('',*,*,#4671,.F.);
#7090=ORIENTED_EDGE('',*,*,#4710,.F.);
#7091=ORIENTED_EDGE('',*,*,#4708,.F.);
#7092=ORIENTED_EDGE('',*,*,#4706,.F.);
#7093=ORIENTED_EDGE('',*,*,#4698,.F.);
#7094=ORIENTED_EDGE('',*,*,#5062,.T.);
#7095=ORIENTED_EDGE('',*,*,#5063,.T.);
#7096=ORIENTED_EDGE('',*,*,#5064,.T.);
#7097=ORIENTED_EDGE('',*,*,#5065,.T.);
#7098=ORIENTED_EDGE('',*,*,#5066,.T.);
#7099=ORIENTED_EDGE('',*,*,#5067,.T.);
#7100=ORIENTED_EDGE('',*,*,#5068,.T.);
#7101=ORIENTED_EDGE('',*,*,#5069,.T.);
#7102=ORIENTED_EDGE('',*,*,#5070,.T.);
#7103=ORIENTED_EDGE('',*,*,#5071,.T.);
#7104=ORIENTED_EDGE('',*,*,#5072,.T.);
#7105=ORIENTED_EDGE('',*,*,#5073,.T.);
#7106=ORIENTED_EDGE('',*,*,#5074,.T.);
#7107=ORIENTED_EDGE('',*,*,#5075,.T.);
#7108=ORIENTED_EDGE('',*,*,#5076,.T.);
#7109=ORIENTED_EDGE('',*,*,#5077,.T.);
#7110=ORIENTED_EDGE('',*,*,#5078,.T.);
#7111=ORIENTED_EDGE('',*,*,#5079,.T.);
#7112=ORIENTED_EDGE('',*,*,#5080,.T.);
#7113=ORIENTED_EDGE('',*,*,#5081,.T.);
#7114=ORIENTED_EDGE('',*,*,#5082,.T.);
#7115=ORIENTED_EDGE('',*,*,#5083,.T.);
#7116=ORIENTED_EDGE('',*,*,#5084,.T.);
#7117=ORIENTED_EDGE('',*,*,#5085,.T.);
#7118=ORIENTED_EDGE('',*,*,#5086,.T.);
#7119=ORIENTED_EDGE('',*,*,#5025,.F.);
#7120=ORIENTED_EDGE('',*,*,#5033,.F.);
#7121=ORIENTED_EDGE('',*,*,#5087,.T.);
#7122=ORIENTED_EDGE('',*,*,#4424,.T.);
#7123=ORIENTED_EDGE('',*,*,#4419,.T.);
#7124=ORIENTED_EDGE('',*,*,#5088,.F.);
#7125=ORIENTED_EDGE('',*,*,#4788,.T.);
#7126=ORIENTED_EDGE('',*,*,#4141,.F.);
#7127=ORIENTED_EDGE('',*,*,#4431,.F.);
#7128=ORIENTED_EDGE('',*,*,#4425,.T.);
#7129=ORIENTED_EDGE('',*,*,#5087,.F.);
#7130=ORIENTED_EDGE('',*,*,#5032,.F.);
#7131=ORIENTED_EDGE('',*,*,#5089,.T.);
#7132=ORIENTED_EDGE('',*,*,#4731,.T.);
#7133=ORIENTED_EDGE('',*,*,#5008,.T.);
#7134=ORIENTED_EDGE('',*,*,#4695,.T.);
#7135=ORIENTED_EDGE('',*,*,#4700,.T.);
#7136=ORIENTED_EDGE('',*,*,#4687,.T.);
#7137=ORIENTED_EDGE('',*,*,#4380,.F.);
#7138=ORIENTED_EDGE('',*,*,#4390,.F.);
#7139=ORIENTED_EDGE('',*,*,#4385,.F.);
#7140=ORIENTED_EDGE('',*,*,#4691,.F.);
#7141=ORIENTED_EDGE('',*,*,#5090,.T.);
#7142=ORIENTED_EDGE('',*,*,#4999,.T.);
#7143=ORIENTED_EDGE('',*,*,#5003,.T.);
#7144=ORIENTED_EDGE('',*,*,#4994,.T.);
#7145=ORIENTED_EDGE('',*,*,#5091,.F.);
#7146=ORIENTED_EDGE('',*,*,#5092,.F.);
#7147=ORIENTED_EDGE('',*,*,#5093,.F.);
#7148=ORIENTED_EDGE('',*,*,#5094,.T.);
#7149=ORIENTED_EDGE('',*,*,#5031,.F.);
#7150=ORIENTED_EDGE('',*,*,#5036,.T.);
#7151=ORIENTED_EDGE('',*,*,#5095,.T.);
#7152=ORIENTED_EDGE('',*,*,#4734,.F.);
#7153=ORIENTED_EDGE('',*,*,#4732,.T.);
#7154=ORIENTED_EDGE('',*,*,#5089,.F.);
#7155=ORIENTED_EDGE('',*,*,#5096,.T.);
#7156=ORIENTED_EDGE('',*,*,#5097,.T.);
#7157=ORIENTED_EDGE('',*,*,#5098,.T.);
#7158=ORIENTED_EDGE('',*,*,#4896,.F.);
#7159=ORIENTED_EDGE('',*,*,#5096,.F.);
#7160=ORIENTED_EDGE('',*,*,#4895,.T.);
#7161=ORIENTED_EDGE('',*,*,#5099,.T.);
#7162=ORIENTED_EDGE('',*,*,#5100,.F.);
#7163=ORIENTED_EDGE('',*,*,#5101,.T.);
#7164=ORIENTED_EDGE('',*,*,#5102,.T.);
#7165=ORIENTED_EDGE('',*,*,#5103,.T.);
#7166=ORIENTED_EDGE('',*,*,#5104,.T.);
#7167=ORIENTED_EDGE('',*,*,#5102,.F.);
#7168=ORIENTED_EDGE('',*,*,#5105,.T.);
#7169=ORIENTED_EDGE('',*,*,#5106,.T.);
#7170=ORIENTED_EDGE('',*,*,#5107,.F.);
#7171=ORIENTED_EDGE('',*,*,#5101,.F.);
#7172=ORIENTED_EDGE('',*,*,#5108,.F.);
#7173=ORIENTED_EDGE('',*,*,#5109,.F.);
#7174=ORIENTED_EDGE('',*,*,#5022,.T.);
#7175=ORIENTED_EDGE('',*,*,#4789,.T.);
#7176=ORIENTED_EDGE('',*,*,#4795,.T.);
#7177=ORIENTED_EDGE('',*,*,#5024,.T.);
#7178=ORIENTED_EDGE('',*,*,#4798,.T.);
#7179=ORIENTED_EDGE('',*,*,#4738,.T.);
#7180=ORIENTED_EDGE('',*,*,#4735,.T.);
#7181=ORIENTED_EDGE('',*,*,#5095,.F.);
#7182=ORIENTED_EDGE('',*,*,#5035,.F.);
#7183=ORIENTED_EDGE('',*,*,#5060,.F.);
#7184=ORIENTED_EDGE('',*,*,#5110,.F.);
#7185=ORIENTED_EDGE('',*,*,#5111,.F.);
#7186=ORIENTED_EDGE('',*,*,#5105,.F.);
#7187=ORIENTED_EDGE('',*,*,#5112,.T.);
#7188=ORIENTED_EDGE('',*,*,#5110,.T.);
#7189=ORIENTED_EDGE('',*,*,#5059,.T.);
#7190=ORIENTED_EDGE('',*,*,#5113,.T.);
#7191=ORIENTED_EDGE('',*,*,#5114,.T.);
#7192=ORIENTED_EDGE('',*,*,#5115,.T.);
#7193=ORIENTED_EDGE('',*,*,#5116,.T.);
#7194=ORIENTED_EDGE('',*,*,#5056,.T.);
#7195=ORIENTED_EDGE('',*,*,#5117,.T.);
#7196=ORIENTED_EDGE('',*,*,#5057,.T.);
#7197=ORIENTED_EDGE('',*,*,#5116,.F.);
#7198=ORIENTED_EDGE('',*,*,#5118,.T.);
#7199=ORIENTED_EDGE('',*,*,#5058,.T.);
#7200=ORIENTED_EDGE('',*,*,#5117,.F.);
#7201=ORIENTED_EDGE('',*,*,#5119,.T.);
#7202=ORIENTED_EDGE('',*,*,#5113,.F.);
#7203=ORIENTED_EDGE('',*,*,#5120,.T.);
#7204=ORIENTED_EDGE('',*,*,#5121,.T.);
#7205=ORIENTED_EDGE('',*,*,#5122,.T.);
#7206=ORIENTED_EDGE('',*,*,#5055,.T.);
#7207=ORIENTED_EDGE('',*,*,#5123,.T.);
#7208=ORIENTED_EDGE('',*,*,#5124,.T.);
#7209=ORIENTED_EDGE('',*,*,#5125,.T.);
#7210=ORIENTED_EDGE('',*,*,#5050,.T.);
#7211=ORIENTED_EDGE('',*,*,#5126,.T.);
#7212=ORIENTED_EDGE('',*,*,#5051,.T.);
#7213=ORIENTED_EDGE('',*,*,#5125,.F.);
#7214=ORIENTED_EDGE('',*,*,#5127,.T.);
#7215=ORIENTED_EDGE('',*,*,#5128,.T.);
#7216=ORIENTED_EDGE('',*,*,#5052,.T.);
#7217=ORIENTED_EDGE('',*,*,#5126,.F.);
#7218=ORIENTED_EDGE('',*,*,#5129,.T.);
#7219=ORIENTED_EDGE('',*,*,#5130,.T.);
#7220=ORIENTED_EDGE('',*,*,#5053,.T.);
#7221=ORIENTED_EDGE('',*,*,#5128,.F.);
#7222=ORIENTED_EDGE('',*,*,#5131,.T.);
#7223=ORIENTED_EDGE('',*,*,#5132,.T.);
#7224=ORIENTED_EDGE('',*,*,#5054,.T.);
#7225=ORIENTED_EDGE('',*,*,#5130,.F.);
#7226=ORIENTED_EDGE('',*,*,#5133,.T.);
#7227=ORIENTED_EDGE('',*,*,#5134,.T.);
#7228=ORIENTED_EDGE('',*,*,#5135,.T.);
#7229=ORIENTED_EDGE('',*,*,#5136,.T.);
#7230=ORIENTED_EDGE('',*,*,#5049,.T.);
#7231=ORIENTED_EDGE('',*,*,#5137,.T.);
#7232=ORIENTED_EDGE('',*,*,#5138,.T.);
#7233=ORIENTED_EDGE('',*,*,#5139,.T.);
#7234=ORIENTED_EDGE('',*,*,#5044,.T.);
#7235=ORIENTED_EDGE('',*,*,#5140,.T.);
#7236=ORIENTED_EDGE('',*,*,#5045,.T.);
#7237=ORIENTED_EDGE('',*,*,#5139,.F.);
#7238=ORIENTED_EDGE('',*,*,#5141,.T.);
#7239=ORIENTED_EDGE('',*,*,#5142,.T.);
#7240=ORIENTED_EDGE('',*,*,#5046,.T.);
#7241=ORIENTED_EDGE('',*,*,#5140,.F.);
#7242=ORIENTED_EDGE('',*,*,#5143,.T.);
#7243=ORIENTED_EDGE('',*,*,#5144,.T.);
#7244=ORIENTED_EDGE('',*,*,#5047,.T.);
#7245=ORIENTED_EDGE('',*,*,#5142,.F.);
#7246=ORIENTED_EDGE('',*,*,#5145,.T.);
#7247=ORIENTED_EDGE('',*,*,#5146,.T.);
#7248=ORIENTED_EDGE('',*,*,#5048,.T.);
#7249=ORIENTED_EDGE('',*,*,#5144,.F.);
#7250=ORIENTED_EDGE('',*,*,#5147,.T.);
#7251=ORIENTED_EDGE('',*,*,#5148,.T.);
#7252=ORIENTED_EDGE('',*,*,#5149,.T.);
#7253=ORIENTED_EDGE('',*,*,#5150,.T.);
#7254=ORIENTED_EDGE('',*,*,#5043,.T.);
#7255=ORIENTED_EDGE('',*,*,#5151,.T.);
#7256=ORIENTED_EDGE('',*,*,#5040,.T.);
#7257=ORIENTED_EDGE('',*,*,#5152,.T.);
#7258=ORIENTED_EDGE('',*,*,#5153,.T.);
#7259=ORIENTED_EDGE('',*,*,#5154,.T.);
#7260=ORIENTED_EDGE('',*,*,#5041,.T.);
#7261=ORIENTED_EDGE('',*,*,#5151,.F.);
#7262=ORIENTED_EDGE('',*,*,#5155,.T.);
#7263=ORIENTED_EDGE('',*,*,#5156,.T.);
#7264=ORIENTED_EDGE('',*,*,#5042,.T.);
#7265=ORIENTED_EDGE('',*,*,#5154,.F.);
#7266=ORIENTED_EDGE('',*,*,#5157,.T.);
#7267=ORIENTED_EDGE('',*,*,#5156,.F.);
#7268=ORIENTED_EDGE('',*,*,#5158,.T.);
#7269=ORIENTED_EDGE('',*,*,#5148,.F.);
#7270=ORIENTED_EDGE('',*,*,#5150,.F.);
#7271=ORIENTED_EDGE('',*,*,#5159,.T.);
#7272=ORIENTED_EDGE('',*,*,#5137,.F.);
#7273=ORIENTED_EDGE('',*,*,#5146,.F.);
#7274=ORIENTED_EDGE('',*,*,#5160,.T.);
#7275=ORIENTED_EDGE('',*,*,#5134,.F.);
#7276=ORIENTED_EDGE('',*,*,#5136,.F.);
#7277=ORIENTED_EDGE('',*,*,#5161,.T.);
#7278=ORIENTED_EDGE('',*,*,#5123,.F.);
#7279=ORIENTED_EDGE('',*,*,#5132,.F.);
#7280=ORIENTED_EDGE('',*,*,#5162,.T.);
#7281=ORIENTED_EDGE('',*,*,#5120,.F.);
#7282=ORIENTED_EDGE('',*,*,#5122,.F.);
#7283=ORIENTED_EDGE('',*,*,#5163,.T.);
#7284=ORIENTED_EDGE('',*,*,#5114,.F.);
#7285=ORIENTED_EDGE('',*,*,#5115,.F.);
#7286=ORIENTED_EDGE('',*,*,#5164,.F.);
#7287=ORIENTED_EDGE('',*,*,#5165,.F.);
#7288=ORIENTED_EDGE('',*,*,#5166,.F.);
#7289=ORIENTED_EDGE('',*,*,#5163,.F.);
#7290=ORIENTED_EDGE('',*,*,#5167,.T.);
#7291=ORIENTED_EDGE('',*,*,#5168,.T.);
#7292=ORIENTED_EDGE('',*,*,#5164,.T.);
#7293=ORIENTED_EDGE('',*,*,#5121,.F.);
#7294=ORIENTED_EDGE('',*,*,#5169,.F.);
#7295=ORIENTED_EDGE('',*,*,#5170,.F.);
#7296=ORIENTED_EDGE('',*,*,#5167,.F.);
#7297=ORIENTED_EDGE('',*,*,#5162,.F.);
#7298=ORIENTED_EDGE('',*,*,#5171,.T.);
#7299=ORIENTED_EDGE('',*,*,#5172,.T.);
#7300=ORIENTED_EDGE('',*,*,#5169,.T.);
#7301=ORIENTED_EDGE('',*,*,#5133,.F.);
#7302=ORIENTED_EDGE('',*,*,#5173,.F.);
#7303=ORIENTED_EDGE('',*,*,#5174,.F.);
#7304=ORIENTED_EDGE('',*,*,#5171,.F.);
#7305=ORIENTED_EDGE('',*,*,#5131,.F.);
#7306=ORIENTED_EDGE('',*,*,#5175,.T.);
#7307=ORIENTED_EDGE('',*,*,#5176,.F.);
#7308=ORIENTED_EDGE('',*,*,#5173,.T.);
#7309=ORIENTED_EDGE('',*,*,#5129,.F.);
#7310=ORIENTED_EDGE('',*,*,#5177,.F.);
#7311=ORIENTED_EDGE('',*,*,#5178,.T.);
#7312=ORIENTED_EDGE('',*,*,#5175,.F.);
#7313=ORIENTED_EDGE('',*,*,#5127,.F.);
#7314=ORIENTED_EDGE('',*,*,#5179,.T.);
#7315=ORIENTED_EDGE('',*,*,#5180,.F.);
#7316=ORIENTED_EDGE('',*,*,#5177,.T.);
#7317=ORIENTED_EDGE('',*,*,#5124,.F.);
#7318=ORIENTED_EDGE('',*,*,#5181,.F.);
#7319=ORIENTED_EDGE('',*,*,#5182,.F.);
#7320=ORIENTED_EDGE('',*,*,#5179,.F.);
#7321=ORIENTED_EDGE('',*,*,#5161,.F.);
#7322=ORIENTED_EDGE('',*,*,#5183,.T.);
#7323=ORIENTED_EDGE('',*,*,#5184,.T.);
#7324=ORIENTED_EDGE('',*,*,#5181,.T.);
#7325=ORIENTED_EDGE('',*,*,#5135,.F.);
#7326=ORIENTED_EDGE('',*,*,#5185,.F.);
#7327=ORIENTED_EDGE('',*,*,#5186,.F.);
#7328=ORIENTED_EDGE('',*,*,#5183,.F.);
#7329=ORIENTED_EDGE('',*,*,#5160,.F.);
#7330=ORIENTED_EDGE('',*,*,#5187,.T.);
#7331=ORIENTED_EDGE('',*,*,#5188,.T.);
#7332=ORIENTED_EDGE('',*,*,#5185,.T.);
#7333=ORIENTED_EDGE('',*,*,#5147,.F.);
#7334=ORIENTED_EDGE('',*,*,#5189,.F.);
#7335=ORIENTED_EDGE('',*,*,#5190,.F.);
#7336=ORIENTED_EDGE('',*,*,#5187,.F.);
#7337=ORIENTED_EDGE('',*,*,#5145,.F.);
#7338=ORIENTED_EDGE('',*,*,#5191,.T.);
#7339=ORIENTED_EDGE('',*,*,#5192,.F.);
#7340=ORIENTED_EDGE('',*,*,#5189,.T.);
#7341=ORIENTED_EDGE('',*,*,#5143,.F.);
#7342=ORIENTED_EDGE('',*,*,#5193,.F.);
#7343=ORIENTED_EDGE('',*,*,#5194,.T.);
#7344=ORIENTED_EDGE('',*,*,#5191,.F.);
#7345=ORIENTED_EDGE('',*,*,#5141,.F.);
#7346=ORIENTED_EDGE('',*,*,#5195,.T.);
#7347=ORIENTED_EDGE('',*,*,#5196,.F.);
#7348=ORIENTED_EDGE('',*,*,#5193,.T.);
#7349=ORIENTED_EDGE('',*,*,#5138,.F.);
#7350=ORIENTED_EDGE('',*,*,#5197,.F.);
#7351=ORIENTED_EDGE('',*,*,#5198,.F.);
#7352=ORIENTED_EDGE('',*,*,#5195,.F.);
#7353=ORIENTED_EDGE('',*,*,#5159,.F.);
#7354=ORIENTED_EDGE('',*,*,#5199,.T.);
#7355=ORIENTED_EDGE('',*,*,#5200,.T.);
#7356=ORIENTED_EDGE('',*,*,#5197,.T.);
#7357=ORIENTED_EDGE('',*,*,#5149,.F.);
#7358=ORIENTED_EDGE('',*,*,#5201,.F.);
#7359=ORIENTED_EDGE('',*,*,#5202,.F.);
#7360=ORIENTED_EDGE('',*,*,#5199,.F.);
#7361=ORIENTED_EDGE('',*,*,#5158,.F.);
#7362=ORIENTED_EDGE('',*,*,#5203,.T.);
#7363=ORIENTED_EDGE('',*,*,#5204,.T.);
#7364=ORIENTED_EDGE('',*,*,#5201,.T.);
#7365=ORIENTED_EDGE('',*,*,#5157,.F.);
#7366=ORIENTED_EDGE('',*,*,#5205,.F.);
#7367=ORIENTED_EDGE('',*,*,#5206,.F.);
#7368=ORIENTED_EDGE('',*,*,#5203,.F.);
#7369=ORIENTED_EDGE('',*,*,#5155,.F.);
#7370=ORIENTED_EDGE('',*,*,#5207,.T.);
#7371=ORIENTED_EDGE('',*,*,#5208,.F.);
#7372=ORIENTED_EDGE('',*,*,#5205,.T.);
#7373=ORIENTED_EDGE('',*,*,#5153,.F.);
#7374=ORIENTED_EDGE('',*,*,#5209,.T.);
#7375=ORIENTED_EDGE('',*,*,#5210,.T.);
#7376=ORIENTED_EDGE('',*,*,#5097,.F.);
#7377=ORIENTED_EDGE('',*,*,#5100,.T.);
#7378=ORIENTED_EDGE('',*,*,#5211,.T.);
#7379=ORIENTED_EDGE('',*,*,#5207,.F.);
#7380=ORIENTED_EDGE('',*,*,#5118,.F.);
#7381=ORIENTED_EDGE('',*,*,#5166,.T.);
#7382=ORIENTED_EDGE('',*,*,#5212,.F.);
#7383=ORIENTED_EDGE('',*,*,#5213,.T.);
#7384=ORIENTED_EDGE('',*,*,#5119,.F.);
#7385=ORIENTED_EDGE('',*,*,#5213,.F.);
#7386=ORIENTED_EDGE('',*,*,#5214,.T.);
#7387=ORIENTED_EDGE('',*,*,#5215,.T.);
#7388=ORIENTED_EDGE('',*,*,#5103,.F.);
#7389=ORIENTED_EDGE('',*,*,#5107,.T.);
#7390=ORIENTED_EDGE('',*,*,#5216,.T.);
#7391=ORIENTED_EDGE('',*,*,#5109,.T.);
#7392=ORIENTED_EDGE('',*,*,#5217,.T.);
#7393=ORIENTED_EDGE('',*,*,#5214,.F.);
#7394=ORIENTED_EDGE('',*,*,#5212,.T.);
#7395=ORIENTED_EDGE('',*,*,#5165,.T.);
#7396=ORIENTED_EDGE('',*,*,#5168,.F.);
#7397=ORIENTED_EDGE('',*,*,#5170,.T.);
#7398=ORIENTED_EDGE('',*,*,#5172,.F.);
#7399=ORIENTED_EDGE('',*,*,#5174,.T.);
#7400=ORIENTED_EDGE('',*,*,#5176,.T.);
#7401=ORIENTED_EDGE('',*,*,#5178,.F.);
#7402=ORIENTED_EDGE('',*,*,#5180,.T.);
#7403=ORIENTED_EDGE('',*,*,#5182,.T.);
#7404=ORIENTED_EDGE('',*,*,#5184,.F.);
#7405=ORIENTED_EDGE('',*,*,#5186,.T.);
#7406=ORIENTED_EDGE('',*,*,#5188,.F.);
#7407=ORIENTED_EDGE('',*,*,#5190,.T.);
#7408=ORIENTED_EDGE('',*,*,#5192,.T.);
#7409=ORIENTED_EDGE('',*,*,#5194,.F.);
#7410=ORIENTED_EDGE('',*,*,#5196,.T.);
#7411=ORIENTED_EDGE('',*,*,#5198,.T.);
#7412=ORIENTED_EDGE('',*,*,#5200,.F.);
#7413=ORIENTED_EDGE('',*,*,#5202,.T.);
#7414=ORIENTED_EDGE('',*,*,#5204,.F.);
#7415=ORIENTED_EDGE('',*,*,#5206,.T.);
#7416=ORIENTED_EDGE('',*,*,#5208,.T.);
#7417=ORIENTED_EDGE('',*,*,#5211,.F.);
#7418=ORIENTED_EDGE('',*,*,#5099,.F.);
#7419=ORIENTED_EDGE('',*,*,#4894,.T.);
#7420=ORIENTED_EDGE('',*,*,#4892,.F.);
#7421=ORIENTED_EDGE('',*,*,#4890,.F.);
#7422=ORIENTED_EDGE('',*,*,#4888,.T.);
#7423=ORIENTED_EDGE('',*,*,#4886,.F.);
#7424=ORIENTED_EDGE('',*,*,#4884,.T.);
#7425=ORIENTED_EDGE('',*,*,#4882,.F.);
#7426=ORIENTED_EDGE('',*,*,#4880,.F.);
#7427=ORIENTED_EDGE('',*,*,#4878,.T.);
#7428=ORIENTED_EDGE('',*,*,#4876,.F.);
#7429=ORIENTED_EDGE('',*,*,#4874,.F.);
#7430=ORIENTED_EDGE('',*,*,#4872,.T.);
#7431=ORIENTED_EDGE('',*,*,#4870,.F.);
#7432=ORIENTED_EDGE('',*,*,#4868,.T.);
#7433=ORIENTED_EDGE('',*,*,#4866,.F.);
#7434=ORIENTED_EDGE('',*,*,#4864,.F.);
#7435=ORIENTED_EDGE('',*,*,#4862,.T.);
#7436=ORIENTED_EDGE('',*,*,#4860,.F.);
#7437=ORIENTED_EDGE('',*,*,#4858,.F.);
#7438=ORIENTED_EDGE('',*,*,#4856,.T.);
#7439=ORIENTED_EDGE('',*,*,#4854,.F.);
#7440=ORIENTED_EDGE('',*,*,#4852,.T.);
#7441=ORIENTED_EDGE('',*,*,#4850,.F.);
#7442=ORIENTED_EDGE('',*,*,#4900,.F.);
#7443=ORIENTED_EDGE('',*,*,#4903,.T.);
#7444=ORIENTED_EDGE('',*,*,#5023,.F.);
#7445=ORIENTED_EDGE('',*,*,#4997,.F.);
#7446=ORIENTED_EDGE('',*,*,#5006,.F.);
#7447=ORIENTED_EDGE('',*,*,#5218,.T.);
#7448=ORIENTED_EDGE('',*,*,#5219,.T.);
#7449=ORIENTED_EDGE('',*,*,#5220,.T.);
#7450=ORIENTED_EDGE('',*,*,#5221,.T.);
#7451=ORIENTED_EDGE('',*,*,#5222,.T.);
#7452=ORIENTED_EDGE('',*,*,#5223,.T.);
#7453=ORIENTED_EDGE('',*,*,#5224,.T.);
#7454=ORIENTED_EDGE('',*,*,#5225,.T.);
#7455=ORIENTED_EDGE('',*,*,#5226,.T.);
#7456=ORIENTED_EDGE('',*,*,#5223,.F.);
#7457=ORIENTED_EDGE('',*,*,#5227,.T.);
#7458=ORIENTED_EDGE('',*,*,#5228,.T.);
#7459=ORIENTED_EDGE('',*,*,#5229,.T.);
#7460=ORIENTED_EDGE('',*,*,#5225,.F.);
#7461=ORIENTED_EDGE('',*,*,#5230,.T.);
#7462=ORIENTED_EDGE('',*,*,#5231,.T.);
#7463=ORIENTED_EDGE('',*,*,#5232,.T.);
#7464=ORIENTED_EDGE('',*,*,#5228,.F.);
#7465=ORIENTED_EDGE('',*,*,#5233,.T.);
#7466=ORIENTED_EDGE('',*,*,#5234,.T.);
#7467=ORIENTED_EDGE('',*,*,#5235,.T.);
#7468=ORIENTED_EDGE('',*,*,#5231,.F.);
#7469=ORIENTED_EDGE('',*,*,#5236,.T.);
#7470=ORIENTED_EDGE('',*,*,#5237,.T.);
#7471=ORIENTED_EDGE('',*,*,#5238,.T.);
#7472=ORIENTED_EDGE('',*,*,#5234,.F.);
#7473=ORIENTED_EDGE('',*,*,#5239,.T.);
#7474=ORIENTED_EDGE('',*,*,#5240,.T.);
#7475=ORIENTED_EDGE('',*,*,#5241,.T.);
#7476=ORIENTED_EDGE('',*,*,#5237,.F.);
#7477=ORIENTED_EDGE('',*,*,#5242,.T.);
#7478=ORIENTED_EDGE('',*,*,#5221,.F.);
#7479=ORIENTED_EDGE('',*,*,#5243,.T.);
#7480=ORIENTED_EDGE('',*,*,#5240,.F.);
#7481=ORIENTED_EDGE('',*,*,#5244,.T.);
#7482=ORIENTED_EDGE('',*,*,#5233,.F.);
#7483=ORIENTED_EDGE('',*,*,#5245,.F.);
#7484=ORIENTED_EDGE('',*,*,#5082,.F.);
#7485=ORIENTED_EDGE('',*,*,#5246,.T.);
#7486=ORIENTED_EDGE('',*,*,#5230,.F.);
#7487=ORIENTED_EDGE('',*,*,#5247,.F.);
#7488=ORIENTED_EDGE('',*,*,#5083,.F.);
#7489=ORIENTED_EDGE('',*,*,#5245,.T.);
#7490=ORIENTED_EDGE('',*,*,#5227,.F.);
#7491=ORIENTED_EDGE('',*,*,#5248,.F.);
#7492=ORIENTED_EDGE('',*,*,#5084,.F.);
#7493=ORIENTED_EDGE('',*,*,#5247,.T.);
#7494=ORIENTED_EDGE('',*,*,#5222,.F.);
#7495=ORIENTED_EDGE('',*,*,#5249,.F.);
#7496=ORIENTED_EDGE('',*,*,#5085,.F.);
#7497=ORIENTED_EDGE('',*,*,#5248,.T.);
#7498=ORIENTED_EDGE('',*,*,#5224,.F.);
#7499=ORIENTED_EDGE('',*,*,#5226,.F.);
#7500=ORIENTED_EDGE('',*,*,#5229,.F.);
#7501=ORIENTED_EDGE('',*,*,#5232,.F.);
#7502=ORIENTED_EDGE('',*,*,#5235,.F.);
#7503=ORIENTED_EDGE('',*,*,#5238,.F.);
#7504=ORIENTED_EDGE('',*,*,#5241,.F.);
#7505=ORIENTED_EDGE('',*,*,#5243,.F.);
#7506=ORIENTED_EDGE('',*,*,#5250,.T.);
#7507=ORIENTED_EDGE('',*,*,#5251,.T.);
#7508=ORIENTED_EDGE('',*,*,#5252,.T.);
#7509=ORIENTED_EDGE('',*,*,#5253,.T.);
#7510=ORIENTED_EDGE('',*,*,#5254,.T.);
#7511=ORIENTED_EDGE('',*,*,#5255,.T.);
#7512=ORIENTED_EDGE('',*,*,#5252,.F.);
#7513=ORIENTED_EDGE('',*,*,#5256,.T.);
#7514=ORIENTED_EDGE('',*,*,#5257,.T.);
#7515=ORIENTED_EDGE('',*,*,#5258,.T.);
#7516=ORIENTED_EDGE('',*,*,#5254,.F.);
#7517=ORIENTED_EDGE('',*,*,#5259,.T.);
#7518=ORIENTED_EDGE('',*,*,#5260,.T.);
#7519=ORIENTED_EDGE('',*,*,#5261,.T.);
#7520=ORIENTED_EDGE('',*,*,#5257,.F.);
#7521=ORIENTED_EDGE('',*,*,#5262,.T.);
#7522=ORIENTED_EDGE('',*,*,#5263,.T.);
#7523=ORIENTED_EDGE('',*,*,#5264,.T.);
#7524=ORIENTED_EDGE('',*,*,#5260,.F.);
#7525=ORIENTED_EDGE('',*,*,#5265,.T.);
#7526=ORIENTED_EDGE('',*,*,#5266,.T.);
#7527=ORIENTED_EDGE('',*,*,#5267,.T.);
#7528=ORIENTED_EDGE('',*,*,#5263,.F.);
#7529=ORIENTED_EDGE('',*,*,#5268,.T.);
#7530=ORIENTED_EDGE('',*,*,#5269,.T.);
#7531=ORIENTED_EDGE('',*,*,#5270,.T.);
#7532=ORIENTED_EDGE('',*,*,#5266,.F.);
#7533=ORIENTED_EDGE('',*,*,#5271,.T.);
#7534=ORIENTED_EDGE('',*,*,#5250,.F.);
#7535=ORIENTED_EDGE('',*,*,#5272,.T.);
#7536=ORIENTED_EDGE('',*,*,#5269,.F.);
#7537=ORIENTED_EDGE('',*,*,#5273,.T.);
#7538=ORIENTED_EDGE('',*,*,#5262,.F.);
#7539=ORIENTED_EDGE('',*,*,#5274,.F.);
#7540=ORIENTED_EDGE('',*,*,#5073,.F.);
#7541=ORIENTED_EDGE('',*,*,#5275,.T.);
#7542=ORIENTED_EDGE('',*,*,#5259,.F.);
#7543=ORIENTED_EDGE('',*,*,#5276,.F.);
#7544=ORIENTED_EDGE('',*,*,#5074,.F.);
#7545=ORIENTED_EDGE('',*,*,#5274,.T.);
#7546=ORIENTED_EDGE('',*,*,#5256,.F.);
#7547=ORIENTED_EDGE('',*,*,#5277,.F.);
#7548=ORIENTED_EDGE('',*,*,#5075,.F.);
#7549=ORIENTED_EDGE('',*,*,#5276,.T.);
#7550=ORIENTED_EDGE('',*,*,#5251,.F.);
#7551=ORIENTED_EDGE('',*,*,#5278,.F.);
#7552=ORIENTED_EDGE('',*,*,#5076,.F.);
#7553=ORIENTED_EDGE('',*,*,#5277,.T.);
#7554=ORIENTED_EDGE('',*,*,#5253,.F.);
#7555=ORIENTED_EDGE('',*,*,#5255,.F.);
#7556=ORIENTED_EDGE('',*,*,#5258,.F.);
#7557=ORIENTED_EDGE('',*,*,#5261,.F.);
#7558=ORIENTED_EDGE('',*,*,#5264,.F.);
#7559=ORIENTED_EDGE('',*,*,#5267,.F.);
#7560=ORIENTED_EDGE('',*,*,#5270,.F.);
#7561=ORIENTED_EDGE('',*,*,#5272,.F.);
#7562=ORIENTED_EDGE('',*,*,#5279,.T.);
#7563=ORIENTED_EDGE('',*,*,#5280,.T.);
#7564=ORIENTED_EDGE('',*,*,#5281,.T.);
#7565=ORIENTED_EDGE('',*,*,#5282,.T.);
#7566=ORIENTED_EDGE('',*,*,#5283,.T.);
#7567=ORIENTED_EDGE('',*,*,#5284,.T.);
#7568=ORIENTED_EDGE('',*,*,#5281,.F.);
#7569=ORIENTED_EDGE('',*,*,#5285,.T.);
#7570=ORIENTED_EDGE('',*,*,#5286,.T.);
#7571=ORIENTED_EDGE('',*,*,#5287,.T.);
#7572=ORIENTED_EDGE('',*,*,#5283,.F.);
#7573=ORIENTED_EDGE('',*,*,#5288,.T.);
#7574=ORIENTED_EDGE('',*,*,#5289,.T.);
#7575=ORIENTED_EDGE('',*,*,#5290,.T.);
#7576=ORIENTED_EDGE('',*,*,#5286,.F.);
#7577=ORIENTED_EDGE('',*,*,#5291,.T.);
#7578=ORIENTED_EDGE('',*,*,#5292,.T.);
#7579=ORIENTED_EDGE('',*,*,#5293,.T.);
#7580=ORIENTED_EDGE('',*,*,#5289,.F.);
#7581=ORIENTED_EDGE('',*,*,#5294,.T.);
#7582=ORIENTED_EDGE('',*,*,#5295,.T.);
#7583=ORIENTED_EDGE('',*,*,#5296,.T.);
#7584=ORIENTED_EDGE('',*,*,#5292,.F.);
#7585=ORIENTED_EDGE('',*,*,#5297,.T.);
#7586=ORIENTED_EDGE('',*,*,#5298,.T.);
#7587=ORIENTED_EDGE('',*,*,#5299,.T.);
#7588=ORIENTED_EDGE('',*,*,#5295,.F.);
#7589=ORIENTED_EDGE('',*,*,#5300,.T.);
#7590=ORIENTED_EDGE('',*,*,#5279,.F.);
#7591=ORIENTED_EDGE('',*,*,#5301,.T.);
#7592=ORIENTED_EDGE('',*,*,#5298,.F.);
#7593=ORIENTED_EDGE('',*,*,#5302,.T.);
#7594=ORIENTED_EDGE('',*,*,#5291,.F.);
#7595=ORIENTED_EDGE('',*,*,#5303,.F.);
#7596=ORIENTED_EDGE('',*,*,#5067,.F.);
#7597=ORIENTED_EDGE('',*,*,#5304,.T.);
#7598=ORIENTED_EDGE('',*,*,#5288,.F.);
#7599=ORIENTED_EDGE('',*,*,#5305,.F.);
#7600=ORIENTED_EDGE('',*,*,#5068,.F.);
#7601=ORIENTED_EDGE('',*,*,#5303,.T.);
#7602=ORIENTED_EDGE('',*,*,#5285,.F.);
#7603=ORIENTED_EDGE('',*,*,#5306,.F.);
#7604=ORIENTED_EDGE('',*,*,#5069,.F.);
#7605=ORIENTED_EDGE('',*,*,#5305,.T.);
#7606=ORIENTED_EDGE('',*,*,#5280,.F.);
#7607=ORIENTED_EDGE('',*,*,#5307,.F.);
#7608=ORIENTED_EDGE('',*,*,#5070,.F.);
#7609=ORIENTED_EDGE('',*,*,#5306,.T.);
#7610=ORIENTED_EDGE('',*,*,#5282,.F.);
#7611=ORIENTED_EDGE('',*,*,#5284,.F.);
#7612=ORIENTED_EDGE('',*,*,#5287,.F.);
#7613=ORIENTED_EDGE('',*,*,#5290,.F.);
#7614=ORIENTED_EDGE('',*,*,#5293,.F.);
#7615=ORIENTED_EDGE('',*,*,#5296,.F.);
#7616=ORIENTED_EDGE('',*,*,#5299,.F.);
#7617=ORIENTED_EDGE('',*,*,#5301,.F.);
#7618=ORIENTED_EDGE('',*,*,#5308,.T.);
#7619=ORIENTED_EDGE('',*,*,#5309,.F.);
#7620=ORIENTED_EDGE('',*,*,#4679,.F.);
#7621=ORIENTED_EDGE('',*,*,#5310,.T.);
#7622=ORIENTED_EDGE('',*,*,#5308,.F.);
#7623=ORIENTED_EDGE('',*,*,#5311,.T.);
#7624=ORIENTED_EDGE('',*,*,#4991,.T.);
#7625=ORIENTED_EDGE('',*,*,#5012,.F.);
#7626=ORIENTED_EDGE('',*,*,#4759,.T.);
#7627=ORIENTED_EDGE('',*,*,#4838,.T.);
#7628=ORIENTED_EDGE('',*,*,#4898,.T.);
#7629=ORIENTED_EDGE('',*,*,#5312,.T.);
#7630=ORIENTED_EDGE('',*,*,#5209,.F.);
#7631=ORIENTED_EDGE('',*,*,#5152,.F.);
#7632=ORIENTED_EDGE('',*,*,#5039,.F.);
#7633=ORIENTED_EDGE('',*,*,#5313,.T.);
#7634=ORIENTED_EDGE('',*,*,#5310,.F.);
#7635=ORIENTED_EDGE('',*,*,#4686,.T.);
#7636=ORIENTED_EDGE('',*,*,#4992,.T.);
#7637=ORIENTED_EDGE('',*,*,#5311,.F.);
#7638=ORIENTED_EDGE('',*,*,#5091,.T.);
#7639=ORIENTED_EDGE('',*,*,#5314,.T.);
#7640=ORIENTED_EDGE('',*,*,#5315,.T.);
#7641=ORIENTED_EDGE('',*,*,#5314,.F.);
#7642=ORIENTED_EDGE('',*,*,#5220,.F.);
#7643=ORIENTED_EDGE('',*,*,#5316,.T.);
#7644=ORIENTED_EDGE('',*,*,#5315,.F.);
#7645=ORIENTED_EDGE('',*,*,#5316,.F.);
#7646=ORIENTED_EDGE('',*,*,#5090,.F.);
#7647=ORIENTED_EDGE('',*,*,#5317,.T.);
#7648=ORIENTED_EDGE('',*,*,#5318,.T.);
#7649=ORIENTED_EDGE('',*,*,#5317,.F.);
#7650=ORIENTED_EDGE('',*,*,#5218,.F.);
#7651=ORIENTED_EDGE('',*,*,#5319,.T.);
#7652=ORIENTED_EDGE('',*,*,#5318,.F.);
#7653=ORIENTED_EDGE('',*,*,#5319,.F.);
#7654=ORIENTED_EDGE('',*,*,#5093,.T.);
#7655=ORIENTED_EDGE('',*,*,#5320,.T.);
#7656=ORIENTED_EDGE('',*,*,#5321,.T.);
#7657=ORIENTED_EDGE('',*,*,#5320,.F.);
#7658=ORIENTED_EDGE('',*,*,#5062,.F.);
#7659=ORIENTED_EDGE('',*,*,#5322,.T.);
#7660=ORIENTED_EDGE('',*,*,#5321,.F.);
#7661=ORIENTED_EDGE('',*,*,#5322,.F.);
#7662=ORIENTED_EDGE('',*,*,#5092,.T.);
#7663=ORIENTED_EDGE('',*,*,#5323,.T.);
#7664=ORIENTED_EDGE('',*,*,#5324,.T.);
#7665=ORIENTED_EDGE('',*,*,#5323,.F.);
#7666=ORIENTED_EDGE('',*,*,#5219,.F.);
#7667=ORIENTED_EDGE('',*,*,#5325,.T.);
#7668=ORIENTED_EDGE('',*,*,#5324,.F.);
#7669=ORIENTED_EDGE('',*,*,#5325,.F.);
#7670=ORIENTED_EDGE('',*,*,#5094,.F.);
#7671=ORIENTED_EDGE('',*,*,#5326,.T.);
#7672=ORIENTED_EDGE('',*,*,#5327,.T.);
#7673=ORIENTED_EDGE('',*,*,#5326,.F.);
#7674=ORIENTED_EDGE('',*,*,#5061,.T.);
#7675=ORIENTED_EDGE('',*,*,#5328,.T.);
#7676=ORIENTED_EDGE('',*,*,#5327,.F.);
#7677=ORIENTED_EDGE('',*,*,#5328,.F.);
#7678=ORIENTED_EDGE('',*,*,#5309,.T.);
#7679=ORIENTED_EDGE('',*,*,#5313,.F.);
#7680=ORIENTED_EDGE('',*,*,#5038,.F.);
#7681=ORIENTED_EDGE('',*,*,#4680,.T.);
#7682=ORIENTED_EDGE('',*,*,#5302,.F.);
#7683=ORIENTED_EDGE('',*,*,#5329,.F.);
#7684=ORIENTED_EDGE('',*,*,#5063,.F.);
#7685=ORIENTED_EDGE('',*,*,#5307,.T.);
#7686=ORIENTED_EDGE('',*,*,#5300,.F.);
#7687=ORIENTED_EDGE('',*,*,#5330,.F.);
#7688=ORIENTED_EDGE('',*,*,#5064,.F.);
#7689=ORIENTED_EDGE('',*,*,#5329,.T.);
#7690=ORIENTED_EDGE('',*,*,#5297,.F.);
#7691=ORIENTED_EDGE('',*,*,#5331,.F.);
#7692=ORIENTED_EDGE('',*,*,#5065,.F.);
#7693=ORIENTED_EDGE('',*,*,#5330,.T.);
#7694=ORIENTED_EDGE('',*,*,#5294,.F.);
#7695=ORIENTED_EDGE('',*,*,#5304,.F.);
#7696=ORIENTED_EDGE('',*,*,#5066,.F.);
#7697=ORIENTED_EDGE('',*,*,#5331,.T.);
#7698=ORIENTED_EDGE('',*,*,#5268,.F.);
#7699=ORIENTED_EDGE('',*,*,#5332,.F.);
#7700=ORIENTED_EDGE('',*,*,#5071,.F.);
#7701=ORIENTED_EDGE('',*,*,#5333,.T.);
#7702=ORIENTED_EDGE('',*,*,#5265,.F.);
#7703=ORIENTED_EDGE('',*,*,#5275,.F.);
#7704=ORIENTED_EDGE('',*,*,#5072,.F.);
#7705=ORIENTED_EDGE('',*,*,#5332,.T.);
#7706=ORIENTED_EDGE('',*,*,#5273,.F.);
#7707=ORIENTED_EDGE('',*,*,#5334,.F.);
#7708=ORIENTED_EDGE('',*,*,#5077,.F.);
#7709=ORIENTED_EDGE('',*,*,#5278,.T.);
#7710=ORIENTED_EDGE('',*,*,#5271,.F.);
#7711=ORIENTED_EDGE('',*,*,#5333,.F.);
#7712=ORIENTED_EDGE('',*,*,#5078,.F.);
#7713=ORIENTED_EDGE('',*,*,#5334,.T.);
#7714=ORIENTED_EDGE('',*,*,#5242,.F.);
#7715=ORIENTED_EDGE('',*,*,#5335,.F.);
#7716=ORIENTED_EDGE('',*,*,#5079,.F.);
#7717=ORIENTED_EDGE('',*,*,#5336,.T.);
#7718=ORIENTED_EDGE('',*,*,#5239,.F.);
#7719=ORIENTED_EDGE('',*,*,#5337,.F.);
#7720=ORIENTED_EDGE('',*,*,#5080,.F.);
#7721=ORIENTED_EDGE('',*,*,#5335,.T.);
#7722=ORIENTED_EDGE('',*,*,#5236,.F.);
#7723=ORIENTED_EDGE('',*,*,#5246,.F.);
#7724=ORIENTED_EDGE('',*,*,#5081,.F.);
#7725=ORIENTED_EDGE('',*,*,#5337,.T.);
#7726=ORIENTED_EDGE('',*,*,#5244,.F.);
#7727=ORIENTED_EDGE('',*,*,#5336,.F.);
#7728=ORIENTED_EDGE('',*,*,#5086,.F.);
#7729=ORIENTED_EDGE('',*,*,#5249,.T.);
#7730=ORIENTED_EDGE('',*,*,#5098,.F.);
#7731=ORIENTED_EDGE('',*,*,#5210,.F.);
#7732=ORIENTED_EDGE('',*,*,#5312,.F.);
#7733=ORIENTED_EDGE('',*,*,#4897,.T.);
#7734=ORIENTED_EDGE('',*,*,#5104,.F.);
#7735=ORIENTED_EDGE('',*,*,#5215,.F.);
#7736=ORIENTED_EDGE('',*,*,#5217,.F.);
#7737=ORIENTED_EDGE('',*,*,#5108,.T.);
#7738=ORIENTED_EDGE('',*,*,#5112,.F.);
#7739=ORIENTED_EDGE('',*,*,#5216,.F.);
#7740=ORIENTED_EDGE('',*,*,#5106,.F.);
#7741=ORIENTED_EDGE('',*,*,#5111,.T.);
#7742=ORIENTED_EDGE('',*,*,#5026,.F.);
#7743=ORIENTED_EDGE('',*,*,#5088,.T.);
#7744=ORIENTED_EDGE('',*,*,#4423,.T.);
#7745=ORIENTED_EDGE('',*,*,#5037,.F.);
#7746=CYLINDRICAL_SURFACE('',#8488,1.2);
#7747=CYLINDRICAL_SURFACE('',#8494,0.2);
#7748=CYLINDRICAL_SURFACE('',#8498,0.2);
#7749=CYLINDRICAL_SURFACE('',#8500,0.2);
#7750=CYLINDRICAL_SURFACE('',#8507,0.2);
#7751=CYLINDRICAL_SURFACE('',#8508,0.2);
#7752=CYLINDRICAL_SURFACE('',#8511,0.2);
#7753=CYLINDRICAL_SURFACE('',#8518,0.2);
#7754=CYLINDRICAL_SURFACE('',#8524,0.2);
#7755=CYLINDRICAL_SURFACE('',#8526,0.2);
#7756=CYLINDRICAL_SURFACE('',#8529,0.2);
#7757=CYLINDRICAL_SURFACE('',#8536,0.2);
#7758=CYLINDRICAL_SURFACE('',#8542,0.2);
#7759=CYLINDRICAL_SURFACE('',#8544,0.2);
#7760=CYLINDRICAL_SURFACE('',#8547,0.2);
#7761=CYLINDRICAL_SURFACE('',#8554,0.2);
#7762=CYLINDRICAL_SURFACE('',#8569,0.2);
#7763=CYLINDRICAL_SURFACE('',#8572,0.2);
#7764=CYLINDRICAL_SURFACE('',#8575,0.2);
#7765=CYLINDRICAL_SURFACE('',#8578,0.2);
#7766=CYLINDRICAL_SURFACE('',#8581,0.2);
#7767=CYLINDRICAL_SURFACE('',#8584,0.2);
#7768=CYLINDRICAL_SURFACE('',#8587,0.2);
#7769=CYLINDRICAL_SURFACE('',#8590,0.2);
#7770=CYLINDRICAL_SURFACE('',#8593,0.2);
#7771=CYLINDRICAL_SURFACE('',#8596,0.2);
#7772=CYLINDRICAL_SURFACE('',#8599,0.2);
#7773=CYLINDRICAL_SURFACE('',#8603,0.2);
#7774=CYLINDRICAL_SURFACE('',#8610,0.4);
#7775=CYLINDRICAL_SURFACE('',#8615,0.4);
#7776=CYLINDRICAL_SURFACE('',#8620,0.4);
#7777=CYLINDRICAL_SURFACE('',#8625,0.4);
#7778=CYLINDRICAL_SURFACE('',#8627,0.600000000000028);
#7779=CYLINDRICAL_SURFACE('',#8630,0.599999999999992);
#7780=CYLINDRICAL_SURFACE('',#8637,0.4);
#7781=CYLINDRICAL_SURFACE('',#8642,0.4);
#7782=CYLINDRICAL_SURFACE('',#8647,0.4);
#7783=CYLINDRICAL_SURFACE('',#8652,0.4);
#7784=CYLINDRICAL_SURFACE('',#8654,0.599999999999967);
#7785=CYLINDRICAL_SURFACE('',#8657,0.600000000000002);
#7786=CYLINDRICAL_SURFACE('',#8664,0.4);
#7787=CYLINDRICAL_SURFACE('',#8669,0.4);
#7788=CYLINDRICAL_SURFACE('',#8674,0.4);
#7789=CYLINDRICAL_SURFACE('',#8679,0.4);
#7790=CYLINDRICAL_SURFACE('',#8681,0.600000000000018);
#7791=CYLINDRICAL_SURFACE('',#8684,0.600000000000018);
#7792=CYLINDRICAL_SURFACE('',#8690,3.);
#7793=CYLINDRICAL_SURFACE('',#8695,3.);
#7794=CYLINDRICAL_SURFACE('',#8700,3.);
#7795=CYLINDRICAL_SURFACE('',#8703,0.600000000000018);
#7796=CYLINDRICAL_SURFACE('',#8706,0.600000000000018);
#7797=CYLINDRICAL_SURFACE('',#8709,0.600000000000002);
#7798=CYLINDRICAL_SURFACE('',#8712,0.600000000000002);
#7799=CYLINDRICAL_SURFACE('',#8714,0.599999999999992);
#7800=CYLINDRICAL_SURFACE('',#8717,0.600000000000001);
#7801=CYLINDRICAL_SURFACE('',#8722,1.2);
#7802=CYLINDRICAL_SURFACE('',#8731,0.2);
#7803=CYLINDRICAL_SURFACE('',#8734,0.2);
#7804=CYLINDRICAL_SURFACE('',#8738,11.);
#7805=CYLINDRICAL_SURFACE('',#8742,0.2);
#7806=CYLINDRICAL_SURFACE('',#8744,0.2);
#7807=CYLINDRICAL_SURFACE('',#8751,0.2);
#7808=CYLINDRICAL_SURFACE('',#8752,0.2);
#7809=CYLINDRICAL_SURFACE('',#8755,0.2);
#7810=CYLINDRICAL_SURFACE('',#8762,0.2);
#7811=CYLINDRICAL_SURFACE('',#8768,0.2);
#7812=CYLINDRICAL_SURFACE('',#8770,0.2);
#7813=CYLINDRICAL_SURFACE('',#8773,0.2);
#7814=CYLINDRICAL_SURFACE('',#8780,0.2);
#7815=CYLINDRICAL_SURFACE('',#8786,0.2);
#7816=CYLINDRICAL_SURFACE('',#8788,0.2);
#7817=CYLINDRICAL_SURFACE('',#8791,0.2);
#7818=CYLINDRICAL_SURFACE('',#8798,0.2);
#7819=CYLINDRICAL_SURFACE('',#8813,0.2);
#7820=CYLINDRICAL_SURFACE('',#8816,0.2);
#7821=CYLINDRICAL_SURFACE('',#8819,0.2);
#7822=CYLINDRICAL_SURFACE('',#8822,0.2);
#7823=CYLINDRICAL_SURFACE('',#8825,0.2);
#7824=CYLINDRICAL_SURFACE('',#8828,0.2);
#7825=CYLINDRICAL_SURFACE('',#8831,0.2);
#7826=CYLINDRICAL_SURFACE('',#8834,0.2);
#7827=CYLINDRICAL_SURFACE('',#8837,0.2);
#7828=CYLINDRICAL_SURFACE('',#8840,0.2);
#7829=CYLINDRICAL_SURFACE('',#8843,0.2);
#7830=CYLINDRICAL_SURFACE('',#8846,0.2);
#7831=CYLINDRICAL_SURFACE('',#8857,0.4);
#7832=CYLINDRICAL_SURFACE('',#8862,0.4);
#7833=CYLINDRICAL_SURFACE('',#8867,0.4);
#7834=CYLINDRICAL_SURFACE('',#8872,0.4);
#7835=CYLINDRICAL_SURFACE('',#8874,0.600000000000028);
#7836=CYLINDRICAL_SURFACE('',#8877,0.599999999999992);
#7837=CYLINDRICAL_SURFACE('',#8884,0.4);
#7838=CYLINDRICAL_SURFACE('',#8889,0.4);
#7839=CYLINDRICAL_SURFACE('',#8894,0.4);
#7840=CYLINDRICAL_SURFACE('',#8899,0.4);
#7841=CYLINDRICAL_SURFACE('',#8901,0.599999999999967);
#7842=CYLINDRICAL_SURFACE('',#8904,0.600000000000002);
#7843=CYLINDRICAL_SURFACE('',#8911,0.4);
#7844=CYLINDRICAL_SURFACE('',#8916,0.4);
#7845=CYLINDRICAL_SURFACE('',#8921,0.4);
#7846=CYLINDRICAL_SURFACE('',#8926,0.4);
#7847=CYLINDRICAL_SURFACE('',#8928,0.600000000000018);
#7848=CYLINDRICAL_SURFACE('',#8931,0.600000000000018);
#7849=CYLINDRICAL_SURFACE('',#8938,3.);
#7850=CYLINDRICAL_SURFACE('',#8942,3.);
#7851=CYLINDRICAL_SURFACE('',#8946,3.);
#7852=CYLINDRICAL_SURFACE('',#8951,3.);
#7853=CYLINDRICAL_SURFACE('',#8953,0.600000000000018);
#7854=CYLINDRICAL_SURFACE('',#8956,0.600000000000018);
#7855=CYLINDRICAL_SURFACE('',#8959,0.600000000000002);
#7856=CYLINDRICAL_SURFACE('',#8962,0.600000000000002);
#7857=CYLINDRICAL_SURFACE('',#8964,0.599999999999992);
#7858=CYLINDRICAL_SURFACE('',#8967,0.600000000000001);
#7859=CYLINDRICAL_SURFACE('',#8973,1.2);
#7860=CYLINDRICAL_SURFACE('',#9002,0.2);
#7861=CYLINDRICAL_SURFACE('',#9006,0.2);
#7862=CYLINDRICAL_SURFACE('',#9008,0.2);
#7863=CYLINDRICAL_SURFACE('',#9014,0.2);
#7864=CYLINDRICAL_SURFACE('',#9015,0.2);
#7865=CYLINDRICAL_SURFACE('',#9018,0.2);
#7866=CYLINDRICAL_SURFACE('',#9024,0.2);
#7867=CYLINDRICAL_SURFACE('',#9029,0.2);
#7868=CYLINDRICAL_SURFACE('',#9031,0.2);
#7869=CYLINDRICAL_SURFACE('',#9034,0.2);
#7870=CYLINDRICAL_SURFACE('',#9040,0.2);
#7871=CYLINDRICAL_SURFACE('',#9045,0.2);
#7872=CYLINDRICAL_SURFACE('',#9047,0.2);
#7873=CYLINDRICAL_SURFACE('',#9050,0.2);
#7874=CYLINDRICAL_SURFACE('',#9056,0.2);
#7875=CYLINDRICAL_SURFACE('',#9071,0.2);
#7876=CYLINDRICAL_SURFACE('',#9074,0.2);
#7877=CYLINDRICAL_SURFACE('',#9077,0.2);
#7878=CYLINDRICAL_SURFACE('',#9080,0.2);
#7879=CYLINDRICAL_SURFACE('',#9083,0.2);
#7880=CYLINDRICAL_SURFACE('',#9086,0.2);
#7881=CYLINDRICAL_SURFACE('',#9089,0.2);
#7882=CYLINDRICAL_SURFACE('',#9092,0.2);
#7883=CYLINDRICAL_SURFACE('',#9095,0.2);
#7884=CYLINDRICAL_SURFACE('',#9098,0.2);
#7885=CYLINDRICAL_SURFACE('',#9101,0.2);
#7886=CYLINDRICAL_SURFACE('',#9105,0.2);
#7887=CYLINDRICAL_SURFACE('',#9112,0.4);
#7888=CYLINDRICAL_SURFACE('',#9117,0.4);
#7889=CYLINDRICAL_SURFACE('',#9122,0.4);
#7890=CYLINDRICAL_SURFACE('',#9127,0.4);
#7891=CYLINDRICAL_SURFACE('',#9129,0.600000000000028);
#7892=CYLINDRICAL_SURFACE('',#9131,0.599999999999992);
#7893=CYLINDRICAL_SURFACE('',#9137,0.4);
#7894=CYLINDRICAL_SURFACE('',#9142,0.4);
#7895=CYLINDRICAL_SURFACE('',#9147,0.4);
#7896=CYLINDRICAL_SURFACE('',#9152,0.4);
#7897=CYLINDRICAL_SURFACE('',#9154,0.599999999999967);
#7898=CYLINDRICAL_SURFACE('',#9156,0.600000000000002);
#7899=CYLINDRICAL_SURFACE('',#9162,0.4);
#7900=CYLINDRICAL_SURFACE('',#9167,0.4);
#7901=CYLINDRICAL_SURFACE('',#9172,0.4);
#7902=CYLINDRICAL_SURFACE('',#9177,0.4);
#7903=CYLINDRICAL_SURFACE('',#9179,0.600000000000018);
#7904=CYLINDRICAL_SURFACE('',#9181,0.600000000000018);
#7905=CYLINDRICAL_SURFACE('',#9187,3.);
#7906=CYLINDRICAL_SURFACE('',#9192,3.);
#7907=CYLINDRICAL_SURFACE('',#9196,3.);
#7908=CYLINDRICAL_SURFACE('',#9201,2.99999999999999);
#7909=CYLINDRICAL_SURFACE('',#9204,0.600000000000018);
#7910=CYLINDRICAL_SURFACE('',#9206,0.600000000000018);
#7911=CYLINDRICAL_SURFACE('',#9208,0.600000000000002);
#7912=CYLINDRICAL_SURFACE('',#9210,0.600000000000002);
#7913=CYLINDRICAL_SURFACE('',#9211,0.599999999999992);
#7914=CYLINDRICAL_SURFACE('',#9213,0.600000000000001);
#7915=CYLINDRICAL_SURFACE('',#9218,1.2);
#7916=CYLINDRICAL_SURFACE('',#9256,0.2);
#7917=CYLINDRICAL_SURFACE('',#9259,0.2);
#7918=CYLINDRICAL_SURFACE('',#9263,11.);
#7919=CYLINDRICAL_SURFACE('',#9265,0.2);
#7920=CYLINDRICAL_SURFACE('',#9267,0.2);
#7921=CYLINDRICAL_SURFACE('',#9273,0.2);
#7922=CYLINDRICAL_SURFACE('',#9274,0.2);
#7923=CYLINDRICAL_SURFACE('',#9277,0.2);
#7924=CYLINDRICAL_SURFACE('',#9283,0.2);
#7925=CYLINDRICAL_SURFACE('',#9288,0.2);
#7926=CYLINDRICAL_SURFACE('',#9290,0.2);
#7927=CYLINDRICAL_SURFACE('',#9293,0.2);
#7928=CYLINDRICAL_SURFACE('',#9299,0.2);
#7929=CYLINDRICAL_SURFACE('',#9304,0.2);
#7930=CYLINDRICAL_SURFACE('',#9306,0.2);
#7931=CYLINDRICAL_SURFACE('',#9309,0.2);
#7932=CYLINDRICAL_SURFACE('',#9315,0.2);
#7933=CYLINDRICAL_SURFACE('',#9330,0.2);
#7934=CYLINDRICAL_SURFACE('',#9333,0.2);
#7935=CYLINDRICAL_SURFACE('',#9336,0.2);
#7936=CYLINDRICAL_SURFACE('',#9339,0.2);
#7937=CYLINDRICAL_SURFACE('',#9342,0.2);
#7938=CYLINDRICAL_SURFACE('',#9345,0.2);
#7939=CYLINDRICAL_SURFACE('',#9348,0.2);
#7940=CYLINDRICAL_SURFACE('',#9351,0.2);
#7941=CYLINDRICAL_SURFACE('',#9354,0.2);
#7942=CYLINDRICAL_SURFACE('',#9357,0.2);
#7943=CYLINDRICAL_SURFACE('',#9360,0.2);
#7944=CYLINDRICAL_SURFACE('',#9363,0.2);
#7945=CYLINDRICAL_SURFACE('',#9374,0.4);
#7946=CYLINDRICAL_SURFACE('',#9379,0.4);
#7947=CYLINDRICAL_SURFACE('',#9384,0.4);
#7948=CYLINDRICAL_SURFACE('',#9389,0.4);
#7949=CYLINDRICAL_SURFACE('',#9391,0.600000000000028);
#7950=CYLINDRICAL_SURFACE('',#9393,0.599999999999992);
#7951=CYLINDRICAL_SURFACE('',#9399,0.4);
#7952=CYLINDRICAL_SURFACE('',#9404,0.4);
#7953=CYLINDRICAL_SURFACE('',#9409,0.4);
#7954=CYLINDRICAL_SURFACE('',#9414,0.4);
#7955=CYLINDRICAL_SURFACE('',#9416,0.599999999999967);
#7956=CYLINDRICAL_SURFACE('',#9418,0.600000000000002);
#7957=CYLINDRICAL_SURFACE('',#9424,0.4);
#7958=CYLINDRICAL_SURFACE('',#9429,0.4);
#7959=CYLINDRICAL_SURFACE('',#9434,0.4);
#7960=CYLINDRICAL_SURFACE('',#9439,0.4);
#7961=CYLINDRICAL_SURFACE('',#9441,0.600000000000018);
#7962=CYLINDRICAL_SURFACE('',#9443,0.600000000000018);
#7963=CYLINDRICAL_SURFACE('',#9450,3.);
#7964=CYLINDRICAL_SURFACE('',#9453,3.);
#7965=CYLINDRICAL_SURFACE('',#9456,3.);
#7966=CYLINDRICAL_SURFACE('',#9459,3.);
#7967=CYLINDRICAL_SURFACE('',#9462,2.99999999999999);
#7968=CYLINDRICAL_SURFACE('',#9465,0.600000000000018);
#7969=CYLINDRICAL_SURFACE('',#9467,0.600000000000018);
#7970=CYLINDRICAL_SURFACE('',#9469,0.600000000000002);
#7971=CYLINDRICAL_SURFACE('',#9471,0.600000000000002);
#7972=CYLINDRICAL_SURFACE('',#9472,0.599999999999992);
#7973=CYLINDRICAL_SURFACE('',#9474,0.600000000000001);
#7974=ADVANCED_FACE('',(#518),#7746,.T.);
#7975=ADVANCED_FACE('',(#519),#366,.T.);
#7976=ADVANCED_FACE('',(#520),#367,.T.);
#7977=ADVANCED_FACE('',(#521),#7747,.T.);
#7978=ADVANCED_FACE('',(#522),#368,.F.);
#7979=ADVANCED_FACE('',(#523),#7748,.T.);
#7980=ADVANCED_FACE('',(#524),#7749,.T.);
#7981=ADVANCED_FACE('',(#525),#330,.T.);
#7982=ADVANCED_FACE('',(#526),#7750,.T.);
#7983=ADVANCED_FACE('',(#527),#7751,.T.);
#7984=ADVANCED_FACE('',(#528),#7752,.T.);
#7985=ADVANCED_FACE('',(#529),#331,.T.);
#7986=ADVANCED_FACE('',(#530),#7753,.T.);
#7987=ADVANCED_FACE('',(#531),#332,.T.);
#7988=ADVANCED_FACE('',(#532),#7754,.T.);
#7989=ADVANCED_FACE('',(#533),#7755,.T.);
#7990=ADVANCED_FACE('',(#534),#7756,.T.);
#7991=ADVANCED_FACE('',(#535),#333,.T.);
#7992=ADVANCED_FACE('',(#536),#7757,.T.);
#7993=ADVANCED_FACE('',(#537),#334,.T.);
#7994=ADVANCED_FACE('',(#538),#7758,.T.);
#7995=ADVANCED_FACE('',(#539),#7759,.T.);
#7996=ADVANCED_FACE('',(#540),#7760,.T.);
#7997=ADVANCED_FACE('',(#541),#335,.T.);
#7998=ADVANCED_FACE('',(#542),#7761,.T.);
#7999=ADVANCED_FACE('',(#543),#306,.T.);
#8000=ADVANCED_FACE('',(#544),#307,.T.);
#8001=ADVANCED_FACE('',(#545),#308,.T.);
#8002=ADVANCED_FACE('',(#546),#309,.T.);
#8003=ADVANCED_FACE('',(#547),#310,.T.);
#8004=ADVANCED_FACE('',(#548),#311,.T.);
#8005=ADVANCED_FACE('',(#549),#369,.T.);
#8006=ADVANCED_FACE('',(#550),#7762,.T.);
#8007=ADVANCED_FACE('',(#551),#370,.T.);
#8008=ADVANCED_FACE('',(#552),#7763,.T.);
#8009=ADVANCED_FACE('',(#553),#371,.T.);
#8010=ADVANCED_FACE('',(#554),#7764,.F.);
#8011=ADVANCED_FACE('',(#555),#372,.F.);
#8012=ADVANCED_FACE('',(#556),#7765,.F.);
#8013=ADVANCED_FACE('',(#557),#373,.T.);
#8014=ADVANCED_FACE('',(#558),#7766,.T.);
#8015=ADVANCED_FACE('',(#559),#374,.T.);
#8016=ADVANCED_FACE('',(#560),#7767,.T.);
#8017=ADVANCED_FACE('',(#561),#375,.T.);
#8018=ADVANCED_FACE('',(#562),#7768,.F.);
#8019=ADVANCED_FACE('',(#563),#376,.F.);
#8020=ADVANCED_FACE('',(#564),#7769,.F.);
#8021=ADVANCED_FACE('',(#565),#377,.T.);
#8022=ADVANCED_FACE('',(#566),#7770,.T.);
#8023=ADVANCED_FACE('',(#567),#378,.T.);
#8024=ADVANCED_FACE('',(#568),#7771,.T.);
#8025=ADVANCED_FACE('',(#569),#379,.T.);
#8026=ADVANCED_FACE('',(#570),#7772,.F.);
#8027=ADVANCED_FACE('',(#571),#380,.F.);
#8028=ADVANCED_FACE('',(#572),#7773,.F.);
#8029=ADVANCED_FACE('',(#573),#381,.F.);
#8030=ADVANCED_FACE('',(#574),#258,.F.);
#8031=ADVANCED_FACE('',(#575),#7774,.T.);
#8032=ADVANCED_FACE('',(#576),#259,.F.);
#8033=ADVANCED_FACE('',(#577),#7775,.T.);
#8034=ADVANCED_FACE('',(#578),#260,.F.);
#8035=ADVANCED_FACE('',(#579),#7776,.T.);
#8036=ADVANCED_FACE('',(#580),#261,.F.);
#8037=ADVANCED_FACE('',(#581),#7777,.T.);
#8038=ADVANCED_FACE('',(#582),#382,.T.);
#8039=ADVANCED_FACE('',(#583),#7778,.T.);
#8040=ADVANCED_FACE('',(#584),#383,.T.);
#8041=ADVANCED_FACE('',(#585),#7779,.T.);
#8042=ADVANCED_FACE('',(#586),#384,.T.);
#8043=ADVANCED_FACE('',(#587),#262,.F.);
#8044=ADVANCED_FACE('',(#588),#7780,.T.);
#8045=ADVANCED_FACE('',(#589),#263,.F.);
#8046=ADVANCED_FACE('',(#590),#7781,.T.);
#8047=ADVANCED_FACE('',(#591),#264,.F.);
#8048=ADVANCED_FACE('',(#592),#7782,.T.);
#8049=ADVANCED_FACE('',(#593),#265,.F.);
#8050=ADVANCED_FACE('',(#594),#7783,.T.);
#8051=ADVANCED_FACE('',(#595),#385,.T.);
#8052=ADVANCED_FACE('',(#596),#7784,.T.);
#8053=ADVANCED_FACE('',(#597),#386,.T.);
#8054=ADVANCED_FACE('',(#598),#7785,.T.);
#8055=ADVANCED_FACE('',(#599),#387,.T.);
#8056=ADVANCED_FACE('',(#600),#266,.F.);
#8057=ADVANCED_FACE('',(#601),#7786,.T.);
#8058=ADVANCED_FACE('',(#602),#267,.F.);
#8059=ADVANCED_FACE('',(#603),#7787,.T.);
#8060=ADVANCED_FACE('',(#604),#268,.F.);
#8061=ADVANCED_FACE('',(#605),#7788,.T.);
#8062=ADVANCED_FACE('',(#606),#269,.F.);
#8063=ADVANCED_FACE('',(#607),#7789,.T.);
#8064=ADVANCED_FACE('',(#608),#388,.T.);
#8065=ADVANCED_FACE('',(#609),#7790,.T.);
#8066=ADVANCED_FACE('',(#610),#389,.T.);
#8067=ADVANCED_FACE('',(#611),#7791,.T.);
#8068=ADVANCED_FACE('',(#612),#390,.T.);
#8069=ADVANCED_FACE('',(#613),#240,.F.);
#8070=ADVANCED_FACE('',(#614),#7792,.F.);
#8071=ADVANCED_FACE('',(#615),#241,.F.);
#8072=ADVANCED_FACE('',(#616),#7793,.F.);
#8073=ADVANCED_FACE('',(#617),#242,.F.);
#8074=ADVANCED_FACE('',(#618),#7794,.F.);
#8075=ADVANCED_FACE('',(#619),#391,.T.);
#8076=ADVANCED_FACE('',(#620),#7795,.T.);
#8077=ADVANCED_FACE('',(#621),#392,.T.);
#8078=ADVANCED_FACE('',(#622),#7796,.T.);
#8079=ADVANCED_FACE('',(#623),#393,.T.);
#8080=ADVANCED_FACE('',(#624),#7797,.T.);
#8081=ADVANCED_FACE('',(#625),#394,.T.);
#8082=ADVANCED_FACE('',(#626),#7798,.T.);
#8083=ADVANCED_FACE('',(#627),#7799,.T.);
#8084=ADVANCED_FACE('',(#628),#395,.T.);
#8085=ADVANCED_FACE('',(#629),#7800,.T.);
#8086=ADVANCED_FACE('',(#630),#396,.T.);
#8087=ADVANCED_FACE('',(#631),#397,.F.);
#8088=ADVANCED_FACE('',(#632),#398,.F.);
#8089=ADVANCED_FACE('',(#633),#7801,.T.);
#8090=ADVANCED_FACE('',(#634),#399,.F.);
#8091=ADVANCED_FACE('',(#635),#400,.F.);
#8092=ADVANCED_FACE('',(#636),#243,.F.);
#8093=ADVANCED_FACE('',(#637),#7802,.T.);
#8094=ADVANCED_FACE('',(#638),#401,.T.);
#8095=ADVANCED_FACE('',(#639),#7803,.T.);
#8096=ADVANCED_FACE('',(#640),#402,.T.);
#8097=ADVANCED_FACE('',(#641),#7804,.F.);
#8098=ADVANCED_FACE('',(#642),#7805,.T.);
#8099=ADVANCED_FACE('',(#643),#7806,.T.);
#8100=ADVANCED_FACE('',(#644),#336,.T.);
#8101=ADVANCED_FACE('',(#645),#7807,.T.);
#8102=ADVANCED_FACE('',(#646),#7808,.T.);
#8103=ADVANCED_FACE('',(#647),#7809,.T.);
#8104=ADVANCED_FACE('',(#648),#337,.T.);
#8105=ADVANCED_FACE('',(#649),#7810,.T.);
#8106=ADVANCED_FACE('',(#650),#338,.T.);
#8107=ADVANCED_FACE('',(#651),#7811,.T.);
#8108=ADVANCED_FACE('',(#652),#7812,.T.);
#8109=ADVANCED_FACE('',(#653),#7813,.T.);
#8110=ADVANCED_FACE('',(#654),#339,.T.);
#8111=ADVANCED_FACE('',(#655),#7814,.T.);
#8112=ADVANCED_FACE('',(#656),#340,.T.);
#8113=ADVANCED_FACE('',(#657),#7815,.T.);
#8114=ADVANCED_FACE('',(#658),#7816,.T.);
#8115=ADVANCED_FACE('',(#659),#7817,.T.);
#8116=ADVANCED_FACE('',(#660),#341,.T.);
#8117=ADVANCED_FACE('',(#661),#7818,.T.);
#8118=ADVANCED_FACE('',(#662),#312,.T.);
#8119=ADVANCED_FACE('',(#663),#313,.T.);
#8120=ADVANCED_FACE('',(#664),#314,.T.);
#8121=ADVANCED_FACE('',(#665),#315,.T.);
#8122=ADVANCED_FACE('',(#666),#316,.T.);
#8123=ADVANCED_FACE('',(#667),#317,.T.);
#8124=ADVANCED_FACE('',(#668),#403,.F.);
#8125=ADVANCED_FACE('',(#669),#7819,.T.);
#8126=ADVANCED_FACE('',(#670),#404,.F.);
#8127=ADVANCED_FACE('',(#671),#7820,.T.);
#8128=ADVANCED_FACE('',(#672),#405,.F.);
#8129=ADVANCED_FACE('',(#673),#7821,.F.);
#8130=ADVANCED_FACE('',(#674),#406,.T.);
#8131=ADVANCED_FACE('',(#675),#7822,.F.);
#8132=ADVANCED_FACE('',(#676),#407,.F.);
#8133=ADVANCED_FACE('',(#677),#7823,.T.);
#8134=ADVANCED_FACE('',(#678),#408,.F.);
#8135=ADVANCED_FACE('',(#679),#7824,.T.);
#8136=ADVANCED_FACE('',(#680),#409,.F.);
#8137=ADVANCED_FACE('',(#681),#7825,.F.);
#8138=ADVANCED_FACE('',(#682),#410,.T.);
#8139=ADVANCED_FACE('',(#683),#7826,.F.);
#8140=ADVANCED_FACE('',(#684),#411,.F.);
#8141=ADVANCED_FACE('',(#685),#7827,.T.);
#8142=ADVANCED_FACE('',(#686),#412,.F.);
#8143=ADVANCED_FACE('',(#687),#7828,.T.);
#8144=ADVANCED_FACE('',(#688),#413,.F.);
#8145=ADVANCED_FACE('',(#689),#7829,.F.);
#8146=ADVANCED_FACE('',(#690),#414,.T.);
#8147=ADVANCED_FACE('',(#691),#7830,.F.);
#8148=ADVANCED_FACE('',(#692),#415,.T.);
#8149=ADVANCED_FACE('',(#693,#196,#197,#198,#199,#200),#416,.T.);
#8150=ADVANCED_FACE('',(#694),#270,.T.);
#8151=ADVANCED_FACE('',(#695),#7831,.T.);
#8152=ADVANCED_FACE('',(#696),#271,.T.);
#8153=ADVANCED_FACE('',(#697),#7832,.T.);
#8154=ADVANCED_FACE('',(#698),#272,.T.);
#8155=ADVANCED_FACE('',(#699),#7833,.T.);
#8156=ADVANCED_FACE('',(#700),#273,.T.);
#8157=ADVANCED_FACE('',(#701),#7834,.T.);
#8158=ADVANCED_FACE('',(#702),#417,.F.);
#8159=ADVANCED_FACE('',(#703),#7835,.T.);
#8160=ADVANCED_FACE('',(#704),#418,.F.);
#8161=ADVANCED_FACE('',(#705),#7836,.T.);
#8162=ADVANCED_FACE('',(#706),#419,.F.);
#8163=ADVANCED_FACE('',(#707),#274,.T.);
#8164=ADVANCED_FACE('',(#708),#7837,.T.);
#8165=ADVANCED_FACE('',(#709),#275,.T.);
#8166=ADVANCED_FACE('',(#710),#7838,.T.);
#8167=ADVANCED_FACE('',(#711),#276,.T.);
#8168=ADVANCED_FACE('',(#712),#7839,.T.);
#8169=ADVANCED_FACE('',(#713),#277,.T.);
#8170=ADVANCED_FACE('',(#714),#7840,.T.);
#8171=ADVANCED_FACE('',(#715),#420,.F.);
#8172=ADVANCED_FACE('',(#716),#7841,.T.);
#8173=ADVANCED_FACE('',(#717),#421,.F.);
#8174=ADVANCED_FACE('',(#718),#7842,.T.);
#8175=ADVANCED_FACE('',(#719),#422,.F.);
#8176=ADVANCED_FACE('',(#720),#278,.T.);
#8177=ADVANCED_FACE('',(#721),#7843,.T.);
#8178=ADVANCED_FACE('',(#722),#279,.T.);
#8179=ADVANCED_FACE('',(#723),#7844,.T.);
#8180=ADVANCED_FACE('',(#724),#280,.T.);
#8181=ADVANCED_FACE('',(#725),#7845,.T.);
#8182=ADVANCED_FACE('',(#726),#281,.T.);
#8183=ADVANCED_FACE('',(#727),#7846,.T.);
#8184=ADVANCED_FACE('',(#728),#423,.F.);
#8185=ADVANCED_FACE('',(#729),#7847,.T.);
#8186=ADVANCED_FACE('',(#730),#424,.F.);
#8187=ADVANCED_FACE('',(#731),#7848,.T.);
#8188=ADVANCED_FACE('',(#732),#425,.F.);
#8189=ADVANCED_FACE('',(#733),#426,.T.);
#8190=ADVANCED_FACE('',(#734),#244,.F.);
#8191=ADVANCED_FACE('',(#735),#7849,.F.);
#8192=ADVANCED_FACE('',(#736),#245,.F.);
#8193=ADVANCED_FACE('',(#737),#7850,.F.);
#8194=ADVANCED_FACE('',(#738),#246,.F.);
#8195=ADVANCED_FACE('',(#739),#7851,.F.);
#8196=ADVANCED_FACE('',(#740),#247,.F.);
#8197=ADVANCED_FACE('',(#741),#7852,.F.);
#8198=ADVANCED_FACE('',(#742),#427,.F.);
#8199=ADVANCED_FACE('',(#743),#7853,.T.);
#8200=ADVANCED_FACE('',(#744),#428,.F.);
#8201=ADVANCED_FACE('',(#745),#7854,.T.);
#8202=ADVANCED_FACE('',(#746),#429,.F.);
#8203=ADVANCED_FACE('',(#747),#7855,.T.);
#8204=ADVANCED_FACE('',(#748),#430,.F.);
#8205=ADVANCED_FACE('',(#749),#7856,.T.);
#8206=ADVANCED_FACE('',(#750),#7857,.T.);
#8207=ADVANCED_FACE('',(#751),#431,.F.);
#8208=ADVANCED_FACE('',(#752),#7858,.T.);
#8209=ADVANCED_FACE('',(#753),#432,.F.);
#8210=ADVANCED_FACE('',(#754),#433,.T.);
#8211=ADVANCED_FACE('',(#755),#434,.T.);
#8212=ADVANCED_FACE('',(#756),#435,.T.);
#8213=ADVANCED_FACE('',(#757),#7859,.T.);
#8214=ADVANCED_FACE('',(#758),#436,.F.);
#8215=ADVANCED_FACE('',(#759),#437,.F.);
#8216=ADVANCED_FACE('',(#760,#201,#202,#203,#204,#205,#206,#207,#208,#209),
#438,.F.);
#8217=ADVANCED_FACE('',(#761),#439,.F.);
#8218=ADVANCED_FACE('',(#762),#7860,.T.);
#8219=ADVANCED_FACE('',(#763),#440,.T.);
#8220=ADVANCED_FACE('',(#764),#7861,.T.);
#8221=ADVANCED_FACE('',(#765),#7862,.T.);
#8222=ADVANCED_FACE('',(#766),#342,.T.);
#8223=ADVANCED_FACE('',(#767),#7863,.T.);
#8224=ADVANCED_FACE('',(#768),#7864,.T.);
#8225=ADVANCED_FACE('',(#769),#7865,.T.);
#8226=ADVANCED_FACE('',(#770),#343,.T.);
#8227=ADVANCED_FACE('',(#771),#7866,.T.);
#8228=ADVANCED_FACE('',(#772),#344,.T.);
#8229=ADVANCED_FACE('',(#773),#7867,.T.);
#8230=ADVANCED_FACE('',(#774),#7868,.T.);
#8231=ADVANCED_FACE('',(#775),#7869,.T.);
#8232=ADVANCED_FACE('',(#776),#345,.T.);
#8233=ADVANCED_FACE('',(#777),#7870,.T.);
#8234=ADVANCED_FACE('',(#778),#346,.T.);
#8235=ADVANCED_FACE('',(#779),#7871,.T.);
#8236=ADVANCED_FACE('',(#780),#7872,.T.);
#8237=ADVANCED_FACE('',(#781),#7873,.T.);
#8238=ADVANCED_FACE('',(#782),#347,.T.);
#8239=ADVANCED_FACE('',(#783),#7874,.T.);
#8240=ADVANCED_FACE('',(#784),#318,.T.);
#8241=ADVANCED_FACE('',(#785),#319,.T.);
#8242=ADVANCED_FACE('',(#786),#320,.T.);
#8243=ADVANCED_FACE('',(#787),#321,.T.);
#8244=ADVANCED_FACE('',(#788),#322,.T.);
#8245=ADVANCED_FACE('',(#789),#323,.T.);
#8246=ADVANCED_FACE('',(#790),#441,.F.);
#8247=ADVANCED_FACE('',(#791),#7875,.T.);
#8248=ADVANCED_FACE('',(#792),#442,.F.);
#8249=ADVANCED_FACE('',(#793),#7876,.T.);
#8250=ADVANCED_FACE('',(#794),#443,.F.);
#8251=ADVANCED_FACE('',(#795),#7877,.F.);
#8252=ADVANCED_FACE('',(#796),#444,.T.);
#8253=ADVANCED_FACE('',(#797),#7878,.F.);
#8254=ADVANCED_FACE('',(#798),#445,.F.);
#8255=ADVANCED_FACE('',(#799),#7879,.T.);
#8256=ADVANCED_FACE('',(#800),#446,.F.);
#8257=ADVANCED_FACE('',(#801),#7880,.T.);
#8258=ADVANCED_FACE('',(#802),#447,.F.);
#8259=ADVANCED_FACE('',(#803),#7881,.F.);
#8260=ADVANCED_FACE('',(#804),#448,.T.);
#8261=ADVANCED_FACE('',(#805),#7882,.F.);
#8262=ADVANCED_FACE('',(#806),#449,.F.);
#8263=ADVANCED_FACE('',(#807),#7883,.T.);
#8264=ADVANCED_FACE('',(#808),#450,.F.);
#8265=ADVANCED_FACE('',(#809),#7884,.T.);
#8266=ADVANCED_FACE('',(#810),#451,.F.);
#8267=ADVANCED_FACE('',(#811),#7885,.F.);
#8268=ADVANCED_FACE('',(#812),#452,.T.);
#8269=ADVANCED_FACE('',(#813),#7886,.F.);
#8270=ADVANCED_FACE('',(#814),#453,.T.);
#8271=ADVANCED_FACE('',(#815),#282,.T.);
#8272=ADVANCED_FACE('',(#816),#7887,.T.);
#8273=ADVANCED_FACE('',(#817),#283,.T.);
#8274=ADVANCED_FACE('',(#818),#7888,.T.);
#8275=ADVANCED_FACE('',(#819),#284,.T.);
#8276=ADVANCED_FACE('',(#820),#7889,.T.);
#8277=ADVANCED_FACE('',(#821),#285,.T.);
#8278=ADVANCED_FACE('',(#822),#7890,.T.);
#8279=ADVANCED_FACE('',(#823),#454,.F.);
#8280=ADVANCED_FACE('',(#824),#7891,.T.);
#8281=ADVANCED_FACE('',(#825),#455,.F.);
#8282=ADVANCED_FACE('',(#826),#7892,.T.);
#8283=ADVANCED_FACE('',(#827),#456,.F.);
#8284=ADVANCED_FACE('',(#828),#286,.T.);
#8285=ADVANCED_FACE('',(#829),#7893,.T.);
#8286=ADVANCED_FACE('',(#830),#287,.T.);
#8287=ADVANCED_FACE('',(#831),#7894,.T.);
#8288=ADVANCED_FACE('',(#832),#288,.T.);
#8289=ADVANCED_FACE('',(#833),#7895,.T.);
#8290=ADVANCED_FACE('',(#834),#289,.T.);
#8291=ADVANCED_FACE('',(#835),#7896,.T.);
#8292=ADVANCED_FACE('',(#836),#457,.F.);
#8293=ADVANCED_FACE('',(#837),#7897,.T.);
#8294=ADVANCED_FACE('',(#838),#458,.F.);
#8295=ADVANCED_FACE('',(#839),#7898,.T.);
#8296=ADVANCED_FACE('',(#840),#459,.F.);
#8297=ADVANCED_FACE('',(#841),#290,.T.);
#8298=ADVANCED_FACE('',(#842),#7899,.T.);
#8299=ADVANCED_FACE('',(#843),#291,.T.);
#8300=ADVANCED_FACE('',(#844),#7900,.T.);
#8301=ADVANCED_FACE('',(#845),#292,.T.);
#8302=ADVANCED_FACE('',(#846),#7901,.T.);
#8303=ADVANCED_FACE('',(#847),#293,.T.);
#8304=ADVANCED_FACE('',(#848),#7902,.T.);
#8305=ADVANCED_FACE('',(#849),#460,.F.);
#8306=ADVANCED_FACE('',(#850),#7903,.T.);
#8307=ADVANCED_FACE('',(#851),#461,.F.);
#8308=ADVANCED_FACE('',(#852),#7904,.T.);
#8309=ADVANCED_FACE('',(#853),#462,.F.);
#8310=ADVANCED_FACE('',(#854),#463,.F.);
#8311=ADVANCED_FACE('',(#855),#248,.F.);
#8312=ADVANCED_FACE('',(#856),#7905,.F.);
#8313=ADVANCED_FACE('',(#857),#249,.F.);
#8314=ADVANCED_FACE('',(#858),#7906,.F.);
#8315=ADVANCED_FACE('',(#859),#250,.F.);
#8316=ADVANCED_FACE('',(#860),#7907,.F.);
#8317=ADVANCED_FACE('',(#861),#251,.F.);
#8318=ADVANCED_FACE('',(#862),#7908,.F.);
#8319=ADVANCED_FACE('',(#863),#464,.F.);
#8320=ADVANCED_FACE('',(#864),#465,.F.);
#8321=ADVANCED_FACE('',(#865),#7909,.T.);
#8322=ADVANCED_FACE('',(#866),#466,.F.);
#8323=ADVANCED_FACE('',(#867),#7910,.T.);
#8324=ADVANCED_FACE('',(#868),#467,.F.);
#8325=ADVANCED_FACE('',(#869),#7911,.T.);
#8326=ADVANCED_FACE('',(#870),#468,.F.);
#8327=ADVANCED_FACE('',(#871),#7912,.T.);
#8328=ADVANCED_FACE('',(#872),#7913,.T.);
#8329=ADVANCED_FACE('',(#873),#469,.F.);
#8330=ADVANCED_FACE('',(#874),#7914,.T.);
#8331=ADVANCED_FACE('',(#875),#470,.F.);
#8332=ADVANCED_FACE('',(#876),#471,.T.);
#8333=ADVANCED_FACE('',(#877),#472,.T.);
#8334=ADVANCED_FACE('',(#878),#473,.F.);
#8335=ADVANCED_FACE('',(#879),#7915,.T.);
#8336=ADVANCED_FACE('',(#880),#474,.T.);
#8337=ADVANCED_FACE('',(#881),#475,.T.);
#8338=ADVANCED_FACE('',(#882,#210,#211,#212,#213,#214,#215,#216,#217,#218),
#476,.T.);
#8339=ADVANCED_FACE('',(#883),#477,.T.);
#8340=ADVANCED_FACE('',(#884,#219,#220,#221,#222,#223,#224,#225,#226,#227,
#228,#229,#230,#231,#232,#233,#234),#478,.T.);
#8341=ADVANCED_FACE('',(#885),#252,.F.);
#8342=ADVANCED_FACE('',(#886),#7916,.T.);
#8343=ADVANCED_FACE('',(#887),#479,.F.);
#8344=ADVANCED_FACE('',(#888),#7917,.T.);
#8345=ADVANCED_FACE('',(#889),#480,.F.);
#8346=ADVANCED_FACE('',(#890),#7918,.F.);
#8347=ADVANCED_FACE('',(#891),#7919,.T.);
#8348=ADVANCED_FACE('',(#892),#7920,.T.);
#8349=ADVANCED_FACE('',(#893),#348,.T.);
#8350=ADVANCED_FACE('',(#894),#7921,.T.);
#8351=ADVANCED_FACE('',(#895),#7922,.T.);
#8352=ADVANCED_FACE('',(#896),#7923,.T.);
#8353=ADVANCED_FACE('',(#897),#349,.T.);
#8354=ADVANCED_FACE('',(#898),#7924,.T.);
#8355=ADVANCED_FACE('',(#899),#350,.T.);
#8356=ADVANCED_FACE('',(#900),#7925,.T.);
#8357=ADVANCED_FACE('',(#901),#7926,.T.);
#8358=ADVANCED_FACE('',(#902),#7927,.T.);
#8359=ADVANCED_FACE('',(#903),#351,.T.);
#8360=ADVANCED_FACE('',(#904),#7928,.T.);
#8361=ADVANCED_FACE('',(#905),#352,.T.);
#8362=ADVANCED_FACE('',(#906),#7929,.T.);
#8363=ADVANCED_FACE('',(#907),#7930,.T.);
#8364=ADVANCED_FACE('',(#908),#7931,.T.);
#8365=ADVANCED_FACE('',(#909),#353,.T.);
#8366=ADVANCED_FACE('',(#910),#7932,.T.);
#8367=ADVANCED_FACE('',(#911),#324,.T.);
#8368=ADVANCED_FACE('',(#912),#325,.T.);
#8369=ADVANCED_FACE('',(#913),#326,.T.);
#8370=ADVANCED_FACE('',(#914),#327,.T.);
#8371=ADVANCED_FACE('',(#915),#328,.T.);
#8372=ADVANCED_FACE('',(#916),#329,.T.);
#8373=ADVANCED_FACE('',(#917),#481,.T.);
#8374=ADVANCED_FACE('',(#918),#7933,.T.);
#8375=ADVANCED_FACE('',(#919),#482,.T.);
#8376=ADVANCED_FACE('',(#920),#7934,.T.);
#8377=ADVANCED_FACE('',(#921),#483,.T.);
#8378=ADVANCED_FACE('',(#922),#7935,.F.);
#8379=ADVANCED_FACE('',(#923),#484,.F.);
#8380=ADVANCED_FACE('',(#924),#7936,.F.);
#8381=ADVANCED_FACE('',(#925),#485,.T.);
#8382=ADVANCED_FACE('',(#926),#7937,.T.);
#8383=ADVANCED_FACE('',(#927),#486,.T.);
#8384=ADVANCED_FACE('',(#928),#7938,.T.);
#8385=ADVANCED_FACE('',(#929),#487,.T.);
#8386=ADVANCED_FACE('',(#930),#7939,.F.);
#8387=ADVANCED_FACE('',(#931),#488,.F.);
#8388=ADVANCED_FACE('',(#932),#7940,.F.);
#8389=ADVANCED_FACE('',(#933),#489,.T.);
#8390=ADVANCED_FACE('',(#934),#7941,.T.);
#8391=ADVANCED_FACE('',(#935),#490,.T.);
#8392=ADVANCED_FACE('',(#936),#7942,.T.);
#8393=ADVANCED_FACE('',(#937),#491,.T.);
#8394=ADVANCED_FACE('',(#938),#7943,.F.);
#8395=ADVANCED_FACE('',(#939),#492,.F.);
#8396=ADVANCED_FACE('',(#940),#7944,.F.);
#8397=ADVANCED_FACE('',(#941),#493,.F.);
#8398=ADVANCED_FACE('',(#942,#235,#236,#237,#238,#239),#494,.F.);
#8399=ADVANCED_FACE('',(#943),#294,.F.);
#8400=ADVANCED_FACE('',(#944),#7945,.T.);
#8401=ADVANCED_FACE('',(#945),#295,.F.);
#8402=ADVANCED_FACE('',(#946),#7946,.T.);
#8403=ADVANCED_FACE('',(#947),#296,.F.);
#8404=ADVANCED_FACE('',(#948),#7947,.T.);
#8405=ADVANCED_FACE('',(#949),#297,.F.);
#8406=ADVANCED_FACE('',(#950),#7948,.T.);
#8407=ADVANCED_FACE('',(#951),#495,.T.);
#8408=ADVANCED_FACE('',(#952),#7949,.T.);
#8409=ADVANCED_FACE('',(#953),#496,.T.);
#8410=ADVANCED_FACE('',(#954),#7950,.T.);
#8411=ADVANCED_FACE('',(#955),#497,.T.);
#8412=ADVANCED_FACE('',(#956),#298,.F.);
#8413=ADVANCED_FACE('',(#957),#7951,.T.);
#8414=ADVANCED_FACE('',(#958),#299,.F.);
#8415=ADVANCED_FACE('',(#959),#7952,.T.);
#8416=ADVANCED_FACE('',(#960),#300,.F.);
#8417=ADVANCED_FACE('',(#961),#7953,.T.);
#8418=ADVANCED_FACE('',(#962),#301,.F.);
#8419=ADVANCED_FACE('',(#963),#7954,.T.);
#8420=ADVANCED_FACE('',(#964),#498,.T.);
#8421=ADVANCED_FACE('',(#965),#7955,.T.);
#8422=ADVANCED_FACE('',(#966),#499,.T.);
#8423=ADVANCED_FACE('',(#967),#7956,.T.);
#8424=ADVANCED_FACE('',(#968),#500,.T.);
#8425=ADVANCED_FACE('',(#969),#302,.F.);
#8426=ADVANCED_FACE('',(#970),#7957,.T.);
#8427=ADVANCED_FACE('',(#971),#303,.F.);
#8428=ADVANCED_FACE('',(#972),#7958,.T.);
#8429=ADVANCED_FACE('',(#973),#304,.F.);
#8430=ADVANCED_FACE('',(#974),#7959,.T.);
#8431=ADVANCED_FACE('',(#975),#305,.F.);
#8432=ADVANCED_FACE('',(#976),#7960,.T.);
#8433=ADVANCED_FACE('',(#977),#501,.T.);
#8434=ADVANCED_FACE('',(#978),#7961,.T.);
#8435=ADVANCED_FACE('',(#979),#502,.T.);
#8436=ADVANCED_FACE('',(#980),#7962,.T.);
#8437=ADVANCED_FACE('',(#981),#503,.T.);
#8438=ADVANCED_FACE('',(#982),#504,.T.);
#8439=ADVANCED_FACE('',(#983),#505,.F.);
#8440=ADVANCED_FACE('',(#984),#506,.T.);
#8441=ADVANCED_FACE('',(#985),#253,.F.);
#8442=ADVANCED_FACE('',(#986),#7963,.F.);
#8443=ADVANCED_FACE('',(#987),#254,.F.);
#8444=ADVANCED_FACE('',(#988),#7964,.F.);
#8445=ADVANCED_FACE('',(#989),#255,.F.);
#8446=ADVANCED_FACE('',(#990),#7965,.F.);
#8447=ADVANCED_FACE('',(#991),#256,.F.);
#8448=ADVANCED_FACE('',(#992),#7966,.F.);
#8449=ADVANCED_FACE('',(#993),#257,.F.);
#8450=ADVANCED_FACE('',(#994),#7967,.F.);
#8451=ADVANCED_FACE('',(#995),#507,.T.);
#8452=ADVANCED_FACE('',(#996),#508,.T.);
#8453=ADVANCED_FACE('',(#997),#7968,.T.);
#8454=ADVANCED_FACE('',(#998),#509,.T.);
#8455=ADVANCED_FACE('',(#999),#7969,.T.);
#8456=ADVANCED_FACE('',(#1000),#510,.T.);
#8457=ADVANCED_FACE('',(#1001),#7970,.T.);
#8458=ADVANCED_FACE('',(#1002),#511,.T.);
#8459=ADVANCED_FACE('',(#1003),#7971,.T.);
#8460=ADVANCED_FACE('',(#1004),#7972,.T.);
#8461=ADVANCED_FACE('',(#1005),#512,.T.);
#8462=ADVANCED_FACE('',(#1006),#7973,.T.);
#8463=ADVANCED_FACE('',(#1007),#513,.T.);
#8464=ADVANCED_FACE('',(#1008),#514,.F.);
#8465=ADVANCED_FACE('',(#1009),#515,.F.);
#8466=ADVANCED_FACE('',(#1010),#516,.F.);
#8467=ADVANCED_FACE('',(#1011),#517,.T.);
#8468=CLOSED_SHELL('',(#7974,#7975,#7976,#7977,#7978,#7979,#7980,#7981,
#7982,#7983,#7984,#7985,#7986,#7987,#7988,#7989,#7990,#7991,#7992,#7993,
#7994,#7995,#7996,#7997,#7998,#7999,#8000,#8001,#8002,#8003,#8004,#8005,
#8006,#8007,#8008,#8009,#8010,#8011,#8012,#8013,#8014,#8015,#8016,#8017,
#8018,#8019,#8020,#8021,#8022,#8023,#8024,#8025,#8026,#8027,#8028,#8029,
#8030,#8031,#8032,#8033,#8034,#8035,#8036,#8037,#8038,#8039,#8040,#8041,
#8042,#8043,#8044,#8045,#8046,#8047,#8048,#8049,#8050,#8051,#8052,#8053,
#8054,#8055,#8056,#8057,#8058,#8059,#8060,#8061,#8062,#8063,#8064,#8065,
#8066,#8067,#8068,#8069,#8070,#8071,#8072,#8073,#8074,#8075,#8076,#8077,
#8078,#8079,#8080,#8081,#8082,#8083,#8084,#8085,#8086,#8087,#8088,#8089,
#8090,#8091,#8092,#8093,#8094,#8095,#8096,#8097,#8098,#8099,#8100,#8101,
#8102,#8103,#8104,#8105,#8106,#8107,#8108,#8109,#8110,#8111,#8112,#8113,
#8114,#8115,#8116,#8117,#8118,#8119,#8120,#8121,#8122,#8123,#8124,#8125,
#8126,#8127,#8128,#8129,#8130,#8131,#8132,#8133,#8134,#8135,#8136,#8137,
#8138,#8139,#8140,#8141,#8142,#8143,#8144,#8145,#8146,#8147,#8148,#8149,
#8150,#8151,#8152,#8153,#8154,#8155,#8156,#8157,#8158,#8159,#8160,#8161,
#8162,#8163,#8164,#8165,#8166,#8167,#8168,#8169,#8170,#8171,#8172,#8173,
#8174,#8175,#8176,#8177,#8178,#8179,#8180,#8181,#8182,#8183,#8184,#8185,
#8186,#8187,#8188,#8189,#8190,#8191,#8192,#8193,#8194,#8195,#8196,#8197,
#8198,#8199,#8200,#8201,#8202,#8203,#8204,#8205,#8206,#8207,#8208,#8209,
#8210,#8211,#8212,#8213,#8214,#8215,#8216,#8217,#8218,#8219,#8220,#8221,
#8222,#8223,#8224,#8225,#8226,#8227,#8228,#8229,#8230,#8231,#8232,#8233,
#8234,#8235,#8236,#8237,#8238,#8239,#8240,#8241,#8242,#8243,#8244,#8245,
#8246,#8247,#8248,#8249,#8250,#8251,#8252,#8253,#8254,#8255,#8256,#8257,
#8258,#8259,#8260,#8261,#8262,#8263,#8264,#8265,#8266,#8267,#8268,#8269,
#8270,#8271,#8272,#8273,#8274,#8275,#8276,#8277,#8278,#8279,#8280,#8281,
#8282,#8283,#8284,#8285,#8286,#8287,#8288,#8289,#8290,#8291,#8292,#8293,
#8294,#8295,#8296,#8297,#8298,#8299,#8300,#8301,#8302,#8303,#8304,#8305,
#8306,#8307,#8308,#8309,#8310,#8311,#8312,#8313,#8314,#8315,#8316,#8317,
#8318,#8319,#8320,#8321,#8322,#8323,#8324,#8325,#8326,#8327,#8328,#8329,
#8330,#8331,#8332,#8333,#8334,#8335,#8336,#8337,#8338,#8339,#8340,#8341,
#8342,#8343,#8344,#8345,#8346,#8347,#8348,#8349,#8350,#8351,#8352,#8353,
#8354,#8355,#8356,#8357,#8358,#8359,#8360,#8361,#8362,#8363,#8364,#8365,
#8366,#8367,#8368,#8369,#8370,#8371,#8372,#8373,#8374,#8375,#8376,#8377,
#8378,#8379,#8380,#8381,#8382,#8383,#8384,#8385,#8386,#8387,#8388,#8389,
#8390,#8391,#8392,#8393,#8394,#8395,#8396,#8397,#8398,#8399,#8400,#8401,
#8402,#8403,#8404,#8405,#8406,#8407,#8408,#8409,#8410,#8411,#8412,#8413,
#8414,#8415,#8416,#8417,#8418,#8419,#8420,#8421,#8422,#8423,#8424,#8425,
#8426,#8427,#8428,#8429,#8430,#8431,#8432,#8433,#8434,#8435,#8436,#8437,
#8438,#8439,#8440,#8441,#8442,#8443,#8444,#8445,#8446,#8447,#8448,#8449,
#8450,#8451,#8452,#8453,#8454,#8455,#8456,#8457,#8458,#8459,#8460,#8461,
#8462,#8463,#8464,#8465,#8466,#8467));
#8469=DERIVED_UNIT_ELEMENT(#8471,1.);
#8470=DERIVED_UNIT_ELEMENT(#15307,-3.);
#8471=(
MASS_UNIT()
NAMED_UNIT(*)
SI_UNIT($,.GRAM.)
);
#8472=DERIVED_UNIT((#8469,#8470));
#8473=MEASURE_REPRESENTATION_ITEM('density measure',
POSITIVE_RATIO_MEASURE(1.),#8472);
#8474=PROPERTY_DEFINITION_REPRESENTATION(#8479,#8476);
#8475=PROPERTY_DEFINITION_REPRESENTATION(#8480,#8477);
#8476=REPRESENTATION('material name',(#8478),#15304);
#8477=REPRESENTATION('density',(#8473),#15304);
#8478=DESCRIPTIVE_REPRESENTATION_ITEM('Generisch','Generisch');
#8479=PROPERTY_DEFINITION('material property','material name',#15314);
#8480=PROPERTY_DEFINITION('material property','density of part',#15314);
#8481=DATE_TIME_ROLE('creation_date');
#8482=APPLIED_DATE_AND_TIME_ASSIGNMENT(#8483,#8481,(#15314));
#8483=DATE_AND_TIME(#8484,#8485);
#8484=CALENDAR_DATE(2019,23,10);
#8485=LOCAL_TIME(0,0,0.,#8486);
#8486=COORDINATED_UNIVERSAL_TIME_OFFSET(0,0,.BEHIND.);
#8487=AXIS2_PLACEMENT_3D('placement',#12217,#9515,#9516);
#8488=AXIS2_PLACEMENT_3D('',#12218,#9517,#9518);
#8489=AXIS2_PLACEMENT_3D('',#12221,#9519,#9520);
#8490=AXIS2_PLACEMENT_3D('',#12225,#9522,#9523);
#8491=AXIS2_PLACEMENT_3D('',#12228,#9525,#9526);
#8492=AXIS2_PLACEMENT_3D('',#12229,#9527,#9528);
#8493=AXIS2_PLACEMENT_3D('',#12239,#9532,#9533);
#8494=AXIS2_PLACEMENT_3D('',#12245,#9537,#9538);
#8495=AXIS2_PLACEMENT_3D('',#12263,#9540,#9541);
#8496=AXIS2_PLACEMENT_3D('',#12265,#9543,#9544);
#8497=AXIS2_PLACEMENT_3D('',#12267,#9545,#9546);
#8498=AXIS2_PLACEMENT_3D('',#12271,#9549,#9550);
#8499=AXIS2_PLACEMENT_3D('',#12288,#9553,#9554);
#8500=AXIS2_PLACEMENT_3D('',#12289,#9555,#9556);
#8501=AXIS2_PLACEMENT_3D('',#12292,#9557,#9558);
#8502=AXIS2_PLACEMENT_3D('',#12296,#9560,#9561);
#8503=AXIS2_PLACEMENT_3D('',#12298,#9563,#9564);
#8504=AXIS2_PLACEMENT_3D('',#12301,#9565,#9566);
#8505=AXIS2_PLACEMENT_3D('',#12302,#9567,#9568);
#8506=AXIS2_PLACEMENT_3D('',#12303,#9569,#9570);
#8507=AXIS2_PLACEMENT_3D('',#12304,#9571,#9572);
#8508=AXIS2_PLACEMENT_3D('',#12307,#9575,#9576);
#8509=AXIS2_PLACEMENT_3D('',#12310,#9577,#9578);
#8510=AXIS2_PLACEMENT_3D('',#12313,#9580,#9581);
#8511=AXIS2_PLACEMENT_3D('',#12315,#9583,#9584);
#8512=AXIS2_PLACEMENT_3D('',#12318,#9585,#9586);
#8513=AXIS2_PLACEMENT_3D('',#12322,#9588,#9589);
#8514=AXIS2_PLACEMENT_3D('',#12324,#9591,#9592);
#8515=AXIS2_PLACEMENT_3D('',#12327,#9593,#9594);
#8516=AXIS2_PLACEMENT_3D('',#12328,#9595,#9596);
#8517=AXIS2_PLACEMENT_3D('',#12329,#9597,#9598);
#8518=AXIS2_PLACEMENT_3D('',#12330,#9599,#9600);
#8519=AXIS2_PLACEMENT_3D('',#12333,#9601,#9602);
#8520=AXIS2_PLACEMENT_3D('',#12336,#9605,#9606);
#8521=AXIS2_PLACEMENT_3D('',#12339,#9607,#9608);
#8522=AXIS2_PLACEMENT_3D('',#12340,#9609,#9610);
#8523=AXIS2_PLACEMENT_3D('',#12341,#9611,#9612);
#8524=AXIS2_PLACEMENT_3D('',#12342,#9613,#9614);
#8525=AXIS2_PLACEMENT_3D('',#12344,#9615,#9616);
#8526=AXIS2_PLACEMENT_3D('',#12347,#9619,#9620);
#8527=AXIS2_PLACEMENT_3D('',#12350,#9621,#9622);
#8528=AXIS2_PLACEMENT_3D('',#12353,#9624,#9625);
#8529=AXIS2_PLACEMENT_3D('',#12355,#9627,#9628);
#8530=AXIS2_PLACEMENT_3D('',#12358,#9629,#9630);
#8531=AXIS2_PLACEMENT_3D('',#12362,#9632,#9633);
#8532=AXIS2_PLACEMENT_3D('',#12364,#9635,#9636);
#8533=AXIS2_PLACEMENT_3D('',#12367,#9637,#9638);
#8534=AXIS2_PLACEMENT_3D('',#12368,#9639,#9640);
#8535=AXIS2_PLACEMENT_3D('',#12369,#9641,#9642);
#8536=AXIS2_PLACEMENT_3D('',#12370,#9643,#9644);
#8537=AXIS2_PLACEMENT_3D('',#12373,#9645,#9646);
#8538=AXIS2_PLACEMENT_3D('',#12376,#9649,#9650);
#8539=AXIS2_PLACEMENT_3D('',#12379,#9651,#9652);
#8540=AXIS2_PLACEMENT_3D('',#12380,#9653,#9654);
#8541=AXIS2_PLACEMENT_3D('',#12381,#9655,#9656);
#8542=AXIS2_PLACEMENT_3D('',#12382,#9657,#9658);
#8543=AXIS2_PLACEMENT_3D('',#12384,#9659,#9660);
#8544=AXIS2_PLACEMENT_3D('',#12387,#9663,#9664);
#8545=AXIS2_PLACEMENT_3D('',#12390,#9665,#9666);
#8546=AXIS2_PLACEMENT_3D('',#12393,#9668,#9669);
#8547=AXIS2_PLACEMENT_3D('',#12395,#9671,#9672);
#8548=AXIS2_PLACEMENT_3D('',#12398,#9673,#9674);
#8549=AXIS2_PLACEMENT_3D('',#12402,#9676,#9677);
#8550=AXIS2_PLACEMENT_3D('',#12404,#9679,#9680);
#8551=AXIS2_PLACEMENT_3D('',#12407,#9681,#9682);
#8552=AXIS2_PLACEMENT_3D('',#12408,#9683,#9684);
#8553=AXIS2_PLACEMENT_3D('',#12409,#9685,#9686);
#8554=AXIS2_PLACEMENT_3D('',#12410,#9687,#9688);
#8555=AXIS2_PLACEMENT_3D('',#12412,#9689,#9690);
#8556=AXIS2_PLACEMENT_3D('',#12415,#9693,#9694);
#8557=AXIS2_PLACEMENT_3D('',#12416,#9695,#9696);
#8558=AXIS2_PLACEMENT_3D('',#12417,#9697,#9698);
#8559=AXIS2_PLACEMENT_3D('',#12418,#9699,#9700);
#8560=AXIS2_PLACEMENT_3D('',#12419,#9701,#9702);
#8561=AXIS2_PLACEMENT_3D('',#12420,#9703,#9704);
#8562=AXIS2_PLACEMENT_3D('',#12421,#9705,#9706);
#8563=AXIS2_PLACEMENT_3D('',#12422,#9707,#9708);
#8564=AXIS2_PLACEMENT_3D('',#12423,#9709,#9710);
#8565=AXIS2_PLACEMENT_3D('',#12424,#9711,#9712);
#8566=AXIS2_PLACEMENT_3D('',#12425,#9713,#9714);
#8567=AXIS2_PLACEMENT_3D('',#12426,#9715,#9716);
#8568=AXIS2_PLACEMENT_3D('',#12427,#9717,#9718);
#8569=AXIS2_PLACEMENT_3D('',#12433,#9722,#9723);
#8570=AXIS2_PLACEMENT_3D('',#12436,#9725,#9726);
#8571=AXIS2_PLACEMENT_3D('',#12437,#9727,#9728);
#8572=AXIS2_PLACEMENT_3D('',#12441,#9731,#9732);
#8573=AXIS2_PLACEMENT_3D('',#12444,#9734,#9735);
#8574=AXIS2_PLACEMENT_3D('',#12445,#9736,#9737);
#8575=AXIS2_PLACEMENT_3D('',#12449,#9740,#9741);
#8576=AXIS2_PLACEMENT_3D('',#12452,#9743,#9744);
#8577=AXIS2_PLACEMENT_3D('',#12453,#9745,#9746);
#8578=AXIS2_PLACEMENT_3D('',#12457,#9749,#9750);
#8579=AXIS2_PLACEMENT_3D('',#12460,#9752,#9753);
#8580=AXIS2_PLACEMENT_3D('',#12461,#9754,#9755);
#8581=AXIS2_PLACEMENT_3D('',#12465,#9758,#9759);
#8582=AXIS2_PLACEMENT_3D('',#12468,#9761,#9762);
#8583=AXIS2_PLACEMENT_3D('',#12469,#9763,#9764);
#8584=AXIS2_PLACEMENT_3D('',#12473,#9767,#9768);
#8585=AXIS2_PLACEMENT_3D('',#12476,#9770,#9771);
#8586=AXIS2_PLACEMENT_3D('',#12477,#9772,#9773);
#8587=AXIS2_PLACEMENT_3D('',#12481,#9776,#9777);
#8588=AXIS2_PLACEMENT_3D('',#12484,#9779,#9780);
#8589=AXIS2_PLACEMENT_3D('',#12485,#9781,#9782);
#8590=AXIS2_PLACEMENT_3D('',#12489,#9785,#9786);
#8591=AXIS2_PLACEMENT_3D('',#12492,#9788,#9789);
#8592=AXIS2_PLACEMENT_3D('',#12493,#9790,#9791);
#8593=AXIS2_PLACEMENT_3D('',#12497,#9794,#9795);
#8594=AXIS2_PLACEMENT_3D('',#12500,#9797,#9798);
#8595=AXIS2_PLACEMENT_3D('',#12501,#9799,#9800);
#8596=AXIS2_PLACEMENT_3D('',#12505,#9803,#9804);
#8597=AXIS2_PLACEMENT_3D('',#12508,#9806,#9807);
#8598=AXIS2_PLACEMENT_3D('',#12509,#9808,#9809);
#8599=AXIS2_PLACEMENT_3D('',#12513,#9812,#9813);
#8600=AXIS2_PLACEMENT_3D('',#12516,#9815,#9816);
#8601=AXIS2_PLACEMENT_3D('',#12517,#9817,#9818);
#8602=AXIS2_PLACEMENT_3D('',#12523,#9821,#9822);
#8603=AXIS2_PLACEMENT_3D('',#12527,#9825,#9826);
#8604=AXIS2_PLACEMENT_3D('',#12529,#9827,#9828);
#8605=AXIS2_PLACEMENT_3D('',#12531,#9830,#9831);
#8606=AXIS2_PLACEMENT_3D('',#12553,#9835,#9836);
#8607=AXIS2_PLACEMENT_3D('',#12555,#9837,#9838);
#8608=AXIS2_PLACEMENT_3D('',#12557,#9839,#9840);
#8609=AXIS2_PLACEMENT_3D('',#12558,#9841,#9842);
#8610=AXIS2_PLACEMENT_3D('',#12559,#9843,#9844);
#8611=AXIS2_PLACEMENT_3D('',#12562,#9845,#9846);
#8612=AXIS2_PLACEMENT_3D('',#12576,#9849,#9850);
#8613=AXIS2_PLACEMENT_3D('',#12577,#9851,#9852);
#8614=AXIS2_PLACEMENT_3D('',#12578,#9853,#9854);
#8615=AXIS2_PLACEMENT_3D('',#12579,#9855,#9856);
#8616=AXIS2_PLACEMENT_3D('',#12582,#9857,#9858);
#8617=AXIS2_PLACEMENT_3D('',#12596,#9861,#9862);
#8618=AXIS2_PLACEMENT_3D('',#12597,#9863,#9864);
#8619=AXIS2_PLACEMENT_3D('',#12598,#9865,#9866);
#8620=AXIS2_PLACEMENT_3D('',#12599,#9867,#9868);
#8621=AXIS2_PLACEMENT_3D('',#12602,#9869,#9870);
#8622=AXIS2_PLACEMENT_3D('',#12616,#9873,#9874);
#8623=AXIS2_PLACEMENT_3D('',#12617,#9875,#9876);
#8624=AXIS2_PLACEMENT_3D('',#12618,#9877,#9878);
#8625=AXIS2_PLACEMENT_3D('',#12619,#9879,#9880);
#8626=AXIS2_PLACEMENT_3D('',#12622,#9883,#9884);
#8627=AXIS2_PLACEMENT_3D('',#12628,#9888,#9889);
#8628=AXIS2_PLACEMENT_3D('',#12631,#9891,#9892);
#8629=AXIS2_PLACEMENT_3D('',#12632,#9893,#9894);
#8630=AXIS2_PLACEMENT_3D('',#12636,#9897,#9898);
#8631=AXIS2_PLACEMENT_3D('',#12639,#9900,#9901);
#8632=AXIS2_PLACEMENT_3D('',#12640,#9902,#9903);
#8633=AXIS2_PLACEMENT_3D('',#12652,#9904,#9905);
#8634=AXIS2_PLACEMENT_3D('',#12654,#9906,#9907);
#8635=AXIS2_PLACEMENT_3D('',#12656,#9908,#9909);
#8636=AXIS2_PLACEMENT_3D('',#12657,#9910,#9911);
#8637=AXIS2_PLACEMENT_3D('',#12658,#9912,#9913);
#8638=AXIS2_PLACEMENT_3D('',#12661,#9914,#9915);
#8639=AXIS2_PLACEMENT_3D('',#12675,#9918,#9919);
#8640=AXIS2_PLACEMENT_3D('',#12676,#9920,#9921);
#8641=AXIS2_PLACEMENT_3D('',#12677,#9922,#9923);
#8642=AXIS2_PLACEMENT_3D('',#12678,#9924,#9925);
#8643=AXIS2_PLACEMENT_3D('',#12681,#9926,#9927);
#8644=AXIS2_PLACEMENT_3D('',#12695,#9930,#9931);
#8645=AXIS2_PLACEMENT_3D('',#12696,#9932,#9933);
#8646=AXIS2_PLACEMENT_3D('',#12697,#9934,#9935);
#8647=AXIS2_PLACEMENT_3D('',#12698,#9936,#9937);
#8648=AXIS2_PLACEMENT_3D('',#12701,#9938,#9939);
#8649=AXIS2_PLACEMENT_3D('',#12715,#9942,#9943);
#8650=AXIS2_PLACEMENT_3D('',#12716,#9944,#9945);
#8651=AXIS2_PLACEMENT_3D('',#12717,#9946,#9947);
#8652=AXIS2_PLACEMENT_3D('',#12718,#9948,#9949);
#8653=AXIS2_PLACEMENT_3D('',#12721,#9952,#9953);
#8654=AXIS2_PLACEMENT_3D('',#12727,#9957,#9958);
#8655=AXIS2_PLACEMENT_3D('',#12730,#9960,#9961);
#8656=AXIS2_PLACEMENT_3D('',#12731,#9962,#9963);
#8657=AXIS2_PLACEMENT_3D('',#12735,#9966,#9967);
#8658=AXIS2_PLACEMENT_3D('',#12738,#9969,#9970);
#8659=AXIS2_PLACEMENT_3D('',#12739,#9971,#9972);
#8660=AXIS2_PLACEMENT_3D('',#12751,#9973,#9974);
#8661=AXIS2_PLACEMENT_3D('',#12753,#9975,#9976);
#8662=AXIS2_PLACEMENT_3D('',#12755,#9977,#9978);
#8663=AXIS2_PLACEMENT_3D('',#12756,#9979,#9980);
#8664=AXIS2_PLACEMENT_3D('',#12757,#9981,#9982);
#8665=AXIS2_PLACEMENT_3D('',#12760,#9983,#9984);
#8666=AXIS2_PLACEMENT_3D('',#12774,#9987,#9988);
#8667=AXIS2_PLACEMENT_3D('',#12775,#9989,#9990);
#8668=AXIS2_PLACEMENT_3D('',#12776,#9991,#9992);
#8669=AXIS2_PLACEMENT_3D('',#12777,#9993,#9994);
#8670=AXIS2_PLACEMENT_3D('',#12780,#9995,#9996);
#8671=AXIS2_PLACEMENT_3D('',#12794,#9999,#10000);
#8672=AXIS2_PLACEMENT_3D('',#12795,#10001,#10002);
#8673=AXIS2_PLACEMENT_3D('',#12796,#10003,#10004);
#8674=AXIS2_PLACEMENT_3D('',#12797,#10005,#10006);
#8675=AXIS2_PLACEMENT_3D('',#12800,#10007,#10008);
#8676=AXIS2_PLACEMENT_3D('',#12814,#10011,#10012);
#8677=AXIS2_PLACEMENT_3D('',#12815,#10013,#10014);
#8678=AXIS2_PLACEMENT_3D('',#12816,#10015,#10016);
#8679=AXIS2_PLACEMENT_3D('',#12817,#10017,#10018);
#8680=AXIS2_PLACEMENT_3D('',#12820,#10021,#10022);
#8681=AXIS2_PLACEMENT_3D('',#12826,#10026,#10027);
#8682=AXIS2_PLACEMENT_3D('',#12829,#10029,#10030);
#8683=AXIS2_PLACEMENT_3D('',#12830,#10031,#10032);
#8684=AXIS2_PLACEMENT_3D('',#12834,#10035,#10036);
#8685=AXIS2_PLACEMENT_3D('',#12837,#10038,#10039);
#8686=AXIS2_PLACEMENT_3D('',#12838,#10040,#10041);
#8687=AXIS2_PLACEMENT_3D('',#12839,#10042,#10043);
#8688=AXIS2_PLACEMENT_3D('',#12841,#10044,#10045);
#8689=AXIS2_PLACEMENT_3D('',#12844,#10047,#10048);
#8690=AXIS2_PLACEMENT_3D('',#12845,#10049,#10050);
#8691=AXIS2_PLACEMENT_3D('',#12847,#10051,#10052);
#8692=AXIS2_PLACEMENT_3D('',#12849,#10054,#10055);
#8693=AXIS2_PLACEMENT_3D('',#12851,#10056,#10057);
#8694=AXIS2_PLACEMENT_3D('',#12854,#10059,#10060);
#8695=AXIS2_PLACEMENT_3D('',#12855,#10061,#10062);
#8696=AXIS2_PLACEMENT_3D('',#12857,#10063,#10064);
#8697=AXIS2_PLACEMENT_3D('',#12859,#10066,#10067);
#8698=AXIS2_PLACEMENT_3D('',#12861,#10068,#10069);
#8699=AXIS2_PLACEMENT_3D('',#12864,#10071,#10072);
#8700=AXIS2_PLACEMENT_3D('',#12865,#10073,#10074);
#8701=AXIS2_PLACEMENT_3D('',#12867,#10075,#10076);
#8702=AXIS2_PLACEMENT_3D('',#12869,#10078,#10079);
#8703=AXIS2_PLACEMENT_3D('',#12873,#10082,#10083);
#8704=AXIS2_PLACEMENT_3D('',#12876,#10085,#10086);
#8705=AXIS2_PLACEMENT_3D('',#12877,#10087,#10088);
#8706=AXIS2_PLACEMENT_3D('',#12881,#10091,#10092);
#8707=AXIS2_PLACEMENT_3D('',#12882,#10093,#10094);
#8708=AXIS2_PLACEMENT_3D('',#12883,#10095,#10096);
#8709=AXIS2_PLACEMENT_3D('',#12889,#10100,#10101);
#8710=AXIS2_PLACEMENT_3D('',#12890,#10102,#10103);
#8711=AXIS2_PLACEMENT_3D('',#12891,#10104,#10105);
#8712=AXIS2_PLACEMENT_3D('',#12895,#10108,#10109);
#8713=AXIS2_PLACEMENT_3D('',#12896,#10110,#10111);
#8714=AXIS2_PLACEMENT_3D('',#12897,#10112,#10113);
#8715=AXIS2_PLACEMENT_3D('',#12901,#10115,#10116);
#8716=AXIS2_PLACEMENT_3D('',#12903,#10118,#10119);
#8717=AXIS2_PLACEMENT_3D('',#12907,#10122,#10123);
#8718=AXIS2_PLACEMENT_3D('',#12908,#10124,#10125);
#8719=AXIS2_PLACEMENT_3D('',#12909,#10126,#10127);
#8720=AXIS2_PLACEMENT_3D('',#12911,#10129,#10130);
#8721=AXIS2_PLACEMENT_3D('',#12915,#10133,#10134);
#8722=AXIS2_PLACEMENT_3D('',#12917,#10136,#10137);
#8723=AXIS2_PLACEMENT_3D('',#12920,#10138,#10139);
#8724=AXIS2_PLACEMENT_3D('',#12922,#10140,#10141);
#8725=AXIS2_PLACEMENT_3D('',#12926,#10143,#10144);
#8726=AXIS2_PLACEMENT_3D('',#12928,#10146,#10147);
#8727=AXIS2_PLACEMENT_3D('',#12938,#10151,#10152);
#8728=AXIS2_PLACEMENT_3D('',#12944,#10156,#10157);
#8729=AXIS2_PLACEMENT_3D('',#12945,#10158,#10159);
#8730=AXIS2_PLACEMENT_3D('',#12946,#10160,#10161);
#8731=AXIS2_PLACEMENT_3D('',#12947,#10162,#10163);
#8732=AXIS2_PLACEMENT_3D('',#12952,#10166,#10167);
#8733=AXIS2_PLACEMENT_3D('',#12953,#10168,#10169);
#8734=AXIS2_PLACEMENT_3D('',#12957,#10172,#10173);
#8735=AXIS2_PLACEMENT_3D('',#12975,#10175,#10176);
#8736=AXIS2_PLACEMENT_3D('',#12977,#10178,#10179);
#8737=AXIS2_PLACEMENT_3D('',#12982,#10182,#10183);
#8738=AXIS2_PLACEMENT_3D('',#12983,#10184,#10185);
#8739=AXIS2_PLACEMENT_3D('',#12997,#10187,#10188);
#8740=AXIS2_PLACEMENT_3D('',#12998,#10189,#10190);
#8741=AXIS2_PLACEMENT_3D('',#13000,#10191,#10192);
#8742=AXIS2_PLACEMENT_3D('',#13002,#10194,#10195);
#8743=AXIS2_PLACEMENT_3D('',#13006,#10197,#10198);
#8744=AXIS2_PLACEMENT_3D('',#13008,#10200,#10201);
#8745=AXIS2_PLACEMENT_3D('',#13011,#10202,#10203);
#8746=AXIS2_PLACEMENT_3D('',#13015,#10205,#10206);
#8747=AXIS2_PLACEMENT_3D('',#13017,#10208,#10209);
#8748=AXIS2_PLACEMENT_3D('',#13020,#10210,#10211);
#8749=AXIS2_PLACEMENT_3D('',#13021,#10212,#10213);
#8750=AXIS2_PLACEMENT_3D('',#13022,#10214,#10215);
#8751=AXIS2_PLACEMENT_3D('',#13023,#10216,#10217);
#8752=AXIS2_PLACEMENT_3D('',#13026,#10220,#10221);
#8753=AXIS2_PLACEMENT_3D('',#13029,#10222,#10223);
#8754=AXIS2_PLACEMENT_3D('',#13032,#10225,#10226);
#8755=AXIS2_PLACEMENT_3D('',#13034,#10228,#10229);
#8756=AXIS2_PLACEMENT_3D('',#13037,#10230,#10231);
#8757=AXIS2_PLACEMENT_3D('',#13041,#10233,#10234);
#8758=AXIS2_PLACEMENT_3D('',#13043,#10236,#10237);
#8759=AXIS2_PLACEMENT_3D('',#13046,#10238,#10239);
#8760=AXIS2_PLACEMENT_3D('',#13047,#10240,#10241);
#8761=AXIS2_PLACEMENT_3D('',#13048,#10242,#10243);
#8762=AXIS2_PLACEMENT_3D('',#13049,#10244,#10245);
#8763=AXIS2_PLACEMENT_3D('',#13052,#10246,#10247);
#8764=AXIS2_PLACEMENT_3D('',#13055,#10250,#10251);
#8765=AXIS2_PLACEMENT_3D('',#13058,#10252,#10253);
#8766=AXIS2_PLACEMENT_3D('',#13059,#10254,#10255);
#8767=AXIS2_PLACEMENT_3D('',#13060,#10256,#10257);
#8768=AXIS2_PLACEMENT_3D('',#13061,#10258,#10259);
#8769=AXIS2_PLACEMENT_3D('',#13063,#10260,#10261);
#8770=AXIS2_PLACEMENT_3D('',#13066,#10264,#10265);
#8771=AXIS2_PLACEMENT_3D('',#13069,#10266,#10267);
#8772=AXIS2_PLACEMENT_3D('',#13072,#10269,#10270);
#8773=AXIS2_PLACEMENT_3D('',#13074,#10272,#10273);
#8774=AXIS2_PLACEMENT_3D('',#13077,#10274,#10275);
#8775=AXIS2_PLACEMENT_3D('',#13081,#10277,#10278);
#8776=AXIS2_PLACEMENT_3D('',#13083,#10280,#10281);
#8777=AXIS2_PLACEMENT_3D('',#13086,#10282,#10283);
#8778=AXIS2_PLACEMENT_3D('',#13087,#10284,#10285);
#8779=AXIS2_PLACEMENT_3D('',#13088,#10286,#10287);
#8780=AXIS2_PLACEMENT_3D('',#13089,#10288,#10289);
#8781=AXIS2_PLACEMENT_3D('',#13092,#10290,#10291);
#8782=AXIS2_PLACEMENT_3D('',#13095,#10294,#10295);
#8783=AXIS2_PLACEMENT_3D('',#13098,#10296,#10297);
#8784=AXIS2_PLACEMENT_3D('',#13099,#10298,#10299);
#8785=AXIS2_PLACEMENT_3D('',#13100,#10300,#10301);
#8786=AXIS2_PLACEMENT_3D('',#13101,#10302,#10303);
#8787=AXIS2_PLACEMENT_3D('',#13103,#10304,#10305);
#8788=AXIS2_PLACEMENT_3D('',#13106,#10308,#10309);
#8789=AXIS2_PLACEMENT_3D('',#13109,#10310,#10311);
#8790=AXIS2_PLACEMENT_3D('',#13112,#10313,#10314);
#8791=AXIS2_PLACEMENT_3D('',#13114,#10316,#10317);
#8792=AXIS2_PLACEMENT_3D('',#13117,#10318,#10319);
#8793=AXIS2_PLACEMENT_3D('',#13121,#10321,#10322);
#8794=AXIS2_PLACEMENT_3D('',#13123,#10324,#10325);
#8795=AXIS2_PLACEMENT_3D('',#13126,#10326,#10327);
#8796=AXIS2_PLACEMENT_3D('',#13127,#10328,#10329);
#8797=AXIS2_PLACEMENT_3D('',#13128,#10330,#10331);
#8798=AXIS2_PLACEMENT_3D('',#13129,#10332,#10333);
#8799=AXIS2_PLACEMENT_3D('',#13131,#10334,#10335);
#8800=AXIS2_PLACEMENT_3D('',#13134,#10338,#10339);
#8801=AXIS2_PLACEMENT_3D('',#13135,#10340,#10341);
#8802=AXIS2_PLACEMENT_3D('',#13136,#10342,#10343);
#8803=AXIS2_PLACEMENT_3D('',#13137,#10344,#10345);
#8804=AXIS2_PLACEMENT_3D('',#13138,#10346,#10347);
#8805=AXIS2_PLACEMENT_3D('',#13139,#10348,#10349);
#8806=AXIS2_PLACEMENT_3D('',#13140,#10350,#10351);
#8807=AXIS2_PLACEMENT_3D('',#13141,#10352,#10353);
#8808=AXIS2_PLACEMENT_3D('',#13142,#10354,#10355);
#8809=AXIS2_PLACEMENT_3D('',#13143,#10356,#10357);
#8810=AXIS2_PLACEMENT_3D('',#13144,#10358,#10359);
#8811=AXIS2_PLACEMENT_3D('',#13145,#10360,#10361);
#8812=AXIS2_PLACEMENT_3D('',#13146,#10362,#10363);
#8813=AXIS2_PLACEMENT_3D('',#13152,#10367,#10368);
#8814=AXIS2_PLACEMENT_3D('',#13154,#10369,#10370);
#8815=AXIS2_PLACEMENT_3D('',#13156,#10372,#10373);
#8816=AXIS2_PLACEMENT_3D('',#13160,#10376,#10377);
#8817=AXIS2_PLACEMENT_3D('',#13162,#10378,#10379);
#8818=AXIS2_PLACEMENT_3D('',#13164,#10381,#10382);
#8819=AXIS2_PLACEMENT_3D('',#13168,#10385,#10386);
#8820=AXIS2_PLACEMENT_3D('',#13170,#10387,#10388);
#8821=AXIS2_PLACEMENT_3D('',#13172,#10390,#10391);
#8822=AXIS2_PLACEMENT_3D('',#13176,#10394,#10395);
#8823=AXIS2_PLACEMENT_3D('',#13178,#10396,#10397);
#8824=AXIS2_PLACEMENT_3D('',#13180,#10399,#10400);
#8825=AXIS2_PLACEMENT_3D('',#13184,#10403,#10404);
#8826=AXIS2_PLACEMENT_3D('',#13186,#10405,#10406);
#8827=AXIS2_PLACEMENT_3D('',#13188,#10408,#10409);
#8828=AXIS2_PLACEMENT_3D('',#13192,#10412,#10413);
#8829=AXIS2_PLACEMENT_3D('',#13194,#10414,#10415);
#8830=AXIS2_PLACEMENT_3D('',#13196,#10417,#10418);
#8831=AXIS2_PLACEMENT_3D('',#13200,#10421,#10422);
#8832=AXIS2_PLACEMENT_3D('',#13202,#10423,#10424);
#8833=AXIS2_PLACEMENT_3D('',#13204,#10426,#10427);
#8834=AXIS2_PLACEMENT_3D('',#13208,#10430,#10431);
#8835=AXIS2_PLACEMENT_3D('',#13210,#10432,#10433);
#8836=AXIS2_PLACEMENT_3D('',#13212,#10435,#10436);
#8837=AXIS2_PLACEMENT_3D('',#13216,#10439,#10440);
#8838=AXIS2_PLACEMENT_3D('',#13218,#10441,#10442);
#8839=AXIS2_PLACEMENT_3D('',#13220,#10444,#10445);
#8840=AXIS2_PLACEMENT_3D('',#13224,#10448,#10449);
#8841=AXIS2_PLACEMENT_3D('',#13226,#10450,#10451);
#8842=AXIS2_PLACEMENT_3D('',#13228,#10453,#10454);
#8843=AXIS2_PLACEMENT_3D('',#13232,#10457,#10458);
#8844=AXIS2_PLACEMENT_3D('',#13234,#10459,#10460);
#8845=AXIS2_PLACEMENT_3D('',#13236,#10462,#10463);
#8846=AXIS2_PLACEMENT_3D('',#13241,#10467,#10468);
#8847=AXIS2_PLACEMENT_3D('',#13244,#10470,#10471);
#8848=AXIS2_PLACEMENT_3D('',#13245,#10472,#10473);
#8849=AXIS2_PLACEMENT_3D('',#13250,#10477,#10478);
#8850=AXIS2_PLACEMENT_3D('',#13253,#10480,#10481);
#8851=AXIS2_PLACEMENT_3D('',#13255,#10482,#10483);
#8852=AXIS2_PLACEMENT_3D('',#13257,#10484,#10485);
#8853=AXIS2_PLACEMENT_3D('',#13275,#10486,#10487);
#8854=AXIS2_PLACEMENT_3D('',#13277,#10488,#10489);
#8855=AXIS2_PLACEMENT_3D('',#13279,#10490,#10491);
#8856=AXIS2_PLACEMENT_3D('',#13280,#10492,#10493);
#8857=AXIS2_PLACEMENT_3D('',#13281,#10494,#10495);
#8858=AXIS2_PLACEMENT_3D('',#13284,#10496,#10497);
#8859=AXIS2_PLACEMENT_3D('',#13298,#10500,#10501);
#8860=AXIS2_PLACEMENT_3D('',#13299,#10502,#10503);
#8861=AXIS2_PLACEMENT_3D('',#13300,#10504,#10505);
#8862=AXIS2_PLACEMENT_3D('',#13301,#10506,#10507);
#8863=AXIS2_PLACEMENT_3D('',#13304,#10508,#10509);
#8864=AXIS2_PLACEMENT_3D('',#13318,#10512,#10513);
#8865=AXIS2_PLACEMENT_3D('',#13319,#10514,#10515);
#8866=AXIS2_PLACEMENT_3D('',#13320,#10516,#10517);
#8867=AXIS2_PLACEMENT_3D('',#13321,#10518,#10519);
#8868=AXIS2_PLACEMENT_3D('',#13324,#10520,#10521);
#8869=AXIS2_PLACEMENT_3D('',#13338,#10524,#10525);
#8870=AXIS2_PLACEMENT_3D('',#13339,#10526,#10527);
#8871=AXIS2_PLACEMENT_3D('',#13340,#10528,#10529);
#8872=AXIS2_PLACEMENT_3D('',#13341,#10530,#10531);
#8873=AXIS2_PLACEMENT_3D('',#13344,#10534,#10535);
#8874=AXIS2_PLACEMENT_3D('',#13350,#10539,#10540);
#8875=AXIS2_PLACEMENT_3D('',#13352,#10541,#10542);
#8876=AXIS2_PLACEMENT_3D('',#13354,#10544,#10545);
#8877=AXIS2_PLACEMENT_3D('',#13358,#10548,#10549);
#8878=AXIS2_PLACEMENT_3D('',#13360,#10550,#10551);
#8879=AXIS2_PLACEMENT_3D('',#13362,#10553,#10554);
#8880=AXIS2_PLACEMENT_3D('',#13374,#10555,#10556);
#8881=AXIS2_PLACEMENT_3D('',#13376,#10557,#10558);
#8882=AXIS2_PLACEMENT_3D('',#13378,#10559,#10560);
#8883=AXIS2_PLACEMENT_3D('',#13379,#10561,#10562);
#8884=AXIS2_PLACEMENT_3D('',#13380,#10563,#10564);
#8885=AXIS2_PLACEMENT_3D('',#13383,#10565,#10566);
#8886=AXIS2_PLACEMENT_3D('',#13397,#10569,#10570);
#8887=AXIS2_PLACEMENT_3D('',#13398,#10571,#10572);
#8888=AXIS2_PLACEMENT_3D('',#13399,#10573,#10574);
#8889=AXIS2_PLACEMENT_3D('',#13400,#10575,#10576);
#8890=AXIS2_PLACEMENT_3D('',#13403,#10577,#10578);
#8891=AXIS2_PLACEMENT_3D('',#13417,#10581,#10582);
#8892=AXIS2_PLACEMENT_3D('',#13418,#10583,#10584);
#8893=AXIS2_PLACEMENT_3D('',#13419,#10585,#10586);
#8894=AXIS2_PLACEMENT_3D('',#13420,#10587,#10588);
#8895=AXIS2_PLACEMENT_3D('',#13423,#10589,#10590);
#8896=AXIS2_PLACEMENT_3D('',#13437,#10593,#10594);
#8897=AXIS2_PLACEMENT_3D('',#13438,#10595,#10596);
#8898=AXIS2_PLACEMENT_3D('',#13439,#10597,#10598);
#8899=AXIS2_PLACEMENT_3D('',#13440,#10599,#10600);
#8900=AXIS2_PLACEMENT_3D('',#13443,#10603,#10604);
#8901=AXIS2_PLACEMENT_3D('',#13449,#10608,#10609);
#8902=AXIS2_PLACEMENT_3D('',#13451,#10610,#10611);
#8903=AXIS2_PLACEMENT_3D('',#13453,#10613,#10614);
#8904=AXIS2_PLACEMENT_3D('',#13457,#10617,#10618);
#8905=AXIS2_PLACEMENT_3D('',#13459,#10619,#10620);
#8906=AXIS2_PLACEMENT_3D('',#13461,#10622,#10623);
#8907=AXIS2_PLACEMENT_3D('',#13473,#10624,#10625);
#8908=AXIS2_PLACEMENT_3D('',#13475,#10626,#10627);
#8909=AXIS2_PLACEMENT_3D('',#13477,#10628,#10629);
#8910=AXIS2_PLACEMENT_3D('',#13478,#10630,#10631);
#8911=AXIS2_PLACEMENT_3D('',#13479,#10632,#10633);
#8912=AXIS2_PLACEMENT_3D('',#13482,#10634,#10635);
#8913=AXIS2_PLACEMENT_3D('',#13496,#10638,#10639);
#8914=AXIS2_PLACEMENT_3D('',#13497,#10640,#10641);
#8915=AXIS2_PLACEMENT_3D('',#13498,#10642,#10643);
#8916=AXIS2_PLACEMENT_3D('',#13499,#10644,#10645);
#8917=AXIS2_PLACEMENT_3D('',#13502,#10646,#10647);
#8918=AXIS2_PLACEMENT_3D('',#13516,#10650,#10651);
#8919=AXIS2_PLACEMENT_3D('',#13517,#10652,#10653);
#8920=AXIS2_PLACEMENT_3D('',#13518,#10654,#10655);
#8921=AXIS2_PLACEMENT_3D('',#13519,#10656,#10657);
#8922=AXIS2_PLACEMENT_3D('',#13522,#10658,#10659);
#8923=AXIS2_PLACEMENT_3D('',#13536,#10662,#10663);
#8924=AXIS2_PLACEMENT_3D('',#13537,#10664,#10665);
#8925=AXIS2_PLACEMENT_3D('',#13538,#10666,#10667);
#8926=AXIS2_PLACEMENT_3D('',#13539,#10668,#10669);
#8927=AXIS2_PLACEMENT_3D('',#13542,#10672,#10673);
#8928=AXIS2_PLACEMENT_3D('',#13548,#10677,#10678);
#8929=AXIS2_PLACEMENT_3D('',#13550,#10679,#10680);
#8930=AXIS2_PLACEMENT_3D('',#13552,#10682,#10683);
#8931=AXIS2_PLACEMENT_3D('',#13556,#10686,#10687);
#8932=AXIS2_PLACEMENT_3D('',#13558,#10688,#10689);
#8933=AXIS2_PLACEMENT_3D('',#13560,#10691,#10692);
#8934=AXIS2_PLACEMENT_3D('',#13561,#10693,#10694);
#8935=AXIS2_PLACEMENT_3D('',#13576,#10703,#10704);
#8936=AXIS2_PLACEMENT_3D('',#13578,#10705,#10706);
#8937=AXIS2_PLACEMENT_3D('',#13581,#10708,#10709);
#8938=AXIS2_PLACEMENT_3D('',#13582,#10710,#10711);
#8939=AXIS2_PLACEMENT_3D('',#13584,#10713,#10714);
#8940=AXIS2_PLACEMENT_3D('',#13586,#10715,#10716);
#8941=AXIS2_PLACEMENT_3D('',#13589,#10718,#10719);
#8942=AXIS2_PLACEMENT_3D('',#13590,#10720,#10721);
#8943=AXIS2_PLACEMENT_3D('',#13592,#10723,#10724);
#8944=AXIS2_PLACEMENT_3D('',#13594,#10725,#10726);
#8945=AXIS2_PLACEMENT_3D('',#13597,#10728,#10729);
#8946=AXIS2_PLACEMENT_3D('',#13598,#10730,#10731);
#8947=AXIS2_PLACEMENT_3D('',#13600,#10732,#10733);
#8948=AXIS2_PLACEMENT_3D('',#13602,#10735,#10736);
#8949=AXIS2_PLACEMENT_3D('',#13604,#10737,#10738);
#8950=AXIS2_PLACEMENT_3D('',#13607,#10740,#10741);
#8951=AXIS2_PLACEMENT_3D('',#13608,#10742,#10743);
#8952=AXIS2_PLACEMENT_3D('',#13610,#10745,#10746);
#8953=AXIS2_PLACEMENT_3D('',#13614,#10749,#10750);
#8954=AXIS2_PLACEMENT_3D('',#13616,#10751,#10752);
#8955=AXIS2_PLACEMENT_3D('',#13618,#10754,#10755);
#8956=AXIS2_PLACEMENT_3D('',#13622,#10758,#10759);
#8957=AXIS2_PLACEMENT_3D('',#13623,#10760,#10761);
#8958=AXIS2_PLACEMENT_3D('',#13624,#10762,#10763);
#8959=AXIS2_PLACEMENT_3D('',#13630,#10767,#10768);
#8960=AXIS2_PLACEMENT_3D('',#13631,#10769,#10770);
#8961=AXIS2_PLACEMENT_3D('',#13632,#10771,#10772);
#8962=AXIS2_PLACEMENT_3D('',#13636,#10775,#10776);
#8963=AXIS2_PLACEMENT_3D('',#13637,#10777,#10778);
#8964=AXIS2_PLACEMENT_3D('',#13638,#10779,#10780);
#8965=AXIS2_PLACEMENT_3D('',#13642,#10782,#10783);
#8966=AXIS2_PLACEMENT_3D('',#13644,#10785,#10786);
#8967=AXIS2_PLACEMENT_3D('',#13648,#10789,#10790);
#8968=AXIS2_PLACEMENT_3D('',#13649,#10791,#10792);
#8969=AXIS2_PLACEMENT_3D('',#13650,#10793,#10794);
#8970=AXIS2_PLACEMENT_3D('',#13652,#10796,#10797);
#8971=AXIS2_PLACEMENT_3D('',#13653,#10798,#10799);
#8972=AXIS2_PLACEMENT_3D('',#13654,#10800,#10801);
#8973=AXIS2_PLACEMENT_3D('',#13655,#10802,#10803);
#8974=AXIS2_PLACEMENT_3D('',#13658,#10804,#10805);
#8975=AXIS2_PLACEMENT_3D('',#13660,#10806,#10807);
#8976=AXIS2_PLACEMENT_3D('',#13664,#10809,#10810);
#8977=AXIS2_PLACEMENT_3D('',#13666,#10812,#10813);
#8978=AXIS2_PLACEMENT_3D('',#13676,#10817,#10818);
#8979=AXIS2_PLACEMENT_3D('',#13682,#10822,#10823);
#8980=AXIS2_PLACEMENT_3D('',#13685,#10825,#10826);
#8981=AXIS2_PLACEMENT_3D('',#13691,#10829,#10830);
#8982=AXIS2_PLACEMENT_3D('',#13699,#10834,#10835);
#8983=AXIS2_PLACEMENT_3D('',#13703,#10837,#10838);
#8984=AXIS2_PLACEMENT_3D('',#13711,#10842,#10843);
#8985=AXIS2_PLACEMENT_3D('',#13715,#10845,#10846);
#8986=AXIS2_PLACEMENT_3D('',#13723,#10850,#10851);
#8987=AXIS2_PLACEMENT_3D('',#13730,#10855,#10856);
#8988=AXIS2_PLACEMENT_3D('',#13735,#10858,#10859);
#8989=AXIS2_PLACEMENT_3D('',#13739,#10861,#10862);
#8990=AXIS2_PLACEMENT_3D('',#13743,#10864,#10865);
#8991=AXIS2_PLACEMENT_3D('',#13746,#10867,#10868);
#8992=AXIS2_PLACEMENT_3D('',#13751,#10870,#10871);
#8993=AXIS2_PLACEMENT_3D('',#13755,#10873,#10874);
#8994=AXIS2_PLACEMENT_3D('',#13759,#10876,#10877);
#8995=AXIS2_PLACEMENT_3D('',#13762,#10879,#10880);
#8996=AXIS2_PLACEMENT_3D('',#13765,#10881,#10882);
#8997=AXIS2_PLACEMENT_3D('',#13769,#10884,#10885);
#8998=AXIS2_PLACEMENT_3D('',#13773,#10887,#10888);
#8999=AXIS2_PLACEMENT_3D('',#13777,#10890,#10891);
#9000=AXIS2_PLACEMENT_3D('',#13780,#10893,#10894);
#9001=AXIS2_PLACEMENT_3D('',#13781,#10895,#10896);
#9002=AXIS2_PLACEMENT_3D('',#13784,#10899,#10900);
#9003=AXIS2_PLACEMENT_3D('',#13802,#10902,#10903);
#9004=AXIS2_PLACEMENT_3D('',#13804,#10905,#10906);
#9005=AXIS2_PLACEMENT_3D('',#13809,#10909,#10910);
#9006=AXIS2_PLACEMENT_3D('',#13810,#10911,#10912);
#9007=AXIS2_PLACEMENT_3D('',#13814,#10914,#10915);
#9008=AXIS2_PLACEMENT_3D('',#13825,#10916,#10917);
#9009=AXIS2_PLACEMENT_3D('',#13827,#10918,#10919);
#9010=AXIS2_PLACEMENT_3D('',#13829,#10920,#10921);
#9011=AXIS2_PLACEMENT_3D('',#13831,#10923,#10924);
#9012=AXIS2_PLACEMENT_3D('',#13833,#10925,#10926);
#9013=AXIS2_PLACEMENT_3D('',#13834,#10927,#10928);
#9014=AXIS2_PLACEMENT_3D('',#13835,#10929,#10930);
#9015=AXIS2_PLACEMENT_3D('',#13837,#10932,#10933);
#9016=AXIS2_PLACEMENT_3D('',#13839,#10934,#10935);
#9017=AXIS2_PLACEMENT_3D('',#13841,#10936,#10937);
#9018=AXIS2_PLACEMENT_3D('',#13843,#10939,#10940);
#9019=AXIS2_PLACEMENT_3D('',#13845,#10941,#10942);
#9020=AXIS2_PLACEMENT_3D('',#13847,#10943,#10944);
#9021=AXIS2_PLACEMENT_3D('',#13849,#10946,#10947);
#9022=AXIS2_PLACEMENT_3D('',#13851,#10948,#10949);
#9023=AXIS2_PLACEMENT_3D('',#13852,#10950,#10951);
#9024=AXIS2_PLACEMENT_3D('',#13853,#10952,#10953);
#9025=AXIS2_PLACEMENT_3D('',#13855,#10954,#10955);
#9026=AXIS2_PLACEMENT_3D('',#13857,#10957,#10958);
#9027=AXIS2_PLACEMENT_3D('',#13859,#10959,#10960);
#9028=AXIS2_PLACEMENT_3D('',#13860,#10961,#10962);
#9029=AXIS2_PLACEMENT_3D('',#13861,#10963,#10964);
#9030=AXIS2_PLACEMENT_3D('',#13863,#10965,#10966);
#9031=AXIS2_PLACEMENT_3D('',#13865,#10968,#10969);
#9032=AXIS2_PLACEMENT_3D('',#13867,#10970,#10971);
#9033=AXIS2_PLACEMENT_3D('',#13869,#10972,#10973);
#9034=AXIS2_PLACEMENT_3D('',#13871,#10975,#10976);
#9035=AXIS2_PLACEMENT_3D('',#13873,#10977,#10978);
#9036=AXIS2_PLACEMENT_3D('',#13875,#10979,#10980);
#9037=AXIS2_PLACEMENT_3D('',#13877,#10982,#10983);
#9038=AXIS2_PLACEMENT_3D('',#13879,#10984,#10985);
#9039=AXIS2_PLACEMENT_3D('',#13880,#10986,#10987);
#9040=AXIS2_PLACEMENT_3D('',#13881,#10988,#10989);
#9041=AXIS2_PLACEMENT_3D('',#13883,#10990,#10991);
#9042=AXIS2_PLACEMENT_3D('',#13885,#10993,#10994);
#9043=AXIS2_PLACEMENT_3D('',#13887,#10995,#10996);
#9044=AXIS2_PLACEMENT_3D('',#13888,#10997,#10998);
#9045=AXIS2_PLACEMENT_3D('',#13889,#10999,#11000);
#9046=AXIS2_PLACEMENT_3D('',#13891,#11001,#11002);
#9047=AXIS2_PLACEMENT_3D('',#13893,#11004,#11005);
#9048=AXIS2_PLACEMENT_3D('',#13895,#11006,#11007);
#9049=AXIS2_PLACEMENT_3D('',#13897,#11008,#11009);
#9050=AXIS2_PLACEMENT_3D('',#13899,#11011,#11012);
#9051=AXIS2_PLACEMENT_3D('',#13901,#11013,#11014);
#9052=AXIS2_PLACEMENT_3D('',#13904,#11016,#11017);
#9053=AXIS2_PLACEMENT_3D('',#13905,#11018,#11019);
#9054=AXIS2_PLACEMENT_3D('',#13907,#11020,#11021);
#9055=AXIS2_PLACEMENT_3D('',#13908,#11022,#11023);
#9056=AXIS2_PLACEMENT_3D('',#13909,#11024,#11025);
#9057=AXIS2_PLACEMENT_3D('',#13911,#11026,#11027);
#9058=AXIS2_PLACEMENT_3D('',#13913,#11029,#11030);
#9059=AXIS2_PLACEMENT_3D('',#13914,#11031,#11032);
#9060=AXIS2_PLACEMENT_3D('',#13915,#11033,#11034);
#9061=AXIS2_PLACEMENT_3D('',#13916,#11035,#11036);
#9062=AXIS2_PLACEMENT_3D('',#13917,#11037,#11038);
#9063=AXIS2_PLACEMENT_3D('',#13918,#11039,#11040);
#9064=AXIS2_PLACEMENT_3D('',#13919,#11041,#11042);
#9065=AXIS2_PLACEMENT_3D('',#13920,#11043,#11044);
#9066=AXIS2_PLACEMENT_3D('',#13921,#11045,#11046);
#9067=AXIS2_PLACEMENT_3D('',#13922,#11047,#11048);
#9068=AXIS2_PLACEMENT_3D('',#13923,#11049,#11050);
#9069=AXIS2_PLACEMENT_3D('',#13924,#11051,#11052);
#9070=AXIS2_PLACEMENT_3D('',#13925,#11053,#11054);
#9071=AXIS2_PLACEMENT_3D('',#13931,#11058,#11059);
#9072=AXIS2_PLACEMENT_3D('',#13933,#11060,#11061);
#9073=AXIS2_PLACEMENT_3D('',#13935,#11063,#11064);
#9074=AXIS2_PLACEMENT_3D('',#13939,#11067,#11068);
#9075=AXIS2_PLACEMENT_3D('',#13941,#11069,#11070);
#9076=AXIS2_PLACEMENT_3D('',#13943,#11072,#11073);
#9077=AXIS2_PLACEMENT_3D('',#13947,#11076,#11077);
#9078=AXIS2_PLACEMENT_3D('',#13949,#11078,#11079);
#9079=AXIS2_PLACEMENT_3D('',#13951,#11081,#11082);
#9080=AXIS2_PLACEMENT_3D('',#13955,#11085,#11086);
#9081=AXIS2_PLACEMENT_3D('',#13957,#11087,#11088);
#9082=AXIS2_PLACEMENT_3D('',#13959,#11090,#11091);
#9083=AXIS2_PLACEMENT_3D('',#13963,#11094,#11095);
#9084=AXIS2_PLACEMENT_3D('',#13965,#11096,#11097);
#9085=AXIS2_PLACEMENT_3D('',#13967,#11099,#11100);
#9086=AXIS2_PLACEMENT_3D('',#13971,#11103,#11104);
#9087=AXIS2_PLACEMENT_3D('',#13973,#11105,#11106);
#9088=AXIS2_PLACEMENT_3D('',#13975,#11108,#11109);
#9089=AXIS2_PLACEMENT_3D('',#13979,#11112,#11113);
#9090=AXIS2_PLACEMENT_3D('',#13981,#11114,#11115);
#9091=AXIS2_PLACEMENT_3D('',#13983,#11117,#11118);
#9092=AXIS2_PLACEMENT_3D('',#13987,#11121,#11122);
#9093=AXIS2_PLACEMENT_3D('',#13989,#11123,#11124);
#9094=AXIS2_PLACEMENT_3D('',#13991,#11126,#11127);
#9095=AXIS2_PLACEMENT_3D('',#13995,#11130,#11131);
#9096=AXIS2_PLACEMENT_3D('',#13997,#11132,#11133);
#9097=AXIS2_PLACEMENT_3D('',#13999,#11135,#11136);
#9098=AXIS2_PLACEMENT_3D('',#14003,#11139,#11140);
#9099=AXIS2_PLACEMENT_3D('',#14005,#11141,#11142);
#9100=AXIS2_PLACEMENT_3D('',#14007,#11144,#11145);
#9101=AXIS2_PLACEMENT_3D('',#14011,#11148,#11149);
#9102=AXIS2_PLACEMENT_3D('',#14013,#11150,#11151);
#9103=AXIS2_PLACEMENT_3D('',#14015,#11153,#11154);
#9104=AXIS2_PLACEMENT_3D('',#14021,#11157,#11158);
#9105=AXIS2_PLACEMENT_3D('',#14025,#11161,#11162);
#9106=AXIS2_PLACEMENT_3D('',#14028,#11164,#11165);
#9107=AXIS2_PLACEMENT_3D('',#14029,#11166,#11167);
#9108=AXIS2_PLACEMENT_3D('',#14051,#11171,#11172);
#9109=AXIS2_PLACEMENT_3D('',#14053,#11173,#11174);
#9110=AXIS2_PLACEMENT_3D('',#14055,#11175,#11176);
#9111=AXIS2_PLACEMENT_3D('',#14056,#11177,#11178);
#9112=AXIS2_PLACEMENT_3D('',#14057,#11179,#11180);
#9113=AXIS2_PLACEMENT_3D('',#14060,#11181,#11182);
#9114=AXIS2_PLACEMENT_3D('',#14074,#11185,#11186);
#9115=AXIS2_PLACEMENT_3D('',#14075,#11187,#11188);
#9116=AXIS2_PLACEMENT_3D('',#14076,#11189,#11190);
#9117=AXIS2_PLACEMENT_3D('',#14077,#11191,#11192);
#9118=AXIS2_PLACEMENT_3D('',#14080,#11193,#11194);
#9119=AXIS2_PLACEMENT_3D('',#14094,#11197,#11198);
#9120=AXIS2_PLACEMENT_3D('',#14095,#11199,#11200);
#9121=AXIS2_PLACEMENT_3D('',#14096,#11201,#11202);
#9122=AXIS2_PLACEMENT_3D('',#14097,#11203,#11204);
#9123=AXIS2_PLACEMENT_3D('',#14100,#11205,#11206);
#9124=AXIS2_PLACEMENT_3D('',#14114,#11209,#11210);
#9125=AXIS2_PLACEMENT_3D('',#14115,#11211,#11212);
#9126=AXIS2_PLACEMENT_3D('',#14116,#11213,#11214);
#9127=AXIS2_PLACEMENT_3D('',#14117,#11215,#11216);
#9128=AXIS2_PLACEMENT_3D('',#14120,#11219,#11220);
#9129=AXIS2_PLACEMENT_3D('',#14123,#11223,#11224);
#9130=AXIS2_PLACEMENT_3D('',#14125,#11226,#11227);
#9131=AXIS2_PLACEMENT_3D('',#14127,#11229,#11230);
#9132=AXIS2_PLACEMENT_3D('',#14129,#11232,#11233);
#9133=AXIS2_PLACEMENT_3D('',#14141,#11234,#11235);
#9134=AXIS2_PLACEMENT_3D('',#14143,#11236,#11237);
#9135=AXIS2_PLACEMENT_3D('',#14145,#11238,#11239);
#9136=AXIS2_PLACEMENT_3D('',#14146,#11240,#11241);
#9137=AXIS2_PLACEMENT_3D('',#14147,#11242,#11243);
#9138=AXIS2_PLACEMENT_3D('',#14150,#11244,#11245);
#9139=AXIS2_PLACEMENT_3D('',#14164,#11248,#11249);
#9140=AXIS2_PLACEMENT_3D('',#14165,#11250,#11251);
#9141=AXIS2_PLACEMENT_3D('',#14166,#11252,#11253);
#9142=AXIS2_PLACEMENT_3D('',#14167,#11254,#11255);
#9143=AXIS2_PLACEMENT_3D('',#14170,#11256,#11257);
#9144=AXIS2_PLACEMENT_3D('',#14184,#11260,#11261);
#9145=AXIS2_PLACEMENT_3D('',#14185,#11262,#11263);
#9146=AXIS2_PLACEMENT_3D('',#14186,#11264,#11265);
#9147=AXIS2_PLACEMENT_3D('',#14187,#11266,#11267);
#9148=AXIS2_PLACEMENT_3D('',#14190,#11268,#11269);
#9149=AXIS2_PLACEMENT_3D('',#14204,#11272,#11273);
#9150=AXIS2_PLACEMENT_3D('',#14205,#11274,#11275);
#9151=AXIS2_PLACEMENT_3D('',#14206,#11276,#11277);
#9152=AXIS2_PLACEMENT_3D('',#14207,#11278,#11279);
#9153=AXIS2_PLACEMENT_3D('',#14210,#11282,#11283);
#9154=AXIS2_PLACEMENT_3D('',#14213,#11286,#11287);
#9155=AXIS2_PLACEMENT_3D('',#14215,#11289,#11290);
#9156=AXIS2_PLACEMENT_3D('',#14217,#11292,#11293);
#9157=AXIS2_PLACEMENT_3D('',#14219,#11295,#11296);
#9158=AXIS2_PLACEMENT_3D('',#14231,#11297,#11298);
#9159=AXIS2_PLACEMENT_3D('',#14233,#11299,#11300);
#9160=AXIS2_PLACEMENT_3D('',#14235,#11301,#11302);
#9161=AXIS2_PLACEMENT_3D('',#14236,#11303,#11304);
#9162=AXIS2_PLACEMENT_3D('',#14237,#11305,#11306);
#9163=AXIS2_PLACEMENT_3D('',#14240,#11307,#11308);
#9164=AXIS2_PLACEMENT_3D('',#14254,#11311,#11312);
#9165=AXIS2_PLACEMENT_3D('',#14255,#11313,#11314);
#9166=AXIS2_PLACEMENT_3D('',#14256,#11315,#11316);
#9167=AXIS2_PLACEMENT_3D('',#14257,#11317,#11318);
#9168=AXIS2_PLACEMENT_3D('',#14260,#11319,#11320);
#9169=AXIS2_PLACEMENT_3D('',#14274,#11323,#11324);
#9170=AXIS2_PLACEMENT_3D('',#14275,#11325,#11326);
#9171=AXIS2_PLACEMENT_3D('',#14276,#11327,#11328);
#9172=AXIS2_PLACEMENT_3D('',#14277,#11329,#11330);
#9173=AXIS2_PLACEMENT_3D('',#14280,#11331,#11332);
#9174=AXIS2_PLACEMENT_3D('',#14294,#11335,#11336);
#9175=AXIS2_PLACEMENT_3D('',#14295,#11337,#11338);
#9176=AXIS2_PLACEMENT_3D('',#14296,#11339,#11340);
#9177=AXIS2_PLACEMENT_3D('',#14297,#11341,#11342);
#9178=AXIS2_PLACEMENT_3D('',#14300,#11345,#11346);
#9179=AXIS2_PLACEMENT_3D('',#14303,#11349,#11350);
#9180=AXIS2_PLACEMENT_3D('',#14305,#11352,#11353);
#9181=AXIS2_PLACEMENT_3D('',#14307,#11355,#11356);
#9182=AXIS2_PLACEMENT_3D('',#14309,#11358,#11359);
#9183=AXIS2_PLACEMENT_3D('',#14310,#11360,#11361);
#9184=AXIS2_PLACEMENT_3D('',#14316,#11365,#11366);
#9185=AXIS2_PLACEMENT_3D('',#14318,#11367,#11368);
#9186=AXIS2_PLACEMENT_3D('',#14321,#11370,#11371);
#9187=AXIS2_PLACEMENT_3D('',#14322,#11372,#11373);
#9188=AXIS2_PLACEMENT_3D('',#14324,#11374,#11375);
#9189=AXIS2_PLACEMENT_3D('',#14326,#11377,#11378);
#9190=AXIS2_PLACEMENT_3D('',#14328,#11379,#11380);
#9191=AXIS2_PLACEMENT_3D('',#14331,#11382,#11383);
#9192=AXIS2_PLACEMENT_3D('',#14332,#11384,#11385);
#9193=AXIS2_PLACEMENT_3D('',#14334,#11387,#11388);
#9194=AXIS2_PLACEMENT_3D('',#14336,#11389,#11390);
#9195=AXIS2_PLACEMENT_3D('',#14339,#11392,#11393);
#9196=AXIS2_PLACEMENT_3D('',#14340,#11394,#11395);
#9197=AXIS2_PLACEMENT_3D('',#14342,#11396,#11397);
#9198=AXIS2_PLACEMENT_3D('',#14344,#11399,#11400);
#9199=AXIS2_PLACEMENT_3D('',#14346,#11401,#11402);
#9200=AXIS2_PLACEMENT_3D('',#14349,#11404,#11405);
#9201=AXIS2_PLACEMENT_3D('',#14350,#11406,#11407);
#9202=AXIS2_PLACEMENT_3D('',#14352,#11409,#11410);
#9203=AXIS2_PLACEMENT_3D('',#14354,#11412,#11413);
#9204=AXIS2_PLACEMENT_3D('',#14356,#11415,#11416);
#9205=AXIS2_PLACEMENT_3D('',#14358,#11418,#11419);
#9206=AXIS2_PLACEMENT_3D('',#14360,#11421,#11422);
#9207=AXIS2_PLACEMENT_3D('',#14361,#11423,#11424);
#9208=AXIS2_PLACEMENT_3D('',#14364,#11427,#11428);
#9209=AXIS2_PLACEMENT_3D('',#14365,#11429,#11430);
#9210=AXIS2_PLACEMENT_3D('',#14367,#11432,#11433);
#9211=AXIS2_PLACEMENT_3D('',#14368,#11434,#11435);
#9212=AXIS2_PLACEMENT_3D('',#14371,#11438,#11439);
#9213=AXIS2_PLACEMENT_3D('',#14373,#11441,#11442);
#9214=AXIS2_PLACEMENT_3D('',#14374,#11443,#11444);
#9215=AXIS2_PLACEMENT_3D('',#14375,#11445,#11446);
#9216=AXIS2_PLACEMENT_3D('',#14379,#11449,#11450);
#9217=AXIS2_PLACEMENT_3D('',#14381,#11452,#11453);
#9218=AXIS2_PLACEMENT_3D('',#14382,#11454,#11455);
#9219=AXIS2_PLACEMENT_3D('',#14385,#11456,#11457);
#9220=AXIS2_PLACEMENT_3D('',#14389,#11459,#11460);
#9221=AXIS2_PLACEMENT_3D('',#14392,#11462,#11463);
#9222=AXIS2_PLACEMENT_3D('',#14393,#11464,#11465);
#9223=AXIS2_PLACEMENT_3D('',#14403,#11469,#11470);
#9224=AXIS2_PLACEMENT_3D('',#14409,#11474,#11475);
#9225=AXIS2_PLACEMENT_3D('',#14418,#11480,#11481);
#9226=AXIS2_PLACEMENT_3D('',#14426,#11485,#11486);
#9227=AXIS2_PLACEMENT_3D('',#14430,#11488,#11489);
#9228=AXIS2_PLACEMENT_3D('',#14438,#11493,#11494);
#9229=AXIS2_PLACEMENT_3D('',#14442,#11496,#11497);
#9230=AXIS2_PLACEMENT_3D('',#14450,#11501,#11502);
#9231=AXIS2_PLACEMENT_3D('',#14455,#11505,#11506);
#9232=AXIS2_PLACEMENT_3D('',#14457,#11507,#11508);
#9233=AXIS2_PLACEMENT_3D('',#14459,#11509,#11510);
#9234=AXIS2_PLACEMENT_3D('',#14464,#11512,#11513);
#9235=AXIS2_PLACEMENT_3D('',#14468,#11515,#11516);
#9236=AXIS2_PLACEMENT_3D('',#14472,#11518,#11519);
#9237=AXIS2_PLACEMENT_3D('',#14475,#11521,#11522);
#9238=AXIS2_PLACEMENT_3D('',#14480,#11524,#11525);
#9239=AXIS2_PLACEMENT_3D('',#14484,#11527,#11528);
#9240=AXIS2_PLACEMENT_3D('',#14488,#11530,#11531);
#9241=AXIS2_PLACEMENT_3D('',#14491,#11533,#11534);
#9242=AXIS2_PLACEMENT_3D('',#14494,#11535,#11536);
#9243=AXIS2_PLACEMENT_3D('',#14498,#11538,#11539);
#9244=AXIS2_PLACEMENT_3D('',#14502,#11541,#11542);
#9245=AXIS2_PLACEMENT_3D('',#14506,#11544,#11545);
#9246=AXIS2_PLACEMENT_3D('',#14508,#11547,#11548);
#9247=AXIS2_PLACEMENT_3D('',#14511,#11551,#11552);
#9248=AXIS2_PLACEMENT_3D('',#14512,#11553,#11554);
#9249=AXIS2_PLACEMENT_3D('',#14514,#11555,#11556);
#9250=AXIS2_PLACEMENT_3D('',#14516,#11557,#11558);
#9251=AXIS2_PLACEMENT_3D('',#14518,#11559,#11560);
#9252=AXIS2_PLACEMENT_3D('',#14520,#11561,#11562);
#9253=AXIS2_PLACEMENT_3D('',#14522,#11563,#11564);
#9254=AXIS2_PLACEMENT_3D('',#14523,#11565,#11566);
#9255=AXIS2_PLACEMENT_3D('',#14524,#11567,#11568);
#9256=AXIS2_PLACEMENT_3D('',#14525,#11569,#11570);
#9257=AXIS2_PLACEMENT_3D('',#14529,#11572,#11573);
#9258=AXIS2_PLACEMENT_3D('',#14531,#11575,#11576);
#9259=AXIS2_PLACEMENT_3D('',#14535,#11579,#11580);
#9260=AXIS2_PLACEMENT_3D('',#14553,#11582,#11583);
#9261=AXIS2_PLACEMENT_3D('',#14555,#11585,#11586);
#9262=AXIS2_PLACEMENT_3D('',#14557,#11587,#11588);
#9263=AXIS2_PLACEMENT_3D('',#14561,#11591,#11592);
#9264=AXIS2_PLACEMENT_3D('',#14564,#11594,#11595);
#9265=AXIS2_PLACEMENT_3D('',#14577,#11597,#11598);
#9266=AXIS2_PLACEMENT_3D('',#14580,#11600,#11601);
#9267=AXIS2_PLACEMENT_3D('',#14581,#11602,#11603);
#9268=AXIS2_PLACEMENT_3D('',#14583,#11604,#11605);
#9269=AXIS2_PLACEMENT_3D('',#14586,#11607,#11608);
#9270=AXIS2_PLACEMENT_3D('',#14587,#11609,#11610);
#9271=AXIS2_PLACEMENT_3D('',#14589,#11611,#11612);
#9272=AXIS2_PLACEMENT_3D('',#14590,#11613,#11614);
#9273=AXIS2_PLACEMENT_3D('',#14591,#11615,#11616);
#9274=AXIS2_PLACEMENT_3D('',#14593,#11618,#11619);
#9275=AXIS2_PLACEMENT_3D('',#14595,#11620,#11621);
#9276=AXIS2_PLACEMENT_3D('',#14598,#11623,#11624);
#9277=AXIS2_PLACEMENT_3D('',#14599,#11625,#11626);
#9278=AXIS2_PLACEMENT_3D('',#14601,#11627,#11628);
#9279=AXIS2_PLACEMENT_3D('',#14604,#11630,#11631);
#9280=AXIS2_PLACEMENT_3D('',#14605,#11632,#11633);
#9281=AXIS2_PLACEMENT_3D('',#14607,#11634,#11635);
#9282=AXIS2_PLACEMENT_3D('',#14608,#11636,#11637);
#9283=AXIS2_PLACEMENT_3D('',#14609,#11638,#11639);
#9284=AXIS2_PLACEMENT_3D('',#14611,#11640,#11641);
#9285=AXIS2_PLACEMENT_3D('',#14613,#11643,#11644);
#9286=AXIS2_PLACEMENT_3D('',#14615,#11645,#11646);
#9287=AXIS2_PLACEMENT_3D('',#14616,#11647,#11648);
#9288=AXIS2_PLACEMENT_3D('',#14617,#11649,#11650);
#9289=AXIS2_PLACEMENT_3D('',#14619,#11651,#11652);
#9290=AXIS2_PLACEMENT_3D('',#14621,#11654,#11655);
#9291=AXIS2_PLACEMENT_3D('',#14623,#11656,#11657);
#9292=AXIS2_PLACEMENT_3D('',#14626,#11659,#11660);
#9293=AXIS2_PLACEMENT_3D('',#14627,#11661,#11662);
#9294=AXIS2_PLACEMENT_3D('',#14629,#11663,#11664);
#9295=AXIS2_PLACEMENT_3D('',#14632,#11666,#11667);
#9296=AXIS2_PLACEMENT_3D('',#14633,#11668,#11669);
#9297=AXIS2_PLACEMENT_3D('',#14635,#11670,#11671);
#9298=AXIS2_PLACEMENT_3D('',#14636,#11672,#11673);
#9299=AXIS2_PLACEMENT_3D('',#14637,#11674,#11675);
#9300=AXIS2_PLACEMENT_3D('',#14639,#11676,#11677);
#9301=AXIS2_PLACEMENT_3D('',#14641,#11679,#11680);
#9302=AXIS2_PLACEMENT_3D('',#14643,#11681,#11682);
#9303=AXIS2_PLACEMENT_3D('',#14644,#11683,#11684);
#9304=AXIS2_PLACEMENT_3D('',#14645,#11685,#11686);
#9305=AXIS2_PLACEMENT_3D('',#14647,#11687,#11688);
#9306=AXIS2_PLACEMENT_3D('',#14649,#11690,#11691);
#9307=AXIS2_PLACEMENT_3D('',#14651,#11692,#11693);
#9308=AXIS2_PLACEMENT_3D('',#14654,#11695,#11696);
#9309=AXIS2_PLACEMENT_3D('',#14655,#11697,#11698);
#9310=AXIS2_PLACEMENT_3D('',#14657,#11699,#11700);
#9311=AXIS2_PLACEMENT_3D('',#14659,#11701,#11702);
#9312=AXIS2_PLACEMENT_3D('',#14661,#11704,#11705);
#9313=AXIS2_PLACEMENT_3D('',#14663,#11706,#11707);
#9314=AXIS2_PLACEMENT_3D('',#14664,#11708,#11709);
#9315=AXIS2_PLACEMENT_3D('',#14665,#11710,#11711);
#9316=AXIS2_PLACEMENT_3D('',#14667,#11712,#11713);
#9317=AXIS2_PLACEMENT_3D('',#14669,#11715,#11716);
#9318=AXIS2_PLACEMENT_3D('',#14670,#11717,#11718);
#9319=AXIS2_PLACEMENT_3D('',#14671,#11719,#11720);
#9320=AXIS2_PLACEMENT_3D('',#14672,#11721,#11722);
#9321=AXIS2_PLACEMENT_3D('',#14673,#11723,#11724);
#9322=AXIS2_PLACEMENT_3D('',#14674,#11725,#11726);
#9323=AXIS2_PLACEMENT_3D('',#14675,#11727,#11728);
#9324=AXIS2_PLACEMENT_3D('',#14676,#11729,#11730);
#9325=AXIS2_PLACEMENT_3D('',#14677,#11731,#11732);
#9326=AXIS2_PLACEMENT_3D('',#14678,#11733,#11734);
#9327=AXIS2_PLACEMENT_3D('',#14679,#11735,#11736);
#9328=AXIS2_PLACEMENT_3D('',#14680,#11737,#11738);
#9329=AXIS2_PLACEMENT_3D('',#14681,#11739,#11740);
#9330=AXIS2_PLACEMENT_3D('',#14687,#11744,#11745);
#9331=AXIS2_PLACEMENT_3D('',#14690,#11747,#11748);
#9332=AXIS2_PLACEMENT_3D('',#14691,#11749,#11750);
#9333=AXIS2_PLACEMENT_3D('',#14695,#11753,#11754);
#9334=AXIS2_PLACEMENT_3D('',#14698,#11756,#11757);
#9335=AXIS2_PLACEMENT_3D('',#14699,#11758,#11759);
#9336=AXIS2_PLACEMENT_3D('',#14703,#11762,#11763);
#9337=AXIS2_PLACEMENT_3D('',#14706,#11765,#11766);
#9338=AXIS2_PLACEMENT_3D('',#14707,#11767,#11768);
#9339=AXIS2_PLACEMENT_3D('',#14711,#11771,#11772);
#9340=AXIS2_PLACEMENT_3D('',#14714,#11774,#11775);
#9341=AXIS2_PLACEMENT_3D('',#14715,#11776,#11777);
#9342=AXIS2_PLACEMENT_3D('',#14719,#11780,#11781);
#9343=AXIS2_PLACEMENT_3D('',#14722,#11783,#11784);
#9344=AXIS2_PLACEMENT_3D('',#14723,#11785,#11786);
#9345=AXIS2_PLACEMENT_3D('',#14727,#11789,#11790);
#9346=AXIS2_PLACEMENT_3D('',#14730,#11792,#11793);
#9347=AXIS2_PLACEMENT_3D('',#14731,#11794,#11795);
#9348=AXIS2_PLACEMENT_3D('',#14735,#11798,#11799);
#9349=AXIS2_PLACEMENT_3D('',#14738,#11801,#11802);
#9350=AXIS2_PLACEMENT_3D('',#14739,#11803,#11804);
#9351=AXIS2_PLACEMENT_3D('',#14743,#11807,#11808);
#9352=AXIS2_PLACEMENT_3D('',#14746,#11810,#11811);
#9353=AXIS2_PLACEMENT_3D('',#14747,#11812,#11813);
#9354=AXIS2_PLACEMENT_3D('',#14751,#11816,#11817);
#9355=AXIS2_PLACEMENT_3D('',#14754,#11819,#11820);
#9356=AXIS2_PLACEMENT_3D('',#14755,#11821,#11822);
#9357=AXIS2_PLACEMENT_3D('',#14759,#11825,#11826);
#9358=AXIS2_PLACEMENT_3D('',#14762,#11828,#11829);
#9359=AXIS2_PLACEMENT_3D('',#14763,#11830,#11831);
#9360=AXIS2_PLACEMENT_3D('',#14767,#11834,#11835);
#9361=AXIS2_PLACEMENT_3D('',#14770,#11837,#11838);
#9362=AXIS2_PLACEMENT_3D('',#14771,#11839,#11840);
#9363=AXIS2_PLACEMENT_3D('',#14776,#11844,#11845);
#9364=AXIS2_PLACEMENT_3D('',#14778,#11846,#11847);
#9365=AXIS2_PLACEMENT_3D('',#14780,#11849,#11850);
#9366=AXIS2_PLACEMENT_3D('',#14785,#11854,#11855);
#9367=AXIS2_PLACEMENT_3D('',#14788,#11857,#11858);
#9368=AXIS2_PLACEMENT_3D('',#14790,#11859,#11860);
#9369=AXIS2_PLACEMENT_3D('',#14792,#11861,#11862);
#9370=AXIS2_PLACEMENT_3D('',#14810,#11863,#11864);
#9371=AXIS2_PLACEMENT_3D('',#14812,#11865,#11866);
#9372=AXIS2_PLACEMENT_3D('',#14814,#11867,#11868);
#9373=AXIS2_PLACEMENT_3D('',#14815,#11869,#11870);
#9374=AXIS2_PLACEMENT_3D('',#14816,#11871,#11872);
#9375=AXIS2_PLACEMENT_3D('',#14819,#11873,#11874);
#9376=AXIS2_PLACEMENT_3D('',#14833,#11877,#11878);
#9377=AXIS2_PLACEMENT_3D('',#14834,#11879,#11880);
#9378=AXIS2_PLACEMENT_3D('',#14835,#11881,#11882);
#9379=AXIS2_PLACEMENT_3D('',#14836,#11883,#11884);
#9380=AXIS2_PLACEMENT_3D('',#14839,#11885,#11886);
#9381=AXIS2_PLACEMENT_3D('',#14853,#11889,#11890);
#9382=AXIS2_PLACEMENT_3D('',#14854,#11891,#11892);
#9383=AXIS2_PLACEMENT_3D('',#14855,#11893,#11894);
#9384=AXIS2_PLACEMENT_3D('',#14856,#11895,#11896);
#9385=AXIS2_PLACEMENT_3D('',#14859,#11897,#11898);
#9386=AXIS2_PLACEMENT_3D('',#14873,#11901,#11902);
#9387=AXIS2_PLACEMENT_3D('',#14874,#11903,#11904);
#9388=AXIS2_PLACEMENT_3D('',#14875,#11905,#11906);
#9389=AXIS2_PLACEMENT_3D('',#14876,#11907,#11908);
#9390=AXIS2_PLACEMENT_3D('',#14879,#11911,#11912);
#9391=AXIS2_PLACEMENT_3D('',#14882,#11915,#11916);
#9392=AXIS2_PLACEMENT_3D('',#14884,#11918,#11919);
#9393=AXIS2_PLACEMENT_3D('',#14886,#11921,#11922);
#9394=AXIS2_PLACEMENT_3D('',#14888,#11924,#11925);
#9395=AXIS2_PLACEMENT_3D('',#14900,#11926,#11927);
#9396=AXIS2_PLACEMENT_3D('',#14902,#11928,#11929);
#9397=AXIS2_PLACEMENT_3D('',#14904,#11930,#11931);
#9398=AXIS2_PLACEMENT_3D('',#14905,#11932,#11933);
#9399=AXIS2_PLACEMENT_3D('',#14906,#11934,#11935);
#9400=AXIS2_PLACEMENT_3D('',#14909,#11936,#11937);
#9401=AXIS2_PLACEMENT_3D('',#14923,#11940,#11941);
#9402=AXIS2_PLACEMENT_3D('',#14924,#11942,#11943);
#9403=AXIS2_PLACEMENT_3D('',#14925,#11944,#11945);
#9404=AXIS2_PLACEMENT_3D('',#14926,#11946,#11947);
#9405=AXIS2_PLACEMENT_3D('',#14929,#11948,#11949);
#9406=AXIS2_PLACEMENT_3D('',#14943,#11952,#11953);
#9407=AXIS2_PLACEMENT_3D('',#14944,#11954,#11955);
#9408=AXIS2_PLACEMENT_3D('',#14945,#11956,#11957);
#9409=AXIS2_PLACEMENT_3D('',#14946,#11958,#11959);
#9410=AXIS2_PLACEMENT_3D('',#14949,#11960,#11961);
#9411=AXIS2_PLACEMENT_3D('',#14963,#11964,#11965);
#9412=AXIS2_PLACEMENT_3D('',#14964,#11966,#11967);
#9413=AXIS2_PLACEMENT_3D('',#14965,#11968,#11969);
#9414=AXIS2_PLACEMENT_3D('',#14966,#11970,#11971);
#9415=AXIS2_PLACEMENT_3D('',#14969,#11974,#11975);
#9416=AXIS2_PLACEMENT_3D('',#14972,#11978,#11979);
#9417=AXIS2_PLACEMENT_3D('',#14974,#11981,#11982);
#9418=AXIS2_PLACEMENT_3D('',#14976,#11984,#11985);
#9419=AXIS2_PLACEMENT_3D('',#14978,#11987,#11988);
#9420=AXIS2_PLACEMENT_3D('',#14990,#11989,#11990);
#9421=AXIS2_PLACEMENT_3D('',#14992,#11991,#11992);
#9422=AXIS2_PLACEMENT_3D('',#14994,#11993,#11994);
#9423=AXIS2_PLACEMENT_3D('',#14995,#11995,#11996);
#9424=AXIS2_PLACEMENT_3D('',#14996,#11997,#11998);
#9425=AXIS2_PLACEMENT_3D('',#14999,#11999,#12000);
#9426=AXIS2_PLACEMENT_3D('',#15013,#12003,#12004);
#9427=AXIS2_PLACEMENT_3D('',#15014,#12005,#12006);
#9428=AXIS2_PLACEMENT_3D('',#15015,#12007,#12008);
#9429=AXIS2_PLACEMENT_3D('',#15016,#12009,#12010);
#9430=AXIS2_PLACEMENT_3D('',#15019,#12011,#12012);
#9431=AXIS2_PLACEMENT_3D('',#15033,#12015,#12016);
#9432=AXIS2_PLACEMENT_3D('',#15034,#12017,#12018);
#9433=AXIS2_PLACEMENT_3D('',#15035,#12019,#12020);
#9434=AXIS2_PLACEMENT_3D('',#15036,#12021,#12022);
#9435=AXIS2_PLACEMENT_3D('',#15039,#12023,#12024);
#9436=AXIS2_PLACEMENT_3D('',#15053,#12027,#12028);
#9437=AXIS2_PLACEMENT_3D('',#15054,#12029,#12030);
#9438=AXIS2_PLACEMENT_3D('',#15055,#12031,#12032);
#9439=AXIS2_PLACEMENT_3D('',#15056,#12033,#12034);
#9440=AXIS2_PLACEMENT_3D('',#15059,#12037,#12038);
#9441=AXIS2_PLACEMENT_3D('',#15062,#12041,#12042);
#9442=AXIS2_PLACEMENT_3D('',#15064,#12044,#12045);
#9443=AXIS2_PLACEMENT_3D('',#15066,#12047,#12048);
#9444=AXIS2_PLACEMENT_3D('',#15068,#12050,#12051);
#9445=AXIS2_PLACEMENT_3D('',#15069,#12052,#12053);
#9446=AXIS2_PLACEMENT_3D('',#15075,#12057,#12058);
#9447=AXIS2_PLACEMENT_3D('',#15079,#12062,#12063);
#9448=AXIS2_PLACEMENT_3D('',#15080,#12064,#12065);
#9449=AXIS2_PLACEMENT_3D('',#15083,#12067,#12068);
#9450=AXIS2_PLACEMENT_3D('',#15084,#12069,#12070);
#9451=AXIS2_PLACEMENT_3D('',#15086,#12072,#12073);
#9452=AXIS2_PLACEMENT_3D('',#15089,#12075,#12076);
#9453=AXIS2_PLACEMENT_3D('',#15090,#12077,#12078);
#9454=AXIS2_PLACEMENT_3D('',#15092,#12080,#12081);
#9455=AXIS2_PLACEMENT_3D('',#15095,#12083,#12084);
#9456=AXIS2_PLACEMENT_3D('',#15096,#12085,#12086);
#9457=AXIS2_PLACEMENT_3D('',#15098,#12088,#12089);
#9458=AXIS2_PLACEMENT_3D('',#15101,#12091,#12092);
#9459=AXIS2_PLACEMENT_3D('',#15102,#12093,#12094);
#9460=AXIS2_PLACEMENT_3D('',#15104,#12096,#12097);
[truncated: 390,952 more chars]
