# Supplementary material for: Approach to Standardized Material Characterization of the Human Lumbopelvic System: Testing and Evaluation
Source: Bioengineering (Basel). 2025 Aug 11;12(8):862. doi: 10.3390/bioengineering12080862 (PMC12383908; doi:10.3390/bioengineering12080862)
Supplement: Supplementary file 1 [file bioengineering-12-00862-s001.zip › File S3 Evaluation code/ExMechEva-0.1.2/CODE_OF_CONDUCT.md]

# Code of Conduct - ExMechEva

## Our Pledge

In the interest of fostering an open and welcoming environment, we as
contributors and maintainers pledge to make participation in our project and
our community a harassment-free experience for everyone, regardless of age, body
size, disability, ethnicity, sex characteristics, gender identity and expression,
level of experience, education, socio-economic status, nationality, personal
appearance, race, religion, or sexual identity and orientation.

## Our Standards

Examples of behavior that contributes to a positive environment for our
community include:

* Demonstrating empathy and kindness toward other people
* Being respectful of differing opinions, viewpoints, and experiences
* Giving and gracefully accepting constructive feedback
* Accepting responsibility and apologizing to those affected by our mistakes,
  and learning from the experience
* Focusing on what is best not just for us as individuals, but for the
  overall community

Examples of unacceptable behavior include:

* The use of sexualized language or imagery, and sexual attention or
  advances
* Trolling, insulting or derogatory comments, and personal or political attacks
* Public or private harassment
* Publishing others' private information, such as a physical or email
  address, without their explicit permission
* Other conduct which could reasonably be considered inappropriate in a
  professional setting

## Our Responsibilities

Project maintainers are responsible for clarifying and enforcing our standards of
acceptable behavior and will take appropriate and fair corrective action in
response to any instances of unacceptable behavior.

Project maintainers have the right and responsibility to remove, edit, or reject
comments, commits, code, wiki edits, issues, and other contributions that are
not aligned to this Code of Conduct, or to ban
temporarily or permanently any contributor for other behaviors that they deem
inappropriate, threatening, offensive, or harmful.

## Scope

This Code of Conduct applies within all community spaces, and also applies when
an individual is officially representing the community in public spaces.
Examples of representing our community include using an official e-mail address,
posting via an official social media account, or acting as an appointed
representative at an online or offline event.

## Enforcement

Instances of abusive, harassing, or otherwise unacceptable behavior may be
reported to the community leaders responsible for enforcement at <marcgebhardt.dev+gheme@gmail.com>.
All complaints will be reviewed and investigated promptly and fairly.

All community leaders are obligated to respect the privacy and security of the
reporter of any incident.

## Attribution

This Code of Conduct is adapted from the [Contributor Covenant](https://contributor-covenant.org/), version
[1.4](https://www.contributor-covenant.org/version/1/4/code-of-conduct/code_of_conduct.md) and
[2.0](https://www.contributor-covenant.org/version/2/0/code_of_conduct/code_of_conduct.md),
and was generated by [contributing-gen](https://github.com/bttger/contributing-gen).
