# Supplementary material for: Approach to Standardized Material Characterization of the Human Lumbopelvic System: Testing and Evaluation
Source: Bioengineering (Basel). 2025 Aug 11;12(8):862. doi: 10.3390/bioengineering12080862 (PMC12383908; doi:10.3390/bioengineering12080862)
Supplement: Supplementary file 1 [file bioengineering-12-00862-s001.zip › File S3 Evaluation code/ExMechEva-0.1.2/data/Test/ACT/Series_Test/ACT_Protocol_Series_Test.xlsx]

## Sheet: Protocol
ORCID	0000-0001-8378-3108			DIC_Parameters:	a	250	mm
Prep_location	LEIULANA				b	165	mm
Donor_ID	48-17				f	65	mm
Region	LuPeCo
Mattype	t
Testtype	ACT
Testdate	13.10.2020
Testtemp	23.35	°C
Testhumidity	37	%
	General						Geometry											Test						Additional		Evaluation_options
Key	No	Designation	Type	Origin	Region	Donor	Test_Shape	CS_type	Length_x	Length_y	Length_z	Diameter	Height	Area_CS	Volume	Mass	Density_app	Length_test	Direction_test	Direction_optical	Date_test	Temperature_test	Humidity_test	Failure_code	Note	OPT_File_Meas	OPT_File_DIC	OPT_End	OPT_Measurement_file	OPT_Resampling	OPT_Resampling_moveave	OPT_Resampling_Frequency	OPT_Compression	OPT_Springreduction	OPT_Springreduction_K	OPT_LVDT_failure	OPT_DIC	OPT_YM_Determination_range	OPT_YM_Determination_refinement	OPT_Determination_Distance	OPT_Determination_Limit	OPT_Determination_SecHard	OPT_YM_Determination_refSecHard
[-]	[-]	[-]	[-]	[-]	[-]	[-]	[-]	[-]	[mm]	[mm]	[mm]	[mm]	[mm]	[mm²]	[cm³]	[g]	[g/cm³]	[mm]	[-]	[-]	[DDMMYYYY]	[°C]	[%]	[-]	[-]	[-]	[-]	[s]	[json]	[-]	[-]	[Hz]	[-]	[-]	[N/mm]	[-]	[-]	[-]	[-,-,-,-,-,-]	[-]	[-]	[-]	[-,-,-,-,-,-]
0000-0001-8378-3108_LEIULANA_48-17_LuPeCo_tl21x	7	tl21x	Trabecular Bone	Ala ossis ilii inferior L anterior	LuPeCo	LEIULANA_48-17	Cube	Rectangle	7.56	9.52	8.15			77.588	0.586565	0.7037	1.1997	7.56	x	y	13.10.2020	23.35	37			sl21x	SL21X

## Sheet: Harvesting
No.	ID	Storage-box	Density specimen	Donor no.:	Date:
				48-17	12.10.20 9:00-17:00
				T/°C:	RH/%:
				-	-
				Notes
1	tr21x	1
2	tr21y
3	tr21z
4	tr22x	2
5	tr22y
6	tr22z
7	tl21x	3
8	tl21y
9	tl21z
10	tl22x	4
11	tl22y
12	tl22z
13	tr31x	5
14	tr31y
15	tr31z
16	tr32x	6
17	tr32y
18	tr32z
19	tl31x	7
20	tl31y
21	tl31z
22	tl32x	8
23	tl32y
24	tl32z
25	tm21x	9
26	tm21y
27	tm21z
28	tm31x	10
29	tm31y
30	tm31z
31	tm41x	11
32	tm41y
33	tm41z

## Sheet: Testing
No.	ID	Geometry/mm			Mass/g	test-dir.	opt.-dir.	Donor no.:	Date:
								48-17	13.10.2020 10:00 – 17:00
								T/°C:	RH/%:
								23.3,23.4	40,34
		x	y	z				Notes
1	tr21x					x	y
2	tr21y					y	z
3	tr21z					z	x
4	tr22x					x	y
5	tr22y					y	z
6	tr22z					z	x
7	tl21x	7.56	9.52	8.15	0.7037	x	y
8	tl21y					y	z
9	tl21z					z	x
10	tl22x					x	y
11	tl22y					y	z
12	tl22z					z	x
13	tr31x					x	y
14	tr31y					y	z
15	tr31z					z	x
16	tr32x					x	y
17	tr32y					y	z
18	tr32z					z	x
19	tl31x					x	y
20	tl31y					y	z
21	tl31z					z	x
22	tl32x					x	y
23	tl32y					y	z
24	tl32z					z	x
25	tm21x					x	y
26	tm21y					y	z
27	tm21z					z	x
28	tm31x					x	y
29	tm31y					y	z
30	tm31z					z	x
31	tm41x					x	y
32	tm41y					y	z
33	tm41z					z	x
