# Supplementary material for: Approach to Standardized Material Characterization of the Human Lumbopelvic System: Testing and Evaluation
Source: Bioengineering (Basel). 2025 Aug 11;12(8):862. doi: 10.3390/bioengineering12080862 (PMC12383908; doi:10.3390/bioengineering12080862)
Supplement: Supplementary file 1 [file bioengineering-12-00862-s001.zip › File S3 Evaluation code/ExMechEva-0.1.2/data/Test/ACT/Series_Test/com_eva_opts.json]

{
 "mtype": {
  "OPT_Testtype": "String",
  "OPT_File_Meas": "String",
  "OPT_File_DIC": "String",
  "OPT_Measurement_file": "Json",
  "OPT_Start": "Float",
  "OPT_End": "Float",
  "OPT_Resampling": "Bool",
  "OPT_Resampling_moveave": "Bool",
  "OPT_Resampling_Frequency": "Float",
  "OPT_Springreduction": "Bool",
  "OPT_Springreduction_K": "Float",
  "OPT_LVDT_failure": "Array",
  "OPT_Compression": "Bool",
  "OPT_DIC": "Bool",
  "OPT_Rise_Smoothing": "Array",
  "OPT_TimeOS": "String",
  "OPT_DIC_Points_device_prefix": "String",
  "OPT_DIC_Points_meas_prefix": "String",
  "OPT_DIC_Fitting": "Json",
  "OPT_DIC_Tester": "Array",
  "OPT_Determination_Distance": "Array",
  "OPT_YM_Determination_range": "Array",
  "OPT_YM_Determination_refinement": "Array",
  "OPT_Determination_Limit": "Float",
  "OPT_Determination_SecHard": "Bool",
  "OPT_YM_Determination_refSecHard": "Array"
 },
 "stype": {
  "OPT_Testtype": null,
  "OPT_File_Meas": null,
  "OPT_File_DIC": null,
  "OPT_Measurement_file": null,
  "OPT_Start": null,
  "OPT_End": null,
  "OPT_Resampling": null,
  "OPT_Resampling_moveave": null,
  "OPT_Resampling_Frequency": null,
  "OPT_Springreduction": null,
  "OPT_Springreduction_K": null,
  "OPT_LVDT_failure": [
   "Bool",
   "Float",
   "String"
  ],
  "OPT_Compression": null,
  "OPT_DIC": null,
  "OPT_Rise_Smoothing": [
   "Bool",
   "Int"
  ],
  "OPT_TimeOS": null,
  "OPT_DIC_Points_device_prefix": null,
  "OPT_DIC_Points_meas_prefix": null,
  "OPT_DIC_Fitting": null,
  "OPT_DIC_Tester": [
   "Float",
   "Float",
   "Int",
   "Int"
  ],
  "OPT_Determination_Distance": [
   "Int",
   "Int"
  ],
  "OPT_YM_Determination_range": [
   "Float",
   "Float",
   "String"
  ],
  "OPT_YM_Determination_refinement": [
   "Float",
   "Float",
   "String",
   "String",
   "Bool",
   "Int"
  ],
  "OPT_Determination_Limit": null,
  "OPT_Determination_SecHard": null,
  "OPT_YM_Determination_refSecHard": [
   "Float",
   "Float",
   "String",
   "String",
   "Bool",
   "Int"
  ]
 },
 "preset": {
  "OPT_Testtype": "destructive",
  "OPT_File_Meas": null,
  "OPT_File_DIC": null,
  "OPT_Measurement_file": {
   "header": 48,
   "head_names": [
    "Time",
    "Trigger",
    "F_WZ",
    "L_PM",
    "F_PM",
    "L_IWA1",
    "L_IWA2"
   ],
   "used_names_dict": {
    "Time": "Time",
    "Force": "F_WZ",
    "Way": [
     "L_IWA1",
     "L_IWA2"
    ]
   }
  },
  "OPT_Start": NaN,
  "OPT_End": NaN,
  "OPT_Resampling": true,
  "OPT_Resampling_moveave": true,
  "OPT_Resampling_Frequency": 10.0,
  "OPT_Springreduction": false,
  "OPT_Springreduction_K": NaN,
  "OPT_LVDT_failure": [
   false,
   0.0,
   " "
  ],
  "OPT_Compression": true,
  "OPT_DIC": false,
  "OPT_Rise_Smoothing": [
   true,
   4
  ],
  "OPT_YM_Determination_range": [
   0.25,
   0.5,
   "U"
  ],
  "OPT_YM_Determination_refinement": [
   0.15,
   0.75,
   "U",
   "d_M",
   true,
   8
  ],
  "OPT_Determination_Distance": [
   100,
   100
  ],
  "OPT_Determination_Limit": 0.02,
  "OPT_Determination_SecHard": true,
  "OPT_YM_Determination_refSecHard": [
   0.05,
   0.75,
   "SY",
   "d_M",
   true,
   16
  ]
 }
}
