# Supplementary material for: Approach to Standardized Material Characterization of the Human Lumbopelvic System: Testing and Evaluation
Source: Bioengineering (Basel). 2025 Aug 11;12(8):862. doi: 10.3390/bioengineering12080862 (PMC12383908; doi:10.3390/bioengineering12080862)
Supplement: Supplementary file 1 [file bioengineering-12-00862-s001.zip › File S3 Evaluation code/ExMechEva-0.1.2/data/Test/ACT/Series_Test/eva/tl21x-Mat.csv]

	Date_eva	leos_con	fy	ey_con	Uy_con	fy0	ey0_con	Uy0_con	fy1	ey1_con	Uy1_con	fy2	ey2_con	Uy2_con	fyk	eyk_con	Uyk_con	fu	eu_con	Uu_con	fb	eb_con	Ub_con	fe	ee_con	Ue_con	Fy	sy_con	Wy_con	Fy0	sy0_con	Wy0_con	Fy1	sy1_con	Wy1_con	Fy2	sy2_con	Wy2_con	Fyk	syk_con	Wyk_con	Fu	su_con	Wu_con	Fb	sb_con	Wb_con	Fe	se_con
0000-0001-8378-3108_LEIULANA_48-17_LuPeCo_tl21x	16.02.2024	0.06397457817540053	0.579047274384308	0.03826388899648467	0.01162034602093055	0.4901879036357588	0.03069890924496234	0.007544746316921296	0.5382065025400686	0.03420616135971265	0.009350774404648397	0.556423881602601	0.03584705786567237	0.010249142298684066	0.5356241680697839	0.033986673167652956	0.009232927828413196	0.6438643985870172	0.048941254235959325	0.018194674070572316	0.4192173790916261	0.09742060691453078	0.04441635216092442	0.33660276144325824	0.11824346749101908	0.05195317207501304	44.9271199249297	0.28927500081342405	6.816091517464013	38.03269906729126	0.23208375389191527	4.425486235913909	41.75836611907885	0.2585985798794276	5.484839606879419	43.17181612578261	0.2710037574644831	6.011791022187462	41.558007952198395	0.25693924914745636	5.415714896892979	49.95615095756949	0.3699958820238525	10.67236409071399	32.52623800896109	0.7364997882738527	26.053090041851235	26.116335054859523	0.8939206142321042
[truncated: 70 more columns]
