# Supplementary material for: Approach to Standardized Material Characterization of the Human Lumbopelvic System: Testing and Evaluation
Source: Bioengineering (Basel). 2025 Aug 11;12(8):862. doi: 10.3390/bioengineering12080862 (PMC12383908; doi:10.3390/bioengineering12080862)
Supplement: Supplementary file 1 [file bioengineering-12-00862-s001.zip › File S3 Evaluation code/ExMechEva-0.1.2/data/Test/ACT/Series_Test/eva/tl21x.csv]

	Time	Force	Way	driF	dcuF	driF_schg	Strain	Stress	VIP_m
85	8.6	0.19101109616458417	0.0	0.008085000328719623	0.0049050975590944415	False	0.0	0.002461863898600095	S
86	8.7	0.1853682924062014	0.0035729728639126157	1.2407638132573562e-05	-0.00807259269058705	False	0.00047261545818949943	0.0023891361087565264
87	8.8	0.17913863100111485	0.00692652687430384	0.003316691331565383	0.0033042836934328093	False	0.000916207258505799	0.0023088445507180857
88	8.9	0.19869483299553398	0.010579293221235297	0.005056444182991969	0.0017397528514265861	False	0.0013993774102163093	0.0025608964401135997
89	9.0	0.21123687289655205	0.014385731518268607	0.006467504240572443	0.0014110600575804738	False	0.0019028745394535195	0.0027225456629446825
90	9.1	0.21123830936849117	0.018202341347932832	0.010913461446762092	0.004445957206189649	False	0.002407717109514925	0.0027225641770440164
91	9.2	0.22279247678816322	0.021967806667089473	0.008909009024500841	-0.0020044524222612506	False	0.002905794532683793	0.002871481115483879
92	9.3	0.23433086909353734	0.025761919468641314	0.006422230601310738	-0.002486778423190103	False	0.0034076613053758355	0.003020194734927274
93	9.4	0.236925795301795	0.029316146671772042	0.00676851458847523	0.0003462839871644918	False	0.0038777971788058257	0.0030536396775505876
94	9.5	0.2383123677223921	0.03257532715797429	0.008738004043698303	0.0019694894552230724	False	0.004308905708726758	0.0030715106423982066
95	9.6	0.25774449296295643	0.0361535638570786	0.006359420251101255	-0.002378583792597047	False	0.004782217441412513	0.0033219633572582927
96	9.7	0.25976855009794236	0.03989557027816773	0.012843631953001013	0.006484211701899757	False	0.005277191835736473	0.00334805060187068
97	9.8	0.28830032311379905	0.044039896875619905	0.0129318930208683	8.826106786728738e-05	False	0.005825383184605808	0.0037157849553255532
98	9.9	0.2900399398058653	0.047813058644533196	0.012804149650037289	-0.00012774337083101134	False	0.006324478656684286	0.00373820616339982
99	10.0	0.3089610915631056	0.05158363655209547	0.016946143563836807	0.004141993913799519	False	0.0068232323481607765	0.0039820731500116715
100	10.1	0.3275531243532896	0.05530944094061854	0.010160479694604874	-0.006785663869231934	False	0.0073160636164839345	0.004221698256860462
101	10.2	0.32894224189221855	0.05885444581508639	0.01441971398890017	0.004259234294295297	False	0.007784979605170158	0.0042396020246973564
102	10.3	0.34771879576146597	0.062250316888094015	0.015067313238978391	0.0006475992500782207	False	0.008234168900541537	0.004481605348268623
103	10.4	0.36923034451901915	0.06571997851133352	0.012119712308049216	-0.0029476009309291756	False	0.008693118850705492	0.0047588589023949465
104	10.5	0.37603197358548646	0.06908048689365393	0.016500596702098844	0.004380884394049628	False	0.009137630541488615	0.00484652231769715
105	10.6	0.3949446287006139	0.07262559831142429	0.017988227307796506	0.0014876306056976624	False	0.009606560623204271	0.005090279794563771
106	10.7	0.419671704992652	0.07641675472259524	0.018707516044378272	0.0007192887365817663	False	0.010108036338967624	0.0054089769679931425
107	10.8	0.44406040869653224	0.08041471391916277	0.017082215100526807	-0.0016253009438514654	False	0.010636866920524176	0.00572331299552163
108	10.9	0.4443608339875937	0.0842398449778557	0.01592733487486843	-0.0011548802256583779	False	0.011142836637282499	0.005727185054229954
109	11.0	0.45865396820008764	0.08800095915794376	0.02067501917481422	0.0047476842999457924	False	0.011640338512955524	0.005911403415477749
110	11.1	0.5023717816919089	0.09145883172750474	0.017858937382698073	-0.0028160817921161485	False	0.012097729064484754	0.006474864433828799
111	11.2	0.5154961582273245	0.09488650411367416	0.024968557059764848	0.007109619677066775	False	0.012551124882761134	0.006644019155376147
112	11.3	0.5442350622266531	0.09815823882818231	0.024232085049152363	-0.000736472010612485	False	0.012983894024891841	0.007014423135364399
113	11.4	0.5555823083966971	0.10164704173803335	0.018024926632642713	-0.0062071584165096505	False	0.013445375891274253	0.007160673150444618
114	11.5	0.5744714882224797	0.10537582337856294	0.021764277666807164	0.003739351034164451	False	0.013938600976000389	0.007404128063907817
115	11.6	0.6025532688945532	0.10907212048769	0.015785940736532222	-0.005978336930274941	False	0.01442752916503836	0.007766062650081883
116	11.7	0.607378825172782	0.11282832473516469	0.020527533441782014	0.004741592705249792	False	0.014924381578725488	0.00782825727139225
117	11.8	0.6376924421638251	0.1164305835962296	0.01937041729688649	-0.0011571161448955258	False	0.015400870846062117	0.00821895708310338
118	11.9	0.6519531574100257	0.12004828006029128	0.011300168931484222	-0.008070248365402266	False	0.015879402124377155	0.008402757609553354
119	12.0	0.6477539446204901	0.12357889264822014	0.01681757122278213	0.005517402291297907	False	0.01634641437145769	0.00834863567330631
120	12.1	0.6746491100639105	0.1271441608667374	0.014704598486423498	-0.0021129727363586315	False	0.01681801069665839	0.008695276461101078
121	12.2	0.6965108361095191	0.13096616864204408	0.01861465275287627	0.003910054266452773	False	0.01732356728069366	0.008977043307077371
122	12.3	0.7264117684215308	0.13498467057943342	0.0258869990706444	0.00727234631776813	False	0.017855115156009713	0.009362424194740562
123	12.4	0.7513019409030677	0.1391932517290116	0.02709959298372272	0.0012125939130783192	False	0.018411805784260795	0.009683223448253179
124	12.5	0.7830474819988014	0.1432870477437973	0.025642347335815413	-0.001457245647907307	False	0.018953313193623984	0.010092378744120242
125	12.6	0.7990802254527808	0.1472201451659203	0.026836518943309767	0.0011941716074943542	False	0.019473564175386284	0.010299018217414815
126	12.7	0.8337578441947698	0.15117653608322146	0.026312008500099154	-0.0005245104432106129	False	0.019996896307304425	0.01074596386290109
127	12.8	0.8565499749034643	0.1549484118819237	0.025794605910778035	-0.0005174025893211198	False	0.020495821677503138	0.01103972231406228
128	12.9	0.8862259056419135	0.15851789414882667	0.02416977435350412	-0.0016248315572739147	False	0.020967975416511464	0.011422203248465141
129	13.0	0.8957593228667973	0.16224900484085086	0.01937361806631091	-0.0047961562871932095	False	0.021461508576832124	0.01154507556409235
130	13.1	0.9112523164600135	0.16614365130662917	0.023946903645992307	0.0045732855796813965	False	0.02197667345325783	0.01174475842217886
131	13.2	0.9523375894874335	0.17007169723510746	0.026703262329101557	0.00275635868310925	False	0.02249625624803009	0.01227428970314267
132	13.3	0.9930389549583197	0.1740573585033417	0.027713941037654954	0.0010106787085533975	False	0.023023460119489643	0.012798872956621122
133	13.4	1.006615087017417	0.17797894626855848	0.030457116663455908	0.002743175625800953	False	0.023542188659862233	0.012973850170353882
134	13.5	1.033080783113837	0.18197782039642335	0.02567838579416276	-0.004778730869293146	False	0.024071140264077164	0.013314955703379865
135	13.6	1.0550511326640846	0.18569017350673678	0.021179845929145763	-0.004498539865016998	False	0.024562192262795872	0.013598122553282525
136	13.7	1.0777583386749028	0.189276821911335	0.024525460600852922	0.003345614671707159	False	0.025036616654938493	0.013890786444745356
137	13.8	1.1047169294208288	0.1929419085383416	0.028799007833004042	0.00427354723215112	False	0.02552141647332561	0.014238244695324389
138	13.9	1.1482768144458533	0.19690265953540803	0.03129306733608245	0.002494059503078405	False	0.026045325335371433	0.014799670238256601
139	14.0	1.1802234020084144	0.20076352506875994	0.035448636114597365	0.004155568778514918	False	0.026556021834492058	0.015211416739810463
140	14.1	1.2195528831332922	0.204831025004387	0.03717208802700045	0.0017234519124030845	False	0.027094050926506217	0.015718318337027533
141	14.2	1.2534052815288306	0.2086697518825531	0.03189406692981722	-0.0052780210971832275	False	0.027601819032083745	0.016154628054967656
142	14.3	1.2758530821651222	0.21246560364961625	0.03486620783805844	0.0029721409082412165	False	0.028103915826668817	0.016443948576650023
143	14.4	1.319688233360648	0.2161099895834923	0.03021717369556426	-0.0046490341424941795	False	0.028585977458133904	0.017008921912675258
144	14.5	1.3404215779155493	0.21959957480430609	0.031723582744598466	0.0015064090490342075	False	0.029047562804802394	0.017276145511104155
145	14.6	1.3802996125072244	0.22302128970623025	0.03651004135608671	0.004786458611488242	False	0.029500170596062206	0.017790117189606953
146	14.7	1.421893247589469	0.22663893103599558	0.03432190418243408	-0.0021881371736526267	False	0.0299786945814809	0.01832620054118509
147	14.8	1.4569758500903844	0.2303511500358582	0.04080272018909459	0.006480816006660506	False	0.030469728840721987	0.018778365856709597
148	14.9	1.5036324586719276	0.23414843082427983	0.039217874407768194	-0.0015848457813263939	False	0.030972014659296276	0.019379703803061393
149	15.0	1.5371711101382972	0.2379418730735779	0.03675957322120671	-0.0024583011865614846	False	0.03147379273460025	0.019811969765147923
150	15.1	1.5689315404742958	0.24162313193082807	0.0396375268697739	0.0028779536485671886	False	0.03196073173688202	0.020221316962343347
151	15.2	1.61552595756948	0.24514006078243256	0.03393031954765319	-0.005707207322120711	False	0.032425933965930236	0.020821853348062584
152	15.3	1.6393537368625404	0.24873782694339752	0.034548985958099465	0.000618666410446278	False	0.03290182896076687	0.02112895985026731
153	15.4	1.675367053970695	0.25217197984457024	0.03873534798622125	0.004186362028121782	False	0.03335608199002252	0.021593120765720147
154	15.5	1.7238729324191808	0.25581726729869847	0.029149678349494945	-0.009585669636726302	False	0.03383826287019821	0.022218293195071154
155	15.6	1.7321246709674598	0.25965571105480195	0.037624385952949535	0.00847470760345459	False	0.034345993525767456	0.022324646478417535
156	15.7	1.7898512806743385	0.2636267364025117	0.04026042520999895	0.0026360392570494162	False	0.03487126142890367	0.023068661141856194
157	15.8	1.8364087548106909	0.26732731908559804	0.03233586847782138	-0.007924556732177568	False	0.03536075649280398	0.023668721384888007
158	15.9	1.8532164063304664	0.27095332890748985	0.034880578517913874	0.0025447100400924905	False	0.035840387421625645	0.02388534833132013
159	16.0	1.8716469850391153	0.2746244296431542	0.030666032433509793	-0.0042145460844040805	False	0.03632598275703098	0.02412289252254363
160	16.1	1.9125154104083777	0.27804423123598104	0.022603121399879467	-0.008062911033630327	False	0.03677833746507686	0.02464962894272797
161	16.2	1.9268212404102087	0.2813803210854531	0.028454813361167952	0.0058516919612884855	False	0.0372196191911975	0.024834010934812193
162	16.3	1.9670356597751382	0.28481197208166126	0.0327277570962905	0.0042729437351225474	False	0.03767354128064303	0.025352318139082564
163	16.4	2.0025580134242773	0.288398826122284	0.03364231884479524	0.0009145617485047386	False	0.03814799287331799	0.025810151227306764
164	16.5	2.0470846857875586	0.29226531684398654	0.04496674239635473	0.011324423551559493	False	0.03865943344497177	0.026384037296844336
165	16.6	2.1066882099956277	0.29605064392089847	0.041104170680046015	-0.003862571716308716	False	0.039160138084774934	0.0271522427436669
166	16.7	2.1314523424953222	0.2997375786304475	0.04048345088958749	-0.0006207197904585238	False	0.039647827861170305	0.027471417519401478
167	16.8	2.1644918169826273	0.3034055590629578	0.04205165505409236	0.0015682041645048717	False	0.0401330104580632	0.02789724979355863
168	16.9	2.215291306003928	0.3069337457418442	0.0364946007728576	-0.005557054281234763	False	0.04059970181770426	0.02855198363154003
169	17.0	2.252666613087058	0.3100949317216873	0.045805609226226784	0.009311008453369185	False	0.0410178481113343	0.029033698678752613
170	17.1	2.3146747794002294	0.31325816959142694	0.051201903820037864	0.0053962945938110796	False	0.04143626581897182	0.02983289657421546
171	17.2	2.3692994322627787	0.31685209572315215	0.05413230061531071	0.0029303967952728494	False	0.04191165287343283	0.030536931384528256
172	17.3	2.431820508465171	0.3205288827419282	0.058061689138412476	0.003929388523101762	False	0.04239800036268892	0.03134273996578299
173	17.4	2.484913369640708	0.32430552393198014	0.0574451148509979	-0.000616574287414573	False	0.04289755607565875	0.03202703213951523
174	17.5	2.544455238804221	0.32803591340780264	0.05809109210968011	0.0006459772586822066	False	0.043390993837010935	0.03279444293968424
175	17.6	2.601663800701499	0.33160805255174636	0.05542365312576292	-0.002667438983917192	False	0.04386349901478127	0.03353178069677655
176	17.7	2.6535151209682226	0.33511895388364793	0.05725111365318303	0.0018274605274201106	False	0.044327903952863484	0.03420007115750145
177	17.8	2.71391782425344	0.3386396005749703	0.05261054635047935	-0.00464056730270368	False	0.044793597959652154	0.0349785768966005
178	17.9	2.7548974242061384	0.3421686187386514	0.05353448390960691	0.0009239375591275634	False	0.04526039930405442	0.03550674620052248
179	18.0	2.815801736339927	0.3460975572466852	0.05075783729553229	-0.002776646614074618	False	0.04578010016490545	0.03629171697092239
180	18.1	2.856546470150352	0.35013955384492873	0.04407722949981696	-0.006680607795715332	False	0.04631475579959375	0.036816859181192346
181	18.2	2.890226742252708	0.35435400754213336	0.04923343062400809	0.005156201124191129	False	0.04687222321985891	0.03725095043373598
182	18.3	2.9518311467021707	0.35848918110132216	0.04196500182151797	-0.007268428802490123	False	0.04741920384938124	0.038044944407668334
183	18.4	2.9836617436259987	0.36244167238473884	0.04501602053642262	0.003051018714904652	False	0.04794202015671149	0.0384551959533175
184	18.5	3.0366105522960423	0.36639773100614553	0.04630228877067555	0.0012862682342529297	False	0.04846530833414624	0.039137631493221144
185	18.6	3.07543589733541	0.37020248621702195	0.03841745853424072	-0.007884830236434826	False	0.048968582832939415	0.039638035486614036
186	18.7	3.1055009808391336	0.37386035472154616	0.037946826219558694	-0.00047063231468202904	False	0.04945242787322039	0.04002553205185252
187	18.8	3.1354490485042334	0.3775234267115593	0.037452638149261586	-0.000494188070297108	False	0.049936961205232715	0.04041152044780421
188	18.9	3.1864211048930886	0.3813836351037025	0.044524604082107566	0.0070719659328459805	False	0.05044757078091303	0.04106847843600928
189	19.0	3.2535343136638404	0.38530022352933885	0.04365164637565622	-0.0008729577064513494	False	0.050965638032981334	0.04193347313584369
190	19.1	3.2801075663417585	0.3893402680754661	0.045483571290969915	0.0018319249153136985	False	0.05150003545971774	0.042275964921660025
191	19.2	3.317383333668113	0.3932587459683418	0.03715265393257139	-0.008330917358398526	False	0.05201835264131506	0.04275639704165738
192	19.3	3.335031720623374	0.3971539244055748	0.038116317987442305	0.0009636640548709163	False	0.05253358788433529	0.04298385988327285
193	19.4	3.4059995856136096	0.4008973494172097	0.05374286770820591	0.015626549720763605	False	0.053028749922911345	0.04389853567063991
194	19.5	3.495079037174582	0.40432285517454153	0.06685099005699158	0.013108122348785667	False	0.053481859150071635	0.045046644290026576
195	19.6	3.5847872938960794	0.4080258175730706	0.08713350892066951	0.020282518863677934	False	0.05397166899114691	0.04620285732195802
196	19.7	3.683565756306052	0.4118069961667061	0.106894916296005	0.019761407375335494	False	0.054471824889775936	0.04747597252546852
197	19.8	3.8335792507976296	0.4157049492001534	0.1164205491542819	0.0095256328582769	False	0.05498742714287744	0.049409435103335946
198	19.9	3.9607612337917097	0.4195294126868248	0.13363339304923993	0.01721284389495803	False	0.05549330855645831	0.05104863166716128
199	20.0	4.119320866093039	0.4234325751662254	0.14415898323059095	0.010525590181351019	False	0.05600959988971236	0.05309224192005257
200	20.1	4.260201689228416	0.42705786079168323	0.1456297397613523	0.0014707565307613413	False	0.05648913502535493	0.054907997231896884
201	20.2	4.416098209843039	0.43073688000440596	0.1499303877353667	0.0043006479740144155	False	0.05697577777836058	0.056917283727419686
202	20.3	4.560482784733177	0.434138210117817	0.14662735462188747	-0.0033030331134792368	False	0.057425689169023415	0.05877819746266402
203	20.4	4.705830284580589	0.43732608109712595	0.1620354413986207	0.01540808677673322	False	0.057847365224487565	0.06065152194386488
204	20.5	4.908343454822899	0.44108029156923295	0.16842371225357078	0.006388270854950084	False	0.058343953911274206	0.06326163137112567
205	20.6	5.089793058857322	0.4447778835892678	0.181527817249298	0.013104104995727228	False	0.05883305338482379	0.06560026110812653
206	20.7	5.286594053730369	0.44844429045915596	0.19139821529388423	0.009870398044586226	False	0.0593180278385127	0.06813674864322276
207	20.8	5.471423145756126	0.45218075662851337	0.17722345590591426	-0.01417475938796997	False	0.059812269395306004	0.07051893521879833
208	20.9	5.617237278446556	0.45584862083196637	0.1751754045486449	-0.002048051357269376	False	0.06029743661798497	0.07239827393986899
209	21.0	5.7904946770519015	0.4593571946024895	0.16835478544235283	-0.0068206191062920585	False	0.060761533677577986	0.07463131769154896
210	21.1	5.96001319549978	0.4626992359757424	0.167972707748413	-0.0003820776939398307	False	0.06120360264229397	0.07681617254600942
211	21.2	6.143313976749778	0.46625324040651334	0.17627869844436628	0.00830599069595328	False	0.0616737090484806	0.07917866134904596
212	21.3	6.322352072224021	0.4698916003108025	0.17975630760192884	0.0034776091575625667	False	0.062154973586084995	0.08148621013847529
213	21.4	6.509519907459617	0.47356297224760063	0.18702785968780455	0.00727155208587571	False	0.06264060479465618	0.08389853981878147
214	21.5	6.708124634250998	0.4772085055708886	0.18951963186264043	0.002491772174835871	False	0.0631228181972075	0.08645827491688145
215	21.6	6.90139250420034	0.48074041157960906	0.19204356670379674	0.0025239348411563167	False	0.06359000153169432	0.08894922544981619
216	21.7	7.090526339039208	0.48429983705282215	0.19547700881957986	0.003433442115783114	False	0.06406082500698707	0.09138689409495292
217	21.8	7.291427942737936	0.4877461537718773	0.19110968112945592	-0.004367327690123934	False	0.06451668700686208	0.09397623270013321
218	21.9	7.472563358768822	0.490943844616413	0.19151780605316193	0.0004081249237060103	False	0.06493966198629803	0.09631081299645333
219	22.0	7.667463728412987	0.49412284940481194	0.19742224216461168	0.005904436111449751	False	0.06536016526518677	0.09882280415029368
220	22.1	7.880215307697655	0.4974555268883705	0.2015845417976383	0.0041622996330266115	False	0.06580099562015483	0.101564872244389
221	22.2	8.09776610992849	0.5009214952588081	0.21793814897537223	0.01635360717773393	False	0.0662594570448159	0.10436879556024757
222	22.3	8.34431595467031	0.5045645609498024	0.2339737653732301	0.016035616397857888	False	0.06674134404097916	0.1075464756749795
223	22.4	8.603358789905908	0.5082158729434014	0.2346990108489988	0.0007252454757686877	False	0.06722432181791024	0.11088517283479284
224	22.5	8.81901135109365	0.5118843272328377	0.24101055860519383	0.006311547756195024	False	0.06770956709429071	0.11366463049819107
225	22.6	9.061808344349265	0.5153980717062951	0.23607208728790274	-0.004938471317291082	False	0.0681743481092983	0.11679394164496139
226	22.7	9.288604303821922	0.5186100438237191	0.22837283611297599	-0.007699251174926758	False	0.0685992121459946	0.11971702201141828
227	22.8	9.516850134357812	0.521828617155552	0.23317492008209229	0.0048020839691163	False	0.06902494935919999	0.12265878917303978
228	22.9	9.751711031422019	0.5249254748225214	0.25020368099212664	0.017028760910034357	False	0.06943458661673564	0.12568581522170977
229	23.0	10.062623068317771	0.5283450230956079	0.26874144077301043	0.01853775978088379	False	0.06988690781687935	0.1296930333082148
230	23.1	10.363570066913963	0.5318057850003244	0.2883307933807364	0.019589352607725985	False	0.07034468055559846	0.13357181609158583
231	23.2	10.670173307880757	0.5354757264256476	0.3080832242965701	0.019752430915833674	False	0.07083012254307508	0.1375234998695772
232	23.3	10.9840439286083	0.5389518186450004	0.30652885437011745	-0.0015543699264526367	False	0.07128992310119053	0.14156884993308627
233	23.4	11.288738485798241	0.5423137143254282	0.31561350822448686	0.009084653854369407	False	0.07173461829701432	0.14549593346649276
234	23.5	11.62602409981191	0.5457578554749489	0.3186605930328379	0.0030470848083510305	False	0.07219019252314139	0.14984306980218473
235	23.6	11.944815680012109	0.5490056201815605	0.33925216197967556	0.02059156894683767	False	0.07261979102930695	0.1539518440997591
236	23.7	12.341052576527002	0.5524013236165046	0.37027051448822057	0.03101835250854501	False	0.0730689581503313	0.1590587794056684	F1
237	23.8	12.769820543751123	0.5560395851731301	0.4023441553115852	0.03207364082336461	False	0.07355020967898547	0.16458499437736662
238	23.9	13.235400721058252	0.5598346009850501	0.43220305442810014	0.02985889911651496	False	0.0740521958974934	0.17058566686933868
239	24.0	13.67362789772451	0.563738863170147	0.44501366615295357	0.012810611724853427	False	0.07456863269446388	0.17623379772290185
240	24.1	14.121107241138816	0.5673140928149223	0.45763318538665754	0.012619519233703969	False	0.07504154666864052	0.18200117596972232
241	24.2	14.600353285297754	0.5710471883416175	0.45158061981201136	-0.006052565574646174	False	0.07553534237322983	0.18817798223047058
242	24.3	15.041723200306297	0.5746407464146615	0.4588933467864993	0.007312726974487926	False	0.0760106807426801	0.19386661855320791	F3
243	24.4	15.509201284870507	0.578005586564541	0.4622388362884524	0.003345489501953125	False	0.07645576541859009	0.1998917523956089
244	24.5	15.970062586292626	0.5812380209565164	0.47359840869903547	0.011359572410583052	False	0.07688333610535932	0.2058316052262286
245	24.6	16.494746920093895	0.5845802947878838	0.4965154170989994	0.022917008399963912	False	0.07732543581850315	0.2125940470187902
246	24.7	17.027784868702295	0.5881158962845803	0.5173146963119502	0.020799279212950772	False	0.07779310797415083	0.21946415513613307
247	24.8	17.578460070118307	0.5916648611426354	0.5491001605987553	0.031785464286805176	False	0.07826254777018987	0.22656158259161605
248	24.9	18.166463228687647	0.5951853320002556	0.5635056972503651	0.014405536651609818	False	0.07872821851855233	0.23414011482043157
249	25.0	18.748769709095356	0.5987290367484095	0.5800067901611321	0.016501092910766957	False	0.0791969625328584	0.24164522489425366
250	25.1	19.347812029346823	0.602203990519047	0.5726476669311529	-0.007359123229979225	False	0.07965661250251946	0.2493660363631853
251	25.2	19.86905073784292	0.6055019691586496	0.5498130798339833	-0.022834587097169567	False	0.08009285306331344	0.256084068900383
252	25.3	20.36571554802358	0.6086984738707544	0.5523029804229758	0.0024899005889924553	False	0.08051567114692519	0.26248537851244497
253	25.4	20.95798163078726	0.6120762929320336	0.538937664031983	-0.01336531639099281	False	0.08096247261005736	0.2701188538277473
254	25.5	21.503562685474755	0.6156369939446449	0.5541963100433343	0.015258646011351296	False	0.08143346480749271	0.27715062490945447
255	25.6	22.085835978016256	0.6191770091652871	0.5836102485656749	0.029413938522340644	False	0.08190172078905913	0.2846553072384422
256	25.7	22.70015654228628	0.6227620169520378	0.5810316562652575	-0.0025785923004173483	False	0.08237592816825898	0.292573033746021
257	25.8	23.28210825584829	0.6262908086180687	0.5895089626312249	0.00847730636596733	False	0.0828426995526546	0.3000735713750617
258	25.9	23.861598535999654	0.6296581491827966	0.5864613533020044	-0.0030476093292204354	False	0.0832881149712694	0.3075423845955515
259	26.0	24.431681391224274	0.6329732879996302	0.5617806911468515	-0.024680662155152966	False	0.08372662539677649	0.3148899493636164
260	26.1	24.947279306873686	0.6360992178320886	0.5537472248077409	-0.008033466339110618	False	0.08414010817884769	0.321535280028789	F2
261	26.2	25.497097155079253	0.6391723170876504	0.5551008701324474	0.0013536453247064983	False	0.08454660278937176	0.32862165740938354
262	26.3	26.082002016529444	0.6425689861178399	0.5464015960693347	-0.00869927406311266	False	0.0849958976346349	0.33616025695377433
263	26.4	26.617287775501612	0.6458792284131052	0.5611950874328597	0.014793491363525035	False	0.08543376037210386	0.3430593361795846
264	26.5	27.192059656605124	0.6493065342307092	0.5590356349945047	-0.002159452438355025	False	0.08588710770247476	0.35046733588448115
265	26.6	27.73323969505727	0.6526166930794715	0.5556048870086663	-0.0034307479858384227	False	0.0863249594020465	0.3574423840678619
266	26.7	28.30442156456411	0.6560105934739113	0.5477417469024664	-0.007863140106199928	False	0.08677388802564966	0.3648041135815346
267	26.8	28.808254763111478	0.6592864260077476	0.5402719974517831	-0.0074697494506832385	False	0.08720719920737402	0.371297813619522
268	26.9	29.353147646412257	0.6622519448399544	0.5559003829956071	0.015628385543823953	False	0.08759946360316857	0.37832071514167465
269	27.0	29.9568412270397	0.6655021145939826	0.5503849029541028	-0.0055154800415042615	False	0.08802938023729928	0.3861014748033162
270	27.1	30.50596117638052	0.6687456384301187	0.5720674991607666	0.021682596206663796	False	0.08845841778176174	0.3931788572508702	FM
271	27.2	31.096524759754544	0.6721671327948573	0.5796566486358641	0.007589149475097479	False	0.08891099640143615	0.4007903897478288
272	27.3	31.671774240955713	0.6755855545401575	0.5638213157653782	-0.015835332870485885	False	0.08936316858996791	0.40820454504505477
273	27.4	32.21212649010121	0.678868715465069	0.5516276836395262	-0.012193632125852005	False	0.08979744913559114	0.4151689241906121
274	27.5	32.712471910938625	0.6821340128779412	0.5267965793609601	-0.024831104278566052	False	0.09022936678279646	0.42161767168812986
275	27.6	33.203711077198385	0.6853194579482076	0.5006347179412849	-0.026161861419675247	False	0.09065072195082112	0.42794905239467934
276	27.7	33.67431311272085	0.6884434059262277	0.4898786067962675	-0.0107561111450174	False	0.09106394258283435	0.4340144495633455
277	27.8	34.17164091728628	0.6913812801241874	0.49989089965820277	0.010012292861935279	False	0.09145255028097718	0.44042430423888074
278	27.9	34.712035509571436	0.6943489268422127	0.5261898994445815	0.02629899978637873	False	0.09184509614314984	0.4473892291278475
279	28.0	35.30847067497671	0.697685395181179	0.5532138824462862	0.02702398300170472	False	0.0922864279340184	0.45507643804424275
280	28.1	35.887168642506	0.7010604187846186	0.5755169868469228	0.022303104400636542	False	0.09273285962759505	0.46253503947138724
281	28.2	36.47370886467397	0.7044897720217707	0.5681991577148438	-0.007317829132079012	False	0.0931864777806575	0.47009471651123846
282	28.3	36.98483214043081	0.7078171953558923	0.5414463996887218	-0.02675275802612198	False	0.0936266131423138	0.47668237537287733
283	28.4	37.4742562737316	0.71122857183218	0.49955768585205185	-0.04188871383666992	False	0.09407785341695503	0.4829903628619322
284	28.5	37.885399385914205	0.7144864693284037	0.44269418716430664	-0.056863498687745206	False	0.09450879223920684	0.4882894182852271	Y0
285	28.6	38.2444856133312	0.7175217553973199	0.4384255409240705	-0.004268646240236151	False	0.09491028510546559	0.4929175338110429
286	28.7	38.73853430412709	0.7206942662596703	0.44431009292602397	0.00588455200195348	False	0.09532992939942729	0.49928512533029706
287	28.8	39.251496645435694	0.723983134329319	0.4735323905944835	0.029222297668459518	False	0.09576496485837555	0.5058964871556901
288	28.9	39.77952894829214	0.7273264423012735	0.5017281532287612	0.0281957626342777	False	0.09620720136260233	0.512702079552149
289	29.0	40.251398226246245	0.7306657835841182	0.4953414916992216	-0.0063866615295395945	False	0.0966489131725024	0.5187838096902387
290	29.1	40.71990027092398	0.7341086015105249	0.46908292770385884	-0.02625856399536275	False	0.09710431236911705	0.524822140935763
291	29.2	41.12782835625113	0.737382172048092	0.4446197509765639	-0.024463176727294922	False	0.09753732434498572	0.530079759192802
292	29.3	41.558007952198395	0.7405870601534843	0.4228624343872056	-0.02175731658935831	False	0.09796125134305349	0.5356241680697839	YK,F4
293	29.4	41.94284796379507	0.7437742367386819	0.3998601913452138	-0.023002243041991832	False	0.0983828355474447	0.540584213587089	Y1
294	29.5	42.319341036304834	0.7472498372197152	0.4142075538635268	0.014347362518313034	False	0.09884257106080889	0.5454366788202406
295	29.6	42.784658571705236	0.7508489474654199	0.40488195419311346	-0.009325599670413354	False	0.09931864384463227	0.5514339662280924
296	29.7	43.17753576897085	0.7547077462077143	0.37116622924804865	-0.03371572494506481	False	0.09982906695869237	0.5564975997444301	Y2
297	29.8	43.42751288078726	0.7587096676230431	0.3936231613159187	0.022456932067870028	False	0.10035842164325968	0.5597194525028002
298	29.9	43.89383368156851	0.7625736817717552	0.37873601913451793	-0.014887142181400748	False	0.10086953462589356	0.5657296705878294
299	30.0	44.29960264824331	0.7663187459111214	0.3749320030212395	-0.003804016113278408	False	0.10136491348030706	0.5709594608475963
300	30.1	44.67726378105581	0.7699692741036417	0.38729496002197017	0.012362957000730646	False	0.10184778757984679	0.5758269807322757
301	30.2	44.97669272087514	0.7735088095068932	0.3428795814514167	-0.04441537857055344	False	0.10231598009350439	0.5796861978769287	Y
302	30.3	45.265352007374176	0.7769258514046669	0.33542470932006907	-0.007454872131347656	False	0.10276796976252207	0.5834066093645174
303	30.4	45.641301485523584	0.7804354414343833	0.30581893920898473	-0.02960577011108434	False	0.1032322012479343	0.588252068432278
304	30.5	45.900539537891746	0.7840712770819664	0.28299312591552805	-0.022825813293456676	False	0.103713131889149	0.5915932816658728
305	30.6	46.108665224537255	0.7879802212119102	0.27037229537963725	-0.012620830535890804	False	0.10423018799099343	0.5942757285216431
306	30.7	46.346841188892725	0.7917459681630137	0.2606778144836408	-0.009694480895996449	False	0.1047283026670653	0.5973454811168315
307	30.8	46.68401274345815	0.7954588517546655	0.26237955093383825	0.0017017364501974441	False	0.10521942483527322	0.6016911473869431
308	30.9	46.9500577416271	0.7991731181740762	0.2669505119323734	0.004570960998535156	False	0.10571072991720586	0.6051200925610545
309	31.0	47.17646727226675	0.802821083366871	0.256735610961913	-0.010214900970460405	False	0.10619326499561786	0.6080381924043247
310	31.1	47.37378363274038	0.8061535701155664	0.25018482208252024	-0.006550788879392755	False	0.10663407012110668	0.6105813222758723
311	31.2	47.68475203178823	0.8097925201058389	0.23895196914672923	-0.011232852935791016	False	0.10711541271241255	0.6145892667911046
312	31.3	47.905865618214015	0.8134906545281411	0.2470652580261259	0.008113288879396663	False	0.1076045839322938	0.6174391093753416
313	31.4	48.16472830437125	0.8172955945134164	0.25791568756103445	0.010850429534908557	False	0.10810788287214503	0.6207754846673615
314	31.5	48.405446382984515	0.8211510792374612	0.23669271469116282	-0.021222972869871626	False	0.10861786762400281	0.6238780015335427
315	31.6	48.63152289055288	0.8248730614781381	0.23289279937744212	-0.003799915313720703	False	0.10911019331721404	0.6267918091786472
316	31.7	48.837436815723784	0.8285858765244485	0.21673011779785156	-0.016162681579590554	False	0.10960130641857785	0.6294457495453392
317	31.8	49.03164877556266	0.832199652493	0.19335851669311488	-0.023371601104736683	False	0.1100793191128307	0.6319488680667456
318	31.9	49.178880449756974	0.8355349853634833	0.18298006057739435	-0.010378456115720525	False	0.11052050070945546	0.6338464769005125
319	32.0	49.36344313286246	0.8388960555195808	0.19542188644409286	0.012441825866698508	False	0.11096508670893926	0.6362252298404708
320	32.1	49.619124361500155	0.8425064340233801	0.19211778640747035	-0.003304100036622515	False	0.11144265000309261	0.6395206006276763
321	32.2	49.80011992119254	0.8461551740765574	0.18175868988037358	-0.010359096527096767	False	0.11192528757626422	0.6418533783728481
322	32.3	49.90591520927847	0.8498751714825632	0.14817695617675852	-0.03358173370361506	False	0.11241735072520678	0.6432169305727492
323	32.4	49.95615095756949	0.8536436930298805	0.08357181549072124	-0.06460514068603729	False	0.11291583241135986	0.6438643985870172	U
324	32.5	49.95341162346304	0.8573873355984687	0.017588329315181284	-0.06598348617553995	False	0.11341102322731068	0.643829092430054
325	32.6	49.870473238453265	0.8609748557209969	-0.05529279708862411	-0.0728811264038054	True	0.1138855629260578	0.6427601335058677
326	32.7	49.68474402092397	0.8646901205182076	-0.14770708084106587	-0.09241428375244176	False	0.11437700006854598	0.6403663455808111
327	32.8	49.36532263420523	0.8685680761933328	-0.15950212478637482	-0.011795043945308947	False	0.11488995716843027	0.6362494539645979
328	32.9	49.31540312431754	0.8723571732640265	-0.1310972213745103	0.028404903411864524	False	0.1153911604846596	0.6356060618177751
329	33.0	49.34608435295522	0.8761382773518565	-0.08614215850829865	0.04495506286621165	False	0.11589130652802335	0.6360014996256537
330	33.1	49.34017538689078	0.8801132455468177	-0.017081737518310547	0.0690604209899881	False	0.11641709597180129	0.6359253413787025
331	33.2	49.296995684131986	0.8838689342141153	-0.03075532913208079	-0.013673591613770242	False	0.11691388018705229	0.6353688158495125
332	33.3	49.19238180778922	0.8875315621495246	-0.056362533569334516	-0.025607204437253728	False	0.11739835478168315	0.6340204903823944
333	33.4	49.120634218677885	0.8911256209015848	-0.10191335678100799	-0.045550823211673475	False	0.1178737593785165	0.6330957650497226
334	33.5	48.932521959766746	0.8946371451020241	-0.12537736892700302	-0.023464012145995028	False	0.11833824670661695	0.6306712630789135
335	33.6	48.79548620842397	0.898153866827488	-0.1306883811950712	-0.005311012268068183	False	0.11880342153802752	0.6289050653248437
336	33.7	48.66962828300893	0.9017243340611458	-0.14697542190551793	-0.016287040710446732	False	0.11927570556364363	0.6272829339976405
337	33.8	48.532732531055814	0.9055075362324714	-0.13932590484619034	0.007649517059327593	False	0.11977612913127929	0.6255185406384468
338	33.9	48.375218340381984	0.9094592168927191	-0.1512304306030252	-0.011904525756834872	False	0.12029883821332264	0.6234884046551268
339	34.0	48.19056448601187	0.9133632197976114	-0.16859149932861506	-0.017361068725589845	False	0.12081524071396976	0.6211084766460261
340	34.1	47.99526228569447	0.9172566011548042	-0.19752283096313583	-0.028931331634520774	False	0.12133023824798998	0.6185913064609794
341	34.2	47.74264120720327	0.9210072532296181	-0.22031097412109624	-0.022788143157960405	False	0.12182635624730398	0.6153353766974695
342	34.3	47.4939744438976	0.9246612682938575	-0.21849718093872283	0.0018137931823734021	False	0.12230969157326159	0.6121304124851471
343	34.4	47.31657576225698	0.9280561640858649	-0.19023551940917827	0.02826166152954457	False	0.12275875186320964	0.6098439934301306
344	34.5	47.23432020805776	0.931611455976963	-0.16476240158081268	0.025473117828365588	False	0.12322902856838136	0.6087838352329968
345	34.6	47.08359160088002	0.9352237597107886	-0.12549695968627717	0.03926544189453551	False	0.12370684652259109	0.6068411558601847
346	34.7	46.99198660515249	0.9391108945012092	-0.11624498367309677	0.009251976013180396	False	0.12422101779116525	0.6056604965349344
347	34.8	46.851595827564594	0.943002100288868	-0.14241399765014862	-0.026169013977051847	False	0.12473572755143757	0.6038510572197323
348	34.9	46.664664217457165	0.9468421533703804	-0.1559735298156717	-0.01355953216552308	False	0.12524367108073814	0.6014417721484915
349	35.0	46.45969748161733	0.9504426911473274	-0.17871627807617152	-0.022742748260499823	False	0.12571993269144544	0.5988000397177055
350	35.1	46.277121492847805	0.954095371067524	-0.19573736190796076	-0.01702108383178924	False	0.12620309141104816	0.5964468924685234
351	35.2	46.06864637993275	0.9577159419655799	-0.18187675476074006	0.013860607147220705	False	0.1266820029055	0.5937599420004737
352	35.3	45.937157198414205	0.9615524545311929	-0.17329568862915146	0.0085810661315886	False	0.12718947811259165	0.5920652317164278
353	35.4	45.76651472710073	0.9656616225838659	-0.17419614791870153	-0.0009004592895500707	False	0.12773301886029972	0.5898658906931578
354	35.5	45.580336901173	0.9698449566960337	-0.17512559890746715	-0.0009294509887656233	False	0.12828636993333778	0.5874663208379259
355	35.6	45.36814398430288	0.9742194667458535	-0.19789781570434606	-0.022772216796878908	False	0.1288650088288166	0.5847314531152096
356	35.7	45.14556593559682	0.9784256115555765	-0.21715078353881623	-0.01925296783447017	False	0.12942137718989108	0.5818627356755789
357	35.8	44.89791159294546	0.9827003553509714	-0.24047040939331055	-0.02331962585449432	False	0.12998681949086924	0.5786708201390094
358	35.9	44.618455263599756	0.9868823900818826	-0.24762191772460973	-0.007151508331299183	False	0.13053999868807972	0.5750690218023373
359	36.0	44.377656313404444	0.9907808139920236	-0.23793659210204865	0.00968532562256108	False	0.13105566322645815	0.5719654626154101
360	36.1	44.193819567188626	0.9946342661976815	-0.23511600494384943	0.002820587158199217	False	0.13156537912667746	0.5695960659791285
361	36.2	43.957447573170064	0.9985862687230112	-0.21781597137451136	0.01730003356933807	False	0.1320881307834671	0.5665495640198234
362	36.3	43.74719137810171	1.0027087166905404	-0.22059850692749094	-0.0027825355529795814	False	0.13263342813366938	0.563839657912328
363	36.4	43.49526228569448	1.0067121222615243	-0.22960023880004776	-0.009001731872556817	False	0.13316297913512226	0.5605926468744454
364	36.5	43.275418611988435	1.0108237221837044	-0.22589006423950053	0.0037101745605472303	False	0.13370684155869106	0.5577591716758833
365	36.6	43.05388731621206	1.0148163333535196	-0.23271675109863388	-0.006826686859133346	False	0.13423496472930155	0.5549039454066615
366	36.7	42.816324373707175	1.0188162043690683	-0.2398903846740712	-0.0071736335754373215	False	0.13476404819696672	0.5518420937993913
367	36.8	42.535700746998195	1.0225870206952095	-0.22984933853149592	0.010041046142575283	False	0.13526283342529227	0.5482252506444062
368	36.9	42.35602125786245	1.0263811245560646	-0.2164493560791012	0.01339998245239471	False	0.13576469901535246	0.5459094351943915
369	37.0	42.18808989189566	1.0302638664841655	-0.19620285034179652	0.020246505737304688	False	0.13627828921748222	0.5437450364991449
370	37.1	42.03151297233999	1.0342669680714607	-0.171114921569826	0.025087928771970525	False	0.13680780000945247	0.5417269806199411
371	37.2	41.85124106071889	1.0384831801056862	-0.17622890472412145	-0.005113983154295454	False	0.13736550001397965	0.539403529678802
372	37.3	41.651105638965966	1.0425762847065927	-0.185248088836671	-0.009019184112549539	False	0.13790691596648053	0.5368240660793675
373	37.4	41.44709753654897	1.0467251136898994	-0.19203100204467738	-0.006782913208006391	False	0.13845570286903433	0.5341946890827057
374	37.5	41.26338896416128	1.0507005229592323	-0.19507360458373846	-0.003042602539061079	False	0.1389815506559831	0.5318269444264742
375	37.6	41.07094664238394	1.054345454275608	-0.20285873413086009	-0.0077851295471216275	False	0.1394636844279905	0.529346634046295
376	37.7	40.839670702442525	1.057647182047367	-0.188369178771973	0.014489555358887074	False	0.13990042090573637	0.5263658130438021
377	37.8	40.69362082146108	1.0613052085042	-0.18051385879516602	0.007855319976806996	False	0.14038428683917992	0.5244834358594251
378	37.9	40.541333528980616	1.0652478769421576	-0.16413650512695455	0.01637735366821147	False	0.14090580382832774	0.5225206672292185
379	38.0	40.41440062187612	1.0695640578866006	-0.14951162338256907	0.014624881744385476	False	0.14147672723367732	0.5208846809026668
380	38.1	40.24162420891225	1.0735644772648811	-0.15588979721069407	-0.006378173828125	False	0.1420058832360954	0.518657836378206
381	38.2	40.070061632618305	1.0774421468377113	-0.16825485229492365	-0.012365055084229581	False	0.14251880249176077	0.5164466364981479
382	38.3	39.86831411980092	1.0812537208199502	-0.18341426849365305	-0.015159416198729403	False	0.14302297894443786	0.5138463953162978
383	38.4	39.68074354790151	1.0850665941834448	-0.19068689346313406	-0.007272624969481001	False	0.14352732727294243	0.5114288749278433
384	38.5	39.47887663505971	1.0887671723961827	-0.1899902343749993	0.0006966590881347656	False	0.14401682174552682	0.5088270948479109
385	38.6	39.31010069511831	1.0926009848713873	-0.169082736968992	0.02090749740600728	False	0.14452393979780256	0.50665181078412
386	38.7	39.19198317192495	1.0963544741272926	-0.14029750823974574	0.02878522872924627	False	0.1450204330856207	0.5051294423354765
387	38.8	39.119553514942524	1.1002642467617987	-0.1267281532287594	0.013569355010986328	False	0.1455375987780157	0.5041959261089668
388	38.9	38.971964022144675	1.1041262105107308	-0.18348159790039276	-0.056753444671633346	False	0.14604844054374747	0.5022937054975598
389	39.0	38.57617430351674	1.108109076321125	-0.228152275085451	-0.04467067718505824	False	0.14657527464565145	0.4971925336845483
390	39.1	38.27937407158315	1.1119779184460639	-0.2733184814453118	-0.045166206359860794	False	0.14708702624947936	0.49336719688074376
391	39.2	38.02627958916128	1.1157306686043738	-0.29472579956054723	-0.02140731811523544	False	0.14758342177306533	0.4901051656075846
392	39.3	37.793060823902486	1.1192290678620338	-0.24051084518432297	0.054214954376224256	False	0.14804617299762352	0.48709930432415427
393	39.4	37.614130922779445	1.1227105036377907	-0.20012903213500977	0.04038181304931321	False	0.14850668037536915	0.4847931500074682
394	39.5	37.47885794304311	1.1262697473168373	-0.16838016510009624	0.03174886703491353	False	0.14897747980381446	0.483049671895694
395	39.6	37.35275892876089	1.1301674142479898	-0.1384927749633782	0.02988739013671804	False	0.14949304421269707	0.4814244332726825
396	39.7	37.23908972404897	1.1340923741459847	-0.14590740203857422	-0.007414627075196023	False	0.15001221880237894	0.47995939738166943
397	39.8	37.03050131462515	1.138124842941761	-0.16743621826171662	-0.0215288162231424	False	0.15054561414573558	0.4772709866812541
398	39.9	36.80911306999624	1.1419782474637032	-0.18981800079345845	-0.022381782531741834	False	0.1510553237385851	0.47441760413976697
399	40.0	36.59348692558706	1.1457897379994393	-0.21169919967651296	-0.02188119888305451	False	0.15155948915336498	0.4716384869514236
400	40.1	36.39229292534292	1.1494584456086157	-0.21301193237304794	-0.0013127326965349795	False	0.15204476793764757	0.4690453797667541
401	40.2	36.17845358513296	1.1528529480099678	-0.18560962677002024	0.0274023056030277	False	0.1524937761917947	0.46628929196696595
402	40.3	36.06667456291616	1.1564710572361947	-0.15088548660278178	0.03472414016723846	False	0.15297236206827974	0.4648486178650843
403	40.4	35.98994497917593	1.1602593556046485	-0.13751182556152486	0.013373661041256923	False	0.15347345973606463	0.4638596816411807
404	40.5	35.84224562309682	1.164177520573139	-0.12287216186523331	0.01463966369629155	False	0.1539917355255475	0.4619560450468735
405	40.6	35.68696493767202	1.1681141868233682	-0.14492483139038193	-0.022052669525148616	False	0.15451245857451962	0.4599546957992476
406	40.7	35.486975237354635	1.1718827441334727	-0.1642205238342278	-0.01929569244384588	False	0.1550109449912001	0.4573771103437984
407	40.8	35.33306288383902	1.1756965234875678	-0.18301706314086807	-0.01879653930664027	False	0.1555154131597312	0.45539339696652853
408	40.9	35.11017737053335	1.1794118002057077	-0.2240555763244636	-0.041038513183595526	False	0.15600685187906188	0.45252071674142064
409	41.0	34.79074263237417	1.1830492511391641	-0.21635808944702006	0.007697486877443538	False	0.15648799618242912	0.44840365304395224
410	41.1	34.621542879566555	1.186937530338764	-0.21450653076172088	0.0018515586852991817	False	0.15700231882787882	0.4462229066294601
411	41.2	34.475036760792136	1.1910738959908487	-0.20545578002929688	0.009050750732424007	False	0.15754945714164667	0.44433464918276194
412	41.3	34.28835425041616	1.1952762737870217	-0.1960075378417958	0.009448242187501066	False	0.15810532722050552	0.4419285746560829
413	41.4	34.006712481006986	1.1995160534977911	-0.22150850296020508	-0.02550096511840927	False	0.15866614464256498	0.4382986090762358
414	41.5	33.735508867725734	1.2038902059197427	-0.24832324981689347	-0.026814746856688387	False	0.15924473623277022	0.43480317662171636
415	41.6	33.48174376152456	1.2080961599946023	-0.2735943794250506	-0.02527112960815714	False	0.15980107936436538	0.4315325019529381
416	41.7	33.19397673271596	1.21221377402544	-0.29024314880371094	-0.016648769378660333	False	0.16034573730495238	0.42782359040980505
417	41.8	32.84573988579214	1.2161860361695291	-0.30231771469116175	-0.012074565887450817	False	0.1608711688054933	0.42333530811197784
418	41.9	32.52623800896109	1.2201475992798807	-0.30996427536010884	-0.007646560668947089	False	0.1613951850899313	0.4192173790916261	B
419	42.0	32.24188666008413	1.2241479709744454	-0.36719946861266894	-0.0572351932525601	False	0.16192433478497956	0.4155524908501846
420	42.1	31.725178858265284	1.2285160556435586	-0.3987418651580814	-0.031542396545412466	False	0.1625021237623755	0.4088928553160963
421	42.2	31.250772425159816	1.2328156724572183	-0.3897827148437516	0.008959150314329811	False	0.16307085614513472	0.4027784248229084
422	42.3	30.96710714958608	1.2370421782135963	-0.3905653476715072	-0.0007826328277555916	False	0.16362991775312122	0.39912237909968135
423	42.4	30.679625269398098	1.2410892561078073	-0.33859720230102486	0.05196814537048233	False	0.16416524551690573	0.3954171427204992
424	42.5	30.370790049061185	1.2451266303658486	-0.3276021480560303	0.010995054244994584	False	0.16469928973093237	0.39143669187324304
425	42.6	29.940363832935695	1.249048562347889	-0.31910376548766894	0.008498382568361329	False	0.16521806380263085	0.385889104409647
426	42.7	29.690692087635405	1.2529363945126535	-0.3050785541534422	0.01402521133422674	False	0.16573232731648857	0.3826711873954143
427	42.8	29.45931105278433	1.2569095864892004	-0.2849207401275642	0.020157814025878018	False	0.1662578818107408	0.3796890118676126
428	42.9	29.231107088550928	1.261060942709446	-0.23456239700317383	0.05035834312439036	False	0.16680700300389498	0.37674778430364136
429	43.0	29.002114244923	1.2651953116059305	-0.22633013725280904	0.00823225975036479	False	0.16735387719655165	0.37379638919579056
430	43.1	28.78537153862417	1.269457234442234	-0.26934537887573384	-0.043015241622924805	False	0.1679176236034701	0.37100288109790386
431	43.2	28.381929537281394	1.2736601546406745	-0.2498173713684091	0.01952800750732475	False	0.16847356542866065	0.3658030821426173
432	43.3	28.23183760307729	1.277600009739399	-0.23779649734497	0.012020874023439099	False	0.1689947102829893	0.36386860858737546
433	43.4	28.05092825554312	1.2813934698700904	-0.23238515853881836	0.005411338806151633	False	0.16949649072355694	0.36153694199545183
434	43.5	27.855830904468895	1.2850607112050056	-0.17653193473816042	0.055853223800657936	False	0.16998157555621768	0.3590224120285211
435	43.6	27.675801798328752	1.2888135209679603	-0.17746353149413974	-0.0009315967559793137	False	0.17047797896401592	0.35670209050792323
436	43.7	27.521983477100733	1.2927775397896766	-0.16545133590698313	0.012012195587156604	False	0.17100232007799956	0.3547195890743508
437	43.8	27.389122911915187	1.29649750739336	-0.1477958202362064	0.017655515670776722	False	0.171494379284836	0.3530072035870906
438	43.9	27.26464762352407	1.3004400208592415	-0.13435401916503853	0.01344180107116788	False	0.17201587577503194	0.3514028925030168
439	44.0	27.138385721668598	1.3042277589440345	-0.15487451553344656	-0.020520496368408025	False	0.1725168993312215	0.34977555448869146
440	44.1	26.902485414966947	1.3080938592553137	-0.12971587181091238	0.02515864372253418	False	0.17302828826128488	0.34673513191430305
441	44.2	26.870259424671538	1.3116491630673406	-0.09362578392028809	0.03609008789062429	False	0.17349856654329904	0.34631978430519583
442	44.3	26.890144487842917	1.3151564255356787	-0.0656722545623758	0.027953529357912288	False	0.17396249015022205	0.3465760747518033
443	44.4	26.875696703419095	1.3189510777592661	-0.006810712814331765	0.05886154174804403	False	0.17446442827503522	0.34638986316723064
444	44.5	26.87524256370962	1.3226524129509927	-0.007652425765992454	-0.0008417129516606892	False	0.17495402287711545	0.3463840099462496
445	44.6	26.839649721607568	1.3265150502324103	-0.015122175216673917	-0.007469749450681462	False	0.17546495373444582	0.34592526836118426
446	44.7	26.82965578697622	1.330335433781147	-0.014497423171997426	0.0006247520446764909	False	0.17597029547369672	0.34579646062504793
447	44.8	26.817707010731105	1.3339908912777902	-0.04844179153442418	-0.03394436836242676	False	0.17645382159759132	0.3456424577348443
448	44.9	26.681475397571923	1.33785013705492	-0.05780935287475586	-0.009367561340331676	False	0.1769643038432434	0.3438866241889457
449	45.0	26.608412310108545	1.3413536563515664	-0.07650017738342285	-0.018690824508666992	False	0.17742773232163578	0.34294494393602803
450	45.1	26.52365507744253	1.3447263911366465	-0.08581213951110911	-0.009311962127686257	False	0.17787386126146118	0.3418525426282741
451	45.2	26.47445845268667	1.348085279762745	-0.058195066452026545	0.027617073059082564	False	0.1783181586987758	0.34121846745226925
452	45.3	26.448695131763817	1.3516898706555365	-0.042375421524047496	0.01581964492797905	False	0.17879495643591753	0.3408864145455974
453	45.4	26.438910624012355	1.3554924681782723	-0.022869300842285334	0.019506120681762162	False	0.1792979455262265	0.34076030602686436
454	45.5	26.43217787407339	1.3593245521187785	-0.02281842231750364	5.087852478169452e-05	False	0.17980483493634636	0.3406735303664663
455	45.6	26.383184763416654	1.363241268694401	-0.026960277557371626	-0.004141855239867986	False	0.18032291913947104	0.3400420782004518
456	45.7	26.34085402153433	1.3670063570141793	-0.04781756401061976	-0.020857286453248136	False	0.18082094669499726	0.3394964945807899
457	45.8	26.247640367969876	1.370657427608967	-0.058001470565796964	-0.010183906555177202	False	0.18130389254086865	0.3382951019225895
458	45.9	26.2001719918102	1.3741752460598948	-0.06671242713928294	-0.008710956573485973	False	0.18176921244178504	0.33768330143592046
459	46.0	26.116335054859523	1.3775684252381322	-0.0408358573913592	0.02587656974792374	False	0.1822180456664196	0.33660276144325824	E
460	46.1	26.177510591968893	1.3812164321541784	-0.013259792327882103	0.027576065063477095	False	0.18270058626378022	0.3373912279214426
461	46.2	26.194601198658347	1.3848970904946327	0.033750915527344105	0.04701070785522621	True	0.1831874458326234	0.33761150176133353
462	46.3	26.335175653919578	1.3885720983147622	0.08740739822387678	0.05365648269653267	False	0.18367355797814316	0.33942330842294655
463	46.4	26.46596464775503	1.3921160236001016	0.09675951004028427	0.009352111816407493	False	0.1841423311640346	0.34110899427430824
464	46.5	26.56454863213003	1.3957032516598702	0.11412439346313441	0.01736488342285014	False	0.18461683223014158	0.3423796029299638
465	46.6	26.651098772510885	1.399180646240711	0.0955084323883062	-0.018615961074828213	False	0.18507680505829513	0.34349511229198953
466	46.7	26.717209383472802	1.4025569930672643	0.07608265876770037	-0.019425773620605824	False	0.18552341178138418	0.3443471849187091
467	46.8	26.77029528282583	1.4060195699334144	0.06979470252990705	-0.006287956237793324	False	0.18598142459436698	0.34503138736435823
468	46.9	26.84372744224966	1.4097327485680582	0.06449675559997825	-0.0052979469299287985	False	0.1864725857894257	0.3459778244348308
469	47.0	26.909085794910798	1.4135653331875802	0.06516523361205895	0.0006684780120806977	False	0.1869795414269286	0.34682020151197085
470	47.1	26.977870317921038	1.4177441254258154	0.05381402969360316	-0.011351203918455788	False	0.18753229172299146	0.34770673709750266
471	47.2	26.985551401600244	1.4219238594174384	0.046898984909057084	-0.006915044784546076	False	0.18808516658960825	0.3478057354436284
472	47.3	27.031323381885887	1.425873638689518	0.03708705902099396	-0.009811925888063122	False	0.18860762416528018	0.34839567177767033
473	47.4	27.057434030994774	1.4298473849892617	0.034102535247804155	-0.0029845237731898067	False	0.18913325198270659	0.34873220125528137
474	47.5	27.114280458912255	1.4336944058537486	0.03383750915527273	-0.0002650260925314285	False	0.1896421171764218	0.3494648716156139
475	47.6	27.120901438221335	1.4374835923314093	0.03453788757324272	0.0007003784179699934	False	0.1901433323189695	0.3495502067100754
476	47.7	27.169474932178858	1.4412306025624275	0.05758996009826589	0.02305207252502317	False	0.1906389685929137	0.35017625060806895
477	47.8	27.287793871387837	1.4450408890843391	0.06933541297912527	0.011745452880859375	False	0.19114297474660571	0.3517012150253626
478	47.9	27.391622110828756	1.4489213421940803	0.08897576332092338	0.01964035034179812	False	0.1916562621949842	0.3530394147397633
479	48.0	27.47680449150503	1.4528410270810126	0.09165306091308612	0.0026772975921627307	False	0.19217473903187998	0.3541372956063441
480	48.1	27.536087175831202	1.4567012146115303	0.08736300468444913	-0.004290056228636985	False	0.19268534584808603	0.3549013658791462
481	48.2	27.637245890125634	1.4605062440037728	0.06254739761352646	-0.024815607070922674	False	0.1931886566142557	0.35620515917571827
482	48.3	27.64181170128286	1.4644051983952522	0.04598693847656321	-0.016560459136963246	False	0.1937043913221233	0.35626400604839487
483	48.4	27.66075224541128	1.4679739549756052	0.04017906188964737	-0.005807876586915839	False	0.19417644907084727	0.35650812297534773
484	48.5	27.69680342338979	1.4716815188527106	0.03451375961303693	-0.00566530227661044	False	0.1946668675731099	0.3569727718640742
485	48.6	27.77530092857778	1.475451548397541	0.04369492530822772	0.009181165695190785	False	0.19516554872983347	0.3579844941044721
486	48.7	27.816591402515773	1.4793431296944617	0.049191141128539506	0.0054962158203117895	False	0.19568030816064308	0.358516670136049
487	48.8	27.85751680992544	1.4832047834992408	0.06652970314025985	0.01733856201172035	False	0.19619110892847103	0.35904414097444753
488	48.9	27.96292223595083	1.4871807947754863	0.07049512863159269	0.00396542549133283	False	0.1967170363459638	0.3604026684016965
489	49.0	28.057281443104152	1.4909606114029883	0.08966078758239693	0.019165658950804243	False	0.19721701209034237	0.3616188256315944
490	49.1	28.17523455284536	1.494748343527317	0.09161629676818794	0.0019555091857910156	False	0.19771803485811074	0.3631390750224952
491	49.2	28.22398199699819	1.498292876780033	0.08307185173034615	-0.008544445037841797	False	0.19818688846296734	0.36376736089341377
492	49.3	28.295209642872216	1.501767022907734	0.11520676612853986	0.032134914398193715	False	0.19864643160155213	0.36468538489034663
493	49.4	28.51810850761831	1.5053483024239542	0.1398149967193607	0.024608230590820845	False	0.1991201458232744	0.36755823719670966	S3
494	49.5	28.734494539722803	1.508994610607624	0.17316250801086408	0.03334751129150337	False	0.19960246172058518	0.3703471482667784
495	49.6	28.916632029041647	1.5126608446240426	0.2098671436309818	0.03670463562011772	False	0.20008741331005855	0.3726946438758783
496	49.7	29.134678217396143	1.51634808331728	0.20347652435302788	-0.006390619277953924	False	0.2005751432959365	0.3755049520208813
497	49.8	29.332014605030423	1.5199672773480417	0.18546409606933523	-0.01801242828369265	False	0.2010538726650849	0.37804834001431176
498	49.9	29.476350924000144	1.523467196524143	0.1696223735809328	-0.015841722488402432	False	0.20151682493705597	0.3799086317987336
499	50.0	29.59512152336538	1.5268544629216196	0.16368312835693377	-0.0059392452239990234	False	0.2019648760478333	0.38143941747906085
500	50.1	29.789410730823878	1.5302759304642677	0.1611835479736321	-0.0024995803833016694	False	0.20241745111961215	0.38394353161344374
501	50.2	29.97674879692495	1.5339289441704749	0.15514211654663068	-0.00604143142700142	False	0.20290065399080356	0.3863580553297539	SM
502	50.3	30.096919390186667	1.5376471117138863	0.16811528205871618	0.012973165512085494	False	0.20339247509442943	0.3879068849588424
503	50.4	30.267582651600243	1.541420663893223	0.15643491744995064	-0.011680364608765537	False	0.2038916222080983	0.39010649393720986
504	50.5	30.41515040062368	1.545165194571018	0.14309678077697807	-0.013338136672972567	False	0.20438693049881193	0.39200843430200133	SY0
505	50.6	30.549135920032864	1.548737992346287	0.14203658103942818	-0.001060199737549894	False	0.2048595227971279	0.39373531886416535
506	50.7	30.66506571434438	1.5522554352879527	0.12990913391113335	-0.012127447128294833	False	0.20532479302750697	0.3952294905699899	S4,SYK
507	50.8	30.787219187244776	1.55565831810236	0.11197175979614205	-0.0179373741149913	False	0.20577490980189947	0.3968038767237817
508	50.9	30.86303743980825	1.558996786177158	0.09029893875122053	-0.02167282104492152	False	0.2062165061080897	0.39778106717286493	SY1
509	51.0	30.910331675037746	1.562304611504078	0.0974005222320562	0.0071015834808356715	False	0.20665404914075106	0.3983906232283052
510	51.1	31.054667803272604	1.5657717183232307	0.1020594120025633	0.004658889770507102	False	0.2071126611538665	0.40025091255442335
511	51.2	31.19545683525503	1.5693828240036967	0.11490926742553764	0.012849855422974343	False	0.2075903206354096	0.4020654848076381	SY2
512	51.3	31.3226745095104	1.5731565073132516	0.10594482421874929	-0.008964443206788353	False	0.20808948509434547	0.4037051413815332
513	51.4	31.334110971912743	1.5768835857510568	0.08571815490722745	-0.02022666931152184	False	0.20858248488770595	0.4038525412681438
514	51.5	31.397540422901514	1.5805783405900002	0.07303500175476074	-0.012683153152466708	False	0.20907120907275137	0.4046700575205123
515	51.6	31.487596842274073	1.584109015762806	0.03728880882263219	-0.03574619293212855	False	0.20953822959825477	0.40583075787846146	SY
516	51.7	31.471829744800928	1.587529964745045	0.037904357910155895	0.0006155490875237035	False	0.2099907360773869	0.4056275422075698
517	51.8	31.485728403553367	1.590934754908085	0.06773934364318812	0.029834985733032227	False	0.2104411051465721	0.4058066763359458
518	51.9	31.668497797474267	1.5944392397999765	0.0860330581665032	0.018293714523315074	False	0.21090466134920324	0.4081623163050248
519	52.0	31.831729074940085	1.5981961384415624	0.12644309997558523	0.04041004180908203	False	0.2114016056139633	0.41026613748182816
520	52.1	31.97760214470327	1.6018256202340129	0.14023213386535716	0.013789033889771929	False	0.21188169579814986	0.4121462358187254
521	52.2	32.046656939014795	1.6055257871747017	0.1128965854644779	-0.02733554840087926	False	0.21237113586966955	0.4130362548205237
522	52.3	32.12008413933218	1.6090945795178413	0.09643597602844345	-0.016460609436034446	False	0.21284319834892082	0.4139826279751015
523	52.4	32.21747297905386	1.6126282170414925	0.07557964324951172	-0.02085633277893173	False	0.21331061071977414	0.41523783290011157
524	52.5	32.279920717701316	1.6159227028489118	0.08986921310424734	0.014289569854735618	False	0.2137463892657291	0.4160426962636144
525	52.6	32.406133791431785	1.6193143323063854	0.13101310729980575	0.04114389419555842	False	0.21419501750084466	0.4176694049522063
526	52.7	32.6441365685314	1.6229671195149422	0.1616486549377445	0.030635547637938743	False	0.2146781904120294	0.42073692540768415
527	52.8	32.86406759880484	1.6267750933766367	0.1916872978210442	0.030038642883299715	False	0.2151818906582853	0.4235715265093163
528	52.9	33.04666990898549	1.6307644262909888	0.2019593238830577	0.010272026062013495	False	0.21570958019722075	0.42592501300440133
529	53.0	33.213971086964015	1.6347021356225016	0.1824670791625973	-0.019492244720460405	False	0.21623044121990762	0.4280812894644019
530	53.1	33.37400488518179	1.6386575594544412	0.1580579757690419	-0.024409103393555398	False	0.21675364543048165	0.4301438996388847
531	53.2	33.496299501881005	1.6425254777073863	0.13308706283569371	-0.02497091293334819	False	0.21726527482901936	0.43172010493737434
532	53.3	33.57901816032827	1.6464147284626964	0.10532588958740163	-0.02776117324829208	False	0.21777972598712916	0.4327862318957605
533	53.4	33.63527464531362	1.6501507237553596	0.08913288116454865	-0.016193008422852984	False	0.21827390525864546	0.43351129872291616
534	53.5	33.730536409839985	1.653788574039936	0.09090871810913015	0.0017758369445814992	False	0.21875510238623494	0.4347390886456666
535	53.6	33.859934374317525	1.6577017024159433	0.10821743011474716	0.01730871200561701	False	0.21927271195978087	0.43640684608853847
536	53.7	34.011887880787256	1.6615104332566262	0.14616851806640518	0.037951087951658025	False	0.21977651233553258	0.4383653126873647
537	53.8	34.21994871757924	1.6653745070099832	0.15814657211303818	0.011978054046632991	False	0.22028763320237874	0.44104692371989535
538	53.9	34.36312269829214	1.669038148224354	0.1473225593566898	-0.010824012756348367	False	0.22077224182861827	0.4428922346018989
539	54.0	34.449224611744285	1.6727640703320505	0.12691555023193324	-0.02040700912475657	False	0.22126508866826067	0.44400196695035676
540	54.1	34.51955008171499	1.6766174331307413	0.08563089370727717	-0.04128465652465607	False	0.22177479274216155	0.4449083631710443
541	54.2	34.56247229240835	1.680159117281437	0.07354078292846822	-0.012090110778808949	False	0.22224326948167156	0.4454615699903123
542	54.3	34.65728583000601	1.6837063744664194	0.08216285705566406	0.008622074127195845	False	0.22271248339502903	0.44668358289949484
543	54.4	34.77787603996694	1.6875271514058114	0.09898786544799876	0.016825008392334695	False	0.2232178771700809	0.44823782079660435
544	54.5	34.915501543506984	1.691345937550068	0.1174341201782223	0.018446254730223544	False	0.22372300761244285	0.45001161962554753
545	54.6	35.03220877312124	1.6954143479466441	0.06317491531371822	-0.054259204864504085	False	0.2242611571357995	0.451515811377033
546	54.7	34.90998549126088	1.6994100108742718	-0.02157773971557475	-0.08475265502929297	True	0.2247896839780783	0.4499405254841068
547	54.8	34.69156508110464	1.703397931158543	-0.053840923309325106	-0.032263183593750355	False	0.22531718666118294	0.4471253941473506
548	54.9	34.700137850269684	1.7071777358651161	-0.07609748840332031	-0.022256565093995206	False	0.22581716082871908	0.4472358850630211
549	55.0	34.72781881950796	1.710720129311085	-0.02523288726806605	0.05086460113525426	False	0.22628573139035515	0.4475926537545491
550	55.1	34.80905394218862	1.7141614034771921	0.07295103073120046	0.09818391799926651	True	0.22674092638587198	0.4486396600271771
551	55.2	34.983369204029444	1.7178026154637336	0.10341262817382635	0.030461597442625887	False	0.22722256818303355	0.4508863381454534
552	55.3	35.11378836296499	1.7216325536370276	0.1193552017211914	0.015942573547365058	False	0.2277291737615116	0.4525672573460456
553	55.4	35.205239626392725	1.7254490986466409	0.12430047988891779	0.004945278167726386	False	0.2282340077574922	0.4537459352785575
554	55.5	35.30625586174429	1.7291746273636817	0.11156320571899414	-0.012737274169923651	False	0.22872680256133357	0.4550478922223061
555	55.6	35.42962202690542	1.7329279735684398	0.09214458465576136	-0.019418621063232777	False	0.2292232769270423	0.4566379082706787
556	55.7	35.482366701588035	1.7365098550915719	0.08509197235107457	-0.0070526123046867895	False	0.22969707077930845	0.4573177128111052
557	55.8	35.54560751579702	1.7398980990052224	0.07002162933349432	-0.015070343017580257	False	0.230145251191167	0.45813279780116795
558	55.9	35.58634237907827	1.7434648051857948	-0.02041254043579066	-0.09043416976928498	True	0.23061703772298875	0.4586578127942242
559	56.0	35.34797186516226	1.7474636450409893	-0.06212501525878977	-0.04171247482299911	False	0.23114598479378165	0.4555855527293171
560	56.1	35.233866640552876	1.7513173833489417	-0.11665039062500071	-0.05452537536621094	False	0.2316557385382198	0.45411489715616943
561	56.2	35.07900595329702	1.755273760855198	-0.19175996780395366	-0.07510957717895295	False	0.23217906889619022	0.45211896109317185
562	56.3	34.81930250786245	1.759155549108982	-0.13106927871704244	0.06069068908691122	False	0.23269253295092357	0.4487717495986808
563	56.4	34.82369475029409	1.7627652183175087	-0.08332309722900177	0.04774618148804066	False	0.23317000242295088	0.4488283594150395
564	56.5	34.90057425163687	1.76627946048975	-0.03766174316406179	0.045661354064939985	False	0.23363484927113096	0.4498192278656089
565	56.6	34.92835898064077	1.7697364643216134	0.02998962402343608	0.06765136718749787	True	0.23409212491026632	0.4501773338743204
566	56.7	34.9392610039562	1.7731179133057597	0.039023971557620385	0.009034347534184306	False	0.2345394065219259	0.450317845594115
567	56.8	34.97979063652457	1.7764294937253002	0.046947860717772016	0.007923889160151631	False	0.23497744625996037	0.4508402154524484
568	56.9	35.08836569450796	1.7800540164113043	0.06175251007080007	0.014804649353028054	False	0.23545688047768576	0.4522395949696854
569	57.0	35.17536902092397	1.783723731338978	0.10496482849121236	0.04321231842041229	False	0.23594229250515583	0.45336094526117404
570	57.1	35.35912031792105	1.7875375106930733	0.1058183670043924	0.000853538513180041	False	0.23644676067368695	0.4557292405774223
571	57.2	35.40306410454214	1.791168309748173	0.09181213378906428	-0.014006233215328123	False	0.23692702509896468	0.4562956140710179
572	57.3	35.455614229664214	1.7948353484272959	0.06149559020996165	-0.03031654357910263	False	0.2374120831253037	0.45697291114172567
573	57.4	35.42135138176382	1.7983871594071392	-0.0064527511596690346	-0.06794834136963068	True	0.23788189939247875	0.4565313113079834
574	57.5	35.33330931328237	1.8017945781350138	0.001596736907959695	0.00804948806762873	True	0.23833261615542511	0.455396573094839
575	57.6	35.40945105217398	1.8052427843213081	0.017035865783689985	0.01543912887573029	False	0.23878872808482912	0.45637793282690586
576	57.7	35.52375769279897	1.8088309422135354	0.04788484573363938	0.030848979949949396	False	0.23926335214464756	0.45785118436870353
577	57.8	35.61289076469838	1.8125483289361002	0.08347778320312571	0.03559293746948633	False	0.23975506996509263	0.45899998407870257
578	57.9	35.66722044609487	1.8164319589734081	0.0709248542785641	-0.012552928924561613	False	0.2402687776419852	0.45970021712242704
579	58.0	35.693150469288234	1.8202093973755835	0.00921392440796076	-0.06171092987060334	False	0.24076843880629412	0.4600344185864854
580	58.1	35.56061339043082	1.823818852007389	-0.0460999488830538	-0.05531387329101456	True	0.24124587989515728	0.4583262023822088
581	58.2	35.42849096916616	1.8275179520249363	-0.07228107452392685	-0.02618112564087305	False	0.2417351788392773	0.4566233305300582
582	58.3	35.378096147999166	1.8310316935181616	-0.09441967010498153	-0.022138595581054688	False	0.2421999594600743	0.4559738122905496
583	58.4	35.31547178886831	1.8345553770661358	-0.06275529861450302	0.031664371490478516	False	0.2426660551674783	0.45516667253787063
584	58.5	35.309592195972805	1.838314284384251	-0.03399639129638743	0.02875890731811559	False	0.24316326513019196	0.4550908928696809
585	58.6	35.29250540398061	1.8423352494835854	-0.030388545989989524	0.0036078453063979055	False	0.24369513882058008	0.45487066819586286
586	58.7	35.25654196403921	1.8464966431260115	-0.024784278869628196	0.005604267120361328	False	0.2442455877150809	0.4544071501268135
587	58.8	35.216334673389795	1.8506009355187418	-0.03382339477539098	-0.009039115905762785	False	0.2447884835342251	0.4538889348016419
588	58.9	35.17429861687124	1.8546598091721538	-0.021026611328123224	0.012796783447267757	False	0.24532537158361825	0.453347149261113
589	59.0	35.20839895866812	1.8587385192513464	-0.030366992950440874	-0.00934038162231765	False	0.24586488349885535	0.45378665462014894
590	59.1	35.135073992237444	1.8627132549881937	-0.040367698669435015	-0.01000070571899414	False	0.24639064219420553	0.4528415991163252
591	59.2	35.054863878712055	1.8664675727486608	-0.02115793228149343	0.019209766387941585	False	0.2468872450725742	0.45180780376749047
592	59.3	35.08966688774527	1.87038102298975	-0.02659215927124059	-0.0054342269897471596	False	0.24740489722086642	0.4522563655171581
593	59.4	35.10203032158316	1.8743465438485145	-0.02290916442870916	0.0036829948425314285	False	0.2479294370169993	0.452415712759488
594	59.5	35.04343733452261	1.8783203378319737	-0.003887939453123934	0.019021224975585227	False	0.2484550711417955	0.4516605317126695
595	59.6	35.03931212089956	1.8823002591729165	-0.029417514801027167	-0.025529575347903233	False	0.24898151576361333	0.4516073635214151
596	59.7	34.97199682854116	1.8863315716385844	-0.05106992721557724	-0.02165241241455007	False	0.24951475815325191	0.4507397642488678
597	59.8	34.89775061272085	1.8902791276574138	-0.06465158462524379	-0.013581657409666548	False	0.25003692164780605	0.44978283513843437
598	59.9	34.78483099602163	1.8940877571702004	-0.08348693847656286	-0.01883535385131907	False	0.2505407086203969	0.44832746038075
599	60.0	34.70536436699331	1.897646833956242	-0.05239295959472656	0.031093978881836293	False	0.2510114859730479	0.44730324749952705
600	60.1	34.76242499016225	1.9014403000473974	-0.03109636306762731	0.021296596527099254	False	0.2515132672020367	0.44803867853485396
601	60.2	34.77336516045034	1.9053731575608255	0.008508300781249645	0.03960466384887695	True	0.25203348644984463	0.4481796819153778
602	60.3	34.81886419914663	1.9093499913811687	0.030421733856201172	0.021913433074951527	False	0.2525595226694668	0.44876610041690246
603	60.4	34.82705130241811	1.9133990421891214	0.006811523437500355	-0.023610210418700817	False	0.2530951114006774	0.4488716206426008
604	60.5	34.78967108391225	1.9174185648560524	0.00660543441772532	-0.00020608901977503535	False	0.2536267942931286	0.4483898422940693
605	60.6	34.79978689812124	1.9213063612580303	-0.007175445556640625	-0.013780879974365945	True	0.25414105307645907	0.44852022088623544
606	60.7	34.79016241692007	1.9250976935029034	-0.010958385467530363	-0.0037829399108897377	False	0.2546425520506486	0.4483961748842613
607	60.8	34.78321776054799	1.9287128582596782	-0.005262851715087891	0.005695533752442472	False	0.2551207484470474	0.4483066680485125
608	60.9	34.7686196770519	1.9322624340653423	0.008309078216552024	0.013571929931639914	True	0.2555902690562622	0.4481185193206668
609	61.0	34.83302321098745	1.9360805645585064	0.028364276885985973	0.02005519866943395	False	0.2560953127722892	0.4489485901297552
610	61.1	34.90361952446401	1.9398304596543314	0.05389146804809819	0.025527191162112217	False	0.2565913306421073	0.44985847714162
611	61.2	34.998783632740384	1.9435909882187843	0.07907123565673757	0.02517976760863938	False	0.25708875505539475	0.45108500841290383
612	61.3	35.08490461967885	1.9473571076989173	0.07775402069091975	-0.0013172149658178256	False	0.2575869190077933	0.45219498659172613
613	61.4	35.14403929375113	1.9510211005806923	0.0731333732604984	-0.004620647430421343	False	0.2580715741508852	0.45295714922089914
614	61.5	35.196153017506006	1.9545711174607276	0.0553126335144043	-0.017820739746094105	False	0.25854115310327086	0.4536288216928649
615	61.6	35.220034166798	1.9580264821648596	0.048509693145753374	-0.006802940368650923	False	0.25899821192656874	0.4539366160591586
616	61.7	35.278943392261866	1.9615429058671	0.053610515594479935	0.005100822448726561	False	0.259463347336918	0.45469587297342196
617	61.8	35.35848135612905	1.965234686434269	0.06780834197997976	0.014197826385499823	False	0.25995167809977104	0.4557210052602083
618	61.9	35.467386385425925	1.9690867319703103	0.08342647552490057	0.01561813354492081	False	0.26046120793258076	0.457124637642753
619	62.0	35.5537400688976	1.9728496685624124	0.07836837768554439	-0.005058097839356179	False	0.260958950868044	0.45823761495202353
620	62.1	35.59241690300404	1.9766053214669232	0.06930150985717809	-0.009066867828366298	False	0.26145573035276765	0.45873610484874
621	62.2	35.63568739555776	1.9801826730370522	0.05714788436889684	-0.01215362548828125	False	0.2619289250049011	0.4592938005304655
622	62.3	35.69597792290151	1.9838202610611917	0.016497039794924007	-0.04065084457397283	False	0.2624100874419566	0.4600708604797328
623	62.4	35.6197282280773	1.987112344801426	0.001711845397950995	-0.014785194396973012	False	0.2628455482541569	0.4590881093478024
624	62.5	35.59926428459585	1.990531374514103	-0.24487590789794744	-0.24658775329589844	True	0.26329780086165383	0.4588243579496294
625	62.6	34.65618376396597	1.9946449652314187	-0.34658260345458913	-0.10170669555664169	False	0.26384192661791256	0.4466693788210286
626	62.7	34.309647509083156	1.9984347954392436	-0.30949802398681747	0.03708457946777166	False	0.2643432269099529	0.44220301475850843
627	62.8	34.38173613213003	2.002208723127842	-0.300625133514405	0.008872890472412465	False	0.264842423694159	0.443132135538099
628	62.9	34.39676375053823	2.006061328947544	-0.0657382011413592	0.2348869323730458	False	0.2653520276385641	0.4433258203657553
629	63.0	34.39323095940053	2.009761537611485	0.023673439025877485	0.08941164016723668	True	0.2658414732290324	0.4432802876656252
630	63.1	34.404341265186666	2.0134887352585795	-0.012291717529297586	-0.03596515655517507	True	0.2663344887908174	0.4434234838530013
631	63.2	34.33256926201284	2.017107130587102	-0.04623384475707937	-0.03394212722778178	False	0.2668131125115214	0.44249844385746295
632	63.3	34.21182837150991	2.020510865747929	-0.04915838241577042	-0.002924537658691051	False	0.2672633420301494	0.4409422639004731
633	63.4	34.19659742973745	2.023899306356907	-0.04219694137573171	0.006961441040038707	False	0.26771154845990836	0.4407459585211302
634	63.5	34.23555349968374	2.027723218500614	-0.013242626190184126	0.028954315185547586	False	0.2682173569445257	0.4412480473743844
635	63.6	34.2795987572521	2.031509067118168	0.03181400299072301	0.04505662918090714	True	0.26871813057118626	0.44181572868551966
636	63.7	34.3390843834728	2.0351835265755653	0.013635826110839133	-0.01817817687988388	False	0.2692041701819531	0.44258241459340103
637	63.8	34.25114073418081	2.039037384092808	-0.026661491394042613	-0.04029731750488175	True	0.26971393969481594	0.4414489448649379
638	63.9	34.12890753410757	2.0427920117974283	-0.07594013214111328	-0.04927864074707067	False	0.2702105835710884	0.43987353114022226
639	64.0	33.97583822868765	2.0462764039635664	-0.15315771102905273	-0.07721757888793945	False	0.27067148200576274	0.43790068346506733
640	64.1	33.72645353935659	2.0499608054757115	-0.16674194335937287	-0.013584232330320134	False	0.27115883670313645	0.43468646619782164
641	64.2	33.58417296074332	2.053649808466435	-0.1243901252746582	0.042351818084714665	False	0.2716468000616978	0.4328526700100958
642	64.3	33.631347033008936	2.0575195446610457	-0.06394691467285263	0.060443210601805575	False	0.27215866992870974	0.433460677334239
643	64.4	33.72005056999624	2.0614504113793375	0.03270521163940465	0.09665212631225728	True	0.27267862584382774	0.43460394094442745
644	64.5	33.85727438591421	2.0655154243111613	0.0888293266296376	0.056124114990232954	False	0.27321632596708484	0.43637256258589224
645	64.6	33.93949026726187	2.0695720329880714	0.0924624443054185	0.0036331176757808947	False	0.2737529144164116	0.4374322094558677
646	64.7	34.00119681023061	2.0734736695885663	0.09499320983886683	0.0025307655334483314	False	0.2742690039138315	0.43822751985140235
647	64.8	34.10002340935171	2.077419449388981	0.07273397445678853	-0.022259235382078302	False	0.27479093245885994	0.4395012554692955
648	64.9	34.14821028374136	2.0812302485108383	0.06196937561035121	-0.010764598846437323	False	0.27529500641677757	0.44012231638579885
649	65.0	34.18736776970327	2.0849435463547707	0.06439094543457102	0.002421569824219816	False	0.2757861833802607	0.4406270012077031
650	65.1	34.258760591968894	2.0889075532555585	0.05867538452148402	-0.005715560913087003	False	0.27631052291740194	0.44154715409559325
651	65.2	34.33472494743764	2.092808033525944	0.06966667175292685	0.010991287231442826	False	0.27682645946110374	0.4425262276052694
652	65.3	34.42687697075307	2.0967598453164107	0.07365493774414134	0.00398826599121449	False	0.2773491858884141	0.44371393734537645
653	65.4	34.48198752067984	2.10080733448267	0.056676101684573155	-0.01697883605956818	False	0.2778845680532633	0.44442423468422737
654	65.5	34.48546499870719	2.1045874491333962	0.04117240905761754	-0.015503692626955612	False	0.27838458321870324	0.44446905447630025
655	65.6	34.49941458366811	2.1084977522492414	0.01568689346313512	-0.025485515594482422	False	0.2789018190805875	0.4446488449717496
656	65.7	34.48962454460561	2.112240029871464	0.0017149925231922936	-0.013971900939942827	False	0.27939682934807725	0.44452266516221073
657	65.8	34.488847490772606	2.115573181211949	0.023540210723874466	0.021825218200682173	False	0.27983772238253296	0.4445126500331572
658	65.9	34.579625841602684	2.1187967792153364	0.045432376861572976	0.02189216613769851	False	0.2802641242348329	0.4456826550704063
659	66.0	34.681144091114405	2.122776271402836	0.06801233291625941	0.022579956054686434	False	0.28079051209032224	0.44699108226935097
660	66.1	34.76167387627065	2.126708866655827	0.08112058639526332	0.013108253479003906	False	0.28131069664759617	0.4480289977350962
661	66.2	34.81332983635366	2.1311604872345926	0.06341533660888565	-0.017705249786377664	False	0.2818995353484911	0.4486947702783118
662	66.3	34.83328718803823	2.1350265756249427	0.04721794128417933	-0.01619739532470632	False	0.28241092270171203	0.4489519924220011
663	66.4	34.87001585625112	2.1388541236519814	0.021668243408203836	-0.025549697875975497	False	0.282917212123278	0.4494253732052781
664	66.5	34.848346849903464	2.142613042891026	-0.032727909088134055	-0.05439615249633789	True	0.28341442366283415	0.44914609024467006
665	66.6	34.68241820000112	2.146359314024449	-0.045930862426756036	-0.013202953338621981	False	0.28390996217254616	0.4470075037377058
666	66.7	34.6495637383312	2.149965597689152	-0.034458541870115766	0.01147232055664027	False	0.2843869838213164	0.44658405601808526
667	66.8	34.73218168877066	2.153665317595005	-0.011198616027831676	0.02325992584228409	False	0.28487636476124406	0.4476488849921464
668	66.9	34.80355238579214	2.157529462873936	0.04747600555419851	0.058674621582030184	True	0.28538749508914496	0.4485687527168136
669	67.0	34.87232222221792	2.1613517418503765	0.07046031951904119	0.022984313964842684	False	0.2858930875463461	0.4494550990129648
670	67.1	34.93140501640737	2.1651459351181988	0.059122753143309836	-0.011337566375731356	False	0.2863949649627247	0.45021659298354594
671	67.2	34.9686727013439	2.168923379480839	0.04138021469116282	-0.017742538452147016	False	0.2868946269154549	0.4506969209329264
672	67.3	34.96907324455679	2.1724361792206768	0.02128362655639826	-0.02009658813476456	False	0.287359282965698	0.4507020833705829
673	67.4	34.95745672844351	2.1758588686585427	0.03214311599731623	0.010859489440917969	False	0.2878120196638284	0.45055236284533057
674	67.5	35.05997748039663	2.1794779911637305	0.04407825469970561	0.01193513870238938	False	0.28829073957192203	0.45187371088823824
675	67.6	35.14498572014272	2.183228959143162	0.06144313812255753	0.017364883422851918	False	0.28878689935756113	0.45296934732359023
676	67.7	35.21484579704702	2.1870772257447246	0.08963823318481268	0.02819509506225515	False	0.2892959293313128	0.45386974528338164
677	67.8	35.31600966118276	2.190925671160221	0.08399667739868022	-0.005641555786132457	False	0.28980498295770124	0.45517360495415216
678	67.9	35.39596418999135	2.1946817412972455	0.07789602279663121	-0.006100654602049005	False	0.2903018176319108	0.45620410617610135
679	68.0	35.456569811329246	2.198308135569096	0.07763929367065359	-0.0002567291259776283	False	0.2907814994139016	0.45698522724299173
680	68.1	35.52540297172963	2.201829887926579	0.05068368911743093	-0.026955604553222656	False	0.2912473396728279	0.45787238969595334
681	68.2	35.518744417652485	2.205280257761479	0.03243656158447372	-0.018247127532957208	False	0.29170373779913744	0.45778657031567355
682	68.3	35.52571043632925	2.2085826054215434	0.027626132965087535	-0.004810428619386187	False	0.2921405562726909	0.4578763524814307
683	68.4	35.567074343189596	2.212073637545109	0.029358768463136897	0.001732635498049362	False	0.2926023330086123	0.45840947495991125
684	68.5	35.64283804558218	2.21564344316721	0.04691171646118342	0.01755294799804652	False	0.29307452951947227	0.4593859623341519
685	68.6	35.70639128349722	2.2193559899926187	0.06281681060791122	0.015905094146727805	False	0.2935656071418808	0.46020507402558664
686	68.7	35.77697767876089	2.223214460909367	0.05872678756713867	-0.00409002304077255	False	0.2940759868927734	0.4611148332056618
687	68.8	35.80198149345815	2.2270295992493634	0.04246873855590749	-0.01625804901123118	False	0.2945806348213444	0.46143709714721537
688	68.9	35.81271299980581	2.230685283243657	0.03154773712158132	-0.010921001434326172	False	0.2950641909052456	0.46157541114355066
689	69.0	35.832582231983544	2.234092737734318	0.006976795196532493	-0.024570941925048828	False	0.29551491239871935	0.46183149755095554
690	69.1	35.80488485954702	2.237533809244633	-0.006952667236326704	-0.013929462432859196	True	0.29597008058791446	0.461474517445314
691	69.2	35.774170824512844	2.2410857453942303	0.01248149871826243	0.019434165954589133	True	0.29643991341193526	0.4610786568092081
692	69.3	35.86263899467886	2.2447097674012184	0.03432474136352681	0.021843242645264382	False	0.2969192814022776	0.4622188868726975
693	69.4	35.96988119743765	2.248611678183079	0.05785474777221644	0.02353000640868963	False	0.29743540716707395	0.4636010877640569
694	69.5	36.03630385063589	2.252455259859562	0.07602090835571218	0.01816616058349574	False	0.29794381744174103	0.4644571821755411
695	69.6	36.07825445793569	2.2561355248093604	0.0703780174255364	-0.005642890930175781	False	0.2984306249747831	0.46499786639603663
696	69.7	36.144151064381006	2.2596640005707744	0.048341083526608486	-0.022036933898927913	False	0.29889735457285377	0.4658471808060654
697	69.8	36.163245531544085	2.2631608620285992	-0.008419322967530007	-0.05676040649413849	True	0.29935990238473537	0.46609328158406044	SU
698	69.9	36.00262655876577	2.2662472859025007	-0.1412939071655277	-0.1328745841979977	False	0.2997681595109128	0.4640231293339919
699	70.0	35.51307882927358	2.268085695803166	-0.291657638549804	-0.15036373138427628	False	0.30001133542369923	0.4577135488641746
700	70.1	34.97752051018179	2.269051338732243	-0.4176001548767072	-0.12594251632690323	False	0.3001390659698734	0.45081095672245436
701	70.2	34.492844912037256	2.2696072950959207	-0.47355194091796804	-0.05595178604126083	False	0.3002126051714181	0.44456417116096886
702	70.3	34.1084187950939	2.270157445967197	-0.4369503021240231	0.03660163879394496	False	0.3002853764506875	0.4396094601625753
703	70.4	33.76527762077749	2.2703834667801863	-0.36836156845092916	0.06858873367309393	False	0.30031527338362257	0.4351868539049529
704	70.5	33.504074236378074	2.2706676378846167	-0.313038158416747	0.055323410034182174	False	0.3003528621540498	0.43182031031059015
705	70.6	33.24069227837027	2.270912350714207	-0.2796449661254883	0.0333931922912587	False	0.3003852315759533	0.4284256879719836
706	70.7	32.989838930591944	2.271074809134007	-0.24157981872558665	0.03806514739990163	False	0.3004067207849216	0.42519254176666416
707	70.8	32.79895834587514	2.271219696104527	-0.22528324127197052	0.016296577453616123	False	0.300425885728112	0.42273235997673786
708	70.9	32.60294127129019	2.2714646354317667	-0.2154820442199714	0.009801197051999111	False	0.30045828511002204	0.4202059760696266
709	71.0	32.37876410149038	2.2716099277138713	-0.1960223197937001	0.019459724426271308	False	0.300477503665856	0.4173166482122284
710	71.1	32.20574965141714	2.2717030540108683	-0.19125809669494487	0.004764223098755238	False	0.30048982195910956	0.4150867357248175
711	71.2	32.03392595909536	2.271845401823521	-0.17845258712768697	0.0128055095672579	False	0.3005086510348573	0.4128721704270681
712	71.3	31.889130922779444	2.27200113683939	-0.15652151107788015	0.02193107604980682	False	0.30052925090468124	0.4110059664223777
713	71.4	31.752678057178862	2.2720022574067116	-0.1435438156127935	0.012977695465086647	False	0.3005293991278719	0.40924728124424986
714	71.5	31.63157438896597	2.272198440134525	-0.13038878440856916	0.013155031204224343	False	0.30055534922414356	0.4076864255937254
715	71.6	31.512370821461086	2.2722066536545755	-0.12471470832824672	0.005674076080322443	False	0.30055643566859463	0.4061500595641218
716	71.7	31.390272089466457	2.272265972197056	-0.11632776260376065	0.008386945724486061	False	0.30056428203664765	0.4045763789434765
717	71.8	31.28736700676382	2.272403992712498	-0.11136417388915998	0.004963588714600675	False	0.3005825387185844	0.40325007741872215
718	71.9	31.18611769340933	2.2725383654236797	-0.10685391426086444	0.004510259628295543	False	0.3006003128867301	0.4019451164279183
719	72.0	31.08495516441763	2.2725369825959207	-0.09637823104858434	0.010475683212280096	False	0.3006001299730054	0.4006412739652733
720	72.1	31.00475916527212	2.2726537838578222	-0.09863324165344345	-0.002255010604859109	False	0.30061557987537335	0.39960766053090835	SE
