# Supplementary material for: Approach to Standardized Material Characterization of the Human Lumbopelvic System: Testing and Evaluation
Source: Bioengineering (Basel). 2025 Aug 11;12(8):862. doi: 10.3390/bioengineering12080862 (PMC12383908; doi:10.3390/bioengineering12080862)
Supplement: Supplementary file 1 [file bioengineering-12-00862-s001.zip › File S3 Evaluation code/ExMechEva-0.1.2/data/Test/ACT/Series_Test/eva/tl21x.log]

  Parameters of evaluation:
   Evaluation start time:     2024-02-16 17:30:06
   Evaluation options:        D:\Gebhardt\Programme\DEV\Git\ExMechEva\data\Test\ACT\Series_Test\com_eva_opts.json
   Path protocol:             D:\Gebhardt\Programme\DEV\Git\ExMechEva\data\Test\ACT\Series_Test\ACT_Protocol_Series_Test.xlsx
   Path measurement:          D:\Gebhardt\Programme\DEV\Git\ExMechEva\data\Test\ACT\Series_Test\meas\conventional\sl21x.xlsx
   Path optical- measurement: D:\Gebhardt\Programme\DEV\Git\ExMechEva\data\Test\ACT\Series_Test\meas\optical\SL21X.csv
   Resampling = True (Frequency = 10 Hz, moving-average = True)
   Compression = True
   LVDT failure = [False, 0.0, ' ']
   LVDT-spring-force-reduction = False (K_Fed = nan N/mm)
   Rise and curvature smoothing = True (window = 4)
   Youngs Modulus determination between 0.250000 and 0.500000 of point U
   Distance between points: 100 / 100 steps 
   Improvment of Youngs-Modulus-determination between 0.150000*Stress_max and point U,
    with smoothing on difference-quotient (True, 8)
    with allowable deviation of 0.750000 * difference-quotient_max in determination range
   DIC-Measurement = False
   DIC-Strain-suffix for range refinement and plots = d_M
 ====================================================================================================
 ### 2 Geometry ###
    Length det=IN: True (7.560-7.560)
    Area   det=IN: True (77.588-77.588)
    Volume det=IN: True (0.587-0.587)
 ====================================================================================================
 ### 3 Read in measurements ###
   Timing 3.000000: 0.00104 s
   Timing 3.100000: 0.00145 s
   Timing 3.200000: 0.74577 s
   Timing 3.300000: 0.74699 s
 ====================================================================================================
 ### 4 Merging measurements ###
   Timing 4.000000: 0.74773 s
   Timing 4.100000: 0.74812 s
   Timing 4.200000: 0.74924 s
   Timing 4.300000: 0.75964 s
 ====================================================================================================
 ### 5 Start and End ###
   Timing 5.000000: 0.76014 s
   Timing 5.100000: 0.76057 s
 ----------------------------------------------------------------------------------------------------
   Start of evaluation after 8.600 seconds, corresponds to 0.38236 % of max. force.
   Timing 5.200000: 1.26736 s
 ====================================================================================================
 ### 6 Evaluation ###
   Timing 6.000000: 1.57765 s
 ----------------------------------------------------------------------------------------------------
 ### -6.2 Determine evaluation curves ###
   Timing 6.200000: 1.57832 s
   Last 10 monoton increasing periods:
            Strain  Stress
    Epoche     718     655
 ----------------------------------------------------------------------------------------------------
 ### -6.3 Determine points of interest ###
   Timing 6.310000: 1.92311 s
    Fy set on datapoint of Fu!
    End set on first minimum near inflection after Y!
      -> Ultimate set before new Endpoint!
   Second hardening is used:
   Timing 6.320000: 1.93186 s
   Datapoints (con) between F1-F2: 24 and F3-F4: 50.
 ----------------------------------------------------------------------------------------------------
 ### -6.4 Determine Youngs-Moduli ###
   Timing 6.400000: 2.92870 s
   Timing 6.410000: 2.92957 s
   Timing 6.480000: 3.36783 s

  Method comaparison:
  - least square fit

                        E     Rquad
   E_lsq_F_A0Al  14.93791  0.996715
   E_lsq_R_A0Al   15.9676  0.999532
   E_lsq_S_A0Al  4.448543  0.994992

  - incremental (F,R,S):

              mean   meanwoso     median      std  stdwoso      cv  cvwoso        min        max
   A0Al  14.598967  14.598967  15.139631  2.01028  2.01028  0.1377  0.1377  10.936732  17.084714

             mean   meanwoso     median       std   stdwoso       cv    cvwoso        min        max
   A0Al  15.49689  15.795916  15.930161  1.564103  1.219466  0.10093  0.077201  11.527267  18.098299

             mean  meanwoso    median     std  stdwoso        cv    cvwoso       min       max
   A0Al  4.570604  4.570604  4.623708  1.0287   1.0287  0.225069  0.225069  3.149173  6.064526
 ----------------------------------------------------------------------------------------------------
 ### -6.5 Determine yield point ###
   Timing 6.500000: 3.40802 s
  Determination of yield strain-conventional:

    YK set on F4 (fixed)
    Y0 set on intersection with 0.000 % plastic strain (option=n)
    Y1 set on intersection with 0.050 % plastic strain (option=n)
    Y2 set on intersection with 0.100 % plastic strain (option=n)
    Y set on intersection with 0.200 % plastic strain (option=n)
  Determination of yield strain-second hardening:

    SYK set on S4 (fixed)
    SY0 set on intersection with 0.000 % plastic strain (option=n)
    SY1 set on intersection with 0.050 % plastic strain (option=n)
    SY2 set on intersection with 0.100 % plastic strain (option=n)
    SY set on intersection with 0.200 % plastic strain (option=n)
 ----------------------------------------------------------------------------------------------------
 ### -6.6 Determine final stress-strain curve ###
   Timing 6.600000: 3.48888 s
   Strain offset about 0.06397
 ====================================================================================================
 ### 7 Outputs ###
   Timing 7.000000: 3.49588 s
   Timing 7.100000: 3.49638 s
   Timing 7.200000: 3.61133 s
   Timing 7.300000: 5.28750 s
