# Supplementary material for: Approach to Standardized Material Characterization of the Human Lumbopelvic System: Testing and Evaluation
Source: Bioengineering (Basel). 2025 Aug 11;12(8):862. doi: 10.3390/bioengineering12080862 (PMC12383908; doi:10.3390/bioengineering12080862)
Supplement: Supplementary file 1 [file bioengineering-12-00862-s001.zip › File S3 Evaluation code/ExMechEva-0.1.2/data/Test/ACT/Series_Test/meas/conventional/SL21X.xlsx]

## Sheet: Tabelle1
Dateikommentar:
Zeit 2 - Standardmessrate	Trigger	Wägezelle-200 N	Weg Maschine	Kraft Maschine	IWA 1	IWA 2
s	V	N	mm	N	mm	mm
13.10.20 10:54:39	13.10.20 10:54:39	13.10.20 10:54:39	13.10.20 10:54:39	13.10.20 10:54:39	13.10.20 10:54:39	13.10.20 10:54:39
10,00 ms (100 Hz)	10,00 ms (100 Hz)	10,00 ms (100 Hz)	10,00 ms (100 Hz)	10,00 ms (100 Hz)	10,00 ms (100 Hz)	10,00 ms (100 Hz)
Hardwarekanal: 0	Hardwarekanal: 1	Hardwarekanal: 2	Hardwarekanal: 3	Hardwarekanal: 4	Hardwarekanal: 5	Hardwarekanal: 6
Serien Nr. (Elektronik / AP): N.V.	Serien Nr. (Elektronik / AP): 9E500767C	Serien Nr. (Elektronik / AP): 9E500767C	Serien Nr. (Elektronik / AP): 9E500767C	Serien Nr. (Elektronik / AP): 9E500767C	Serien Nr. (Elektronik / AP): 9E500767C	Serien Nr. (Elektronik / AP): 9E500767C
Sensor:	Sensor: DC-Spannung 10 V	Sensor: Wägezelle-200 N	Sensor: DC-Spannung 10 V	Sensor: DC-Spannung 10 V	Sensor: WA+-5mm	Sensor: WA+-5mm
Sensor T-ID:	Sensor T-ID: DC_10V	Sensor T-ID: 436124291666667	Sensor T-ID: DC_10V	Sensor T-ID: DC_10V	Sensor T-ID: 26012017110111	Sensor T-ID: 26012017110111
Verstärkertyp N.V.	Verstärkertyp MX840A	Verstärkertyp MX840A	Verstärkertyp MX840A	Verstärkertyp MX840A	Verstärkertyp MX840A	Verstärkertyp MX840A
Anschlußplatte: N.V.	Anschlußplatte: N.V.	Anschlußplatte: N.V.	Anschlußplatte: N.V.	Anschlußplatte: N.V.	Anschlußplatte: N.V.	Anschlußplatte: N.V.
Aufnehmertyp: N.V.	Aufnehmertyp: DC Spannung	Aufnehmertyp: DMS Vollbrücke	Aufnehmertyp: DC Spannung	Aufnehmertyp: DC Spannung	Aufnehmertyp: Induktive Halbbrücke	Aufnehmertyp: Induktive Halbbrücke
Messbereich: N.V.	Messbereich: 10	Messbereich: 5	Messbereich: 10	Messbereich: 10	Messbereich: 120	Messbereich: 120
	Hardwareskalierung P1: 0 ; 0	Hardwareskalierung P1: 0 ; 0	Hardwareskalierung P1: 0 ; 0	Hardwareskalierung P1: 0 ; 0	Hardwareskalierung P1: 0 ; 0	Hardwareskalierung P1: 0 ; 0
	Hardwareskalierung P2: 10 ; 10	Hardwareskalierung P2: 2,0016 ; 200	Hardwareskalierung P2: 10 ; 100	Hardwareskalierung P2: 10 ; 1000	Hardwareskalierung P2: 80 ; 10,20594	Hardwareskalierung P2: 80 ; 10,018
Grundeinheit	Grundeinheit V	Grundeinheit mV/V	Grundeinheit V	Grundeinheit V	Grundeinheit mV/V	Grundeinheit mV/V
Phys. Einheit:	Phys. Einheit: V	Phys. Einheit: N	Phys. Einheit: mm	Phys. Einheit: N	Phys. Einheit: mm	Phys. Einheit: mm
Endwert: 0	Endwert: 10 V	Endwert: 499,6003 N	Endwert: 100 mm	Endwert: 1000 N	Endwert: 15,30891 mm	Endwert: 15,027 mm
catman Skalierung: Keine	catman Skalierung: Extern Hardware	catman Skalierung: Extern Hardware	catman Skalierung: Extern Hardware	catman Skalierung: Extern Hardware	catman Skalierung: Extern Hardware	catman Skalierung: Extern Hardware
Speisespannung: N.V.	Speisespannung: Keine Speisung	Speisespannung: 2.5 V Speisung	Speisespannung: Keine Speisung	Speisespannung: Keine Speisung	Speisespannung: 2.5 V Speisung	Speisespannung: 2.5 V Speisung
Filtercharakteristik: N.V.	Filtercharakteristik: Kein Filter	Filtercharakteristik: Kein Filter	Filtercharakteristik: Kein Filter	Filtercharakteristik: Kein Filter	Filtercharakteristik: Kein Filter	Filtercharakteristik: Kein Filter
Filterfrequenz: N.V.	Filterfrequenz: 0.01 Hz	Filterfrequenz: 0.01 Hz	Filterfrequenz: 0.01 Hz	Filterfrequenz: 0.01 Hz	Filterfrequenz: 0.01 Hz	Filterfrequenz: 0.01 Hz
Nullabgleichwert: 0 s	Nullabgleichwert: 7,088258E-03 V	Nullabgleichwert: 14,20446 N	Nullabgleichwert: 7,411066E-03 mm	Nullabgleichwert: 4,775411 N	Nullabgleichwert: 3,945941 mm	Nullabgleichwert: 4,071953 mm
Tarawert: 0 s	Tarawert: 7,088258E-03 V	Tarawert: 14,20446 N	Tarawert: 7,411066E-03 mm	Tarawert: 4,775411 N	Tarawert: 3,945941 mm	Tarawert: 4,071953 mm
Software-Nullabgleichwert: 0 s	Software-Nullabgleichwert: 0 V	Software-Nullabgleichwert: 0 N	Software-Nullabgleichwert: 0 mm	Software-Nullabgleichwert: 0 N	Software-Nullabgleichwert: 0 mm	Software-Nullabgleichwert: 0 mm
Messsignal: N.V.	Messsignal: N.V.	Messsignal: N.V.	Messsignal: N.V.	Messsignal: N.V.	Messsignal: N.V.	Messsignal: N.V.
Verstärkereingang: N.V.	Verstärkereingang: N.V.	Verstärkereingang: N.V.	Verstärkereingang: N.V.	Verstärkereingang: N.V.	Verstärkereingang: N.V.	Verstärkereingang: N.V.
k-Faktor: 0,00000	k-Faktor: 0,00000	k-Faktor: 0,00000	k-Faktor: 0,00000	k-Faktor: 0,00000	k-Faktor: 0,00000	k-Faktor: 0,00000
Brückenfaktor: 0,00000	Brückenfaktor: 0,00000	Brückenfaktor: 0,00000	Brückenfaktor: 0,00000	Brückenfaktor: 0,00000	Brückenfaktor: 0,00000	Brückenfaktor: 0,00000
N.V.	N.V.	N.V.	N.V.	N.V.	N.V.	N.V.
3.28	0.00546813	0.023718	-0.00973204	0.162383	9.15634e-06	-0.000123103
3.29	0.00726355	0.0129327	-0.0105226	0.163535	0.000347653	-6.36566e-05
3.3	0.00460489	-0.00497853	-0.00692886	0.350534	0.00013001	-2.78294e-05
3.31	0.00619492	0.0358026	-0.00596574	0.332395	0.000123521	4.11711e-05
3.32	2.80805	0.0506885	-0.00523257	0.321455	0.000321698	-0.000261635
3.33	2.8079	-0.0503213	-0.00247257	0.343336	4.34927e-05	0.00012981
3.34	2.8078	0.0349478	-0.0026307	0.37112	0.000195979	7.19559e-05
3.35	2.8078	0.00846591	0.00129373	0.363922	-3.59946e-05	-7.82528e-05
3.36	2.80787	0.0116941	0.00336375	0.151442	0.00031521	-7.16182e-05
3.37	2.80777	0.050737	0.00175376	0.185704	0.000199223	0.000154491
3.38	2.80799	0.00358114	0.00307626	0.0106529	4.56013e-06	-0.000243058
3.39	2.80786	0.0399936	0.00573567	0.0249047	0.000127576	-0.000161319
3.4	2.80795	0.0431744	0.00865385	0.0441947	2.51079e-05	-2.0664e-05
3.41	2.80788	0.0143235	0.00940137	0.0351253	-1.40951e-05	-3.94463e-06
3.42	2.8078	0.0459912	0.00917136	0.029943	0.000128658	-0.000420867
3.43	2.8078	0.0798097	0.00958821	-0.000863544	3.56521e-05	-1.11101e-05
3.44	2.80797	-0.0319148	0.00832319	0.358164	0.000260325	2.31248e-05
3.45	2.80799	0.053695	0.0102638	0.336282	8.45882e-05	-0.0002481
3.46	2.80769	-0.01031	0.00905635	0.340313	8.88597e-06	-0.000163973
3.47	2.80788	0.0297443	0.0104507	0.341897	0.000348464	-0.000157869
3.48	2.8082	0.0252092	0.00858197	0.0316706	0.000150017	-9.36452e-05
3.49	2.80779	0.0393065	0.00743195	0.00201529	1.10489e-05	-6.59849e-06
3.5	2.80767	-0.00809203	0.00695757	0.147699	0.000168672	-2.88308e-06
3.51	2.80797	0.0159767	0.00628194	0.15245	0.000316021	-0.000349743
3.52	2.80782	0.0215144	0.00399626	0.0119482	2.2945e-05	-0.000198207
3.53	2.80778	-0.0179432	0.00199813	0.0103647	0.000159209	0.000106191
3.54	2.8078	0.0508286	0.000776228	0.169005	0.000131361	-8.91337e-05
3.55	2.80777	0.065302	0.00156687	0.155473	0.000123521	-0.000169811
3.56	2.80788	0.0418862	-0.000445674	-0.178506	0.000160561	-0.000163442
3.57	2.80777	0.0349368	-0.00365129	-0.152738	3.43003e-05	-0.000166626
3.58	2.80786	0.0215828	-0.00296131	0.356724	-8.84455e-05	-6.44527e-05
3.59	2.8078	0.0504183	-0.00432693	0.347079	0.000299528	-0.000177773
3.6	2.80799	0.0130551	-0.00667008	0.363346	-0.000245528	-0.000367259
3.61	2.80782	0.0241349	-0.00767638	0.342328	-1.84209e-05	-0.000263227
3.62	2.80783	-0.0086479	-0.00826577	-0.17793	9.08066e-05	-0.000182815
3.63	2.80775	0.0320395	-0.00974639	-0.177786	0.000172727	-0.000511363
3.64	2.80776	0.00350173	-0.00892699	0.352549	0.000105406	-0.000149642
3.65	2.8079	0.0432858	-0.0106952	0.336282	-4.46463e-05	2.55133e-05
3.66	2.80787	0.0227761	-0.0107814	0.328508	0.000141094	-0.00034072
3.67	2.80779	0.0118298	-0.00997641	0.3573	0.000141906	-9.92183e-05
3.68	2.80775	0.0480305	-0.00905635	-0.179658	-0.000105749	-0.000114611
3.69	2.80793	0.0198248	-0.00970327	-0.185704	6.07961e-05	-0.000258185
3.7	2.80791	0.0303586	-0.0100626	0.351973	0.000461747	-0.000308077
3.71	2.80793	-0.0093703	-0.0103214	0.356724	0.000151639	-7.66605e-05
3.72	2.80802	0.000780855	-0.0093439	0.0473618	7.51254e-05	-0.000525694
3.73	2.80797	0.0286105	-0.00748948	0.00863764	0.000187057	-4.90603e-05
3.74	2.80787	0.00370687	-0.00552006	0.172028	0.000436604	0.000114152
3.75	2.8076	-0.00158268	-0.00435569	0.161951	6.53923e-05	-0.000142742
3.76	2.80787	0.0291223	-0.00480131	0.0132441	0.000291688	9.69022e-05
3.77	2.80798	0.0226283	-0.00323444	0.0362771	0.000400104	-0.000167157
3.78	2.80771	0.0398271	-2.8766e-05	0.325773	0.000153802	-0.0002964
3.79	2.80785	0.0623749	-0.000460029	0.34204	8.594e-05	-0.000293747
3.8	2.8078	0.0142021	0.00240063	0.353125	0.000170024	-0.000212008
3.81	2.80787	0.0593342	0.00277441	0.339017	0.000195168	-0.000191838
3.82	2.80758	0.0294873	0.00284624	0.14554	0.000104866	2.76363e-05
3.83	2.80771	0.0111217	0.00230003	0.155041	-1.05803e-05	1.64901e-05
3.84	2.80785	0.0162502	0.00544818	0.155185	3.88965e-05	-0.000299054
3.85	2.80773	-0.00544506	0.00619569	0.162239	0.000609096	2.68402e-05
3.86	2.80801	0.0242904	0.00662696	0.17246	-1.03099e-05	-0.00025845
3.87	2.8078	0.0346721	0.00694321	0.165838	0.000220582	-0.000226604
3.88	2.80767	0.0091056	0.0065263	0.157057	0.000424437	-0.000160523
3.89	2.80791	0.0219909	0.00846696	0.130425	0.00013001	-0.000145926
3.9	2.80786	0.0271966	0.00651195	0.0369971	0.00019733	-0.000321878
3.91	2.80794	-0.0024264	0.00685692	0.0418912	-1.24729e-05	-0.000127615
3.92	2.80772	0.0201446	0.00563507	0.144964	0.000221123	-0.000247304
3.93	2.80788	0.0864481	0.00648318	0.150291	0.000163805	-8.64798e-05
3.94	2.80771	0.0178759	0.00383813	0.167565	0.000109732	-0.000129472
3.95	2.80759	-0.0136485	0.00297566	0.158352	0.000138932	5.97481e-05
3.96	2.80785	0.0315178	0.00319127	0.0198659	-2.00431e-05	-0.000475271
3.97	2.80774	0.0184649	0.00281753	0.0345494	0.000107299	-0.000370709
3.98	2.80782	0.0512345	0.00227126	0.151586	0.000239237	-0.000191042
3.99	2.8077	0.0264014	0.00136562	0.151586	0.0002268	-0.000148846
4	2.80769	-0.00236464	0.000258724	0.33873	0.000116491	-7.93144e-05
4.01	2.80778	0.0439663	-0.00136568	0.347798	0.000137309	-5.83488e-05
4.02	2.80799	0.0128698	-0.00171064	-0.352693	-1.3879e-06	-0.000159992
4.03	2.8078	0.0584651	-0.00349317	-0.359315	3.67336e-05	3.61287e-05
4.04	2.80782	0.035946	-0.00616698	0.0273518	6.13368e-05	-0.000395124
4.05	2.80762	0.0152014	-0.00570696	0.029223	0.000305747	-0.000116734
4.06	2.80792	0.041273	-0.00649759	0.357012	-0.000111426	-8.35605e-05
4.07	2.80763	0.0329957	-0.00740324	0.354853	0.00035982	-0.000311262
4.08	2.80786	0.0104853	-0.00652636	0.337434	-2.27467e-05	-0.000115938
4.09	2.80756	0.0287109	-0.00616698	0.332683	0.000255189	-0.000372301
4.1	2.80788	0.0248044	-0.00807887	0.02692	-0.000139004	-0.000111957
4.11	2.80774	0.0232625	-0.00908512	0.00547058	0.000282495	-6.07373e-05
4.12	2.80777	0.0275264	-0.0084526	-0.365361	0.000230585	-0.000256858
4.13	2.80808	0.0366761	-0.00911388	-0.372127	0.000155694	-0.000188654
4.14	2.80777	0.0338471	-0.00756137	0.156337	-0.000144681	-0.000150173
4.15	2.8078	0.026762	-0.00629635	0.160079	0.000102703	-0.000219704
4.16	2.80781	0.0491875	-0.00773385	0.339017	-3.82119e-06	-0.000102138
4.17	2.8079	0.0326306	-0.00669884	0.348231	-0.000141167	5.60327e-05
4.18	2.80793	0.0148892	-0.00368006	-0.18009	-0.000124404	-0.000348947
4.19	2.8079	0.0492194	-0.00600886	-0.167997	7.62069e-05	-0.000187061
4.2	2.80773	0.0222699	-0.00287507	0.163247	-4.59981e-05	0.000145203
4.21	2.80769	0.00250801	-0.00382383	0.169005	9.35102e-05	-0.000183611
4.22	2.80795	0.0200729	-0.00158128	0.349958	0.000268977	0.000107252
4.23	2.80788	0.0704184	5.74753e-05	0.340025	4.34927e-05	-0.000150438
4.24	2.80779	0.0402065	0.00204125	0.0215935	0.000132713	-0.000181488
4.25	2.80788	0.0391433	-0.000402497	0.0226012	0.000169212	-0.00023085
4.26	2.80782	-0.0012882	0.00189748	0.03239	0.000282225	3.82518e-05
4.27	2.80798	0.0332692	0.00267376	0.0208735	0.000133524	-0.000181223
4.28	2.80788	0.0328115	0.00263064	-0.170588	-1.46358e-05	-7.98451e-05
4.29	2.80788	0.0556428	0.00281753	-0.162383	0.000280333	-0.000277558
4.3	2.80789	0.0361963	0.00280312	0.154609	0.000260325	-0.000321878
4.31	2.80795	0.0103045	0.00550565	0.168285	5.56591e-05	-0.000514283
4.32	2.80775	0.024479	0.00146627	0.14626	-3.41021e-05	-2.25217e-05
4.33	2.80781	0.0241901	0.00517504	0.160943	0.000193545	-5.48988e-05
4.34	2.80803	0.022346	0.00487314	0.03239	0.000429304	-1.61524e-05
4.35	2.80808	0.0419358	0.00497379	0.0115165	0.000162724	-0.000244915
4.36	2.80777	0.0184958	0.00510315	-0.168285	0.000151098	-0.000118857
4.37	2.80793	0.0134863	0.00539064	-0.1572	-8.62825e-05	-1.53562e-05
4.38	2.80796	0.0483073	0.00536193	-0.1703	0.000197871	-0.000354785
4.39	2.80768	0.0176002	0.00475819	-0.164686	5.26851e-05	-0.000233769
4.4	2.80784	-0.0138294	0.00307626	0.335706	8.37771e-05	-4.79988e-05
4.41	2.80764	0.0119831	0.00409691	0.350102	0.00031575	-4.24257e-05
4.42	2.80783	0.00210876	0.00156687	0.0309506	3.88965e-05	-0.000208027
4.43	2.80771	0.00473368	0.000215603	0.0293671	-8.38492e-05	-0.0001791
4.44	2.80787	0.00959639	0.000431263	0.0198659	0.000164346	-2.25217e-05
4.45	2.80789	-0.0180392	0.000503093	0.0185706	3.80854e-05	-1.96024e-05
4.46	2.80769	0.0519536	0.00117872	0.0197223	0.000275466	-0.00028207
4.47	2.80771	0.0421498	-0.00316256	0.0394441	-5.78942e-05	-0.000228196
4.48	2.80777	0.0318619	-0.00260193	0.0131	0.000361442	-0.000264023
4.49	2.80754	0.0325523	-0.00629635	0.0502406	0.000220311	-9.25236e-06
4.5	2.80773	0.0418542	-0.00457135	0.334555	9.24288e-05	-0.000233769
4.51	2.80764	0.0250459	-0.00540511	0.356868	0.000410919	-0.000459878
4.52	2.80774	-0.0177899	-0.00652636	0.154321	0.000207604	-0.000350805
4.53	2.80793	0.049343	-0.00375195	0.142373	4.34927e-05	-0.000279946
4.54	2.80774	0.0454685	-0.00271694	0.0467859	0.00019706	-6.65758e-05
4.55	2.80792	0.0332913	-0.00577884	0.0221694	0.000221393	-0.000127349
4.56	2.80784	0.00976735	-0.007317	0.139926	0.000147313	-0.000169015
4.57	2.80765	-0.0107677	-0.00552006	0.161375	-0.000200377	-1.74793e-05
4.58	2.80788	0.0404668	-0.00733136	-0.17793	0.000135958	-0.000122838
4.59	2.80777	0.000403661	-0.00511757	-0.162239	0.000188949	-0.00018945
4.6	2.80771	0.00472706	-0.00504568	0.161807	0.000368201	-0.0002274
4.61	2.80778	-0.00189039	-0.00290378	0.17318	0.000203549	-0.000340455
4.62	2.80798	-0.00276609	-0.0032488	0.352693	0.000213282	-0.000406536
4.63	2.80792	0.00446126	-0.00267382	0.350534	0.000195979	-9.47068e-05
4.64	2.80756	0.0204214	-0.0039532	0.155329	0.000348735	-0.000393797
4.65	2.80779	0.0293748	-0.00173941	0.172892	0.000120547	-6.3922e-05
4.66	2.80801	0.0400543	-0.00133691	0.154753	-0.000133867	-0.000296666
4.67	2.80785	0.0214879	-0.00401067	0.173468	-0.000149548	-0.000281273
4.68	2.80781	0.0318266	-0.00142315	0.378461	0.000312506	-0.000270393
4.69	2.80778	0.00958206	-0.00345005	0.322318	-5.6272e-05	-0.000384774
4.7	2.80767	0.0524532	0.00168187	0.181817	0.000170294	-0.000301974
4.71	2.80784	0.00851885	-0.000373788	0.147124	-6.25447e-06	-0.00018255
4.72	2.80785	0.0600103	-0.000402497	-0.175771	-4.36192e-06	-0.000148846
4.73	2.80781	0.000527187	-0.000632511	-0.178074	0.000145691	-0.000143538
4.74	2.80784	0.0292436	0.00135126	0.150578	0.000200575	0.000143079
4.75	2.80778	0.0570744	0.000402497	0.15864	0.000141635	5.07851e-06
4.76	2.80788	0.00124959	0.0022425	0.322318	0.000230045	-0.000186265
4.77	2.80767	0.0728448	0.0037663	0.347223	-9.46639e-05	-0.000436259
4.78	2.80789	0.00606268	0.00188312	0.383068	-0.000132785	-0.00018308
4.79	2.80784	0.0332163	0.00209878	0.327789	0.000144069	-7.26797e-05
4.8	2.80774	0.0424002	0.000689987	0.157057	2.66758e-06	1.72863e-05
4.81	0.0914615	0.0266385	0.0022425	0.165694	-2.40986e-05	-1.32332e-05
4.82	0.00545808	0.0343953	0.000402497	0.0297988	0.00040443	-0.000287643
4.83	0.00362387	0.0241879	0.00198377	0.00978883	0.000380097	-0.000497032
4.84	0.00176669	0.00805122	-0.000158128	0.0247606	0.00047878	8.73483e-05
4.85	0.00336102	0.0168877	0.000761873	0.0345494	0.00018219	-0.000312058
4.86	0.00163311	0.0330795	-0.00102065	0.182681	-0.000192536	-0.000178569
4.87	0.00311685	0.00621929	-0.000661277	0.158784	7.05292e-05	6.02789e-05
4.88	0.0011304	-0.035089	-0.00145192	0.0135318	0.000179486	-0.000164503
4.89	0.00325761	0.0176829	-0.00104942	0.0179947	0.000366579	-0.000238015
4.9	0.00106001	0.0360607	-0.00054627	0.147124	0.000256	-9.01952e-05
4.91	0.00406914	0.0366121	-0.00370883	0.151586	5.86331e-05	6.14005e-06
4.92	0.00127834	0.0813306	-0.00149504	0.0401641	0.000194627	-0.000160257
4.93	0.00480311	0.000990408	-0.00557759	0.0178506	-1.49062e-05	-1.42947e-05
4.94	0.00154837	0.0383073	-0.0019263	0.521554	9.7025e-05	-3.28717e-05
4.95	0.00513633	0.0017845	-0.00310508	0.499673	0.000172186	-0.000167953
4.96	0.00224212	0.044885	-0.00276006	0.161951	0.000133524	-0.000205373
4.97	0.00505734	0.0383701	-0.00465759	0.129273	0.000436874	-0.000177507
4.98	0.00202379	0.0189954	-0.00109254	0.334843	0.000117032	0.000238619
4.99	0.00494243	0.00219147	-0.00129379	0.343624	0.000350357	6.08096e-05
5	0.00178536	0.00591599	-0.00319132	0.152882	0.000350357	-0.000155215
5.01	0.00451728	0.0578078	-0.00389566	0.161663	-0.000189021	-0.000315774
5.02	0.00228952	-0.0230044	-0.00304755	0.156193	6.40404e-05	3.2208e-06
5.03	0.00466378	0.00763212	-0.0042551	0.149571	-0.000151711	-0.000232973
5.04	0.00191464	0.0330111	-0.00403944	0.0246165	0.000273844	6.9302e-05
5.05	0.00416537	-0.00694942	-0.00494508	0.0224571	0.000248429	-0.000144069
5.06	0.00228234	0.0255797	-0.00313379	0.148131	-6.03275e-05	-0.000179365
5.07	0.00440381	0.0125941	-0.00221379	0.133735	0.000319535	4.43557e-05
5.08	0.00174802	0.0345519	-0.00271694	0.0175629	-8.08752e-05	-0.000403086
5.09	0.0038264	0.00821114	-0.00264505	0.0119482	-1.95024e-05	-5.99412e-05
5.1	0.00165753	0.0389977	-0.00146627	0.0358453	0.000210308	-1.77447e-05
5.11	0.00350897	0.0602441	-0.00116443	0.0231771	-1.03099e-05	-0.000228196
5.12	0.00132573	0.0356162	-0.00159569	0.152882	1.86191e-05	-0.000107445
5.13	0.00382784	0.016194	-0.00357946	0.167853	0.000247889	-0.00016875
5.14	0.0014507	0.0202008	-0.000718753	0.0260559	0.000224367	-0.000172996
5.15	0.00400019	0.0150591	0.000129362	0.00575823	0.000186516	-0.000330104
5.16	0.00122807	-0.0234379	-0.000129418	-0.155329	0.000250863	-0.000106118
5.17	0.00381491	0.0291697	2.87094e-05	-0.156768	2.99744e-05	0.000142018
5.18	0.00136883	-0.00217714	0.000373731	0.134887	0.000111625	6.29327e-05
5.19	0.00329208	0.0066384	-0.00349317	0.157344	4.07891e-05	-0.0002274
5.2	0.000953726	0.0309189	0.0014375	0.0313824	9.67546e-05	-7.92542e-06
5.21	0.00322601	-0.00035183	-2.8766e-05	0.023033	0.000398482	-0.000365932
5.22	0.000652096	0.024425	0.000373731	0.0204418	-0.00010629	-0.000100014
5.23	0.00283389	0.00374768	-0.000862526	0.0145394	0.000155153	-0.000156276
5.24	0.000947979	0.0557917	0.00058939	0.162239	-5.16758e-05	-0.000225277
5.25	0.00312116	0.0371073	-0.00104942	0.156193	0.00019706	-1.74793e-05
5.26	0.00124243	0.0321839	-0.000848171	-0.174043	0.000440659	-0.000342843
5.27	0.00345152	0.0244184	0.0010206	-0.161807	-0.000140896	-0.000209354
5.28	0.0017078	0.00117128	-0.00168193	0.146835	5.59295e-05	-0.000424051
5.29	0.00417399	0.0558799	0.00139438	0.154609	0.000128658	-0.000335147
5.3	0.0031269	0.0164807	-0.00261629	0.165838	0.000167861	-0.000384243
5.31	0.00499988	0.0401977	-0.000747519	0.150578	0.000209767	8.32326e-07
5.32	0.00223494	0.0193648	-1.44112e-05	-0.0040306	3.32188e-05	-9.7626e-05
5.33	0.00517224	0.0040234	-0.00168193	0.0185706	0.00010081	-0.000121245
5.34	0.00327341	0.0363353	-0.00133691	0.528896	7.67476e-05	-9.94837e-05
5.35	0.00425299	0.0232912	-0.00139438	0.502696	0.000349276	-0.000243854
5.36	0.00133723	0.043384	-0.00277441	0.345927	0.000168131	-0.000254735
5.37	0.00352621	0.024082	-0.00199819	0.345351	0.000148124	-6.97604e-05
5.38	0.00172504	0.0310667	-0.00150939	0.155473	-6.97903e-05	-0.000350274
5.39	0.00418404	0.032935	0.0013225	0.150291	0.000211119	-0.000245977
5.4	0.00233548	0.0289182	0.00028749	0.0276394	-0.00010629	-0.000111691
5.41	0.00497116	0.00662957	-0.00227132	0.02073	2.93794e-06	-0.000188123
5.42	0.00261126	0.00449986	-0.0031482	0.123083	0.000220582	-0.000315774
5.43	0.00534891	-0.0218839	-0.00179694	0.150867	0.000107569	-0.000326389
5.44	0.00265435	-0.0180855	-0.00224256	-0.00734177	0.000140013	-0.000157603
5.45	0.0048304	0.0377272	-0.00171064	0.0214494	0.000201927	0.000168026
5.46	0.00331937	0.0166726	-0.00184006	0.0090694	0.000186786	-0.000124961
5.47	0.00622221	0.0206652	-0.00286066	0.01929	0.00013001	-0.000140088
5.48	0.00369426	0.0206806	-0.00191194	0.150722	0.000177594	-0.000143272
5.49	0.00654682	0.0661447	-0.00186877	0.168717	0.000175972	-0.000113018
5.5	0.00532306	-0.00710052	-0.00219943	0.0210177	0.000269788	9.42483e-05
5.51	0.00640749	0.0444494	-0.00186877	0.0155471	0.000168401	-8.38259e-05
5.52	0.00367271	0.086822	-0.00175382	0.364065	0.000111895	-2.86256e-05
5.53	0.00487349	0.0409774	-0.00139438	0.342473	-2.30171e-05	-0.00027225
5.54	0.000853181	0.0520572	-0.000244369	0.0394441	0.000267625	-4.58757e-05
5.55	0.00507601	0.0502915	-0.000431263	0.0241847	0.000432548	-0.000217315
5.56	0.00400594	0.055506	-0.000186894	0.159504	-0.000222547	-7.37412e-05
5.57	0.00743017	-0.0158267	-0.000575036	0.148851	1.34822e-05	-0.000182019
5.58	0.0072535	0.0614441	-8.62977e-05	0.0341177	-1.97727e-05	-5.53695e-06
5.59	0.0093448	0.0334446	-0.00301878	0.016123	0.000163535	-0.000294808
5.6	0.00599957	0.0505871	-0.00153816	0.00503824	0.00036766	-8.78067e-05
5.61	0.00720897	-0.0126415	-0.00288942	0.0244724	9.24288e-05	-0.000208027
5.62	0.00519953	0.0683549	-0.00194065	0.363634	0.000464721	-0.000233769
5.63	0.0070007	0.0491676	-0.00178253	0.332971	0.000195708	-8.99298e-05
5.64	0.00498983	0.0224971	-0.00136568	0.353269	2.2945e-05	-0.000193961
5.65	0.00657698	0.0524818	-0.00159569	0.363346	-3.28046e-06	-0.000164769
5.66	0.00438082	0.0697324	-0.00155251	0.0178506	-0.000149548	-0.00016238
5.67	0.00579418	-0.0225732	-7.18867e-05	0.029223	0.000172457	-0.000190246
5.68	0.00372729	0.0222434	-0.000244369	0.166701	2.10524e-05	-0.0002826
5.69	0.00527135	-0.00850673	0.000129362	0.147124	0.000208415	-0.000209354
5.7	0.00317574	0.0506345	-0.00172505	0.0382924	7.35032e-05	-8.56836e-05
5.71	0.00459197	0.0459979	-0.000891292	0.0048947	0.00028601	-0.000374424
5.72	0.00224212	0.00918391	-1.44112e-05	0.0283594	0.000133795	-0.000225808
5.73	0.00387523	0.00866554	-0.00139438	0.0305188	0.000207604	-8.5949e-05
5.74	0.0014033	0.0104567	-0.00107819	0.144964	-8.68776e-06	-9.62991e-05
5.75	0.00335959	0.0343059	-0.00340693	0.149427	0.000118654	-0.000258981
5.76	0.000886219	0.0650804	-0.0033638	0.173611	6.99342e-06	-0.000104791
5.77	0.0025653	0.00213853	-0.0035507	0.153314	0.00033765	-0.000169015
5.78	0.000232688	0.0463508	-0.00251569	0.154177	-0.000276079	-5.67565e-05
5.79	0.00219328	0.00349401	-0.0025444	0.152162	0.000187868	-2.33178e-05
5.8	0.000109164	0.025979	-0.00119314	0.163391	0.000179486	-0.000211742
5.81	0.00238001	0.00919494	-0.00408256	0.151298	-4.35649e-05	-0.000354255
5.82	0.000577406	0.0317097	0.000747462	0.165838	4.45742e-05	-0.000270658
5.83	0.00368564	0.0370323	-0.00212755	0.153314	6.26886e-05	-0.000160523
5.84	0.0020554	0.0502264	-0.00175382	0.165982	0.000105947	-6.15335e-05
5.85	0.00428172	0.0480835	-0.00280318	0.167134	0.000297906	-0.000374955
5.86	0.00216025	0.00872951	-0.0040682	0.161807	-0.000185777	-0.000200331
5.87	0.00432337	0.0929707	-0.00379507	0.17865	0.000110814	3.24133e-05
5.88	0.00228234	0.0360838	-0.00212755	0.0156912	-3.84279e-05	-2.35231e-06
5.89	0.00430757	0.0155642	-0.00307632	0.0122365	0.000277629	-0.000209088
5.9	0.00204821	0.0641142	-0.00286066	0.166701	-0.000134678	-0.000227135
5.91	0.00382352	-0.00226758	-0.00231444	0.153889	0.0002341	5.04596e-05
5.92	0.00169344	-0.00636378	-0.00186877	0.159072	0.000242211	7.03636e-05
5.93	0.00359371	0.0358864	-0.00311944	0.148851	5.10086e-06	-0.00057426
5.94	0.00146075	0.0395767	-0.00169629	0.15173	-7.68198e-05	7.06289e-05
5.95	0.00341561	0.0412344	-0.00378071	0.135463	5.61999e-05	-0.000237485
5.96	0.001083	-0.0102416	-0.00362258	0.165118	-0.000220924	0.000130075
5.97	0.00301056	0.00475573	-0.00426945	0.182249	0.000249511	-0.00024465
5.98	0.00043808	0.00336828	-0.00139438	0.0214494	0.000269248	-0.000411578
5.99	0.00269026	0.0493772	-0.00182565	0.0273518	-5.97868e-05	0.000193503
6	0.000485479	-0.0157065	-0.00142315	0.0305188	8.72918e-05	3.24133e-05
6.01	0.00259833	0.0316523	-0.00313379	0.0181388	0.000175161	-4.00372e-05
6.02	0.000688005	0.025754	-0.00412568	0.365793	0.000102162	0.000104068
6.03	0.00325043	-0.00602739	-0.00185441	0.368241	0.000210308	-3.41987e-05
6.04	0.00129557	0.0439123	-0.00169629	0.0190024	-7.84419e-05	0.000301515
6.05	0.00391258	0.0284352	-0.00076193	0.010797	7.53415e-06	-0.000170342
6.06	0.00144495	0.117316	-0.00207002	0.159792	-7.24939e-05	-7.53336e-05
6.07	0.0039255	0.0143477	-0.0028463	0.143525	3.94372e-05	-0.000375751
6.08	0.00158284	-0.0186976	-0.00240068	0.3442	0.000285469	1.54286e-05
6.09	0.00364973	-0.0131147	-0.00265941	0.332683	-2.68022e-05	-0.000110895
6.1	0.00104996	-0.0140367	-0.00211319	0.161375	0.000129469	3.48018e-05
6.11	0.00312978	0.0634734	-0.00442758	0.174475	0.00028574	-2.51755e-05
6.12	0.00121226	0.00806446	-0.00461447	0.341321	0.000117573	-0.000312324
6.13	0.00313408	-0.000237128	-0.00153816	0.337865	0.000267085	-0.000279416
6.14	0.000827331	0.0439156	-0.00129379	0.03239	0.000116491	-0.000107445
6.15	0.00319585	0.0208174	-0.00150939	0.0372847	0.000183812	-0.000320816
6.16	0.000716732	0.0106331	-0.00199819	0.0184265	-7.79012e-05	-0.000102668
6.17	0.00275059	0.0404767	-0.00110689	0.0177065	-5.73535e-05	3.48619e-06
6.18	0.000415101	0.021842	-0.00123626	0.353701	0.000107569	-0.000108241
6.19	0.00264429	0.0435251	-0.000531915	0.347079	0.00034522	-0.0002481
6.2	0.000617622	0.0363717	-0.00163881	0.161951	0.000232478	3.26787e-05
6.21	0.00276782	0.0748367	-0.00169629	0.158928	8.67511e-05	-0.000247569
6.22	0.000545808	-0.00133121	-0.000690043	-0.174907	0.000144609	-3.18102e-05
6.23	0.00313552	0.0222324	-0.0020269	-0.178938	0.000496084	0.00011946
6.24	0.000927871	0.0434667	0.00104936	0.158208	0.000210038	-0.000183877
6.25	0.00348455	0.0644054	-0.00142315	0.145252	0.000154072	-8.96644e-05
6.26	0.00108443	0.0325512	0.000733107	0.0246165	-6.97903e-05	7.83251e-05
6.27	0.00372585	0.0129558	-0.0031482	0.0151153	0.000423896	-6.89643e-05
6.28	0.00156704	-0.00560498	-0.00106377	0.182105	6.34997e-05	-0.000137965
6.29	0.00372585	0.0188112	-0.000460029	0.161231	0.000435792	-7.18835e-05
6.3	0.00139899	0.039987	-0.000991888	0.0312388	0.000190571	0.000244988
6.31	0.00370431	0.0273565	-0.00227132	0.00791764	0.000121087	-0.000227665
6.32	0.00139899	0.0237059	-0.00346446	0.0274959	0.0002487	-0.000335943
6.33	0.00383214	0.039419	-0.000287546	0.0267759	0.000233019	-0.000102403
6.34	0.0013243	0.0716449	-0.00273129	0.514788	0.000255459	-8.91337e-05
6.35	0.00312259	0.0353702	-0.00260193	0.483837	3.91669e-05	-7.74567e-05
6.36	0.00110167	0.0318553	-0.00139438	0.150002	-6.92495e-05	0.000324338
6.37	0.00294018	0.013718	-0.00102065	0.155761	0.000101351	-0.000247304
6.38	0.00103416	0.0305219	0.0013225	0.0122365	0.000160831	-4.74079e-06
6.39	0.00340986	-0.00047315	-0.000862526	0.0143959	0.000140013	-0.000191307
6.4	0.00118498	-0.0212023	-0.00227132	0.150867	0.000134876	-7.9049e-05
6.41	0.00342853	0.0328887	-0.0020269	0.169005	0.00015975	-0.000157603
6.42	0.00102555	0.037822	-0.000460029	0.340745	-6.7952e-06	-7.95797e-05
6.43	0.00346731	-0.00862805	-0.00143756	0.354421	-8.65529e-05	-0.000175119
6.44	0.00107438	0.0550329	-0.00130814	0.158064	-6.68162e-05	-4.90603e-05
6.45	0.00332081	0.00260837	-0.00185441	0.155617	-3.05873e-05	9.53099e-05
6.46	0.0009882	0.0550671	0.000301844	0.168429	9.94583e-05	-6.68412e-05
6.47	0.00340986	0.0213942	-0.00139438	0.140214	0.000223285	-0.000184938
6.48	0.00115912	0.0106155	-0.000790639	0.0312388	0.000146502	-6.10027e-05
6.49	0.00329208	0.0162833	-0.000948767	0.0247606	0.000225448	-7.63951e-05
6.5	0.00109592	0.0116401	-0.000718753	0.00676588	0.000131902	-0.000177773
6.51	0.00354057	0.0665296	-0.00127943	0.0187141	0.00039713	-0.000231381
6.52	0.000705242	-0.0163098	-0.00104942	-0.000575886	-0.000101964	-0.000109303
6.53	0.0030479	0.00310578	-0.000905646	0.00230352	1.59155e-05	-0.000377078
6.54	0.000614751	0.0344901	0.000646866	0.155185	0.000286551	-6.23296e-05
6.55	0.00259259	-0.0179024	-0.000273135	0.164254	0.000144609	-0.000151499
6.56	0.00065066	0.0377525	-0.00087688	0.0436188	-5.08647e-05	-0.000180692
6.57	0.00292294	0.0182553	5.74753e-05	0.0156912	0.000327376	-0.000143538
6.58	0.000922129	0.0147282	0.00188312	0.368528	0.000188138	-2.03986e-05
6.59	0.00323606	0.0275231	-0.000115007	0.351398	0.000133524	-5.14488e-05
6.6	0.0012295	0.0382764	-0.00161004	-0.169437	0.000390912	-0.000336208
6.61	0.0031111	0.00814497	-0.00136568	-0.161807	0.000327106	-0.00018255
6.62	0.00113614	0.0115574	-0.0019263	0.0109406	0.000185975	-0.000178569
6.63	0.00343141	0.0501779	0.00028749	0.00331117	0.000438226	-0.000344435
6.64	0.000817277	0.0377669	0.000819348	0.157488	9.75657e-05	-0.000311793
6.65	0.00332656	-0.00052609	0.00125061	0.159504	1.4834e-05	0.000127422
6.66	0.000828767	-0.00826409	-0.00171064	0.0321024	0.000339542	-0.00010718
6.67	0.00323463	0.0184031	-0.00270253	-0.00187119	0.00013758	-0.000273577
6.68	0.000955162	0.014126	-0.00120755	-5.29766e-09	0.000259785	-2.96871e-05
6.69	0.00340268	0.0162072	-0.00247257	0.0226012	0.000228693	6.53212e-05
6.7	0.00112465	-0.0041701	-0.00211319	0.153745	0.000229234	-0.000135045
6.71	0.00334953	0.0477835	0.000488738	0.151586	0.000285199	-0.000362482
6.72	0.00121514	0.0456339	-0.00251569	0.0293671	0.000300069	-5.72873e-05
6.73	0.00342997	0.00835452	-0.00172505	0.0181388	0.000106488	7.35482e-05
6.74	0.00124243	0.0635098	0.000689987	0.0341177	0.000258433	-0.000320551
6.75	0.00334235	0.0364853	-0.00146627	0.0119482	1.80784e-05	-0.000460675
6.76	0.00109305	0.00204368	-0.000273135	0.151586	0.00030088	-0.000242792
6.77	0.00332224	0.0431292	-0.00368006	0.147555	-2.89651e-05	-0.000100014
6.78	0.00146937	0.0496452	-0.00222814	0.166989	5.02518e-05	-0.00018998
6.79	0.00334666	0.0252709	-0.000675632	0.150722	3.59225e-05	0.000133791
6.8	0.00134441	0.0432626	-0.00150939	0.03239	0.00032305	-0.000116999
6.81	0.00323032	-0.00624246	-0.00333504	0.0178506	0.0002487	-7.53336e-05
6.82	0.00121801	0.0107721	-0.00178253	-0.169005	0.000154342	-0.000382651
6.83	0.00341848	0.0588997	-0.00184006	-0.137047	0.000221663	0.000158737
6.84	0.00167621	0.0301987	-0.00283195	0.143957	0.00014542	-6.7372e-05
6.85	0.00337108	0.00701669	-0.00109254	0.16411	9.62139e-05	-0.00030622
6.86	0.00132573	0.0383933	-0.00398196	0.349094	8.34524e-06	-0.000173261
6.87	0.00316425	0.0197476	-0.00146627	0.350678	-7.9253e-05	1.67555e-05
6.88	0.00127116	0.00692074	-0.00297566	0.0179947	0.000303854	-0.000260308
6.89	0.00331075	0.0494775	-0.00150939	0.0397318	0.000158668	-8.96644e-05
6.9	0.000856058	0.017598	0.000675632	0.0309506	-6.00571e-05	-0.000113549
6.91	0.00344146	0.0265503	-0.00255881	0.0339735	0.000245455	-0.000503136
6.92	0.00131856	0.0408109	-0.00102065	-0.16483	6.64737e-05	-0.000136107
6.93	0.00339837	0.00339364	-0.00296131	-0.172172	0.000409297	5.34389e-06
6.94	0.00137745	0.0251639	-0.00490196	0.148419	0.000418759	-0.00018653
6.95	0.00339119	0.0166429	-0.00185441	0.144101	0.000474455	-0.000194227
6.96	0.000983888	-0.0100034	-0.00222814	0.161375	0.000195438	-0.000222092
6.97	0.0031427	0.0136716	-0.00237192	0.150291	0.000375231	0.000127952
6.98	0.000670768	-0.0377812	-0.00291819	-0.164686	0.0004339	1.51632e-05
6.99	0.00287411	-0.0269584	-0.00299007	-0.181673	0.000519606	-9.33798e-05
7	0.000769878	0.020706	-0.0030619	0.146116	0.00059693	4.67442e-05
7.01	0.0029014	-0.0352423	-0.00166752	0.165406	0.00058233	0.000176518
7.02	0.0010672	-0.053266	-0.00196942	-0.159935	0.000748875	0.00028798
7.03	0.00306083	-0.0508904	-0.00133691	-0.142229	0.00130853	0.000608567
7.04	0.00126972	-0.0464258	-0.00303319	-0.170444	0.00145912	0.000712599
7.05	0.0027592	-0.0374801	-0.00163881	-0.188871	0.00180384	0.00108069
7.06	0.000858928	-0.0600952	-0.0048732	0.029223	0.00219154	0.00144772
7.07	0.00270749	-0.0608695	-0.00373754	0.0382924	0.0025195	0.00185907
7.08	0.000604697	-0.0356967	-0.00760449	0.343624	0.00250598	0.00191772
7.09	0.00284251	-0.0463254	-0.00255881	0.328077	0.00280527	0.00257508
7.1	0.000663585	-0.0498977	-0.00642571	0.0297988	0.00335925	0.0028341
7.11	0.00322457	-0.0470831	-0.00543382	0.0240406	0.0038505	0.00339008
7.12	0.00134872	-0.0489018	-0.00678508	-0.148851	0.00413898	0.00314195
7.13	0.00320734	-0.00352048	-0.00668449	-0.167277	0.0040868	0.00400021
7.14	0.00131281	0.00420428	-0.010192	0.363058	0.00437366	0.00425153
7.15	0.00319872	-0.0363673	-0.00879763	0.341897	0.00476299	0.00461059
7.16	0.00106289	0.0037962	-0.00629635	0.156193	0.00512636	0.00487041
7.17	0.00305509	-0.0499904	-0.00922889	0.174331	0.00546945	0.00514137
7.18	0.00102267	-0.0142518	-0.00944449	0.158784	0.00612103	0.00560447
7.19	0.00295311	0.0222037	-0.00958826	0.159792	0.00615888	0.00587091
7.2	0.00140904	-0.0443633	-0.00761884	0.140501	0.00698295	0.00609702
7.21	0.0031269	-0.0127198	-0.0101489	0.141653	0.00744501	0.00644362
7.22	0.00156704	-0.0200873	-0.0137139	0.343912	0.00744825	0.00695396
7.23	0.0030005	-0.0582809	-0.0119458	0.341753	0.00790246	0.00744784
7.24	0.001692	-0.00492559	-0.0120464	0.0267759	0.00823069	0.00744572
7.25	0.00295023	-0.0303531	-0.0110258	0.036133	0.00843292	0.0081052
7.26	0.00146075	-0.0324431	-0.0115289	0.156912	0.00872492	0.00845471
7.27	0.00305365	0.00655899	-0.0106233	0.152738	0.00934676	0.00870816
7.28	0.0012611	-0.0320549	-0.0117014	0.0120924	0.00954277	0.00908687
7.29	0.00304072	-0.0657267	-0.0121901	0.01929	0.0100989	0.00975033
7.3	0.0013875	-0.032313	-0.0162727	0.188295	0.0103693	0.00970203
7.31	0.00297034	-0.0643988	-0.0161146	0.157632	0.0105391	0.0104406
7.32	0.00102698	-0.0319027	-0.0138864	0.156337	0.0113658	0.0109225
7.33	0.00292151	-0.0354	-0.0141164	0.166126	0.0117471	0.0110162
7.34	0.0011821	0.0302516	-0.0124346	-0.1572	0.0118909	0.0115247
7.35	0.00298902	-0.0610923	-0.0156977	-0.163247	0.0125714	0.0123469
7.36	0.00114332	-0.0348199	-0.0136421	0.339881	0.0128182	0.012397
7.37	0.00326335	0.0250459	-0.0156546	0.330236	0.0131876	0.0122811
7.38	0.00111891	-0.0976073	-0.0199815	0.344488	0.0135058	0.0133689
7.39	0.00279798	0.00529506	-0.0184434	0.320879	0.0138943	0.0136621
7.4	0.000867547	-0.0174017	-0.0183284	-0.356148	0.0145648	0.0140719
7.41	0.00253513	-0.0895384	-0.0158127	-0.366657	0.014783	0.0143609
7.42	0.000798605	0.00875267	-0.0187165	0.169725	0.0154348	0.0147433
7.43	0.00258684	-0.0728989	-0.0177821	0.150291	0.0151537	0.0153659
7.44	0.000841691	0.0171458	-0.0156258	0.0165553	0.0159374	0.0155533
7.45	0.00266009	-0.0282609	-0.0185008	0.0295112	0.0166596	0.0159442
7.46	0.0012453	-0.105081	-0.017969	0.0136759	0.0167166	0.0160936
7.47	0.00287267	-0.0292006	-0.0179115	0.0143959	0.0170035	0.0165877
7.48	0.00130994	-0.0592526	-0.0191621	0.146548	0.0172336	0.0172496
7.49	0.00248917	-0.0355191	-0.0197803	0.140501	0.0179006	0.0172966
7.5	0.000695188	-0.0428094	-0.0183427	-0.174187	0.0183083	0.017912
7.51	0.00242597	-0.0525657	-0.0210309	-0.189878	0.018361	0.0179829
7.52	0.000677951	-0.000930857	-0.0182278	0.00129587	0.0188347	0.0184837
7.53	0.00256386	0.0204986	-0.0205134	0.0110847	0.0194276	0.0187191
7.54	0.00100974	-0.0816659	-0.0190471	-0.193045	0.0195044	0.019088
7.55	0.00306801	-0.00207678	-0.0191621	-0.169725	0.0199215	0.019481
7.56	0.000973834	-0.054284	-0.0245097	0.168429	0.0202998	0.0199146
7.57	0.00307232	-0.0573986	-0.0202547	0.160368	0.0208286	0.0204167
7.58	0.00128408	-0.0185586	-0.0226984	0.156481	0.021342	0.020685
7.59	0.00259977	-0.0282874	-0.0232734	0.158496	0.0213283	0.0208191
7.6	0.00085031	-0.0695747	-0.023906	0.149139	0.0214045	0.0214876
7.61	0.00282671	-0.0278958	-0.0242078	0.139782	0.0221977	0.0220279
7.62	0.00116343	-0.00157054	-0.0228853	-0.190598	0.0227774	0.0219462
7.63	0.00290858	-0.0636047	-0.0248547	-0.17174	0.0231181	0.0226327
7.64	0.00173078	0.0275131	-0.0269822	-0.172028	0.0234874	0.0230953
7.65	0.0036526	-0.11602	-0.0265078	-0.179514	0.0236745	0.0230764
7.66	0.00193618	-0.0478651	-0.0261341	0.161807	0.0240468	0.0238071
7.67	0.00329639	-0.0845654	-0.0256741	0.160511	0.0244172	0.0242059
7.68	0.0019922	-0.0680284	-0.0284628	0.163247	0.0248976	0.0245878
7.69	0.0029646	0.0155532	-0.0269534	0.153601	0.0251209	0.0251653
7.7	0.00151964	-0.092588	-0.0279022	0.152594	0.0255708	0.0248832
7.71	0.00312978	-0.0221001	-0.0263785	0.17174	0.0258271	0.025204
7.72	0.00176957	-0.088826	-0.0318123	0.166845	0.0260012	0.0258959
7.73	0.0034903	-0.00446016	-0.032071	0.149859	0.0262262	0.0258948
7.74	0.00169344	-0.103327	-0.0301735	0.0315265	0.0268891	0.0264883
7.75	0.00333517	-0.0743988	-0.0280603	0.0251924	0.0271562	0.0269224
7.76	0.00154693	-0.0415895	-0.0289516	-0.1834	0.0276364	0.0273566
7.77	0.0034271	-0.0915093	-0.027586	-0.172316	0.0278846	0.0271602
7.78	0.00143203	0.0398425	-0.0307485	0.0028794	0.0282388	0.0278279
7.79	0.00329352	-0.0620374	-0.0310791	0.0260559	0.0285876	0.0280856
7.8	0.00147943	-0.0211902	-0.0316685	0.0070541	0.0289739	0.0288077
7.81	0.0033007	-0.0740845	-0.031956	0.0197223	0.0289204	0.0291066
7.82	0.000958033	-0.0678509	-0.031496	0.174619	0.0295565	0.0293361
7.83	0.00295167	-0.0446457	-0.0322148	0.171308	0.0300235	0.0295421
7.84	0.00114619	-0.0478938	-0.0312085	0.0434747	0.0303347	0.0298576
7.85	0.00299332	-0.0448442	-0.0315392	0.0145394	0.0307013	0.0302432
7.86	0.000940801	-0.0951456	-0.0332641	0.023033	0.0310687	0.0308111
7.87	0.0026486	0.0130419	-0.031726	0.0369971	0.0313704	0.0311723
7.88	0.00107007	-0.102993	-0.0371599	0.356148	0.0317178	0.0314425
7.89	0.00296747	-0.0439652	-0.0368148	0.35514	0.0323405	0.0316269
7.9	0.00123812	-0.0890289	-0.0347448	0.0266318	0.0322256	0.0322105
7.91	0.00286549	-0.0459317	-0.0346585	0.0115165	0.0329191	0.032486
7.92	0.00114476	-0.0443292	-0.0326604	0.0218812	0.0333214	0.0325319
7.93	0.00242166	-0.137794	-0.0332067	0.0228888	0.0332627	0.0328206
7.94	0.000936489	0.000581229	-0.0349317	0.155329	0.0332851	0.0335221
7.95	0.00252364	-0.137689	-0.0341698	0.166414	0.0336823	0.0337686
7.96	0.000726786	-0.0408671	-0.0381517	0.154177	0.0343517	0.0337633
7.97	0.00267302	-0.00159812	-0.0385543	0.171164	0.0347073	0.0342967
7.98	0.00091351	-0.139019	-0.0401786	0.0241847	0.0351417	0.0346722
7.99	0.00287555	0.0171965	-0.0379361	0.000575875	0.0355027	0.0350279
8	0.000833073	-0.0758734	-0.039618	-0.175051	0.0357928	0.035501
8.01	0.00290284	-0.0350361	-0.038353	-0.17246	0.0361288	0.0354992
8.02	0.000538625	-0.0176675	-0.0371455	0.0266318	0.0365971	0.0362128
8.03	0.00304934	-0.0754014	-0.0385543	0.0185706	0.0365201	0.0366069
8.04	0.00280229	0.0116489	-0.0391149	0.141941	0.03719	0.0370098
8.05	0.00463937	-0.105052	-0.0441318	0.157201	0.0374499	0.0373855
8.06	0.00276782	0.0244581	-0.0406674	-0.398903	0.0380571	0.0376857
8.07	0.00471549	-0.0764271	-0.0418174	-0.368384	0.0381909	0.0384118
8.08	0.00278505	-0.0530432	-0.0397905	0.0129559	0.0387517	0.0384919
8.09	0.00378331	-0.0229813	-0.0433987	0.0277835	0.039241	0.0385665
8.1	0.00181553	-0.0796917	-0.0416305	0.32894	0.039592	0.0391963
8.11	0.00350035	-0.0554564	-0.0415011	0.357588	0.039586	0.0397302
8.12	0.0017035	-0.0962187	-0.045253	0.0303747	0.0400556	0.0400115
8.13	0.00313408	-0.0221971	-0.0451093	0.0276394	0.0403844	0.0399033
8.14	0.00123525	-0.0632131	-0.0458281	0.147124	0.0409562	0.040399
8.15	0.00324325	-0.071753	-0.0446349	0.153026	0.0409408	0.0408486
8.16	0.00128695	-0.0669917	-0.0444912	0.0272077	0.0417005	0.0413963
8.17	0.00303785	-0.0642399	-0.0438155	0.0308065	0.0420961	0.04146
8.18	0.00107294	-0.0835938	-0.0445199	-0.149715	0.0427017	0.0421535
8.19	0.00275633	-0.0438284	-0.0436718	-0.167565	0.0429026	0.0424101
8.2	0.00112752	-0.0659075	-0.0484875	0.0202977	0.04322	0.0428899
8.21	0.00304216	-0.0405649	-0.0465037	0.0405959	0.0437883	0.0431949
8.22	0.00114476	-0.0361511	-0.0477975	0.166558	0.0439927	0.0431949
8.23	0.00325043	-0.105397	-0.0486456	0.155185	0.0443866	0.0442981
8.24	0.00148805	-0.0216699	-0.0472943	0.170877	0.0447581	0.0441234
8.25	0.00340555	-0.0661645	-0.0477543	0.149427	0.0451109	0.044478
8.26	0.00151964	-0.108522	-0.047855	0.0398759	0.0456211	0.0451423
8.27	0.00335384	-0.0634558	-0.048545	0.00460647	0.046031	0.0454607
8.28	0.00106863	-0.0691545	-0.0497669	0.0254806	0.0465098	0.0459758
8.29	0.00306658	-0.0491456	-0.0489187	0.000575875	0.0467212	0.0463421
8.3	0.0014665	-0.0371393	-0.0509456	-0.161951	0.0471387	0.0467959
8.31	0.0030278	-0.0763543	-0.0496375	-0.174331	0.0478665	0.0472821
8.32	0.00109018	-0.0608253	-0.0514487	0.161663	0.0479746	0.0474583
8.33	0.00290714	-0.0379378	-0.0523975	0.14482	0.0483426	0.048135
8.34	0.000959474	-0.0975687	-0.0529869	0.0146835	0.0486208	0.0483147
8.35	0.00219903	-0.0316557	-0.0506725	0.00115176	0.049055	0.0483638
8.36	0.000683693	-0.0607956	-0.0537056	0.0286476	0.0492278	0.0490235
8.37	0.00221483	-0.081935	-0.0521819	0.0280718	0.0498537	0.0493632
8.38	0.000723915	-0.0347041	-0.0538207	0.00863764	0.0501156	0.0500421
8.39	0.00194336	-0.0944243	-0.0530588	0.0182824	0.0506453	0.0499556
8.4	0.00118785	0.00530057	-0.0559194	0.154177	0.0512596	0.0506066
8.41	0.00241592	-0.0758006	-0.0529869	0.162383	0.0511939	0.0506626
8.42	0.000751206	-0.0681354	-0.0518369	0.140358	0.0516681	0.0514125
8.43	0.00295167	-0.0280944	-0.0542663	0.160079	0.0522407	0.0517127
8.44	0.00136308	-0.169007	-0.0555026	0.176059	0.0523975	0.0521267
8.45	0.00270893	0.00358886	-0.0568538	0.139638	0.052812	0.0526909
8.46	0.00105571	-0.110952	-0.0575438	-0.169005	0.0531337	0.0529608
8.47	0.00257535	-0.0163694	-0.0556894	-0.155905	0.0534125	0.0532557
8.48	0.00124243	-0.0391003	-0.0565951	0.0224571	0.0540489	0.0535171
8.49	0.00279654	-0.0828725	-0.0572132	0.0190024	0.0544512	0.0537004
8.5	0.00138032	-0.0241868	-0.0580757	0.17174	0.0546475	0.0543859
8.51	0.00281953	-0.0807615	-0.0587226	0.17793	0.0549484	0.0545292
8.52	0.00145644	-0.019495	-0.0579176	0.00503824	0.0554018	0.0552959
8.53	0.00276782	-0.027705	-0.0609364	0.0141077	0.0556803	0.0554461
8.54	0.00143059	-0.0282576	-0.0616264	-0.167565	0.0561829	0.0559323
8.55	0.00283676	-0.0423252	-0.0590245	-0.181241	0.0565841	0.0560146
8.56	0.00146937	-0.108814	-0.0607926	0.0240406	0.0569621	0.0561733
8.57	0.00281809	-0.0619404	-0.0613676	0.0164112	0.0573658	0.0567083
8.58	0.00172648	-0.0315531	-0.0611951	0.00503824	0.0572441	0.0571048
8.59	0.00310536	-0.0527852	-0.061152	0.0381483	0.057873	0.0573813
8.6	0.00193187	-0.0918909	-0.0644008	0.0205859	0.0584502	0.05807
8.61	0.00308812	-0.0918711	-0.0617989	0.00806175	0.0584305	0.0579137
8.62	0.00191607	-0.0515014	-0.0646595	0.0362771	0.058849	0.0583155
8.63	0.00308525	-0.0890686	-0.0650764	0.0342618	0.0590466	0.058858
8.64	0.00154837	-0.0436387	-0.0620864	0.348518	0.0595341	0.0591796
8.65	0.00341704	-0.173184	-0.0648321	0.341465	0.0597971	0.0595257
8.66	0.00179255	-0.061947	-0.0643577	0.0125241	0.0601008	0.0598797
8.67	0.00301631	-0.0853617	-0.0638545	0.0205859	0.0603114	0.060045
8.68	0.00159146	-0.0690365	-0.0662839	-0.368528	0.0607164	0.0599253
8.69	0.00331794	-0.0154352	-0.0680377	-0.359315	0.0612103	0.0605973
8.7	0.00113902	-0.106997	-0.0664133	0.160368	0.0612509	0.0607921
8.71	0.00324899	0.0153326	-0.0641277	0.170444	0.0622185	0.0614054
8.72	0.00116487	-0.0765903	-0.0649327	-0.163247	0.062045	0.0616076
8.73	0.00283964	-0.0504944	-0.0671608	-0.184552	0.0623735	0.0618566
8.74	0.00123812	-0.0735871	-0.0663702	-0.163247	0.0626776	0.0621142
8.75	0.00275776	-0.114437	-0.0649614	-0.164686	0.0629139	0.062618
8.76	0.00128552	-0.0325247	-0.0695327	-0.168285	0.063313	0.0629752
8.77	0.00265866	-0.124427	-0.0690583	-0.171164	0.0637091	0.0634454
8.78	0.000992507	-0.0301491	-0.0681671	-0.169005	0.063755	0.0635035
8.79	0.00240299	-0.0830103	-0.0697771	-0.16483	0.0644047	0.0635521
8.8	0.000860364	-0.059503	-0.0693602	0.156625	0.0649906	0.0641965
8.81	0.00262562	-0.0263871	-0.068814	0.158352	0.0651425	0.0645401
8.82	0.000741152	-0.0687409	-0.068469	-0.152018	0.0652355	0.0650319
8.83	0.00250497	-0.0412013	-0.0688714	-0.1739	0.0658755	0.0653575
8.84	0.00109018	-0.11504	-0.073874	0.350965	0.065982	0.0658267
8.85	0.0027118	-0.0539454	-0.0707259	0.341321	0.0665903	0.0658113
8.86	0.00123094	-0.0849206	-0.0717753	0.00359882	0.0667788	0.0662606
8.87	0.0026802	-0.0356063	-0.0710709	0.02692	0.0670683	0.0668548
8.88	0.000709549	-0.0246092	-0.0724653	-0.155329	0.0673722	0.0671837
8.89	0.00281091	-0.11367	-0.0724221	-0.161519	0.0676648	0.0679416
8.9	0.000861799	-0.0407624	-0.0702946	-0.167421	0.0684761	0.067807
8.91	0.00255093	-0.0825085	-0.073644	-0.174331	0.0687768	0.0681632
8.92	0.000695188	-0.0347934	-0.0740753	0.352693	0.0690347	0.0683989
8.93	0.00297608	-0.0536928	-0.076289	0.347655	0.0694232	0.0689548
8.94	0.00127978	-0.0989926	-0.0742047	0.0460659	0.0697006	0.0691526
8.95	0.00320734	0.0147867	-0.073529	0.0179947	0.0703173	0.0697603
8.96	0.00147368	-0.134636	-0.0747797	0.357732	0.0702678	0.0702045
8.97	0.00351472	-0.0647561	-0.0765334	0.34204	0.0710927	0.0701953
8.98	0.00119934	-0.143747	-0.0749953	0.15245	0.0711419	0.0708463
8.99	0.00287985	-0.0614176	-0.077971	0.141221	0.0715064	0.0708908
9	0.00142915	-0.0852625	-0.0791353	0.171596	0.0720733	0.0715352
9.01	0.00292294	-0.103737	-0.0823123	0.167421	0.0727152	0.071916
9.02	0.00135159	-0.036707	-0.0809466	-0.17721	0.0731402	0.0722902
9.03	0.00332799	-0.132401	-0.0788334	-0.154321	0.0732205	0.0728454
9.04	0.00158858	-0.0103784	-0.0771228	0.0285035	0.0738177	0.0732626
9.05	0.00356642	-0.0686306	-0.0795954	0.0282153	0.074137	0.0734898
9.06	0.00176382	-0.121518	-0.0784597	0.0285035	0.0743117	0.0738483
9.07	0.00316425	-0.021381	-0.0781722	0.00532646	0.0750601	0.0742854
9.08	0.0017035	-0.13714	-0.0807885	0.0215935	0.0752361	0.0749305
9.09	0.00298327	-0.0805211	-0.0818522	0.0090694	0.0756738	0.0749873
9.1	0.00119359	-0.0905322	-0.0816079	-0.170588	0.0761421	0.075227
9.11	0.00330214	-0.0962099	-0.0829735	-0.170732	0.0764919	0.0755123
9.12	0.00134585	-0.0180491	-0.0813778	0.159216	0.0765257	0.0765077
9.13	0.00309817	-0.130293	-0.0830022	0.167709	0.0769159	0.0764674
9.14	0.00133148	-0.0397874	-0.0795522	-5.29766e-09	0.0777891	0.0772033
9.15	0.00309817	-0.0767943	-0.0823841	0.0205859	0.0779397	0.0776417
9.16	0.00150528	-0.0764083	-0.0845548	0.0100771	0.078298	0.0780892
9.17	0.002775	-0.0710791	-0.0839941	0.00849352	0.0788701	0.0780342
9.18	0.00135303	-0.0376775	-0.084986	0.0285035	0.0793343	0.0784947
9.19	0.00259977	-0.0295149	-0.0856473	0.00806175	0.0794622	0.0788174
9.2	0.00127116	-0.157189	-0.0847992	-0.171164	0.079732	0.0794209
9.21	0.00273765	-0.0239662	-0.0824704	-0.155617	0.0801832	0.0798007
9.22	0.00114332	-0.103467	-0.0847416	0.0362771	0.0806604	0.0797717
9.23	0.00210423	-0.0788027	-0.0851873	0.0240406	0.0810368	0.0803243
9.24	0.00077562	-0.0937946	-0.0866967	0.151442	0.0813863	0.0807648
9.25	0.00204821	-0.128807	-0.0866248	0.169868	0.0816218	0.0811955
9.26	0.000709549	-0.00487816	-0.0825135	0.0329659	0.0820068	0.0817934
9.27	0.00198214	-0.111559	-0.0878467	0.0136759	0.0824824	0.0818351
9.28	0.000981017	-0.0299958	-0.0859635	-0.368384	0.0829785	0.0822826
9.29	0.00204103	0.00373775	-0.0858342	-0.360467	0.0832578	0.082622
9.3	0.00126541	-0.153567	-0.0881054	0.352405	0.0833446	0.0832101
9.31	0.00271755	-0.068603	-0.0872717	0.361474	0.0836471	0.0834534
9.32	0.000956597	-0.159429	-0.0900892	0.0247606	0.0843579	0.0839701
9.33	0.00225505	-0.0966544	-0.0894424	0.0447706	0.0847472	0.0844831
9.34	0.000380627	-0.120133	-0.0908799	-0.334554	0.0850011	0.0845633
9.35	0.00196778	-0.131277	-0.0893274	-0.374287	0.085185	0.0849781
9.36	0.000610444	-0.0235173	-0.0895717	0.166414	0.0857522	0.0852703
9.37	0.00238432	-0.109188	-0.0903336	0.17246	0.0863281	0.0853902
9.38	0.00117348	-0.0410998	-0.0914405	-0.161087	0.0863773	0.0860709
9.39	0.00265722	-0.171014	-0.0907792	-0.203122	0.0867452	0.086257
9.4	0.0014823	-0.0754587	-0.0917855	0.0280718	0.0868991	0.087112
9.41	0.00260551	-0.120711	-0.0945024	0.0221694	0.0878938	0.086874
9.42	0.00157997	-0.13056	-0.0947324	-0.163967	0.0878929	0.0872644
9.43	0.00284107	-0.0234213	-0.0934674	-0.187719	0.0881758	0.0878132
9.44	0.00126254	-0.097315	-0.0956812	0.00388705	0.0883142	0.0880274
9.45	0.00254806	-0.0663895	-0.0950343	0.0133882	0.089019	0.0884093
9.46	0.00165179	-0.0883219	-0.0953937	0.361187	0.0892353	0.0885114
9.47	0.00297753	-0.113606	-0.0942149	0.350678	0.0896355	0.0890364
9.48	0.00175377	-0.0603213	-0.09778	-0.180521	0.0901435	0.0895133
9.49	0.00325617	-0.143027	-0.0972912	-0.188727	0.0905398	0.0899684
9.5	0.0021028	-0.0819912	-0.0994331	0.00935706	0.0910454	0.0900377
9.51	0.00293587	-0.112832	-0.0955662	0.0156912	0.0910451	0.0905952
9.52	0.00194767	-0.124118	-0.0971906	0.0351253	0.0913823	0.0910302
9.53	0.00302348	-0.0690784	-0.0974349	-0.00158354	0.0919081	0.0913752
9.54	0.0014823	-0.0695196	-0.0974349	0.0380047	0.0923045	0.09113
9.55	0.00296891	-0.128462	-0.0997781	0.0149718	0.0925267	0.0923083
9.56	0.00171211	-0.105102	-0.102481	0.170877	0.0929169	0.0924214
9.57	0.00310392	-0.106053	-0.101503	0.153745	0.0933943	0.0930525
9.58	0.00144639	-0.120672	-0.10008	0.0283594	0.0935295	0.0928545
9.59	0.00341417	-0.133996	-0.102308	0.0226012	0.0940008	0.0935872
9.6	0.00140617	-0.0629264	-0.101172	0.161375	0.0944401	0.0935328
9.61	0.0029014	-0.0435781	-0.098815	0.164254	0.0944288	0.0940848
9.62	0.00150241	-0.155224	-0.100641	0.0515365	0.0953418	0.094382
9.63	0.00268882	-0.0597875	-0.100583	0.0231771	0.0955916	0.0951793
9.64	0.00146075	-0.165081	-0.101417	-0.157344	0.0959504	0.095002
9.65	0.00265866	-0.0507624	-0.101345	-0.178362	0.0961577	0.0959441
9.66	0.00113614	-0.119016	-0.102811	-0.00993295	0.0967623	0.0960914
9.67	0.00235415	-0.120507	-0.102279	0.0162671	0.097194	0.0964319
9.68	0.00114045	-0.0801306	-0.104838	0.0257682	0.0978078	0.0970861
9.69	0.001929	-0.163567	-0.104853	0.0165553	0.0979503	0.0972172
9.7	0.00107438	-0.0985326	-0.105313	-0.361187	0.0983142	0.0975757
9.71	0.0021545	-0.0935751	-0.101661	-0.383931	0.0988606	0.0983461
9.72	0.00100544	-0.113167	-0.103573	0.343624	0.099337	0.0988745
9.73	0.00198501	-0.119746	-0.102711	0.345351	0.0994319	0.0992073
9.74	0.00112465	-0.0856165	-0.110114	0.0313824	0.0996019	0.0996125
9.75	0.00259259	-0.0963125	-0.108734	0.0112288	0.100436	0.0995303
9.76	0.00116056	-0.0988613	-0.107426	-0.166558	0.100794	0.0999366
9.77	0.00215019	-0.113477	-0.105471	-0.168429	0.100898	0.100368
9.78	0.000932183	-0.128368	-0.108547	0.154465	0.101512	0.100843
9.79	0.00208125	-0.0893212	-0.106549	0.171452	0.101897	0.101657
9.8	0.001004	-0.0810516	-0.106391	0.0243288	0.1026	0.101787
9.81	0.00257966	-0.0788193	-0.104781	0.00403059	0.102933	0.102042
9.82	0.000959474	-0.0644153	-0.110373	0.0355571	0.103262	0.103053
9.83	0.00271324	-0.117462	-0.109122	0.00575823	0.104023	0.102877
9.84	0.00133005	-0.133067	-0.113463	0.0149718	0.10436	0.103707
9.85	0.00296891	-0.0341692	-0.109697	0.0262	0.104163	0.104164
9.86	0.0015297	-0.143152	-0.109855	0.0466418	0.10525	0.104322
9.87	0.00289422	-0.0752856	-0.107871	0.0371406	0.105323	0.104812
9.88	0.00148948	-0.112475	-0.10928	0.145972	0.10596	0.10554
9.89	0.00258827	-0.123389	-0.108403	0.149283	0.106274	0.105884
9.9	0.00164604	-0.0507845	-0.113966	-0.183544	0.106633	0.106357
9.91	0.00307232	-0.0698229	-0.112917	-0.179514	0.106778	0.106594
9.92	0.00180978	-0.08544	-0.112931	0.0335418	0.107656	0.106983
9.93	0.00315419	-0.0997271	-0.11286	0.0133882	0.108108	0.107589
9.94	0.00196203	-0.0336817	-0.114038	0.164974	0.108236	0.107863
9.95	0.00321739	-0.140679	-0.114254	0.17246	0.108702	0.108267
9.96	0.00214876	-0.0771164	-0.112486	-0.343192	0.10923	0.108696
9.97	0.00314988	-0.129085	-0.111451	-0.371695	0.109405	0.109159
9.98	0.0015455	-0.0949537	-0.114685	0.170157	0.109866	0.109407
9.99	0.00281091	-0.114646	-0.115993	0.149571	0.11023	0.109782
10	0.00163024	-0.168637	-0.115562	0.162383	0.110769	0.110209
10.01	0.00306371	-0.0192005	-0.116295	0.159072	0.110928	0.110435
10.02	0.00156417	-0.140316	-0.115418	-0.16008	0.111415	0.111048
10.03	0.00281522	-0.041927	-0.114153	-0.154321	0.111975	0.111153
10.04	0.00132143	-0.138672	-0.114254	0.0273518	0.112249	0.111745
10.05	0.00289565	-0.0949857	-0.114714	0.0231771	0.112811	0.111915
10.06	0.0015771	-0.103295	-0.118265	-0.18009	0.112942	0.112705
10.07	0.00251646	-0.121661	-0.119285	-0.173467	0.113426	0.112897
10.08	0.00124674	-0.0941795	-0.117503	0.155473	0.11358	0.11358
10.09	0.00229957	-0.142895	-0.116755	0.155329	0.11428	0.113831
10.1	0.00128983	-0.109038	-0.116885	0.0577265	0.1148	0.113984
10.11	0.00217749	-0.0968375	-0.117575	0.0280718	0.115006	0.114497
10.12	0.00128265	-0.126137	-0.117575	0.179082	0.115177	0.115011
10.13	0.00174084	-0.0992506	-0.11779	0.158496	0.115664	0.115262
10.14	0.00108587	-0.0956022	-0.122548	0.164254	0.116356	0.115475
10.15	0.0016446	-0.0946659	-0.119415	0.166558	0.116409	0.116331
10.16	0.00110741	-0.110656	-0.120306	0.0365647	0.117042	0.116651
10.17	0.00202379	-0.127096	-0.119702	0.0210177	0.117595	0.116812
10.18	0.0010672	-0.0643569	-0.120306	0.0201541	0.117812	0.117267
10.19	0.0024073	-0.12359	-0.12091	0.0259124	0.118124	0.117651
10.2	0.00112465	-0.110203	-0.120162	0.04621	0.11817	0.117988
10.21	0.00224499	-0.0704681	-0.121441	0.00647822	0.118806	0.118826
10.22	0.00126398	-0.139788	-0.122793	0.0339735	0.119322	0.118765
10.23	0.00219472	-0.0550141	-0.124288	0.0263441	0.119498	0.11927
10.24	0.00087473	-0.147672	-0.123238	0.02073	0.119833	0.119905
10.25	0.00192182	-0.0930291	-0.123842	0.01929	0.120389	0.120214
10.26	0.000827331	-0.135835	-0.124777	-0.334411	0.120715	0.119969
10.27	0.00230245	-0.0625834	-0.121643	-0.351254	0.121161	0.120552
10.28	0.00105714	-0.0845478	-0.125768	0.50068	0.121631	0.121368
10.29	0.00236133	-0.0989859	-0.124302	0.517523	0.121952	0.121542
10.3	0.00175951	-0.0421432	-0.128399	-0.36824	0.122265	0.121958
10.31	0.00269887	-0.16118	-0.128701	-0.362914	0.12242	0.121976
10.32	0.00165753	-0.102249	-0.129247	0.042323	0.123178	0.12266
10.33	0.00237714	-0.121572	-0.126976	0.0223135	0.123351	0.123304
10.34	0.00178536	-0.107252	-0.130397	0.364065	0.123579	0.123265
10.35	0.00236277	-0.0926189	-0.128744	0.367953	0.123791	0.123765
10.36	0.00162306	-0.112693	-0.128586	0.0178506	0.124324	0.123796
10.37	0.00203385	-0.0696288	-0.126329	0.0220253	0.124543	0.124393
10.38	0.00210423	-0.125551	-0.131432	-0.159216	0.124679	0.124664
10.39	0.00262993	-0.0664226	-0.131102	-0.18412	0.125597	0.124949
10.4	0.00259977	-0.0985183	-0.132884	-0.0107965	0.125723	0.125296
10.41	0.00286406	-0.110962	-0.131633	0.00935706	0.126285	0.125768
10.42	0.00228521	-0.0929729	-0.131245	0.029943	0.126492	0.126417
10.43	0.00253657	-0.170723	-0.130814	0.0131	0.126702	0.126485
10.44	0.0017394	-0.0660245	-0.13103	0.145972	0.127245	0.126722
10.45	0.00272329	-0.135837	-0.130469	0.182825	0.127523	0.127215
10.46	0.00145932	-0.111205	-0.134552	0.153026	0.127975	0.127548
10.47	0.00259115	-0.114167	-0.134393	0.157632	0.128266	0.128233
10.48	0.00166184	-0.0875521	-0.134005	0.00993294	0.128971	0.128281
10.49	0.00301918	-0.137508	-0.133186	0.0391559	0.129515	0.128732
10.5	0.00149235	-0.149157	-0.133919	0.0437629	0.129388	0.128984
10.51	0.00300625	-0.126939	-0.133114	0.0172747	0.130007	0.129531
10.52	0.00174658	-0.0939468	-0.132582	-0.178074	0.130172	0.130277
10.53	0.00232255	-0.0887146	-0.133517	-0.182105	0.130895	0.130619
10.54	0.00140904	-0.141707	-0.136291	0.180665	0.131252	0.131037
10.55	0.00199076	-0.101384	-0.13504	0.149859	0.131504	0.131092
10.56	0.00134441	-0.0730908	-0.135845	0.0286476	0.131688	0.131763
10.57	0.00207407	-0.143593	-0.137211	0.00331117	0.132218	0.131704
10.58	0.00150672	-0.0258952	-0.138548	-0.155905	0.132669	0.132148
10.59	0.00191894	-0.158212	-0.134595	-0.159791	0.133054	0.132669
10.6	0.00118641	-0.107184	-0.13642	0.029943	0.133811	0.133199
10.61	0.0019132	-0.119234	-0.135371	0.0142518	0.133889	0.133449
10.62	0.000933618	-0.168081	-0.140302	-0.15245	0.134095	0.133772
10.63	0.00207694	-0.0471504	-0.13987	-0.188727	0.134745	0.134182
10.64	0.0010514	-0.206675	-0.137527	0.166845	0.135086	0.134616
10.65	0.00222776	-0.0625073	-0.139339	0.159216	0.135406	0.135147
10.66	0.00123381	-0.122536	-0.141035	0.154321	0.135987	0.135528
10.67	0.00234554	-0.112473	-0.141595	0.150867	0.136019	0.135849
10.68	0.000877601	-0.0972974	-0.138275	-0.17318	0.137111	0.136331
10.69	0.0024547	-0.174439	-0.139482	-0.174331	0.136832	0.136625
10.7	0.000894838	-0.0774925	-0.143896	0.159648	0.137285	0.137024
10.71	0.00194767	-0.191155	-0.143464	0.159216	0.137919	0.137432
10.72	0.000710984	-0.0964305	-0.140503	0.0325341	0.138364	0.137812
10.73	0.00223063	-0.11288	-0.14299	-0.00215942	0.139044	0.138297
10.74	0.00105571	-0.148049	-0.142199	0.172316	0.139132	0.138601
10.75	0.00255811	-0.0987334	-0.143263	0.150147	0.139503	0.139299
10.76	0.00169344	-0.153376	-0.144413	0.0191465	0.139722	0.139618
10.77	0.00285256	-0.132384	-0.14345	0.00935706	0.140581	0.139759
10.78	0.00203529	-0.143752	-0.145362	0.03311	0.14066	0.140059
10.79	0.00267302	-0.0780638	-0.148352	0.0375729	0.141184	0.140845
10.8	0.0020554	-0.159296	-0.147245	-0.185704	0.14141	0.141281
10.81	0.0025179	-0.191681	-0.14713	-0.169149	0.142021	0.141162
10.82	0.00185144	-0.102272	-0.146886	0.155761	0.14257	0.141885
10.83	0.0024863	-0.132221	-0.147029	0.154897	0.142353	0.14238
10.84	0.00201662	-0.107664	-0.147734	0.0100771	0.142964	0.142592
10.85	0.00287267	-0.122019	-0.147662	0.0344059	0.143552	0.143276
10.86	0.00232399	-0.162168	-0.148999	-0.140645	0.1438	0.143473
10.87	0.00308525	-0.110077	-0.150724	-0.168861	0.144084	0.14403
10.88	0.00250641	-0.165243	-0.149559	0.00446293	0.144462	0.144235
10.89	0.00331219	-0.116106	-0.151184	0.0393	0.145001	0.144682
10.9	0.00199651	-0.118109	-0.14897	0.0164112	0.145349	0.144863
10.91	0.00285256	-0.133522	-0.148524	0.00115176	0.145732	0.145422
10.92	0.00190315	-0.171198	-0.149574	0.0371406	0.146113	0.146135
10.93	0.00252364	-0.130359	-0.150364	0.02001	0.146676	0.146412
10.94	0.00160008	-0.0512642	-0.154274	0.0146835	0.146923	0.146656
10.95	0.00274771	-0.154696	-0.15196	0.00662177	0.147138	0.146866
10.96	0.00185718	-0.0650969	-0.15219	-0.361763	0.147476	0.147105
10.97	0.00244608	-0.138548	-0.151716	-0.366657	0.148117	0.147732
10.98	0.00159433	-0.117491	-0.151126	0.0177065	0.148598	0.148344
10.99	0.00224786	-0.108813	-0.149416	0.0477935	0.148992	0.148407
11	0.00194767	-0.108718	-0.152449	-0.182249	0.149341	0.148882
11.01	0.00184569	-0.165178	-0.152449	-0.17865	0.149857	0.149542
11.02	0.00132286	-0.0449479	-0.157509	-0.17318	0.150101	0.149737
11.03	0.00171786	-0.141044	-0.153699	-0.174475	0.150379	0.15016
11.04	0.00165035	-0.0739257	-0.155496	0.00633411	0.150688	0.150549
11.05	0.00155412	-0.128845	-0.152434	0.0106529	0.151432	0.150745
11.06	0.00158141	-0.152096	-0.155554	-0.387818	0.151689	0.151167
11.07	0.00176669	-0.0732639	-0.154591	-0.364497	0.15202	0.151573
11.08	0.00122807	-0.136007	-0.15242	-0.16483	0.152314	0.152012
11.09	0.00166759	-0.080756	-0.152506	-0.182249	0.1525	0.152226
11.1	0.00117923	-0.124887	-0.157494	0.147843	0.15304	0.152716
11.11	0.00184569	-0.144561	-0.157293	0.133879	0.153461	0.152996
11.12	0.000965216	-0.0962651	-0.157509	-0.168573	0.153974	0.153541
11.13	0.00190602	-0.144195	-0.156474	-0.183832	0.154169	0.153782
11.14	0.00116343	-0.114895	-0.155741	-0.162383	0.154444	0.154261
11.15	0.0022134	-0.163204	-0.159924	-0.172748	0.154839	0.154319
11.16	0.00119072	-0.166944	-0.157566	0.361763	0.154997	0.154881
11.17	0.00191894	-0.131788	-0.157379	0.34492	0.155217	0.155291
11.18	0.000883348	-0.118424	-0.161088	-0.355428	0.1559	0.155707
11.19	0.00222919	-0.148559	-0.159119	-0.375582	0.156398	0.155972
11.2	0.00117061	-0.0781873	-0.16208	0.154177	0.156871	0.156249
11.21	0.0020123	-0.144989	-0.160082	0.153169	0.156624	0.156684
11.22	0.0020123	-0.121515	-0.162152	-0.161519	0.157165	0.156963
11.23	0.00229526	-0.134139	-0.160743	-0.176922	0.157595	0.157033
11.24	0.0023915	-0.136694	-0.163388	0.0141077	0.158018	0.15758
11.25	0.00266871	-0.107071	-0.161563	0.02001	0.158437	0.158168
11.26	0.00270175	-0.15708	-0.164926	-0.3704	0.158629	0.158047
11.27	0.00223637	-0.114978	-0.164481	-0.346935	0.158937	0.158649
11.28	0.00214445	-0.133563	-0.165142	-0.171452	0.159986	0.159113
11.29	0.00213727	-0.1594	-0.163848	-0.188583	0.159862	0.159559
11.3	0.00193905	-0.120029	-0.162784	0.0224571	0.160382	0.159665
11.31	0.00241735	-0.131365	-0.165185	0.0208735	0.160649	0.160396
11.32	0.00239581	-0.112622	-0.166076	0.00590234	0.161584	0.160469
11.33	0.00275489	-0.105117	-0.16507	0.0381483	0.161465	0.161191
11.34	0.00226223	-0.170543	-0.165099	-0.148275	0.161763	0.161813
11.35	0.00324037	-0.183486	-0.168376	-0.173035	0.162304	0.162019
11.36	0.00233836	-0.128317	-0.168606	-0.165694	0.162992	0.162217
11.37	0.00286118	-0.132935	-0.1676	-0.179658	0.163164	0.162886
11.38	0.00180978	-0.175875	-0.169598	0.0346935	0.163305	0.16327
11.39	0.00201662	-0.110337	-0.166968	0.0151153	0.163779	0.163568
11.4	0.00144926	-0.172633	-0.167744	0.00993294	0.164369	0.163794
11.41	0.00195055	-0.108789	-0.166867	0.0021594	0.164635	0.164226
11.42	0.00160869	-0.167883	-0.171424	0.0306629	0.165196	0.164714
11.43	0.00180117	-0.115133	-0.168578	0.0354135	0.165405	0.165221
11.44	0.00177531	-0.155692	-0.170993	-0.149282	0.166085	0.165442
11.45	0.00180978	-0.175923	-0.169986	-0.159504	0.166569	0.166091
11.46	0.00147224	-0.184664	-0.169656	0.34204	0.166625	0.166239
11.47	0.00152108	-0.133798	-0.167801	0.36349	0.166874	0.167043
11.48	0.00131856	-0.170451	-0.169268	-0.18484	0.167483	0.167099
11.49	0.00127403	-0.152886	-0.16875	-0.172891	0.167788	0.16771
11.5	0.00106433	-0.144564	-0.1722	0.0427553	0.168232	0.167814
11.51	0.00120509	-0.154598	-0.171683	0.029223	0.168362	0.168127
11.52	0.00112321	-0.158027	-0.171136	0.0285035	0.169087	0.169023
11.53	0.00134585	-0.095439	-0.171927	0.0321024	0.169815	0.169153
11.54	0.000795728	-0.161952	-0.17243	-0.173611	0.169812	0.169795
11.55	0.00146794	-0.147892	-0.169886	-0.155185	0.170539	0.169928
11.56	0.000764131	-0.112615	-0.169713	0.165694	0.170849	0.170441
11.57	0.00169631	-0.178945	-0.171381	0.153026	0.171042	0.170712
11.58	0.000679387	-0.127379	-0.174184	0.0113724	0.171365	0.170937
11.59	0.00163598	-0.107379	-0.175406	0.0100771	0.172018	0.171715
11.6	0.000673639	-0.147433	-0.174256	0.0554235	0.172645	0.172133
11.61	0.00209131	-0.088001	-0.177749	0.0362771	0.172671	0.172587
11.62	0.00141048	-0.126068	-0.174615	0.0145394	0.173313	0.172735
11.63	0.00215163	-0.143575	-0.176728	0.02692	0.173484	0.173353
11.64	0.00105284	-0.131291	-0.175751	0.148995	0.174063	0.173506
11.65	0.00200656	-0.202546	-0.176887	0.175915	0.174486	0.1738
11.66	0.00157135	-0.127607	-0.178123	0.0028794	0.17469	0.174399
11.67	0.00192038	-0.116703	-0.176901	0.0169871	0.175176	0.174721
11.68	0.00172648	-0.15213	-0.179287	0.356148	0.175339	0.175166
11.69	0.00260264	-0.128966	-0.179963	0.318575	0.175982	0.175257
11.7	0.0021545	-0.225323	-0.18048	-0.376302	0.176214	0.175704
11.71	0.00274484	-0.140239	-0.180308	-0.365505	0.176514	0.17626
11.72	0.00289278	-0.185329	-0.1813	0.183832	0.176932	0.176641
11.73	0.00302348	-0.165259	-0.178856	0.160511	0.177475	0.177088
11.74	0.0024547	-0.119105	-0.182809	0.165982	0.178057	0.177414
11.75	0.0031384	-0.16561	-0.183945	0.170301	0.177936	0.178092
11.76	0.00193187	-0.147228	-0.182536	0.145972	0.178778	0.178308
11.77	0.00280373	-0.189171	-0.183815	0.174763	0.178796	0.178444
11.78	0.00171211	-0.15613	-0.183973	0.0178506	0.179151	0.178934
11.79	0.00306658	-0.159489	-0.182277	0.0166988	0.179688	0.179274
11.8	0.00163598	-0.126022	-0.184333	-0.156049	0.179803	0.17982
11.81	0.00326048	-0.173632	-0.182435	-0.171884	0.180297	0.180165
11.82	0.00231106	-0.215455	-0.186202	0.0344059	0.180622	0.180421
11.83	0.00328059	-0.168841	-0.185195	0.0172747	0.181285	0.180955
11.84	0.00197927	-0.20289	-0.185857	-0.346791	0.181432	0.181357
11.85	0.002854	-0.13793	-0.185425	-0.369392	0.182024	0.181339
11.86	0.00177675	-0.181005	-0.18646	0.155185	0.182274	0.181723
11.87	0.00205396	-0.17019	-0.185972	0.165118	0.182491	0.182358
11.88	0.00152108	-0.147659	-0.186705	0.0367088	0.182749	0.182587
11.89	0.00145932	-0.189274	-0.183053	0.0285035	0.183294	0.183123
11.9	0.00184713	-0.171387	-0.18912	-0.362914	0.183624	0.18329
11.91	0.00156129	-0.152962	-0.186676	-0.350965	0.184183	0.183644
11.92	0.00170206	-0.150793	-0.187007	0.0385806	0.184463	0.183896
11.93	0.00155555	-0.156233	-0.187524	0.0165553	0.184685	0.18486
11.94	0.00143633	-0.166033	-0.186676	-0.501976	0.185377	0.184702
11.95	0.00118354	-0.14802	-0.186805	-0.523857	0.185536	0.184838
11.96	0.000910634	-0.123822	-0.186748	0.00100764	0.185815	0.185309
11.97	0.00141192	-0.155919	-0.185756	0.0154035	0.186145	0.185791
11.98	0.000838821	-0.227745	-0.186503	-0.361618	0.186387	0.186289
11.99	0.00112178	-0.141938	-0.185325	-0.35514	0.18689	0.186724
12	0.000672204	-0.212997	-0.187438	-0.180521	0.187162	0.186627
12.01	0.0013085	-0.121935	-0.189422	-0.17721	0.187584	0.187207
12.02	0.00107582	-0.16186	-0.191104	0.149859	0.18802	0.187602
12.03	0.00121801	-0.166583	-0.187294	0.178218	0.188177	0.188
12.04	0.000861799	-0.0947585	-0.191233	-0.397031	0.188885	0.188257
12.05	0.00163168	-0.209963	-0.191118	-0.374143	0.188853	0.188248
12.06	0.00148661	-0.0916935	-0.190787	0.170301	0.189096	0.189104
12.07	0.00165035	-0.210642	-0.192541	0.142517	0.189603	0.189089
12.08	0.00190171	-0.202862	-0.194625	0.0221694	0.190109	0.189449
12.09	0.00183564	-0.0960996	-0.194165	0.0238971	0.19017	0.189824
12.1	0.00240586	-0.20541	-0.194812	0.0172747	0.190301	0.189698
12.11	0.00186867	-0.0974672	-0.191607	0.0260559	0.191032	0.190539
12.12	0.00265866	-0.178727	-0.198133	0.136039	0.191459	0.190729
12.13	0.00168051	-0.144473	-0.192512	0.161519	0.191769	0.191448
12.14	0.00231106	-0.213768	-0.19727	-0.000144116	0.192025	0.191513
12.15	0.00171642	-0.222653	-0.192081	0.0253365	0.192134	0.192381
12.16	0.00248917	-0.12902	-0.199355	-0.159216	0.192708	0.192233
12.17	0.00196203	-0.155285	-0.197745	-0.184408	0.192817	0.192974
12.18	0.00296603	-0.159253	-0.198866	0.162383	0.193632	0.193217
12.19	0.00273909	-0.167261	-0.197774	0.156337	0.194009	0.19365
12.2	0.00327484	-0.214905	-0.202417	0.0250483	0.194452	0.193987
12.21	0.0030436	-0.118321	-0.19648	0.0154035	0.19453	0.194333
12.22	0.00306371	-0.224829	-0.200419	0.0175629	0.194947	0.194917
12.23	0.00268307	-0.138177	-0.197831	0.0498088	0.195259	0.195051
12.24	0.0022967	-0.168201	-0.203164	0.00777353	0.195977	0.195189
12.25	0.00233836	-0.215706	-0.200275	0.00935706	0.196154	0.195836
12.26	0.00213009	-0.120366	-0.203006	0.0267759	0.196967	0.196418
12.27	0.00230245	-0.229885	-0.202632	0.0181388	0.197159	0.19659
12.28	0.00278649	-0.232131	-0.201353	0.0277835	0.197494	0.196915
12.29	0.00239437	-0.152705	-0.200994	0.0109406	0.197646	0.197351
12.3	0.00291433	-0.255921	-0.203552	0.0285035	0.197995	0.197778
12.31	0.00252652	-0.143966	-0.198924	0.029943	0.198824	0.197937
12.32	0.00259546	-0.218132	-0.205019	-0.159935	0.198852	0.198413
12.33	0.00166184	-0.215316	-0.201899	-0.184696	0.199383	0.199006
12.34	0.00208269	-0.230378	-0.203164	-0.165838	0.19963	0.199387
12.35	0.000791422	-0.177123	-0.201914	-0.16411	0.200078	0.199819
12.36	0.00147224	-0.177325	-0.20384	0.0165553	0.200322	0.199805
12.37	0.000728221	-0.141275	-0.20246	0.0243288	0.20087	0.200545
12.38	0.0015771	-0.212659	-0.201339	0.0131	0.20101	0.200709
12.39	0.000722479	-0.180759	-0.203222	0.0204418	0.201533	0.201383
12.4	0.00105571	-0.16079	-0.203739	-0.155041	0.202262	0.201415
12.41	0.0012927	-0.184684	-0.204027	-0.171164	0.20219	0.201711
12.42	0.000570223	-0.194895	-0.204932	0.351541	0.202639	0.202436
12.43	0.000923564	-0.14854	-0.204573	0.339593	0.203162	0.202732
12.44	-0.000101981	-0.253536	-0.204127	-0.372991	0.203362	0.202916
12.45	0.000897709	-0.117702	-0.203811	-0.373279	0.203958	0.203647
12.46	-0.000234124	-0.201085	-0.203394	0.0238971	0.204033	0.203791
12.47	0.000774185	-0.157689	-0.205004	0.0202977	0.204589	0.204308
12.48	-0.000106287	-0.263568	-0.208397	0.00547058	0.204933	0.204544
12.49	0.000824454	-0.194038	-0.20476	0.0238971	0.205478	0.204697
12.5	7.89964e-05	-0.208538	-0.208282	-0.382492	0.205938	0.205179
12.51	0.000959474	-0.19305	-0.207002	-0.352261	0.206121	0.205523
12.52	0.000456752	-0.252998	-0.209547	0.0279277	0.206383	0.206153
12.53	0.00111172	-0.134033	-0.209475	0.0247606	0.207138	0.206324
12.54	0.000769878	-0.333087	-0.209001	-0.155041	0.207238	0.207
12.55	0.00147368	-0.092631	-0.208282	-0.17246	0.207834	0.207189
12.56	0.00190889	-0.317668	-0.214276	0.0133882	0.20819	0.207538
12.57	0.00204103	-0.151098	-0.210611	0.0234647	0.208212	0.208196
12.58	0.00241305	-0.241169	-0.212767	0.0177065	0.208854	0.208304
12.59	0.00254519	-0.174646	-0.213558	0.000144105	0.209131	0.208499
12.6	0.00247193	-0.246144	-0.214866	0.02001	0.209557	0.208941
12.61	0.00278649	-0.137374	-0.215283	0.0135318	0.209848	0.209533
12.62	0.00246906	-0.278278	-0.212753	0.0145394	0.210049	0.209755
12.63	0.00340124	-0.154977	-0.213845	0.0110847	0.210604	0.210335
12.64	0.00281809	-0.262569	-0.219006	0.0270641	0.211042	0.210613
12.65	0.00439088	-0.124147	-0.219983	-0.0040306	0.211281	0.210735
12.66	0.00370143	-0.272301	-0.21948	0.0224571	0.212005	0.211209
12.67	0.00485769	-0.139916	-0.218488	0.0182824	0.212135	0.2115
12.68	0.00376607	-0.326834	-0.220889	0.0306629	0.212201	0.212124
12.69	0.00485912	-0.138879	-0.2203	0.042323	0.212286	0.212345
12.7	0.00347881	-0.298162	-0.220256	-0.368097	0.212533	0.212755
12.71	0.00462213	-0.133229	-0.218675	-0.340169	0.213091	0.212927
12.72	0.00294018	-0.281063	-0.221521	0.000288216	0.213458	0.213232
12.73	0.00341704	-0.0996929	-0.219739	0.0302312	0.21381	0.213774
12.74	0.00269887	-0.29923	-0.220443	-0.181241	0.21397	0.213983
12.75	0.00335959	-0.0918424	-0.219106	-0.175483	0.214292	0.214341
12.76	0.00248055	-0.315844	-0.221751	-0.170588	0.214613	0.214452
12.77	0.00268164	-0.128305	-0.217223	-0.167853	0.215027	0.214858
12.78	0.00247912	-0.329003	-0.219811	-0.186567	0.215571	0.215405
12.79	0.00174515	-0.147358	-0.215958	-0.171884	0.215728	0.215773
12.8	0.00106576	-0.294477	-0.221004	0.0236088	0.216226	0.215962
12.81	0.000955162	-0.122168	-0.219279	0.0119482	0.216466	0.215952
12.82	0.000300195	-0.318023	-0.21961	-0.177354	0.216682	0.216711
12.83	6.4636e-05	-0.0889407	-0.217094	-0.180234	0.217001	0.217089
12.84	-0.000499845	-0.334906	-0.215958	-0.366369	0.217481	0.2174
12.85	-1.14894e-05	-0.182116	-0.21741	-0.390698	0.217801	0.217559
12.86	-0.000440956	-0.291286	-0.215814	0.0381483	0.218506	0.218219
12.87	-0.000432338	-0.217092	-0.215225	0.023033	0.218803	0.218359
12.88	-0.000896273	-0.289886	-0.221536	0.157776	0.218779	0.218903
12.89	-0.000792857	-0.142774	-0.221205	0.156337	0.219371	0.21919
12.9	-0.001613	-0.313156	-0.220041	0.0328224	0.220066	0.219522
12.91	-0.000476866	-0.115688	-0.220113	0.0388682	0.220121	0.219974
12.92	-0.00171642	-0.36442	-0.221291	-0.367233	0.220561	0.220455
12.93	-0.000767001	-0.0375893	-0.221622	-0.373423	0.220787	0.220719
12.94	-0.00137457	-0.367597	-0.222413	0.170732	0.221154	0.221116
12.95	-0.000442392	-0.0968573	-0.221061	0.160224	0.221432	0.221684
12.96	-0.000303066	-0.355412	-0.227846	-0.181529	0.221946	0.221989
12.97	0.000218322	-0.159665	-0.226596	-0.158352	0.22205	0.221992
12.98	0.000634859	-0.282753	-0.226553	-0.17174	0.222711	0.222515
12.99	0.00076126	-0.176365	-0.226466	-0.168429	0.223108	0.222882
13	0.00166184	-0.352202	-0.228795	0.153314	0.223513	0.223342
13.01	0.001771	-0.183442	-0.228076	0.146979	0.224162	0.22382
13.02	0.00281522	-0.348622	-0.231225	-0.17793	0.224583	0.224496
13.03	0.00277931	-0.181172	-0.23052	-0.169868	0.224854	0.224662
13.04	0.00386518	-0.343124	-0.235048	0.166126	0.225397	0.22506
13.05	0.00371867	-0.181012	-0.233827	0.17174	0.225722	0.225372
13.06	0.00480167	-0.344406	-0.237104	-0.212335	0.226117	0.225959
13.07	0.00414096	-0.145533	-0.235868	-0.17246	0.22678	0.226493
13.08	0.00456324	-0.358211	-0.236817	0.0155471	0.226802	0.226736
13.09	0.00499988	-0.180275	-0.236601	0.0165553	0.227176	0.227199
13.1	0.0051033	-0.349393	-0.235839	0.0244724	0.227681	0.227615
13.11	0.00524693	-0.231861	-0.236155	0.03383	0.228325	0.227943
13.12	0.00569507	-0.330835	-0.240942	-0.358451	0.22885	0.228147
13.13	0.00583727	-0.230706	-0.24054	-0.34492	0.228792	0.228286
13.14	0.00595074	-0.289638	-0.239979	-0.174043	0.229331	0.229111
13.15	0.00580998	-0.239197	-0.23939	-0.178362	0.229509	0.229474
13.16	0.00559453	-0.243908	-0.239102	0.0198659	0.230004	0.229556
13.17	0.0044785	-0.286554	-0.238038	0.0224571	0.230034	0.229976
13.18	0.00436646	-0.292405	-0.238038	-0.353701	0.23074	0.230835
13.19	0.00319154	-0.236088	-0.236817	-0.349814	0.230901	0.230995
13.2	0.00307807	-0.338662	-0.239347	0.03311	0.231777	0.231225
13.21	0.00229526	-0.192332	-0.236443	0.0277835	0.231926	0.231578
13.22	0.0027118	-0.313729	-0.239519	-0.362914	0.232076	0.232225
13.23	0.00122232	-0.24787	-0.234315	-0.350678	0.232533	0.232446
13.24	0.00143059	-0.368034	-0.233654	-0.181385	0.232977	0.232631
13.25	0.000920693	-0.233336	-0.234387	-0.161231	0.233136	0.233006
13.26	0.000451011	-0.277312	-0.231527	-0.163534	0.233786	0.233597
13.27	-0.000777055	-0.335236	-0.233898	-0.175339	0.23401	0.234025
13.28	-0.00101406	-0.291007	-0.235278	0.02001	0.234576	0.234129
13.29	-0.00175807	-0.25348	-0.232605	0.0244724	0.234823	0.234579
13.3	-0.00234554	-0.26947	-0.232691	-0.178074	0.235202	0.235195
13.31	-0.00214158	-0.297849	-0.230966	-0.177642	0.235699	0.235548
13.32	-0.00225505	-0.278838	-0.23387	-0.173324	0.235946	0.235922
13.33	-0.00241161	-0.289829	-0.232231	-0.165262	0.236464	0.236252
13.34	-0.00271611	-0.329957	-0.234315	0.15792	0.236591	0.236512
13.35	-0.00254519	-0.247306	-0.233827	0.167853	0.236927	0.237069
13.36	-0.00234697	-0.354961	-0.238369	0.167565	0.237731	0.237301
13.37	-0.00246188	-0.261988	-0.235178	0.172172	0.237896	0.237682
13.38	-0.00254662	-0.298517	-0.238671	-0.518675	0.238189	0.238081
13.39	-0.00209418	-0.32991	-0.237665	-0.495354	0.238723	0.238184
13.4	-0.00186867	-0.335434	-0.239462	-0.156624	0.238946	0.238378
13.41	-0.0010356	-0.307512	-0.238398	-0.190454	0.239222	0.239087
13.42	-0.00042659	-0.282938	-0.242495	-0.178074	0.239545	0.239499
13.43	-0.000112035	-0.3259	-0.241043	-0.167277	0.239863	0.239816
13.44	0.000798605	-0.351268	-0.248087	-0.172028	0.240432	0.240169
13.45	0.001692	-0.283903	-0.249208	-0.188727	0.240565	0.24057
13.46	0.00249922	-0.27564	-0.249136	-0.196357	0.240909	0.24092
13.47	0.00284825	-0.332375	-0.251149	-0.175915	0.241222	0.24123
13.48	0.00328777	-0.294692	-0.253406	-0.177498	0.241799	0.241643
13.49	0.0038264	-0.354395	-0.251982	-0.150434	0.241818	0.241811
13.5	0.00471549	-0.22753	-0.256166	-0.19103	0.242267	0.242536
13.51	0.00513059	-0.301501	-0.252327	-0.17102	0.242743	0.24273
13.52	0.00549111	-0.305038	-0.257488	-0.15792	0.24297	0.243165
13.53	0.00620066	-0.316826	-0.257028	-0.156768	0.24341	0.243302
13.54	0.00575971	-0.331182	-0.259831	-0.172604	0.243929	0.243532
13.55	0.00672636	-0.29299	-0.259457	-0.152306	0.244192	0.243816
13.56	0.00613459	-0.334378	-0.257488	-0.163102	0.24456	0.244488
13.57	0.0070323	-0.341872	-0.259285	-0.176347	0.244807	0.244507
13.58	0.0061389	-0.278615	-0.260047	-0.72698	0.244867	0.244809
13.59	0.00723769	-0.345463	-0.259544	-0.701499	0.245245	0.245159
13.6	0.00638308	-0.316476	-0.261973	0.357732	0.245868	0.245879
13.61	0.00665023	-0.358487	-0.259429	0.345064	0.246001	0.245981
13.62	0.00513777	-0.32372	-0.257962	-0.72698	0.246346	0.246399
13.63	0.005629	-0.365249	-0.257977	-0.698332	0.247002	0.246536
13.64	0.00375171	-0.290633	-0.258351	0.0154035	0.247031	0.247215
13.65	0.00398439	-0.350764	-0.256482	0.00892529	0.247546	0.247718
13.66	0.00229814	-0.340863	-0.252155	0.0437629	0.247784	0.24796
13.67	0.00241017	-0.354741	-0.253032	0.0234647	0.248388	0.248231
13.68	0.000881907	-0.370529	-0.254455	-0.179801	0.2482	0.248658
13.69	0.0012453	-0.307662	-0.251278	-0.174619	0.248712	0.248747
13.7	-5.74529e-05	-0.350945	-0.251925	-0.181385	0.249167	0.249082
13.71	-0.000156563	-0.395657	-0.247943	-0.175051	0.249776	0.249508
13.72	-0.00167189	-0.32808	-0.25122	-0.507159	0.249599	0.24963
13.73	-0.00128121	-0.379206	-0.248949	-0.524001	0.250162	0.250304
13.74	-0.00328203	-0.333655	-0.24593	-0.511909	0.250507	0.250545
13.75	-0.00263711	-0.313488	-0.245025	-0.507878	0.250861	0.250784
13.76	-0.00397865	-0.400744	-0.248791	-0.147987	0.251141	0.251005
13.77	-0.00347594	-0.314734	-0.249007	-0.183832	0.251656	0.251297
13.78	-0.00458622	-0.28137	-0.248302	-0.182105	0.251759	0.251984
13.79	-0.00344003	-0.437894	-0.248949	-0.171452	0.252204	0.252327
13.8	-0.0042573	-0.323047	-0.250631	-0.176491	0.252362	0.252663
13.81	-0.00351327	-0.39716	-0.24744	-0.160799	0.252903	0.25284
13.82	-0.00386805	-0.341841	-0.250114	-0.162815	0.253175	0.253221
13.83	-0.0029962	-0.376495	-0.250717	-0.174763	0.253705	0.253381
13.84	-0.00382496	-0.360452	-0.25549	-0.352117	0.253735	0.254101
13.85	-0.00227947	-0.344083	-0.255533	-0.366081	0.254461	0.254433
13.86	-0.00252364	-0.401195	-0.257057	-0.500824	0.254675	0.254613
13.87	-0.000998254	-0.3688	-0.258006	-0.512053	0.255	0.255033
13.88	-0.000617627	-0.413206	-0.261901	-0.373567	0.255412	0.255203
13.89	0.000710984	-0.356046	-0.262131	-0.377022	0.255892	0.255892
13.9	0.00160152	-0.405532	-0.261772	-0.380908	0.25596	0.256179
13.91	0.00286693	-0.377969	-0.264834	-0.353125	0.256563	0.256786
13.92	0.00340842	-0.308488	-0.267464	-0.362914	0.256676	0.256904
13.93	0.00383933	-0.460319	-0.270411	-0.37659	0.257306	0.257649
13.94	0.00468964	-0.279278	-0.271964	-0.35802	0.257642	0.257573
13.95	0.00532593	-0.426101	-0.270584	-0.359891	0.258182	0.25797
13.96	0.00622939	-0.320485	-0.274882	-0.35586	0.258305	0.258634
13.97	0.00632706	-0.436419	-0.273732	-0.366513	0.258838	0.258847
13.98	0.00728079	-0.417122	-0.274077	-0.352981	0.2591	0.259196
13.99	0.00723769	-0.378423	-0.274307	-0.367089	0.259499	0.259734
14	0.00767722	-0.413198	-0.279669	-0.360755	0.259647	0.259879
14.01	0.00771168	-0.38171	-0.277958	-0.373135	0.260118	0.260431
14.02	0.00763556	-0.446482	-0.279511	-0.36421	0.26079	0.261084
14.03	0.00766573	-0.409404	-0.277556	-0.353845	0.261058	0.261435
14.04	0.00756374	-0.462392	-0.280359	-0.158496	0.261376	0.261942
14.05	0.00750773	-0.365173	-0.276736	-0.173755	0.262135	0.262125
14.06	0.0073368	-0.376171	-0.276334	-0.719494	0.262225	0.262813
14.07	0.00684701	-0.443494	-0.276205	-0.682209	0.262465	0.262819
14.08	0.00632993	-0.363991	-0.276262	-0.196644	0.263213	0.26307
14.09	0.00515214	-0.498213	-0.273301	-0.156192	0.263329	0.263679
14.1	0.00470112	-0.366399	-0.274264	-0.168285	0.263822	0.264156
14.11	0.00339119	-0.445585	-0.269836	-0.152306	0.264305	0.264572
14.12	0.00220908	-0.472602	-0.269261	-0.164542	0.264853	0.264994
14.13	0.00134872	-0.426825	-0.266861	-0.183688	0.26506	0.265441
14.14	0.000812965	-0.463507	-0.266156	-0.513349	0.265635	0.265828
14.15	-0.000476866	-0.382507	-0.265193	-0.498089	0.265809	0.266379
14.16	-0.000567352	-0.431226	-0.26607	0.0346935	0.266049	0.266331
14.17	-0.00143921	-0.450333	-0.260953	0.0277835	0.266322	0.266604
14.18	-0.00184569	-0.393484	-0.265998	-0.176922	0.267069	0.267204
14.19	-0.00335528	-0.445008	-0.26515	-0.194629	0.26706	0.267452
14.2	-0.00303354	-0.36765	-0.267033	-0.363202	0.267646	0.267759
14.21	-0.00454457	-0.460191	-0.2617	-0.369104	0.267945	0.268156
14.22	-0.00409786	-0.385698	-0.263324	-0.366657	0.268179	0.268959
14.23	-0.00551697	-0.453051	-0.261139	-0.353701	0.268827	0.269203
14.24	-0.00425012	-0.420118	-0.263209	-0.508454	0.269124	0.269489
14.25	-0.00501569	-0.430685	-0.261456	-0.521122	0.269616	0.269586
14.26	-0.00396428	-0.460221	-0.265941	-0.363634	0.269814	0.270336
14.27	-0.0043521	-0.465213	-0.265969	-0.366657	0.270182	0.270761
14.28	-0.00343571	-0.437584	-0.268787	-0.359603	0.270451	0.271118
14.29	-0.00382784	-0.414605	-0.267579	-0.380764	0.271046	0.271585
14.3	-0.00233548	-0.40216	-0.271173	-0.496793	0.271394	0.271741
14.31	-0.00207838	-0.481712	-0.273042	-0.50212	0.271444	0.271806
14.32	-0.00170062	-0.384009	-0.273861	-0.360755	0.27211	0.272477
14.33	-0.000935054	-0.497858	-0.27573	-0.345495	0.272177	0.272817
14.34	4.30647e-06	-0.474679	-0.279712	-0.508454	0.2727	0.273403
14.35	0.00135159	-0.427398	-0.281265	-0.483117	0.272979	0.273257
14.36	0.0030005	-0.497494	-0.283263	-0.363058	0.273368	0.27365
14.37	0.00328059	-0.455017	-0.284844	-0.365073	0.273673	0.274309
14.38	0.00458191	-0.516683	-0.284628	-0.370112	0.273899	0.27442
14.39	0.0050401	-0.450912	-0.28516	-0.36896	0.274536	0.274764
14.4	0.00619635	-0.485473	-0.287604	-0.367089	0.274769	0.274933
14.41	0.00627104	-0.493988	-0.290134	-0.367664	0.275145	0.275355
14.42	0.00726211	-0.487036	-0.295395	-0.352693	0.275464	0.275648
14.43	0.00743447	-0.548811	-0.290867	-0.372847	0.275924	0.276328
14.44	0.00854907	-0.406627	-0.296186	-0.366369	0.276234	0.276767
14.45	0.00780361	-0.518382	-0.294432	-0.369968	0.276172	0.276585
14.46	0.00861802	-0.442668	-0.295726	-0.371839	0.276545	0.277617
14.47	0.00825319	-0.520389	-0.291917	-0.346791	0.277171	0.277508
14.48	0.00792857	-0.470587	-0.295654	-0.367664	0.277533	0.277955
14.49	0.00818424	-0.482873	-0.293541	-0.35514	0.277759	0.278126
14.5	0.00777345	-0.523874	-0.295381	-0.50284	0.278008	0.278596
14.51	0.00749767	-0.446196	-0.295367	-0.525873	0.27846	0.278602
14.52	0.00707108	-0.557374	-0.295137	-0.15792	0.278764	0.279167
14.53	0.00667034	-0.476276	-0.295022	-0.187719	0.27892	0.279456
14.54	0.0052139	-0.487325	-0.291227	-0.688256	0.279255	0.279924
14.55	0.00522395	-0.594488	-0.288869	-0.691135	0.279761	0.280079
14.56	0.00364542	-0.45586	-0.287863	-0.51306	0.280296	0.28032
14.57	0.0026759	-0.545178	-0.287058	-0.516803	0.280144	0.2807
14.58	0.00112465	-0.501061	-0.288179	-0.36493	0.280548	0.281
14.59	0.000768437	-0.501688	-0.286037	-0.374287	0.281316	0.281674
14.6	-0.000383504	-0.559776	-0.283637	-0.492331	0.281488	0.281691
14.61	-0.00101118	-0.52053	-0.281538	-0.532783	0.281555	0.282468
14.62	-0.00160008	-0.562987	-0.280575	-0.357875	0.281984	0.282675
14.63	-0.0027118	-0.522298	-0.280287	-0.36277	0.2822	0.283115
14.64	-0.00304647	-0.546895	-0.2801	-0.710713	0.282783	0.283143
14.65	-0.00375745	-0.509277	-0.27724	-0.693438	0.283195	0.283874
14.66	-0.00387523	-0.566523	-0.282673	-0.183976	0.283318	0.283927
14.67	-0.00575827	-0.563629	-0.279626	-0.185704	0.283724	0.28423
14.68	-0.00481172	-0.51469	-0.283953	-0.372703	0.284236	0.284553
14.69	-0.00582434	-0.54955	-0.279295	-0.348374	0.284648	0.284869
14.7	-0.00500994	-0.476823	-0.280158	-0.49996	0.28491	0.285554
14.71	-0.00513059	-0.579509	-0.281164	-0.506583	0.285339	0.285739
14.72	-0.00422426	-0.489447	-0.283766	-0.360755	0.28544	0.286233
14.73	-0.00348168	-0.587981	-0.284197	-0.353988	0.28605	0.286685
14.74	-0.003779	-0.54406	-0.287403	-0.506438	0.286457	0.287178
14.75	-0.00285974	-0.543843	-0.287446	-0.501688	0.286819	0.287002
14.76	-0.00291145	-0.509371	-0.288035	-0.528176	0.287139	0.287922
14.77	-0.00144639	-0.568137	-0.291802	-0.532783	0.28753	0.288221
14.78	-0.00151964	-0.532922	-0.291241	-0.165982	0.287967	0.288223
14.79	0.00068657	-0.544312	-0.294619	-0.166558	0.288122	0.289181
14.8	0.00150815	-0.541622	-0.298558	-0.525585	0.288485	0.288744
14.81	0.00290284	-0.57024	-0.298889	-0.508886	0.289102	0.289582
14.82	0.00353051	-0.565047	-0.302928	-0.515364	0.28944	0.289757
14.83	0.0048778	-0.556796	-0.305142	-0.491323	0.290039	0.290322
14.84	0.00555431	-0.5837	-0.308477	-0.519394	0.290083	0.290636
14.85	0.0062337	-0.566119	-0.306292	-0.505719	0.290377	0.291329
14.86	0.00734111	-0.568571	-0.309756	-0.363634	0.290891	0.291371
14.87	0.00690877	-0.603944	-0.308577	-0.35802	0.291097	0.291603
14.88	0.00867547	-0.558486	-0.310849	-0.695885	0.291677	0.292104
14.89	0.00764705	-0.625566	-0.305875	-0.6979	0.29166	0.292526
14.9	0.00970389	-0.528245	-0.314371	-0.718199	0.292279	0.292787
14.91	0.00845858	-0.664519	-0.311381	-0.701067	0.292587	0.293312
14.92	0.00988773	-0.532405	-0.313393	-0.698332	0.293107	0.293745
14.93	0.00849449	-0.566196	-0.311309	-0.716039	0.293316	0.293861
14.94	0.00901445	-0.595525	-0.312976	-0.160943	0.293417	0.294477
14.95	0.00838102	-0.562257	-0.311122	-0.180809	0.29452	0.294893
14.96	0.00905323	-0.598621	-0.310762	-0.701499	0.294394	0.295332
14.97	0.00753071	-0.579237	-0.308247	-0.695165	0.295047	0.295896
14.98	0.00661002	-0.604328	-0.310087	-0.346791	0.295235	0.29582
14.99	0.00601968	-0.598396	-0.309397	-0.360467	0.295802	0.296489
15	0.00476576	-0.540422	-0.306953	-0.689983	0.295882	0.296687
15.01	0.00384938	-0.670315	-0.305286	-0.689119	0.296228	0.297177
15.02	0.0024705	-0.521311	-0.301519	-0.507878	0.296775	0.297409
15.03	0.00176526	-0.668147	-0.302942	-0.52213	0.297244	0.29777
15.04	0.000212575	-0.541884	-0.297279	-0.510901	0.29727	0.298235
15.05	-0.00076126	-0.591116	-0.297408	-0.510181	0.297908	0.298555
15.06	-0.00107294	-0.601542	-0.299162	-0.358883	0.29808	0.299165
15.07	-0.00268164	-0.60676	-0.29725	-0.351541	0.298595	0.299123
15.08	-0.00254232	-0.660569	-0.299377	-0.510326	0.298855	0.29938
15.09	-0.0043205	-0.596451	-0.294705	-0.512773	0.299231	0.300052
15.1	-0.00330932	-0.596475	-0.295467	-0.349382	0.299432	0.300287
15.11	-0.00572236	-0.66156	-0.291988	-0.357444	0.29981	0.300442
15.12	-0.00411798	-0.615239	-0.295784	-0.69862	0.300202	0.301065
15.13	-0.00648075	-0.682471	-0.295324	-0.711576	0.300786	0.301414
15.14	-0.0051191	-0.570479	-0.298558	-0.697469	0.301078	0.301796
15.15	-0.00676945	-0.652636	-0.296574	-0.693438	0.301572	0.302246
15.16	-0.00446557	-0.599823	-0.299435	-0.367377	0.301947	0.302468
15.17	-0.00570081	-0.672592	-0.299435	-0.350965	0.302298	0.302761
15.18	-0.00420703	-0.584668	-0.301692	-0.380045	0.302433	0.303283
15.19	-0.00387523	-0.594756	-0.301347	-0.380045	0.302833	0.303669
15.2	-0.00319441	-0.652895	-0.30323	-0.688399	0.303239	0.303485
15.21	-0.00265866	-0.596531	-0.30438	-0.691854	0.303393	0.304128
15.22	-0.0017236	-0.675502	-0.309627	-0.510037	0.303768	0.30446
15.23	-0.000904892	-0.61908	-0.310834	-0.519826	0.304334	0.305075
15.24	-0.000310249	-0.627903	-0.311338	-0.505431	0.304803	0.305138
15.25	0.0014981	-0.63656	-0.31519	-0.516516	0.304912	0.305908
15.26	0.00254088	-0.62003	-0.317447	-0.34967	0.305412	0.306018
15.27	0.003621	-0.666924	-0.317691	-0.362914	0.305683	0.306236
15.28	0.00465804	-0.543568	-0.319934	-0.715751	0.305909	0.306701
15.29	0.00512628	-0.627541	-0.31933	-0.690127	0.306313	0.307126
15.3	0.00662581	-0.633043	-0.32705	-0.352693	0.306586	0.307457
15.31	0.00597228	-0.60053	-0.326316	-0.385083	0.307032	0.307775
15.32	0.00791996	-0.665181	-0.325928	-0.707114	0.307303	0.307947
15.33	0.00685563	-0.582861	-0.325123	-0.70769	0.308015	0.308416
15.34	0.00836666	-0.658477	-0.328128	-0.497081	0.30813	0.308814
15.35	0.00804635	-0.658352	-0.327165	-0.505287	0.308791	0.309249
15.36	0.00936635	-0.620881	-0.330399	-0.349382	0.308528	0.309684
15.37	0.00817275	-0.657417	-0.327639	-0.352261	0.309	0.309762
15.38	0.00916813	-0.623161	-0.329091	-0.505719	0.309573	0.310447
15.39	0.00823451	-0.694191	-0.330054	-0.515364	0.309974	0.310522
15.4	0.00827042	-0.632822	-0.32899	-0.494202	0.310196	0.311044
15.41	0.00772892	-0.670965	-0.329536	-0.50759	0.310621	0.311362
15.42	0.00739138	-0.710185	-0.330356	-0.509606	0.310928	0.311916
15.43	0.00670338	-0.632585	-0.324448	-0.520259	0.311436	0.312275
15.44	0.00503148	-0.672746	-0.323298	-0.348518	0.311549	0.312572
15.45	0.00492376	-0.668842	-0.32232	-0.356724	0.312183	0.312904
15.46	0.00278218	-0.637102	-0.324994	-1.04282	0.312494	0.313432
15.47	0.00299332	-0.717375	-0.321903	-1.03865	0.312833	0.313684
15.48	0.000584589	-0.659962	-0.317749	-0.524577	0.313364	0.3142
15.49	0.000293012	-0.686143	-0.316685	-0.512197	0.313698	0.314435
15.5	-0.00100831	-0.698653	-0.316958	-0.528896	0.314299	0.315009
15.51	-0.00153688	-0.652415	-0.31358	-0.512773	0.314544	0.315516
15.52	-0.00291289	-0.702105	-0.316656	-0.504711	0.315136	0.315852
15.53	-0.00358941	-0.650975	-0.309929	-0.529184	0.315148	0.316023
15.54	-0.00321309	-0.691656	-0.315909	-0.501832	0.315716	0.316588
15.55	-0.00458478	-0.684696	-0.312387	-0.51522	0.316156	0.317185
15.56	-0.00453308	-0.686531	-0.314615	-0.890082	0.316466	0.317259
15.57	-0.00620354	-0.711822	-0.309454	-0.894113	0.316852	0.317789
15.58	-0.00511623	-0.705967	-0.312933	-0.694733	0.31743	0.318114
15.59	-0.00669476	-0.735421	-0.309699	-0.719494	0.317756	0.318656
15.6	-0.00570656	-0.684238	-0.313106	-0.365217	0.318245	0.319231
15.61	-0.00558017	-0.727784	-0.311395	-0.361763	0.318636	0.319742
15.62	-0.00527854	-0.747847	-0.317993	-0.911676	0.318942	0.319849
15.63	-0.00480598	-0.684228	-0.319057	-0.871656	0.3194	0.320252
15.64	-0.00443684	-0.764674	-0.321271	-0.695309	0.319911	0.320776
15.65	-0.00312116	-0.697562	-0.320207	-0.707114	0.32029	0.321252
15.66	-0.00353626	-0.740882	-0.322493	-0.51666	0.32092	0.321668
15.67	-0.00136021	-0.856613	-0.326992	-0.512053	0.321121	0.321941
15.68	-0.00191033	-0.641297	-0.325138	-0.365073	0.321541	0.322424
15.69	0.000232688	-0.736587	-0.326561	-0.367521	0.321785	0.323002
15.7	0.000744023	-0.685915	-0.330758	-0.717623	0.322435	0.323451
15.71	0.00317143	-0.749803	-0.333662	-0.689551	0.322919	0.323534
15.72	0.00310536	-0.718278	-0.338291	-0.716471	0.323116	0.324219
15.73	0.00480167	-0.696126	-0.336063	-0.710137	0.323467	0.324521
15.74	0.00592058	-0.796468	-0.34039	-0.705386	0.32404	0.325076
15.75	0.00613315	-0.692146	-0.340778	-0.694302	0.324309	0.325547
15.76	0.00700357	-0.781669	-0.344415	-0.525729	0.324555	0.325543
15.77	0.00663587	-0.787543	-0.340763	-0.528896	0.325097	0.326535
15.78	0.00817562	-0.743254	-0.345852	-0.68624	0.325604	0.326826
15.79	0.00709693	-0.78791	-0.344515	-0.722805	0.325957	0.327193
15.8	0.00922271	-0.765997	-0.349044	-0.525729	0.326325	0.327648
15.81	0.00812966	-0.813806	-0.346873	-0.506294	0.326424	0.327836
15.82	0.00981736	-0.728375	-0.34798	-0.511765	0.32712	0.328209
15.83	0.00878894	-0.735861	-0.345479	-0.519683	0.327568	0.328866
15.84	0.00938215	-0.796641	-0.347189	-0.700348	0.327728	0.329165
15.85	0.00831207	-0.753774	-0.342762	-0.712152	0.327951	0.329331
15.86	0.00818711	-0.838522	-0.348469	-0.695597	0.328459	0.329831
15.87	0.0073368	-0.725154	-0.344544	-0.695885	0.328986	0.330202
15.88	0.00655257	-0.762051	-0.344357	-0.515508	0.329482	0.330728
15.89	0.00554282	-0.815763	-0.341425	-0.530335	0.329823	0.331089
15.9	0.00398871	-0.746212	-0.340663	-0.846463	0.330295	0.331385
15.91	0.00386087	-0.792727	-0.339556	-0.895265	0.330692	0.331899
15.92	0.00210423	-0.786918	-0.33543	-0.714024	0.330943	0.332071
15.93	0.00178106	-0.802613	-0.334654	-0.710281	0.331762	0.332636
15.94	-0.000198214	-0.796621	-0.33395	-0.886339	0.331937	0.33295
15.95	-0.000350465	-0.786124	-0.33336	-0.888499	0.332238	0.333634
15.96	-0.00127116	-0.800898	-0.334726	-0.848911	0.332467	0.333578
15.97	-0.00312834	-0.772114	-0.331836	-0.699628	0.332793	0.334071
15.98	-0.00243746	-0.868987	-0.33027	-0.68696	0.333492	0.334692
15.99	-0.00453164	-0.822135	-0.325785	-0.513349	0.333722	0.335272
16	-0.00311685	-0.81406	-0.327926	-0.570355	0.334015	0.335419
16.01	-0.00558447	-0.847215	-0.326388	-0.713592	0.334531	0.335777
16.02	-0.00426161	-0.789631	-0.330298	-0.7241	0.334906	0.335729
16.03	-0.00705672	-0.850794	-0.328156	-0.695453	0.335351	0.336561
16.04	-0.00488067	-0.797681	-0.331348	-1.01705	0.335517	0.337195
16.05	-0.00665742	-0.879473	-0.329048	-1.03346	0.335773	0.337237
16.06	-0.00444833	-0.810315	-0.334137	-0.761385	0.336169	0.337426
16.07	-0.00604984	-0.837877	-0.330615	-0.698332	0.336624	0.337889
16.08	-0.0041467	-0.831931	-0.33474	-0.862875	0.337264	0.338377
16.09	-0.00451871	-0.846672	-0.335128	-0.895409	0.337472	0.338536
16.1	-0.00323463	-0.824107	-0.337213	-0.895409	0.337921	0.339437
16.11	-0.0035061	-0.835889	-0.341022	-0.532494	0.33831	0.339506
16.12	-0.00222919	-0.813582	-0.3421	-0.5145	0.338488	0.340004
16.13	-0.00109592	-0.830971	-0.345464	-0.70697	0.338741	0.340427
16.14	-0.000359083	-0.881469	-0.347218	-0.719638	0.339317	0.340382
16.15	0.00125679	-0.832512	-0.349892	-0.720214	0.339743	0.340963
16.16	0.00297608	-0.8468	-0.35176	-0.6979	0.339775	0.341223
16.17	0.00401025	-0.8923	-0.352091	-0.515796	0.339872	0.341565
16.18	0.00520097	-0.834118	-0.354032	-0.508454	0.340786	0.341985
16.19	0.00568502	-0.87068	-0.355009	-0.691135	0.341172	0.342221
16.2	0.00728653	-0.864257	-0.35925	-0.709705	0.341251	0.342529
16.21	0.00615757	-0.906626	-0.357539	-1.02785	0.34168	0.343101
16.22	0.00849736	-0.865346	-0.363534	-1.02094	0.342303	0.343415
16.23	0.00722477	-0.791615	-0.35856	-0.700204	0.342198	0.34388
16.24	0.00915089	-0.889894	-0.364296	-0.795647	0.342568	0.344149
16.25	0.00750054	-0.884799	-0.360443	-0.890658	0.343311	0.344427
16.26	0.0102396	-0.865226	-0.366136	-0.853518	0.343393	0.34503
16.27	0.00791134	-0.877061	-0.364914	-0.707833	0.343791	0.345585
16.28	0.010096	-0.886956	-0.365776	-0.701499	0.344328	0.345989
16.29	0.00861658	-0.897777	-0.363606	-0.34895	0.344861	0.345859
16.3	0.00922989	-0.867739	-0.365661	-0.395304	0.345349	0.346541
16.31	0.00792426	-0.899276	-0.361478	-1.00741	0.345338	0.347298
16.32	0.00740575	-0.86007	-0.360328	-1.02396	0.345797	0.347381
16.33	0.00645058	-0.909442	-0.361191	-0.718918	0.346358	0.348245
16.34	0.00498265	-0.932664	-0.358258	-0.72007	0.346561	0.34813
16.35	0.00513059	-0.865086	-0.357223	-0.881733	0.347034	0.348595
16.36	0.00316712	-0.84887	-0.357769	-0.888211	0.347371	0.349074
16.37	0.00287698	-0.893979	-0.355656	-0.897568	0.347818	0.34922
16.38	0.000778491	-0.882823	-0.353529	-0.887779	0.34816	0.349548
16.39	0.00066215	-0.913716	-0.352163	-0.714456	0.348387	0.350017
16.4	-0.00121514	-0.840074	-0.350941	-0.695022	0.349009	0.350674
16.41	-0.00200513	-0.901343	-0.348871	-1.02439	0.34887	0.350978
16.42	-0.00269026	-0.887345	-0.346082	-1.01417	0.349753	0.351161
16.43	-0.00395567	-0.946379	-0.34647	-0.718055	0.350366	0.351744
16.44	-0.00345008	-0.902223	-0.347319	-0.696173	0.350117	0.352045
16.45	-0.00483758	-0.917177	-0.347994	-0.690414	0.350849	0.352641
16.46	-0.00497546	-0.947685	-0.349317	-0.687967	0.351221	0.353085
16.47	-0.00637589	-0.95074	-0.345249	-1.04743	0.351495	0.35332
16.48	-0.00512341	-0.925518	-0.347994	-1.02555	0.352222	0.353712
16.49	-0.00712135	-0.923545	-0.343193	-0.873959	0.352332	0.354143
16.5	-0.00522108	-0.919398	-0.348124	-0.923624	0.353023	0.354399
16.51	-0.00602255	-0.9455	-0.34693	-1.03174	0.353139	0.354539
16.52	-0.00511623	-0.908029	-0.347347	-1.03922	0.353767	0.355366
16.53	-0.00481891	-1.02562	-0.350567	-0.879286	0.354018	0.355675
16.54	-0.00421133	-0.905573	-0.353945	-0.913691	0.354404	0.355966
16.55	-0.00338688	-0.990897	-0.355225	-1.22795	0.354741	0.356545
16.56	-0.00356929	-0.929528	-0.354722	-1.23774	0.355262	0.356889
16.57	-0.00149235	-0.972824	-0.359293	-0.887347	0.355536	0.357431
16.58	-0.00231681	-0.972242	-0.358977	-0.900591	0.356202	0.357576
16.59	0.000205397	-0.937386	-0.362427	-0.896992	0.356349	0.358196
16.6	0.000463935	-0.994035	-0.363031	-0.900735	0.356725	0.358216
16.61	0.00301343	-1.01889	-0.369198	-1.0159	0.357184	0.359074
16.62	0.00332368	-0.946216	-0.370132	-1.04196	0.357819	0.35943
16.63	0.0049453	-1.0369	-0.371253	-0.910668	0.358019	0.359472
16.64	0.00587892	-0.962075	-0.374574	-0.876695	0.358411	0.360156
16.65	0.00651091	-1.0219	-0.375825	-0.519683	0.358462	0.360393
16.66	0.00791134	-0.953336	-0.378081	-0.530191	0.359204	0.361011
16.67	0.00754076	-0.933673	-0.375738	-1.03145	0.359507	0.360964
16.68	0.00883203	-1.01446	-0.378901	-1.02828	0.359844	0.361703
16.69	0.00745171	-0.921861	-0.379059	-0.893969	0.360232	0.362141
16.7	0.00950567	-1.03053	-0.381589	-0.89037	0.360662	0.362613
16.71	0.00787686	-0.989997	-0.380051	-0.697613	0.361335	0.363016
16.72	0.00994519	-0.964252	-0.38215	-0.708697	0.361378	0.363145
16.73	0.00851604	-1.02086	-0.380755	-1.02468	0.361852	0.363674
16.74	0.00999977	-0.952524	-0.379792	-1.0444	0.362402	0.364328
16.75	0.00877027	-1.05423	-0.3788	-0.693726	0.362627	0.364523
16.76	0.008641	-0.961198	-0.379361	-0.708122	0.363149	0.364864
16.77	0.0077519	-1.0202	-0.380698	-1.05261	0.363468	0.365261
16.78	0.00638308	-1.03511	-0.378843	-1.05678	0.364137	0.365919
16.79	0.00592632	-1.04072	-0.376658	-1.03188	0.364225	0.36598
16.8	0.00485482	-1.01549	-0.37535	-1.05434	0.364555	0.366598
16.81	0.00445695	-0.994032	-0.375178	-0.887203	0.364895	0.366579
16.82	0.00220334	-0.999266	-0.370707	-0.895696	0.36561	0.367001
16.83	0.00193761	-1.03598	-0.368694	-1.02151	0.365664	0.367754
16.84	0.000498409	-1.02708	-0.364109	-1.02598	0.36595	0.368027
16.85	-0.000729656	-0.988113	-0.368407	-0.897712	0.366521	0.368396
16.86	-0.00161732	-1.03673	-0.366653	-0.903614	0.367156	0.368742
16.87	-0.00317286	-0.980121	-0.362341	-0.703515	0.366978	0.368934
16.88	-0.00301199	-1.02742	-0.366854	-0.705818	0.36756	0.369255
16.89	-0.00549829	-1.05886	-0.359006	-1.02411	0.367877	0.369675
16.9	-0.00345008	-1.03549	-0.364827	-1.04023	0.368103	0.370116
16.91	-0.0068068	-1.05687	-0.358416	-1.03908	0.368708	0.370767
16.92	-0.00440811	-1.06666	-0.360314	-1.01057	0.369066	0.370645
16.93	-0.00737127	-1.07053	-0.362211	-1.02195	0.369313	0.371194
16.94	-0.00517368	-1.06824	-0.366236	-1.02468	0.369659	0.371522
16.95	-0.00763412	-1.02455	-0.360774	-0.912396	0.369934	0.372184
16.96	-0.00462356	-1.09959	-0.366682	-0.900303	0.370356	0.372271
16.97	-0.00672349	-0.996266	-0.365273	-0.86561	0.370875	0.372656
16.98	-0.00473416	-1.08432	-0.367616	-0.893969	0.371359	0.372894
16.99	-0.00445839	-1.04494	-0.368421	-1.22939	0.371665	0.373364
17	-0.0031585	-1.03277	-0.371339	-1.21528	0.37172	0.37369
17.01	-0.00305222	-1.10295	-0.375393	-0.707402	0.372069	0.374135
17.02	-0.00195773	-1.01624	-0.375839	-0.705242	0.372334	0.37443
17.03	-0.000854622	-1.14316	-0.378182	-1.20506	0.372972	0.374558
17.04	7.03779e-05	-1.03262	-0.379001	-1.24162	0.373287	0.37519
17.05	0.00133579	-1.06623	-0.384306	-0.892529	0.37341	0.375447
17.06	0.00284107	-1.03752	-0.383731	-0.869353	0.374118	0.376038
17.07	0.00325474	-1.13269	-0.385772	-1.39465	0.374569	0.376516
17.08	0.00539344	-1.03585	-0.38731	-1.38961	0.374351	0.376737
17.09	0.0052455	-1.083	-0.391465	-0.698044	0.375283	0.37701
17.1	0.00812391	-1.07346	-0.39618	-0.699628	0.375203	0.377699
17.11	0.00629402	-1.10762	-0.39319	-1.03476	0.375988	0.378085
17.12	0.00989635	-1.09785	-0.39664	-1.03073	0.376557	0.377909
17.13	0.00744884	-1.11769	-0.395648	-0.906781	0.376849	0.378747
17.14	0.0101822	-1.12569	-0.399026	-0.893537	0.376895	0.378982
17.15	0.00785963	-1.12037	-0.394742	-1.21801	0.377235	0.379636
17.16	0.0105312	-1.12496	-0.400852	-1.19052	0.377988	0.380094
17.17	0.0080521	-1.14234	-0.398207	-0.884756	0.378282	0.380316
17.18	0.0110253	-1.1115	-0.401642	-0.890226	0.378604	0.380936
17.19	0.0084514	-1.11252	-0.396194	-1.2137	0.379138	0.381266
17.2	0.0104838	-1.12595	-0.398106	-1.21701	0.379395	0.381438
17.21	0.00794868	-1.08778	-0.394713	-1.03721	0.379938	0.381973
17.22	0.00848874	-1.17679	-0.395102	-1.03893	0.380025	0.382405
17.23	0.0059967	-1.1136	-0.394426	-1.02209	0.380618	0.382737
17.24	0.00568214	-1.13079	-0.392011	-1.03548	0.380914	0.383097
17.25	0.00415245	-1.15305	-0.392457	-0.902319	0.381066	0.383332
17.26	0.00317718	-1.13679	-0.391637	-0.904622	0.38155	0.383656
17.27	0.00239581	-1.18411	-0.387742	-1.03303	0.382147	0.384008
17.28	0.00133867	-1.15079	-0.387167	-1.05261	0.382335	0.384502
17.29	0.000251361	-1.17105	-0.385945	-1.22219	0.382839	0.385042
17.3	-0.000609009	-1.11824	-0.384507	-1.23255	0.383462	0.385592
17.31	-0.00228377	-1.18818	-0.383098	-0.705099	0.383866	0.385994
17.32	-0.00235416	-1.21845	-0.381575	-0.709273	0.3842	0.386402
17.33	-0.00491514	-1.21027	-0.37949	-1.2137	0.384364	0.386815
17.34	-0.00387523	-1.18267	-0.381503	-1.23802	0.384772	0.387024
17.35	-0.0063802	-1.18614	-0.378383	-1.03937	0.385391	0.387694
17.36	-0.00461207	-1.21643	-0.383645	-1.02324	0.385841	0.387915
17.37	-0.0076054	-1.19597	-0.376658	-1.03836	0.386085	0.388397
17.38	-0.00503723	-1.12324	-0.38169	-1.05031	0.386455	0.388937
17.39	-0.00788118	-1.24637	-0.377478	-1.03145	0.386944	0.389116
17.4	-0.00542504	-1.18174	-0.383501	-1.03649	0.38722	0.389709
17.41	-0.00722764	-1.22112	-0.381201	-1.22968	0.387833	0.389807
17.42	-0.00512916	-1.1944	-0.387167	-1.20909	0.388017	0.390375
17.43	-0.00507601	-1.2042	-0.386951	-1.22305	0.388224	0.390371
17.44	-0.00437221	-1.2278	-0.388288	-1.19916	0.388749	0.391106
17.45	-0.00353339	-1.196	-0.392298	-1.38558	0.388966	0.391625
17.46	-0.00309387	-1.30351	-0.389883	-1.37838	0.389481	0.391953
17.47	-0.00127259	-1.23186	-0.395001	-1.03202	0.390017	0.392339
17.48	-0.00128121	-1.25794	-0.395634	-1.03577	0.390555	0.392713
17.49	0.000637735	-1.21247	-0.401513	-1.39321	0.39072	0.392936
17.5	0.00130276	-1.20447	-0.402361	-1.38342	0.391231	0.393568
17.51	0.00225505	-1.26672	-0.403957	-1.02756	0.391281	0.39368
17.52	0.00349748	-1.19192	-0.404819	-1.03908	0.39213	0.393839
17.53	0.00460776	-1.26761	-0.405394	-1.03404	0.392295	0.394397
17.54	0.00594356	-1.21114	-0.408456	-1.01129	0.392446	0.394837
17.55	0.006633	-1.24594	-0.409563	-1.02986	0.39292	0.395042
17.56	0.00882628	-1.30263	-0.412582	-1.03605	0.393353	0.395828
17.57	0.00769876	-1.21644	-0.412165	-1.39695	0.39361	0.396223
17.58	0.00936347	-1.28669	-0.416851	-1.38947	0.394176	0.396533
17.59	0.00778925	-1.20817	-0.412841	-1.21586	0.394335	0.396781
17.6	0.00995812	-1.2804	-0.417354	-1.23342	0.394836	0.397269
17.61	0.00811817	-1.30064	-0.414163	-1.06053	0.39528	0.397693
17.62	0.0101865	-1.20168	-0.418591	-1.0624	0.39565	0.397899
17.63	0.00861514	-1.316	-0.41458	-1.38169	0.3961	0.398374
17.64	0.00984033	-1.28381	-0.415974	-1.38601	0.396377	0.398685
17.65	0.00875303	-1.25707	-0.416046	-0.883172	0.396646	0.398943
17.66	0.00930315	-1.3197	-0.414824	-0.892098	0.396806	0.399637
17.67	0.00776627	-1.26672	-0.414379	-1.21801	0.397355	0.399509
17.68	0.00611448	-1.29735	-0.413387	-1.23687	0.39778	0.400171
17.69	0.00524837	-1.26674	-0.408399	-1.19541	0.398091	0.400593
17.7	0.00361813	-1.29435	-0.407608	-1.20405	0.398106	0.400728
17.71	0.00330357	-1.3033	-0.405524	-1.22377	0.398859	0.400896
17.72	0.00160726	-1.35467	-0.403353	-1.22305	0.39899	0.401645
17.73	0.00161157	-1.29343	-0.406142	-0.894113	0.399541	0.401969
17.74	-0.000392122	-1.31143	-0.404259	-0.893969	0.399625	0.402315
17.75	-0.00117636	-1.26574	-0.398178	-1.2006	0.400248	0.4026
17.76	-0.00191464	-1.29507	-0.399414	-1.21758	0.400534	0.403128
17.77	-0.00346875	-1.3159	-0.394699	-1.03433	0.400599	0.403079
17.78	-0.00296029	-1.3693	-0.397833	-1.03721	0.401114	0.403446
17.79	-0.0059809	-1.30219	-0.394023	-1.21773	0.40145	0.403828
17.8	-0.00397147	-1.32106	-0.399213	-1.20808	0.401776	0.40457
17.81	-0.00691596	-1.36112	-0.395389	-1.40415	0.401947	0.404609
17.82	-0.00484189	-1.33179	-0.400521	-1.38356	0.402611	0.405092
17.83	-0.00775621	-1.38533	-0.395447	-1.24018	0.40301	0.405089
17.84	-0.00505015	-1.34691	-0.398365	-1.23183	0.403238	0.405621
17.85	-0.00763412	-1.34724	-0.394167	-1.21442	0.403712	0.406001
17.86	-0.00492376	-1.32907	-0.399457	-1.22824	0.403807	0.406336
17.87	-0.00672923	-1.34885	-0.396582	-1.3696	0.403952	0.406652
17.88	-0.0045302	-1.35296	-0.403914	-1.36831	0.404839	0.407123
17.89	-0.00504585	-1.3684	-0.404388	-1.02871	0.404707	0.407096
17.9	-0.00339837	-1.3703	-0.405495	-1.029	0.405256	0.407923
17.91	-0.00243028	-1.39533	-0.409419	-1.53817	0.405634	0.408041
17.92	-0.00167764	-1.32144	-0.410239	-1.5579	0.405958	0.40852
17.93	-0.000710984	-1.41769	-0.41182	-0.898	0.406049	0.409059
17.94	0.000235559	-1.3629	-0.414566	-0.909804	0.406873	0.40913
17.95	0.0018026	-1.35767	-0.416535	-1.53717	0.407111	0.409637
17.96	0.00306227	-1.44908	-0.417613	-1.54839	0.407338	0.410005
17.97	0.00323463	-1.39945	-0.421739	-1.01403	0.40791	0.410191
17.98	0.00578699	-1.41249	-0.42608	-1.03174	0.407992	0.410743
17.99	0.00500132	-1.40217	-0.42539	-1.22622	0.40839	0.410911
18	0.00790559	-1.41651	-0.429976	-1.25904	0.408872	0.411819
18.01	0.00680823	-1.38567	-0.427388	-1.2278	0.409376	0.411845
18.02	0.00987624	-1.37811	-0.430177	-1.21614	0.409526	0.412092
18.03	0.00699495	-1.41399	-0.427086	-1.20664	0.40998	0.412442
18.04	0.0105269	-1.40428	-0.432218	-1.22968	0.410472	0.412889
18.05	0.00761833	-1.45707	-0.431744	-1.3827	0.410758	0.413271
18.06	0.010389	-1.40303	-0.434648	-1.37219	0.411486	0.413424
18.07	0.00764705	-1.44758	-0.432549	-1.38587	0.411522	0.413761
18.08	0.0111345	-1.42292	-0.435769	-1.35679	0.411836	0.414562
18.09	0.0081512	-1.45725	-0.430695	-1.40444	0.412019	0.414771
18.1	0.0102238	-1.45508	-0.434561	-1.3886	0.412773	0.415116
18.11	0.00815695	-1.46865	-0.430191	-1.39451	0.412808	0.415886
18.12	0.00887368	-1.40272	-0.427676	-1.385	0.413466	0.415872
18.13	0.00667178	-1.53206	-0.429142	-1.39307	0.413664	0.416203
18.14	0.00588323	-1.45576	-0.426871	-1.37651	0.414231	0.416849
18.15	0.00385225	-1.47627	-0.426899	-1.38155	0.414474	0.417381
18.16	0.00295167	-1.4384	-0.421983	-1.39019	0.415009	0.417336
18.17	0.00181553	-1.47971	-0.420963	-1.55775	0.414968	0.417952
18.18	0.0011347	-1.50029	-0.418476	-1.55171	0.415704	0.418438
18.19	-0.000731098	-1.49084	-0.416233	-1.36787	0.41602	0.418322
18.2	-0.000828766	-1.46946	-0.418821	-1.38544	0.416599	0.419115
18.21	-0.00224212	-1.47194	-0.416219	-1.38486	0.416541	0.419198
18.22	-0.00234841	-1.48441	-0.418548	-1.39623	0.417333	0.41972
18.23	-0.00511192	-1.53049	-0.411676	-1.22205	0.417387	0.41993
18.24	-0.00342135	-1.50852	-0.415213	-1.22032	0.418087	0.420577
18.25	-0.00637589	-1.54074	-0.411475	-1.53904	0.418276	0.421142
18.26	-0.00410361	-1.48213	-0.416348	-1.5353	0.418543	0.421324
18.27	-0.00764992	-1.50916	-0.412381	-1.21586	0.419171	0.421638
18.28	-0.0047356	-1.48383	-0.41619	-1.21643	0.419408	0.422104
18.29	-0.00773036	-1.53683	-0.412237	-1.3981	0.419747	0.422467
18.3	-0.00520815	-1.51234	-0.416104	-1.38155	0.420127	0.423009
18.31	-0.00698346	-1.50318	-0.415831	-1.37291	0.420369	0.423315
18.32	-0.00490365	-1.52731	-0.418246	-1.39062	0.420798	0.423508
18.33	-0.00556149	-1.49599	-0.418088	-1.53198	0.421203	0.423836
18.34	-0.00455319	-1.53219	-0.422012	-1.54868	0.421642	0.424376
18.35	-0.00367558	-1.5306	-0.422386	-1.22075	0.421888	0.424671
18.36	-0.00254232	-1.57908	-0.422199	-1.22392	0.422432	0.425163
18.37	-0.00106001	-1.51469	-0.428251	-1.23126	0.422646	0.425576
18.38	-0.000236995	-1.56638	-0.432132	-1.23572	0.42296	0.425882
18.39	0.00115912	-1.5665	-0.43413	-1.39105	0.423418	0.425982
18.4	0.00199794	-1.54833	-0.432793	-1.39594	0.4237	0.426339
18.41	0.0030321	-1.56723	-0.435841	-1.54955	0.424009	0.427105
18.42	0.00359658	-1.55113	-0.437264	-1.54624	0.424651	0.427072
18.43	0.00497978	-1.61623	-0.438716	-1.20938	0.424982	0.427626
18.44	0.00593925	-1.57887	-0.441763	-1.22881	0.425329	0.427555
18.45	0.0066014	-1.59875	-0.440915	-1.38299	0.425422	0.428262
18.46	0.00823308	-1.5165	-0.44691	-1.39393	0.425722	0.428888
18.47	0.00747469	-1.62648	-0.446838	-1.38227	0.426073	0.429034
18.48	0.00965936	-1.58294	-0.45069	-1.41192	0.426373	0.429417
18.49	0.00792857	-1.60575	-0.447959	-1.39594	0.426755	0.429406
18.5	0.00975559	-1.56636	-0.449152	-1.38688	0.427322	0.430271
18.51	0.00801906	-1.60401	-0.445975	-1.55199	0.427406	0.430424
18.52	0.00962632	-1.62219	-0.448836	-1.57056	0.427711	0.430913
18.53	0.00840687	-1.58588	-0.449526	-1.74029	0.42844	0.43102
18.54	0.00917818	-1.58486	-0.448477	-1.73856	0.428492	0.431533
18.55	0.00915089	-1.591	-0.44944	-1.55027	0.429111	0.432189
18.56	0.00867403	-1.5315	-0.448232	-1.53961	0.429195	0.432373
18.57	0.0078941	-1.65876	-0.446148	-1.22032	0.429705	0.432429
18.58	0.00721615	-1.60853	-0.445084	-1.22737	0.430284	0.433032
18.59	0.00645777	-1.62538	-0.444365	-1.87187	0.430501	0.433116
18.6	0.00357073	-1.6397	-0.44001	-1.89375	0.43092	0.433466
18.61	0.0033797	-1.65678	-0.438975	-1.38213	0.430971	0.434176
18.62	0.00185431	-1.67397	-0.436502	-1.40271	0.431455	0.434439
18.63	0.000810094	-1.63171	-0.437781	-1.38284	0.431579	0.434665
18.64	-0.000471118	-1.66032	-0.434662	-1.39566	0.431957	0.43487
18.65	-0.00104709	-1.65088	-0.436301	-1.74634	0.432569	0.435185
18.66	-0.00231393	-1.59185	-0.432549	-1.73655	0.433158	0.435742
18.67	-0.00348742	-1.64398	-0.431068	-1.51946	0.433143	0.435885
18.68	-0.00359371	-1.62262	-0.433354	-1.5566	0.433697	0.436358
18.69	-0.00542504	-1.67325	-0.428035	-1.21542	0.434063	0.436725
18.7	-0.00431763	-1.64193	-0.431715	-1.23716	0.434323	0.437148
18.71	-0.00708544	-1.7002	-0.42792	-1.37464	0.434805	0.437143
18.72	-0.00509899	-1.69975	-0.433455	-1.366	0.434891	0.437625
18.73	-0.00795874	-1.71954	-0.42838	-1.36845	0.435113	0.438087
18.74	-0.00536615	-1.75089	-0.432075	-1.3994	0.435907	0.438347
18.75	-0.00711417	-1.65666	-0.428495	-1.3935	0.436322	0.438971
18.76	-0.00506883	-1.65224	-0.43252	-1.40055	0.436297	0.439296
18.77	-0.00632706	-1.70778	-0.433253	-1.71495	0.43674	0.439641
18.78	-0.00494961	-1.62876	-0.433685	-1.72805	0.437281	0.440204
18.79	-0.00549398	-1.7645	-0.436689	-1.53861	0.437815	0.440141
18.8	-0.00383358	-1.6885	-0.44001	-1.57344	0.437946	0.440829
18.81	-0.00274771	-1.72231	-0.443345	-1.73122	0.438468	0.441353
18.82	-0.00185	-1.71036	-0.44586	-1.7269	0.438373	0.441305
18.83	-0.00031312	-1.67147	-0.447672	-1.54336	0.438963	0.44179
18.84	0.000248484	-1.74352	-0.446018	-1.54552	0.43942	0.442405
18.85	0.002008	-1.71702	-0.447973	-1.74202	0.440013	0.442713
18.86	0.0028066	-1.69497	-0.451884	-1.74	0.439959	0.443093
18.87	0.00381778	-1.71058	-0.454514	-1.55099	0.440623	0.443505
18.88	0.0048936	-1.65964	-0.460207	-1.56178	0.441008	0.443885
18.89	0.00516362	-1.74908	-0.456527	-1.73482	0.441619	0.444416
18.9	0.00817131	-1.65483	-0.461544	-1.7197	0.441767	0.444792
18.91	0.00648075	-1.76466	-0.460164	-1.88079	0.442302	0.444995
18.92	0.00979725	-1.7183	-0.463369	-1.86596	0.442488	0.445448
18.93	0.00795586	-1.74526	-0.462291	-1.3745	0.443142	0.446
18.94	0.0106461	-1.7868	-0.466647	-1.38558	0.443372	0.446413
18.95	0.0074158	-1.7873	-0.465353	-1.36528	0.443821	0.446763
18.96	0.0108601	-1.72745	-0.468904	-1.39407	0.444238	0.447299
18.97	0.00782803	-1.77792	-0.465612	-1.74101	0.444561	0.447393
18.98	0.00987768	-1.77077	-0.468386	-1.72085	0.444899	0.44782
18.99	0.00798028	-1.83055	-0.464476	-1.73093	0.445317	0.448082
19	0.0101807	-1.76016	-0.465684	-1.72589	0.445903	0.44842
19.01	0.00783808	-1.73525	-0.464146	-1.85776	0.446271	0.449109
19.02	0.00803199	-1.73987	-0.463283	-1.88209	0.446467	0.449335
19.03	0.00792857	-1.83274	-0.464922	-1.5186	0.446725	0.449715
19.04	0.00609437	-1.81111	-0.460997	-1.53083	0.447332	0.450298
19.05	0.00548824	-1.82093	-0.459344	-1.54408	0.447489	0.450555
19.06	0.0032375	-1.76902	-0.459531	-1.52147	0.448054	0.450861
19.07	0.00235703	-1.83847	-0.455032	-1.71884	0.448452	0.45146
19.08	0.000643477	-1.77235	-0.451826	-1.71639	0.448956	0.451721
19.09	-0.0011462	-1.83293	-0.450159	-1.73208	0.448868	0.451895
19.1	-0.0010514	-1.82487	-0.448879	-1.73223	0.449422	0.452041
19.11	-0.00345008	-1.81412	-0.449267	-1.55228	0.449594	0.452329
19.12	-0.00230676	-1.81038	-0.451424	-1.52277	0.449989	0.45288
19.13	-0.00480598	-1.82084	-0.44806	-1.88122	0.450367	0.453739
19.14	-0.00340125	-1.77922	-0.449785	-1.8782	0.45103	0.45381
19.15	-0.00629546	-1.86257	-0.445185	-1.38702	0.451138	0.45423
19.16	-0.00398296	-1.81284	-0.449454	-1.37953	0.451386	0.454674
19.17	-0.00753502	-1.85586	-0.442568	-1.73079	0.452128	0.45484
19.18	-0.00469395	-1.79884	-0.45105	-1.74058	0.451982	0.455242
19.19	-0.00746176	-1.85239	-0.447168	-1.71092	0.452753	0.455723
19.2	-0.00533024	-1.85003	-0.452689	-1.75584	0.452786	0.455556
19.21	-0.00710986	-1.85739	-0.4499	-1.53745	0.453422	0.456306
19.22	-0.00501999	-1.80501	-0.452847	-1.54148	0.453509	0.456536
19.23	-0.00563762	-1.81023	-0.452947	-1.7377	0.45398	0.457164
19.24	-0.00434492	-1.83898	-0.452732	-1.70502	0.454442	0.457304
19.25	-0.00400594	-1.85529	-0.453307	-1.36413	0.454874	0.457974
19.26	-0.00348455	-1.81069	-0.458712	-1.38529	0.455203	0.458263
19.27	-0.00147943	-1.87072	-0.461501	-2.07988	0.455542	0.458619
19.28	-0.00147368	-1.84412	-0.461687	-2.07398	0.455825	0.459151
19.29	0.00136308	-1.88728	-0.467265	-1.54753	0.456355	0.459139
19.3	0.00183995	-1.79837	-0.468314	-1.55228	0.456572	0.45954
19.31	0.00345008	-1.93127	-0.471879	-1.87705	0.456868	0.460203
19.32	0.00375315	-1.83234	-0.472728	-1.87158	0.457287	0.460272
19.33	0.00490365	-1.85279	-0.473676	-1.86639	0.457672	0.460698
19.34	0.00627248	-1.90483	-0.476408	-1.88612	0.458004	0.460994
19.35	0.00658416	-1.85564	-0.479728	-1.73252	0.458043	0.461438
19.36	0.00850454	-1.91411	-0.482057	-1.75958	0.458748	0.461537
19.37	0.00772749	-1.85878	-0.481583	-1.73237	0.459219	0.461827
19.38	0.0105499	-1.89206	-0.484889	-1.73439	0.459219	0.462279
19.39	0.00847294	-1.91813	-0.481913	-1.8543	0.459545	0.462894
19.4	0.0107926	-1.84644	-0.487031	-1.87201	0.460114	0.463132
19.41	0.00915951	-1.94717	-0.479829	-1.88482	0.460183	0.463205
19.42	0.0101219	-1.89803	-0.481856	-1.86049	0.460537	0.463687
19.43	0.00851891	-1.89331	-0.48269	-1.86424	0.460968	0.4639
19.44	0.00934193	-1.88794	-0.481971	-1.86539	0.461417	0.464476
19.45	0.00826755	-1.873	-0.479814	-1.87474	0.461522	0.464669
19.46	0.00777632	-1.92935	-0.481971	-1.86999	0.462071	0.464947
19.47	0.00751922	-1.89994	-0.481669	-1.85142	0.462043	0.465295
19.48	0.00627248	-1.87166	-0.478391	-1.87273	0.462679	0.465747
19.49	0.00594499	-1.92358	-0.476321	-2.0747	0.462889	0.466
19.5	0.00437508	-1.91741	-0.474481	-2.07398	0.463367	0.466317
19.51	0.00376464	-1.92098	-0.477816	-1.54364	0.463567	0.467086
19.52	0.00122088	-1.91385	-0.473073	-1.55012	0.463831	0.466906
19.53	0.000709549	-1.92777	-0.469579	-2.0544	0.464451	0.467483
19.54	-0.00094942	-1.94762	-0.467869	-2.07038	0.464608	0.467793
19.55	-0.00230819	-1.95695	-0.463226	-1.73007	0.464745	0.468133
19.56	-0.00282096	-1.92876	-0.468731	-1.70919	0.465314	0.468595
19.57	-0.00360951	-1.92503	-0.462205	-1.87806	0.465662	0.46891
19.58	-0.00336534	-1.92862	-0.463901	-1.85761	0.465998	0.469018
19.59	-0.00521821	-1.92498	-0.465267	-1.89375	0.466447	0.469306
19.6	-0.00394131	-1.98389	-0.465526	-1.88338	0.466816	0.469925
19.61	-0.00682691	-1.95129	-0.461098	-1.73827	0.466888	0.470216
19.62	-0.00517512	-1.95826	-0.464907	-1.7472	0.467471	0.470549
19.63	-0.00743304	-2.02903	-0.462291	-1.85243	0.467658	0.470759
19.64	-0.00600532	-1.93437	-0.464677	-1.8818	0.468075	0.471393
19.65	-0.00746751	-2.05916	-0.462866	-2.2568	0.468622	0.471822
19.66	-0.00538482	-1.93464	-0.466733	-2.24457	0.46893	0.472138
19.67	-0.00592632	-1.9317	-0.470097	-1.71726	0.469336	0.472277
19.68	-0.00483614	-2.00221	-0.472282	-1.73021	0.469657	0.472527
19.69	-0.00412085	-1.9855	-0.471132	-1.88842	0.469793	0.473225
19.7	-0.00316569	-1.98659	-0.472426	-1.8782	0.470359	0.47336
19.71	-0.00253226	-1.9573	-0.475904	-1.73064	0.470813	0.474011
19.72	-0.00208125	-1.9679	-0.476178	-1.73064	0.470956	0.474357
19.73	0.000155122	-2.00261	-0.479771	-2.06736	0.471745	0.474749
19.74	0.000518517	-2.01088	-0.483236	-2.06678	0.471754	0.47523
19.75	0.00204965	-2.03137	-0.487491	-1.7413	0.472301	0.475471
19.76	0.00284394	-2.03247	-0.488612	-1.71682	0.472425	0.476037
19.77	0.00400881	-1.98055	-0.489432	-1.87777	0.472709	0.47628
19.78	0.00563044	-2.01293	-0.494463	-1.89547	0.473757	0.476824
19.79	0.00573816	-2.03391	-0.491746	-1.88194	0.473813	0.47686
19.8	0.00805784	-2.04911	-0.495598	-1.86639	0.4744	0.477452
19.81	0.00658129	-2.05959	-0.49373	-2.06333	0.474515	0.478016
19.82	0.00990784	-2.02023	-0.498287	-2.08075	0.474953	0.478105
19.83	0.00803486	-2.07497	-0.499738	-1.73165	0.475569	0.478587
19.84	0.0110167	-2.05245	-0.500773	-1.72676	0.47567	0.479221
19.85	0.00785101	-2.0382	-0.498459	-2.06189	0.476088	0.479372
19.86	0.0112005	-2.13232	-0.505287	-2.0806	0.476628	0.479818
19.87	0.008246	-2.07347	-0.498143	-2.09298	0.476785	0.480174
19.88	0.0106792	-2.05803	-0.502542	-2.08478	0.477233	0.480317
19.89	0.0082776	-2.13622	-0.496705	-2.04576	0.477541	0.480865
19.9	0.00929596	-2.08729	-0.498588	-2.05771	0.477823	0.48102
19.91	0.00721902	-2.11727	-0.498488	-2.04778	0.478212	0.481481
19.92	0.00797885	-2.05949	-0.497079	-2.0698	0.47867	0.482031
19.93	0.00601106	-2.13327	-0.495613	-1.87258	0.47897	0.482394
19.94	0.00585451	-2.08067	-0.49613	-1.87043	0.479314	0.483124
19.95	0.00439662	-2.11505	-0.493212	-1.87719	0.479653	0.482779
19.96	0.00379911	-2.09186	-0.491013	-1.87647	0.480141	0.483338
19.97	0.00171642	-2.14606	-0.488842	-2.25997	0.480324	0.483762
19.98	0.00111172	-2.07103	-0.484645	-2.25608	0.48089	0.484138
19.99	-0.00144208	-2.07178	-0.486456	-1.87604	0.481394	0.484325
20	-0.0020396	-2.10448	-0.484889	-1.87935	0.481546	0.485011
20.01	-0.00408781	-2.09185	-0.483049	-2.26458	0.482099	0.485631
20.02	-0.00306945	-2.17128	-0.485751	-2.26155	0.482146	0.485861
20.03	-0.00582865	-2.1359	-0.478751	-1.74691	0.482793	0.485903
20.04	-0.00392407	-2.04809	-0.482776	-1.73755	0.483232	0.486188
20.05	-0.00657267	-2.18502	-0.479283	-2.26645	0.483353	0.486746
20.06	-0.00441242	-2.07734	-0.483408	-2.24298	0.483627	0.487239
20.07	-0.00791996	-2.18369	-0.478506	-2.05728	0.484102	0.487592
20.08	-0.00520528	-2.09663	-0.48371	-2.05872	0.484468	0.487879
20.09	-0.00814977	-2.14482	-0.48118	-1.8841	0.484831	0.488469
20.1	-0.00551265	-2.14062	-0.484645	-1.89922	0.485179	0.488437
20.11	-0.00731095	-2.20476	-0.483883	-2.24011	0.485578	0.489339
20.12	-0.00444546	-2.19086	-0.487347	-2.28257	0.485928	0.489316
20.13	-0.00544371	-2.18638	-0.487821	-2.07182	0.486125	0.489797
20.14	-0.00347737	-2.15828	-0.490625	-2.06246	0.486564	0.490033
20.15	-0.00295885	-2.16665	-0.494837	-1.86251	0.487029	0.490584
20.16	-0.00200513	-2.22352	-0.494966	-1.88309	0.487204	0.490591
20.17	-0.000692312	-2.17328	-0.499135	-2.25263	0.487769	0.491156
20.18	0.000359084	-2.13423	-0.500213	-2.25004	0.487978	0.491493
20.19	0.00139325	-2.22504	-0.501392	-2.26803	0.488255	0.492137
20.2	0.00227372	-2.15556	-0.503677	-2.26559	0.488502	0.492232
20.21	0.00327341	-2.26445	-0.504942	-1.88712	0.489059	0.492554
20.22	0.00482753	-2.22834	-0.507961	-1.87057	0.489177	0.492525
20.23	0.00480311	-2.17692	-0.510132	-2.0724	0.489468	0.492898
20.24	0.00708544	-2.18429	-0.513352	-2.06232	0.489796	0.493128
20.25	0.00626673	-2.18961	-0.51167	-2.25594	0.490178	0.493648
20.26	0.00900151	-2.23722	-0.516572	-2.24831	0.490587	0.493774
20.27	0.00693032	-2.23743	-0.514013	-2.27221	0.490745	0.494326
20.28	0.0100946	-2.22356	-0.517348	-2.27955	0.491287	0.494893
20.29	0.00808513	-2.24493	-0.512475	-2.05858	0.491159	0.495288
20.3	0.0102928	-2.25489	-0.517089	-2.06347	0.491597	0.49532
20.31	0.00769014	-2.3063	-0.517823	-2.26012	0.492335	0.495449
20.32	0.0102942	-2.23436	-0.520151	-2.27595	0.492307	0.495806
20.33	0.00879181	-2.27875	-0.516054	-2.07945	0.492685	0.496309
20.34	0.00884783	-2.28898	-0.517262	-2.06736	0.49289	0.496578
20.35	0.00799895	-2.24855	-0.515451	-2.04634	0.493357	0.497006
20.36	0.00753789	-2.34544	-0.514272	-2.07124	0.493499	0.49692
20.37	0.00692745	-2.23926	-0.514358	-1.89288	0.493761	0.497285
20.38	0.00534173	-2.27863	-0.508522	-1.85891	0.493796	0.497783
20.39	0.00533455	-2.30697	-0.514056	-2.27955	0.494409	0.498202
20.4	0.00328921	-2.3124	-0.510951	-2.24011	0.494786	0.498713
20.41	0.00345008	-2.3489	-0.510563	-1.8638	0.495174	0.499059
20.42	0.0015455	-2.26167	-0.508033	-1.87647	0.495591	0.499451
20.43	0.000722479	-2.35866	-0.505733	-2.2581	0.495695	0.499519
20.44	-0.00120939	-2.3149	-0.505014	-2.26127	0.496099	0.500205
20.45	-0.00219329	-2.35126	-0.499422	-2.06347	0.49664	0.500534
20.46	-0.00292007	-2.34246	-0.501449	-2.07297	0.497025	0.500743
20.47	-0.00406339	-2.30983	-0.50201	-2.2699	0.497177	0.501077
20.48	-0.00380916	-2.35825	-0.502757	-2.27437	0.497592	0.501643
20.49	-0.00538051	-2.3194	-0.497625	-2.41429	0.498078	0.501882
20.5	-0.00384364	-2.32319	-0.500199	-2.4058	0.498583	0.502478
20.51	-0.00645202	-2.37506	-0.499149	-2.25911	0.499113	0.50295
20.52	-0.00485912	-2.4028	-0.498646	-2.24946	0.499257	0.502842
20.53	-0.0070955	-2.37203	-0.495771	-2.26069	0.499743	0.503335
20.54	-0.00565629	-2.40203	-0.500357	-2.25724	0.499972	0.503961
20.55	-0.00717881	-2.3641	-0.497496	-2.26645	0.500227	0.503926
20.56	-0.00548968	-2.39395	-0.503922	-2.25292	0.50048	0.504355
20.57	-0.00570369	-2.46039	-0.503419	-2.40004	0.501076	0.505127
20.58	-0.00492951	-2.41802	-0.505632	-2.39558	0.501255	0.505251
20.59	-0.00373591	-2.42109	-0.507487	-2.40508	0.501692	0.505572
20.6	-0.00321021	-2.41308	-0.50822	-2.3963	0.502177	0.506065
20.61	-0.00154119	-2.39681	-0.509916	-2.26688	0.502316	0.506392
20.62	-0.00102555	-2.43954	-0.508507	-2.25119	0.502933	0.506815
20.63	0.000759819	-2.43986	-0.518814	-2.27106	0.50326	0.507257
20.64	0.000907763	-2.44613	-0.518843	-2.2712	0.503801	0.50779
20.65	0.0027908	-2.41566	-0.520784	-2.24428	0.503988	0.507998
20.66	0.00277931	-2.4315	-0.522997	-2.25436	0.504183	0.508529
20.67	0.00457616	-2.48699	-0.524363	-2.41444	0.504949	0.508574
20.68	0.00520241	-2.52198	-0.528201	-2.39011	0.504842	0.508989
20.69	0.00600819	-2.47248	-0.525039	-2.41516	0.505469	0.509545
20.7	0.00777201	-2.46247	-0.531867	-2.39155	0.50563	0.509727
20.71	0.00671774	-2.481	-0.525039	-2.59553	0.506066	0.510312
20.72	0.00926436	-2.45387	-0.531824	-2.61151	0.5065	0.51079
20.73	0.00736265	-2.52439	-0.530487	-2.2473	0.506873	0.510952
20.74	0.00988199	-2.49241	-0.535705	-2.25335	0.507501	0.511309
20.75	0.00795299	-2.5879	-0.529826	-2.57941	0.507776	0.511481
20.76	0.0101549	-2.47564	-0.534713	-2.60129	0.508047	0.512196
20.77	0.00806359	-2.53674	-0.532643	-2.61007	0.508506	0.512613
20.78	0.0102052	-2.50725	-0.534656	-2.58646	0.508832	0.512931
20.79	0.0081785	-2.5278	-0.530142	-2.40609	0.509194	0.513496
20.8	0.00900008	-2.47102	-0.53112	-2.42408	0.509468	0.513533
20.81	0.00720323	-2.53331	-0.532974	-2.40263	0.510002	0.51373
20.82	0.00637158	-2.55091	-0.529581	-2.38752	0.509951	0.514416
20.83	0.00580136	-2.56655	-0.530832	-2.4189	0.510387	0.514832
20.84	0.00419123	-2.56231	-0.527655	-2.39414	0.510876	0.51476
20.85	0.00368707	-2.56775	-0.526318	-2.25796	0.511217	0.515528
20.86	0.00218754	-2.53077	-0.522609	-2.25061	0.511595	0.515827
20.87	0.00188591	-2.53141	-0.521488	-2.26429	0.511663	0.516327
20.88	0.000172359	-2.60054	-0.521071	-2.23953	0.512074	0.516212
20.89	-0.00129127	-2.60709	-0.518153	-2.601	0.5129	0.516845
20.9	-0.00196347	-2.57133	-0.521043	-2.58747	0.513196	0.517249
20.91	-0.00376607	-2.62905	-0.516658	-2.75605	0.513312	0.517533
20.92	-0.00330645	-2.61265	-0.518009	-2.76367	0.513841	0.518076
20.93	-0.00545951	-2.66294	-0.513984	-2.41415	0.514196	0.518395
20.94	-0.00364973	-2.56194	-0.518268	-2.39932	0.514261	0.518328
20.95	-0.00630264	-2.60917	-0.512274	-2.05123	0.514675	0.519016
20.96	-0.00412803	-2.59811	-0.515034	-2.07628	0.515062	0.519174
20.97	-0.00695617	-2.61046	-0.515106	-2.57754	0.515549	0.519766
20.98	-0.00426304	-2.66971	-0.51995	-2.59611	0.51598	0.519975
20.99	-0.00761545	-2.59632	-0.512719	-2.4058	0.515818	0.520359
21	-0.00477725	-2.68564	-0.519131	-2.38363	0.516399	0.520697
21.01	-0.00686999	-2.66043	-0.517449	-2.59381	0.516957	0.521206
21.02	-0.00463362	-2.64326	-0.52225	-2.60403	0.517049	0.521608
21.03	-0.0055816	-2.72396	-0.518642	-2.60907	0.517543	0.52181
21.04	-0.00345726	-2.63596	-0.524507	-2.58459	0.517685	0.522236
21.05	-0.00302205	-2.71852	-0.529078	-2.60014	0.517985	0.522575
21.06	-0.00167046	-2.5986	-0.530372	-2.58402	0.518799	0.522906
21.07	-0.000208268	-2.72034	-0.531177	-2.59294	0.51899	0.523262
21.08	0.000719603	-2.65589	-0.53559	-2.57941	0.519213	0.523649
21.09	0.00188878	-2.6968	-0.53503	-2.39903	0.519726	0.524019
21.1	0.00244177	-2.72672	-0.538106	-2.39083	0.51998	0.524079
21.11	0.00350035	-2.64925	-0.538321	-2.73935	0.520442	0.52462
21.12	0.00445264	-2.77595	-0.540722	-2.76382	0.520592	0.524772
21.13	0.00499845	-2.70647	-0.544532	-2.60158	0.520808	0.525269
21.14	0.0072578	-2.6915	-0.546975	-2.59582	0.521369	0.52578
21.15	0.0065224	-2.70839	-0.54663	-2.39687	0.521745	0.526022
21.16	0.00900295	-2.64897	-0.551777	-2.414	0.521919	0.526494
21.17	0.0076844	-2.75378	-0.54998	-3.09938	0.522324	0.526633
21.18	0.00980155	-2.72001	-0.551848	-3.11896	0.522734	0.527322
21.19	0.00792139	-2.76156	-0.548111	-2.90662	0.523256	0.527377
21.2	0.00983746	-2.73754	-0.549017	-2.92922	0.523325	0.527847
21.21	0.00790416	-2.77497	-0.55113	-2.41199	0.523981	0.528312
21.22	0.00954302	-2.80861	-0.553775	-2.40897	0.524368	0.528577
21.23	0.00828335	-2.75218	-0.550282	-2.7713	0.524699	0.528939
21.24	0.00903312	-2.77214	-0.552194	-2.77375	0.525159	0.529402
21.25	0.00800757	-2.80323	-0.548787	-2.75144	0.525569	0.529958
21.26	0.00710986	-2.75837	-0.546659	-2.7713	0.525951	0.530195
21.27	0.00677232	-2.79544	-0.545567	-2.75331	0.52609	0.53073
21.28	0.00500132	-2.81455	-0.542433	-2.74885	0.526785	0.531114
21.29	0.00498552	-2.84334	-0.545825	-2.59064	0.527163	0.531533
21.3	0.00290284	-2.7911	-0.543655	-2.62303	0.527385	0.531913
21.31	0.00237857	-2.79838	-0.541383	-2.58287	0.527712	0.532555
21.32	0.000713861	-2.79212	-0.539098	-2.58704	0.528375	0.532815
21.33	0.000588895	-2.78688	-0.536826	-2.76483	0.528633	0.533267
21.34	-0.00165322	-2.81997	-0.534857	-2.7274	0.528846	0.533442
21.35	-0.00220334	-2.80029	-0.533793	-2.77174	0.529448	0.534029
21.36	-0.0029962	-2.82629	-0.534455	-2.74928	0.529685	0.534475
21.37	-0.00399014	-2.85426	-0.533693	-2.77217	0.5305	0.534786
21.38	-0.00421277	-2.84384	-0.533621	-2.75547	0.530713	0.535184
21.39	-0.00549542	-2.83615	-0.529668	-2.60575	0.531124	0.535877
21.4	-0.003858	-2.81997	-0.537128	-2.59021	0.531433	0.536109
21.41	-0.0059809	-2.86582	-0.53145	-2.91296	0.532086	0.53623
21.42	-0.00498265	-2.87481	-0.534685	-2.91382	0.532233	0.536781
21.43	-0.00611161	-2.84328	-0.53237	-2.91483	0.533083	0.537627
21.44	-0.005787	-2.84126	-0.53283	-2.93757	0.533259	0.537585
21.45	-0.00621646	-2.88333	-0.536036	-2.59726	0.533502	0.538377
21.46	-0.00582865	-2.82004	-0.538436	-2.58992	0.534233	0.538527
21.47	-0.00554138	-2.93128	-0.53618	-2.93297	0.534762	0.538828
21.48	-0.00512484	-2.86796	-0.53802	-2.91886	0.534862	0.539169
21.49	-0.00299763	-2.84114	-0.541556	-2.92563	0.535481	0.539825
21.5	-0.00355493	-2.8711	-0.543151	-2.9239	0.53589	0.540205
21.51	-0.000840256	-2.88075	-0.546918	-2.75158	0.536214	0.540463
21.52	-0.00139755	-2.88494	-0.544891	-2.75216	0.536526	0.540753
21.53	0.00144782	-2.89265	-0.552438	-2.73575	0.536901	0.540928
21.54	0.00047686	-2.8843	-0.555284	-2.75086	0.537616	0.541835
21.55	0.00327772	-2.99348	-0.556118	-2.92879	0.537941	0.542191
21.56	0.0030479	-2.89436	-0.556118	-2.92678	0.538383	0.542459
21.57	0.00472411	-2.89305	-0.558375	-2.57149	0.538909	0.54305
21.58	0.00542504	-2.92352	-0.560488	-2.58704	0.539445	0.543511
21.59	0.00655687	-2.97895	-0.561983	-2.7631	0.539543	0.543734
21.6	0.00779643	-2.92064	-0.56365	-2.75662	0.539963	0.54431
21.61	0.00725206	-2.94455	-0.564427	-2.90461	0.5408	0.544348
21.62	0.009171	-2.95561	-0.56723	-2.92779	0.540986	0.545021
21.63	0.00783521	-3.00095	-0.565146	-2.74626	0.540896	0.545304
21.64	0.00902306	-2.91681	-0.569156	-2.75417	0.5416	0.546028
21.65	0.00796736	-2.93632	-0.566626	-2.92822	0.542186	0.546208
21.66	0.00910062	-2.95347	-0.567848	-2.92116	0.542442	0.546594
21.67	0.00814546	-2.95173	-0.564973	-2.76339	0.542835	0.546882
21.68	0.00874154	-2.95483	-0.566425	-2.73863	0.543031	0.54729
21.69	0.00829771	-2.98807	-0.568897	-2.5784	0.543564	0.547693
21.7	0.0075422	-2.96587	-0.565491	-2.59784	0.544062	0.548103
21.71	0.00720178	-2.93542	-0.566698	-3.11493	0.544383	0.548544
21.72	0.00581429	-2.99598	-0.564024	-3.12573	0.544492	0.548788
21.73	0.0056448	-3.01969	-0.560632	-2.74079	0.545279	0.549364
21.74	0.00363536	-3.01583	-0.56043	-2.75302	0.545637	0.549752
21.75	0.0034472	-2.97394	-0.554422	-2.74798	0.546049	0.550248
21.76	0.00157422	-2.984	-0.557139	-2.75086	0.546117	0.550546
21.77	0.00138894	-3.04584	-0.558015	-3.12414	0.546734	0.550657
21.78	-0.000234124	-2.98925	-0.556362	-3.11162	0.546878	0.551455
21.79	-0.00120652	-3.04956	-0.553847	-2.74885	0.547657	0.551604
21.8	-0.00223207	-3.0119	-0.552222	-2.76742	0.547971	0.552187
21.81	-0.00348599	-3.00313	-0.549419	-3.12342	0.548385	0.552331
21.82	-0.00316281	-3.03579	-0.550425	-3.14732	0.548632	0.552564
21.83	-0.00520959	-3.05906	-0.546558	-2.74683	0.548835	0.553064
21.84	-0.00385369	-3.03621	-0.551173	-2.77562	0.54922	0.553592
21.85	-0.00627678	-3.04107	-0.553027	-2.92116	0.549777	0.554149
21.86	-0.00436071	-3.01672	-0.551029	-2.94189	0.550021	0.554299
21.87	-0.00647931	-3.10749	-0.549807	-3.42314	0.550667	0.554453
21.88	-0.00439806	-3.07446	-0.553703	-3.42314	0.551305	0.555172
21.89	-0.00649367	-3.0335	-0.549247	-2.60129	0.551488	0.555421
21.9	-0.00450291	-3.04655	-0.552884	-2.61713	0.551745	0.555647
21.91	-0.00571805	-3.04959	-0.549132	-3.11565	0.552325	0.556216
21.92	-0.00422139	-3.05252	-0.555485	-3.11795	0.552433	0.556309
21.93	-0.00421133	-3.09108	-0.559827	-3.11651	0.552716	0.5569
21.94	-0.00259546	-3.07307	-0.561422	-3.09665	0.553284	0.557389
21.95	-0.00184426	-3.07868	-0.561365	-3.1024	0.553491	0.557464
21.96	-0.000574535	-3.0701	-0.564355	-3.11709	0.554016	0.557724
21.97	0.000185289	-3.14935	-0.567115	-2.7654	0.554311	0.558196
21.98	0.00134297	-3.02427	-0.565735	-2.76727	0.554548	0.558735
21.99	0.00173653	-3.0611	-0.569199	-2.93038	0.555175	0.558929
22	0.00302923	-3.06429	-0.571312	-2.93685	0.555234	0.55924
22.01	0.00352189	-3.09602	-0.575352	-3.10312	0.555853	0.559785
22.02	0.00549255	-3.10985	-0.578356	-3.1204	0.55639	0.559919
22.03	0.00519092	-3.10522	-0.577824	-3.2871	0.556296	0.560425
22.04	0.00763269	-3.10104	-0.578198	-3.27472	0.556894	0.560412
22.05	0.00678094	-3.10058	-0.578155	-2.93124	0.557423	0.561176
22.06	0.00951573	-3.08207	-0.582741	-2.91267	0.557592	0.561352
22.07	0.0072693	-3.10486	-0.58093	-3.10831	0.558217	0.561346
22.08	0.0100529	-3.06928	-0.583287	-3.11061	0.558584	0.5622
22.09	0.00761258	-3.14607	-0.583244	-3.12256	0.55883	0.562473
22.1	0.00944822	-3.09864	-0.58576	-3.12472	0.559152	0.563032
22.11	0.00773323	-3.16577	-0.584581	-3.11565	0.559861	0.56339
22.12	0.00948556	-3.14378	-0.586234	-3.11507	0.560283	0.563621
22.13	0.00765998	-3.16905	-0.583345	-2.92721	0.560257	0.563869
22.14	0.00817706	-3.10336	-0.582123	-2.92807	0.560936	0.564074
22.15	0.00748331	-3.14366	-0.578845	-3.11205	0.561361	0.56452
22.16	0.00709406	-3.17255	-0.58126	-3.11925	0.561523	0.565209
22.17	0.00567352	-3.17489	-0.581346	-2.92476	0.562021	0.565692
22.18	0.00455031	-3.17059	-0.579751	-2.93311	0.562388	0.566036
22.19	0.00361382	-3.14826	-0.579564	-3.30121	0.562959	0.566422
22.2	0.00285974	-3.16981	-0.574921	-3.27861	0.563264	0.566668
22.21	0.00158141	-3.20272	-0.574001	-2.90648	0.563901	0.567108
22.22	0.000916381	-3.17215	-0.573368	-2.9167	0.56414	0.567413
22.23	-0.000456752	-3.22663	-0.570263	-2.58574	0.564592	0.567977
22.24	-0.000899144	-3.19291	-0.570493	-2.61122	0.564517	0.568245
22.25	-0.00260982	-3.21567	-0.571111	-3.28508	0.56529	0.568716
22.26	-0.00235846	-3.22994	-0.567848	-3.2681	0.565722	0.569125
22.27	-0.00364686	-3.21807	-0.568883	-3.13436	0.566239	0.569353
22.28	-0.00340412	-3.20129	-0.567977	-3.11939	0.566334	0.569725
22.29	-0.00472411	-3.27033	-0.568006	-2.93297	0.566977	0.570077
22.3	-0.00412228	-3.27648	-0.568739	-2.89712	0.566986	0.570457
22.31	-0.00537764	-3.25617	-0.56654	-3.11867	0.567386	0.570804
22.32	-0.00461782	-3.21068	-0.567949	-3.11507	0.568195	0.571378
22.33	-0.00573385	-3.2764	-0.571427	-2.9239	0.568597	0.571849
22.34	-0.004783	-3.25027	-0.571427	-2.93426	0.5689	0.571932
22.35	-0.00549398	-3.25983	-0.56884	-3.64037	0.569462	0.572452
22.36	-0.00452158	-3.2447	-0.573081	-3.62525	0.569834	0.57293
22.37	-0.00394131	-3.26688	-0.574432	-3.11507	0.570217	0.573216
22.38	-0.00366697	-3.26078	-0.575683	-3.10629	0.570824	0.573898
22.39	-0.00208987	-3.26249	-0.577724	-3.12472	0.570998	0.574023
22.4	-0.00127259	-3.26574	-0.578845	-3.10687	0.57131	0.574239
22.41	-0.00019965	-3.24582	-0.581231	-3.27299	0.571668	0.574977
22.42	-5.31464e-05	-3.23097	-0.584854	-3.28048	0.572048	0.575521
22.43	0.00109449	-3.28548	-0.587384	-3.12184	0.572762	0.575254
22.44	0.00246763	-3.28379	-0.590431	-3.1155	0.573192	0.575727
22.45	0.00318292	-3.28907	-0.58862	-3.26867	0.57366	0.576342
22.46	0.0039528	-3.27963	-0.591481	-3.29041	0.573786	0.576639
22.47	0.00481459	-3.28927	-0.591308	-2.92001	0.574273	0.57688
22.48	0.00600101	-3.27192	-0.595276	-2.93268	0.574438	0.57774
22.49	0.00630551	-3.29248	-0.597806	-3.43897	0.575049	0.577921
22.5	0.00793719	-3.27148	-0.600307	-3.45193	0.575636	0.578251
22.51	0.00729802	-3.36536	-0.597504	-3.13134	0.575983	0.578365
22.52	0.00808513	-3.30817	-0.60035	-3.13926	0.576358	0.57901
22.53	0.00733537	-3.2818	-0.598194	-3.44041	0.576789	0.579294
22.54	0.00822302	-3.29274	-0.60104	-3.44732	0.577189	0.57959
22.55	0.00732675	-3.35876	-0.596943	-3.10528	0.577571	0.580027
22.56	0.00815982	-3.28781	-0.599057	-3.1358	0.577761	0.580596
22.57	0.0081986	-3.33448	-0.60117	-3.44329	0.578284	0.581064
22.58	0.00795443	-3.30485	-0.60219	-3.4561	0.578825	0.581387
22.59	0.0078151	-3.3143	-0.600437	-3.2681	0.578781	0.581778
22.6	0.00715008	-3.30027	-0.600537	-3.26551	0.579192	0.581884
22.61	0.00644197	-3.33749	-0.599517	-3.44329	0.579862	0.582387
22.62	0.00465085	-3.30063	-0.596052	-3.41594	0.580223	0.582687
22.63	0.00443684	-3.3464	-0.595075	-3.27069	0.580558	0.583192
22.64	0.00274627	-3.34281	-0.593278	-3.26738	0.581074	0.583762
22.65	0.00183276	-3.33824	-0.591653	-3.27256	0.581442	0.583823
22.66	0.00122088	-3.36061	-0.5945	-3.28595	0.581685	0.584265
22.67	-2.72909e-05	-3.37014	-0.587901	-3.26551	0.582186	0.584562
22.68	-0.000241307	-3.40828	-0.58977	-3.27817	0.582349	0.584758
22.69	-0.00131569	-3.41411	-0.587197	-3.12573	0.582849	0.585397
22.7	-0.00195629	-3.42406	-0.588563	-3.08225	0.583164	0.585541
22.71	-0.00312259	-3.46028	-0.582324	-3.25802	0.583589	0.585891
22.72	-0.00318436	-3.35788	-0.586493	-3.26795	0.583829	0.586121
22.73	-0.00413234	-3.41814	-0.583891	-3.45193	0.583928	0.586708
22.74	-0.00386087	-3.46537	-0.587916	-3.44603	0.584471	0.587019
22.75	-0.0046882	-3.49449	-0.58507	-3.61662	0.585383	0.587314
22.76	-0.0044986	-3.44267	-0.586651	-3.63202	0.585544	0.587485
22.77	-0.00542647	-3.47903	-0.583316	-3.41666	0.585706	0.587743
22.78	-0.0043679	-3.44024	-0.587226	-3.43768	0.585976	0.58814
22.79	-0.00545951	-3.48722	-0.586507	-3.30567	0.586233	0.588433
22.8	-0.00426017	-3.45335	-0.589713	-3.27602	0.586698	0.588638
22.81	-0.00451584	-3.52974	-0.589051	-3.42472	0.587139	0.589125
22.82	-0.00318579	-3.50335	-0.594787	-3.44444	0.587135	0.589727
22.83	-0.00298614	-3.50444	-0.594931	-3.62713	0.58812	0.59008
22.84	-0.0022809	-3.52766	-0.597389	-3.62655	0.588284	0.59026
22.85	-0.00124817	-3.54003	-0.597892	-3.10557	0.588695	0.590805
22.86	5.7453e-05	-3.57191	-0.600077	-3.13883	0.588861	0.591053
22.87	0.000186725	-3.49706	-0.598999	-3.43221	0.589549	0.591622
22.88	0.00169918	-3.54644	-0.60357	-3.43854	0.589813	0.59172
22.89	0.00235128	-3.63806	-0.60081	-3.62943	0.590068	0.591897
22.9	0.00366697	-3.5477	-0.605568	-3.63864	0.59062	0.592619
22.91	0.00377038	-3.5897	-0.60817	-3.28955	0.590902	0.59307
22.92	0.00544658	-3.64769	-0.611434	-3.28206	0.59125	0.593318
22.93	0.00550116	-3.59361	-0.610571	-3.61604	0.591609	0.593887
22.94	0.00697772	-3.61712	-0.615789	-3.63648	0.591987	0.594086
22.95	0.00663443	-3.62243	-0.612756	-3.77986	0.592501	0.594737
22.96	0.00793575	-3.63806	-0.614754	-3.77958	0.592798	0.595014
22.97	0.00679387	-3.67303	-0.613676	-3.79383	0.593397	0.595011
[truncated: 5,263 more rows]
