# Supplementary material for: Approach to Standardized Material Characterization of the Human Lumbopelvic System: Testing and Evaluation
Source: Bioengineering (Basel). 2025 Aug 11;12(8):862. doi: 10.3390/bioengineering12080862 (PMC12383908; doi:10.3390/bioengineering12080862)
Supplement: Supplementary file 1 [file bioengineering-12-00862-s001.zip › File S3 Evaluation code/ExMechEva-0.1.2/data/Test/ACT/Series_Test/meas/optical/sl21x.csv]

Step	Time	DWay	DWay_Std	DL1GS	DL1GS_Std	DL2GS	DL2GS_Std	DPPS1	DPPS1_Std	DPPS2	DPPS2_Std	DPTSy	DPTSy_Std	DPTSx	DPTSx_Std
0.000000000e+00	0.000000000e+00	0.000000000e+00	0.000000000e+00	0.000000000e+00	0.000000000e+00	0.000000000e+00	0.000000000e+00	6.078160197e-09	3.987941891e-04	1.155413321e-09	2.100829151e-04	1.157371754e-09	2.092881041e-04	6.076201764e-09	3.992751590e-04
1.000000000e+00	2.500031888e-01	6.612657453e-04	3.377555986e-04	-4.529953003e-06	0.000000000e+00	-3.778934479e-05	0.000000000e+00	6.647121336e-05	2.663616615e-04	-4.636940139e-05	4.064248060e-04	5.441614849e-05	2.532288490e-04	-3.431433652e-05	4.127164430e-04
2.000000000e+00	5.000063777e-01	8.364442619e-04	3.785782028e-04	3.051757813e-05	0.000000000e+00	-3.906488419e-04	0.000000000e+00	2.484003198e-05	2.620078449e-04	-5.214040721e-05	4.071038566e-04	2.330136522e-05	2.532529179e-04	-5.060173862e-05	4.127467400e-04
3.000000000e+00	7.500095963e-01	1.279506017e-03	2.471186453e-04	3.290176392e-05	0.000000000e+00	-3.845691681e-04	0.000000000e+00	7.608909073e-06	2.776462643e-04	-5.017848889e-05	3.970588150e-04	3.164833061e-06	2.533002407e-04	-4.573441402e-05	4.127238353e-04
4.000000000e+00	1.000012755e+00	6.801395793e-04	2.476255468e-04	2.348423004e-05	0.000000000e+00	-3.230571747e-05	0.000000000e+00	8.146137407e-05	2.749166160e-04	-2.557188964e-05	4.011876299e-04	6.457237032e-05	2.531407226e-04	-8.682892258e-06	4.126877175e-04
5.000000000e+00	1.250015974e+00	6.933380500e-04	2.648328955e-04	-2.098083496e-05	0.000000000e+00	-3.468990326e-05	0.000000000e+00	6.084310007e-05	2.750828280e-04	-4.506006007e-06	3.986516676e-04	5.645080819e-05	2.531147329e-04	-1.137117707e-07	4.127526190e-04
6.000000000e+00	1.500019193e+00	9.759462555e-04	2.321909851e-04	1.585483551e-05	0.000000000e+00	-9.894371033e-06	0.000000000e+00	2.946782843e-05	3.148011165e-04	-1.050429000e-05	3.699524968e-04	1.944152973e-05	2.531133068e-04	-4.779945471e-07	4.127192951e-04
7.000000000e+00	1.750022411e+00	7.716052351e-04	1.839738252e-04	-3.576278687e-06	0.000000000e+00	-5.412101746e-05	0.000000000e+00	-1.773016629e-05	2.697900636e-04	-9.603155195e-05	4.017050669e-04	-2.776733345e-05	2.536018146e-04	-8.599438297e-05	4.099049547e-04
8.000000000e+00	1.999997616e+00	7.500314969e-04	2.649690723e-04	1.883506775e-05	0.000000000e+00	-3.817081451e-04	0.000000000e+00	6.629014388e-05	2.628998482e-04	-1.178675593e-04	4.083619860e-04	5.049612810e-05	2.533595543e-04	-1.020735363e-04	4.126006679e-04
9.000000000e+00	2.250000715e+00	4.424761282e-04	2.074513468e-04	2.241134644e-05	0.000000000e+00	-1.716613770e-05	0.000000000e+00	2.503616088e-05	3.440767759e-04	-1.417278145e-05	3.443882742e-04	2.274235385e-06	2.532712824e-04	8.589145182e-06	4.127313441e-04
1.000000000e+01	2.500004053e+00	5.015166826e-04	1.786660287e-04	3.314018250e-05	0.000000000e+00	-4.106760025e-05	0.000000000e+00	-8.541392162e-06	2.789880382e-04	-1.308513019e-04	3.960700706e-04	-1.865422928e-05	2.531567297e-04	-1.207384703e-04	4.127286375e-04
1.100000000e+01	2.750007153e+00	6.952388212e-04	4.388271191e-04	4.053115845e-06	0.000000000e+00	-4.845857620e-05	0.000000000e+00	-5.633076216e-05	2.900520922e-04	-1.232798386e-04	4.223243159e-04	-6.019138527e-05	2.870798053e-04	-1.194192155e-04	4.230962659e-04
1.200000000e+01	3.000010490e+00	7.621559198e-04	3.461055749e-04	2.169609070e-05	0.000000000e+00	-3.063678741e-05	0.000000000e+00	-3.539323370e-05	2.857342770e-04	-6.921408203e-05	4.241856805e-04	-3.558251774e-05	2.870467724e-04	-6.902479799e-05	4.230338091e-04
1.300000000e+01	3.250013590e+00	7.475907914e-04	3.158686159e-04	2.944469452e-05	0.000000000e+00	-2.324581146e-05	0.000000000e+00	-2.422708349e-05	2.881600230e-04	-1.748568029e-04	4.230960330e-04	-3.035882582e-05	2.870467142e-04	-1.687250478e-04	4.228614853e-04
1.400000000e+01	3.500016928e+00	3.407754702e-03	6.983507774e-04	3.039836884e-05	0.000000000e+00	-3.689527512e-05	0.000000000e+00	-5.046078149e-05	2.893571800e-04	-1.416862651e-04	4.223403230e-04	-5.549337948e-05	2.866411232e-04	-1.366536744e-04	4.229612532e-04
1.500000000e+01	3.749992371e+00	9.935035370e-03	1.939561917e-04	-8.881092072e-05	0.000000000e+00	-1.097917557e-04	0.000000000e+00	-4.941305087e-05	3.095029679e-04	-3.245825064e-04	4.078396014e-04	-1.090325968e-04	2.850219025e-04	-2.649629896e-04	4.224771983e-04
1.600000000e+01	3.999995708e+00	1.958821155e-02	1.788598165e-04	-1.404881477e-04	0.000000000e+00	-6.199479103e-04	0.000000000e+00	-9.003124433e-05	3.183956142e-04	-5.411726306e-04	4.005050869e-04	-2.178965515e-04	2.838939836e-04	-4.133073380e-04	4.223495198e-04
1.700000000e+01	4.249999046e+00	2.851974964e-02	3.633558517e-04	-2.189874649e-04	0.000000000e+00	-2.816915512e-04	0.000000000e+00	-1.258482225e-04	3.187661641e-04	-7.326188497e-04	4.013348662e-04	-2.956294338e-04	2.850187011e-04	-5.628376384e-04	4.227348545e-04
1.800000000e+01	4.500001907e+00	3.723214567e-02	3.224515822e-04	-3.080964088e-04	0.000000000e+00	-7.774233818e-04	0.000000000e+00	-9.628897533e-05	3.252247116e-04	-8.627984207e-04	4.016946768e-04	-3.311810433e-04	2.873097837e-04	-6.279062945e-04	4.262675066e-04
1.900000000e+01	4.750005245e+00	4.681345820e-02	3.209270362e-04	-3.959536552e-04	0.000000000e+00	-8.311271667e-04	0.000000000e+00	-1.265939209e-04	3.231355513e-04	-1.229249407e-03	4.055851314e-04	-4.353786644e-04	2.893586352e-04	-9.204646922e-04	4.270954232e-04
2.000000000e+01	5.000008583e+00	5.638198182e-02	3.135332081e-04	-4.977583885e-04	0.000000000e+00	-8.776187897e-04	0.000000000e+00	-1.534754410e-04	3.263409890e-04	-1.358957030e-03	4.041607608e-04	-5.119344569e-04	2.902528504e-04	-1.000498072e-03	4.274818639e-04
2.100000000e+01	5.250011444e+00	6.465669721e-02	3.254005860e-04	-5.306005478e-04	0.000000000e+00	-5.017518997e-04	0.000000000e+00	-1.940568327e-04	3.452894161e-04	-1.541025937e-03	4.153811606e-04	-6.172023132e-04	3.115129657e-04	-1.117880456e-03	4.378916638e-04
2.200000000e+01	5.499986649e+00	7.420197874e-02	2.783481905e-04	-5.921721458e-04	0.000000000e+00	-5.495548248e-04	0.000000000e+00	-2.482718555e-04	3.431717632e-04	-1.717473730e-03	4.179320822e-04	-6.791168125e-04	3.122403868e-04	-1.286628773e-03	4.382133775e-04
2.300000000e+01	5.749989986e+00	8.364469558e-02	2.975732205e-04	-6.679892540e-04	0.000000000e+00	-6.442666054e-04	0.000000000e+00	-2.784833196e-04	3.412913939e-04	-1.838350901e-03	4.177715746e-04	-7.109671133e-04	3.135669103e-04	-1.405867166e-03	4.359055893e-04
2.400000000e+01	5.999993324e+00	9.309538454e-02	1.960782392e-04	-7.236003876e-04	0.000000000e+00	-7.123351097e-04	0.000000000e+00	-1.512327581e-04	3.445407783e-04	-1.971569378e-03	4.188099992e-04	-6.847054465e-04	3.137785243e-04	-1.438096864e-03	4.389615497e-04
2.500000000e+01	6.249996662e+00	1.027980745e-01	2.496030065e-04	-8.326768875e-04	0.000000000e+00	-7.928013802e-04	0.000000000e+00	-2.170735970e-04	3.453027457e-04	-2.182756551e-03	4.195376241e-04	-7.885980885e-04	3.150919802e-04	-1.611232175e-03	4.393966519e-04
2.600000000e+01	6.499999523e+00	1.132658347e-01	2.195268171e-04	-9.415149689e-04	0.000000000e+00	-7.926225662e-04	0.000000000e+00	-2.583044115e-04	3.455301339e-04	-2.404665574e-03	4.209054168e-04	-8.701780462e-04	3.162355279e-04	-1.792791998e-03	4.400935431e-04
2.700000000e+01	6.750003338e+00	1.231474280e-01	1.958113862e-04	-1.027822495e-03	0.000000000e+00	-8.580088615e-04	0.000000000e+00	-2.840316156e-04	3.471912933e-04	-2.596837934e-03	4.209300387e-04	-9.572028648e-04	3.174186859e-04	-1.923666452e-03	4.405498330e-04
2.800000000e+01	7.000006676e+00	1.324972957e-01	2.473041823e-04	-1.091718674e-03	0.000000000e+00	-9.128451347e-04	0.000000000e+00	-2.553068334e-04	3.485502093e-04	-2.726948354e-03	4.213020729e-04	-9.820418200e-04	3.184542002e-04	-2.000213135e-03	4.412004491e-04
2.900000000e+01	7.250009537e+00	1.425828487e-01	2.183832839e-04	-1.154541969e-03	0.000000000e+00	-9.927749634e-04	0.000000000e+00	-1.774977427e-04	3.468493815e-04	-2.885585884e-03	4.216655216e-04	-9.255694458e-04	3.201346553e-04	-2.137514064e-03	4.391840193e-04
3.000000000e+01	7.499984741e+00	1.522914469e-01	2.521933930e-04	-1.229465008e-03	0.000000000e+00	-1.019895077e-03	0.000000000e+00	-1.766923815e-04	3.441765439e-04	-3.147482872e-03	4.243924341e-04	-9.113424458e-04	3.210705763e-04	-2.412832808e-03	4.392481351e-04
3.100000000e+01	7.749988079e+00	1.615292579e-01	2.525683085e-04	-1.372218132e-03	0.000000000e+00	-1.061916351e-03	0.000000000e+00	-2.310166601e-04	3.604431113e-04	-3.323664656e-03	4.381448089e-04	-1.013900852e-03	3.388447221e-04	-2.540780464e-03	4.520780058e-04
3.200000000e+01	7.999991417e+00	1.719052941e-01	2.705482475e-04	-1.474738121e-03	0.000000000e+00	-1.140892506e-03	0.000000000e+00	-2.753227018e-04	3.620506322e-04	-3.556825919e-03	4.354646080e-04	-1.145871123e-03	3.386553726e-04	-2.686277498e-03	4.503552918e-04
3.300000000e+01	8.249994278e+00	1.818300039e-01	2.243794152e-04	-1.607894897e-03	0.000000000e+00	-1.187086105e-03	0.000000000e+00	-3.134075087e-04	3.630339634e-04	-3.894481575e-03	4.357468279e-04	-1.263558515e-03	3.395580279e-04	-2.944330452e-03	4.508250277e-04
3.400000000e+01	8.499998093e+00	1.908761263e-01	2.931734780e-04	-1.716315746e-03	0.000000000e+00	-1.242876053e-03	0.000000000e+00	-3.296261420e-04	3.642094089e-04	-4.088189919e-03	4.368889786e-04	-1.318465220e-03	3.412730584e-04	-3.099350724e-03	4.516777990e-04
3.500000000e+01	8.750000954e+00	2.003384233e-01	2.544718445e-04	-1.812815666e-03	0.000000000e+00	-1.266658306e-03	0.000000000e+00	-2.939808182e-04	3.667415876e-04	-4.244445357e-03	4.368926166e-04	-1.379868016e-03	3.426345938e-04	-3.158557927e-03	4.525445693e-04
3.600000000e+01	9.000003815e+00	2.100690603e-01	2.277660242e-04	-1.932799816e-03	0.000000000e+00	-1.305222511e-03	0.000000000e+00	-3.450091463e-04	3.674139734e-04	-4.580406472e-03	4.376077559e-04	-1.505745109e-03	3.437279083e-04	-3.419670742e-03	4.530465230e-04
3.700000000e+01	9.249979019e+00	2.191345543e-01	2.675975848e-04	-2.023994923e-03	0.000000000e+00	-1.379251480e-03	0.000000000e+00	-3.399841953e-04	3.696671920e-04	-4.728683271e-03	4.378531303e-04	-1.584606711e-03	3.452042001e-04	-3.484060988e-03	4.539476067e-04
3.800000000e+01	9.499982834e+00	2.278174609e-01	2.539007983e-04	-2.112269402e-03	0.000000000e+00	-1.424729824e-03	0.000000000e+00	-4.063965753e-04	3.699867812e-04	-4.976842552e-03	4.370161332e-04	-1.678761910e-03	3.472963872e-04	-3.704477102e-03	4.519503564e-04
3.900000000e+01	9.749985695e+00	2.375913858e-01	2.655982098e-04	-2.241969109e-03	0.000000000e+00	-1.459300518e-03	0.000000000e+00	-4.374946002e-04	3.721855755e-04	-5.166561343e-03	4.401401093e-04	-1.767664799e-03	3.486796923e-04	-3.836391028e-03	4.555575433e-04
4.000000000e+01	9.999988556e+00	2.469949722e-01	2.624964109e-04	-2.330780029e-03	0.000000000e+00	-1.530230045e-03	0.000000000e+00	-4.797971342e-04	3.736576473e-04	-5.336195230e-03	4.417408782e-04	-1.830507768e-03	3.510343086e-04	-3.985484596e-03	4.564784176e-04
4.100000000e+01	1.024999237e+01	2.557748556e-01	2.767293190e-04	-2.421677113e-03	0.000000000e+00	-1.544415951e-03	0.000000000e+00	-5.287833046e-04	3.874051326e-04	-5.447460338e-03	4.537900677e-04	-1.889574225e-03	3.675937478e-04	-4.086669069e-03	4.664759326e-04
4.200000000e+01	1.049999523e+01	2.652696073e-01	2.747456892e-04	-2.504587173e-03	0.000000000e+00	-1.597702503e-03	0.000000000e+00	-6.276671775e-04	3.871008812e-04	-5.572433118e-03	4.550851299e-04	-1.946742646e-03	3.686401178e-04	-4.253357649e-03	4.667652538e-04
4.300000000e+01	1.074999809e+01	2.748257220e-01	2.845258277e-04	-2.554357052e-03	0.000000000e+00	-1.677095890e-03	0.000000000e+00	-6.749753375e-04	3.887597704e-04	-5.744263530e-03	4.556443309e-04	-2.060792875e-03	3.700344532e-04	-4.358446226e-03	4.675060045e-04
4.400000000e+01	1.100000191e+01	2.831980288e-01	2.644563210e-04	-2.583861351e-03	0.000000000e+00	-1.730620861e-03	0.000000000e+00	-6.863309536e-04	3.905626363e-04	-5.828223191e-03	4.565069685e-04	-2.111971378e-03	3.716555366e-04	-4.402582534e-03	4.684571177e-04
4.500000000e+01	1.124997711e+01	2.924278975e-01	2.427897271e-04	-2.671003342e-03	0.000000000e+00	-1.765429974e-03	0.000000000e+00	-6.301722024e-04	3.871440713e-04	-5.868689157e-03	4.569888115e-04	-2.023635898e-03	3.710214805e-04	-4.475225694e-03	4.669600457e-04
4.600000000e+01	1.149997997e+01	3.018554747e-01	2.040865802e-04	-2.701222897e-03	0.000000000e+00	-1.758277416e-03	0.000000000e+00	-6.585544907e-04	3.932432155e-04	-6.049795542e-03	4.600115935e-04	-2.126894426e-03	3.757030063e-04	-4.581455607e-03	4.708516644e-04
4.700000000e+01	1.174998379e+01	3.111584187e-01	2.296791790e-04	-2.705395222e-03	0.000000000e+00	-1.847147942e-03	0.000000000e+00	-5.835641641e-04	3.901433665e-04	-6.225099787e-03	4.601721303e-04	-2.040895866e-03	3.755071666e-04	-4.767768085e-03	4.690364585e-04
4.800000000e+01	1.199998665e+01	3.206935823e-01	2.303561196e-04	-2.783298492e-03	0.000000000e+00	-1.923143864e-03	0.000000000e+00	-6.562427152e-04	3.919254232e-04	-6.424386986e-03	4.615222279e-04	-2.153416164e-03	3.776205413e-04	-4.927212372e-03	4.701516591e-04
4.900000000e+01	1.224998951e+01	3.308681846e-01	2.604557958e-04	-2.812683582e-03	0.000000000e+00	-2.023339272e-03	0.000000000e+00	-6.744621787e-04	3.929222003e-04	-6.594859064e-03	4.640094412e-04	-2.136580413e-03	3.801605199e-04	-5.132738501e-03	4.713951203e-04
5.000000000e+01	1.249999332e+01	3.407535553e-01	2.438809315e-04	-2.840280533e-03	0.000000000e+00	-2.067506313e-03	0.000000000e+00	-8.829550352e-04	3.945147328e-04	-6.559921429e-03	4.606489383e-04	-2.383083338e-03	3.809779591e-04	-5.059794523e-03	4.688214103e-04
5.100000000e+01	1.274999619e+01	3.503550589e-01	4.480108910e-04	-2.943813801e-03	0.000000000e+00	-2.104282379e-03	0.000000000e+00	-6.807164755e-04	4.077267949e-04	-6.705662236e-03	4.713284143e-04	-2.263631904e-03	3.958575544e-04	-5.122748204e-03	4.783955228e-04
5.200000000e+01	1.299997139e+01	3.605583608e-01	2.805351687e-04	-3.087699413e-03	0.000000000e+00	-2.208888531e-03	0.000000000e+00	-5.693046842e-04	4.117979552e-04	-6.489270367e-03	4.712962545e-04	-2.284024376e-03	3.980160982e-04	-4.774549045e-03	4.796315334e-04
5.300000000e+01	1.324997425e+01	3.704296649e-01	4.123383260e-04	-3.196299076e-03	0.000000000e+00	-2.306818962e-03	0.000000000e+00	-5.738418549e-04	4.142263497e-04	-6.638790481e-03	4.720005963e-04	-2.390302951e-03	3.999332839e-04	-4.822327290e-03	4.808022641e-04
5.400000000e+01	1.349997807e+01	3.793673217e-01	3.104157513e-04	-3.270864487e-03	0.000000000e+00	-2.428293228e-03	0.000000000e+00	-5.617924035e-04	4.156676005e-04	-6.681852043e-03	4.738721764e-04	-2.371625742e-03	4.021509667e-04	-4.872018006e-03	4.820205504e-04
5.500000000e+01	1.374998093e+01	3.890358508e-01	3.814608499e-04	-3.369867802e-03	0.000000000e+00	-2.515137196e-03	0.000000000e+00	-5.715682637e-04	4.175202630e-04	-6.789230742e-03	4.731140216e-04	-2.443869831e-03	4.048285773e-04	-4.916931037e-03	4.807589867e-04
5.600000000e+01	1.399998379e+01	3.993399143e-01	3.455787373e-04	-3.507256508e-03	0.000000000e+00	-2.588331699e-03	0.000000000e+00	-7.015250158e-04	4.198621318e-04	-6.761832163e-03	4.750914813e-04	-2.543594455e-03	4.073023156e-04	-4.919762723e-03	4.825277138e-04
5.700000000e+01	1.424998760e+01	4.086658955e-01	3.540195175e-04	-3.605663776e-03	0.000000000e+00	-2.661228180e-03	0.000000000e+00	-6.012355443e-04	4.224683507e-04	-6.706405431e-03	4.791975080e-04	-2.439493779e-03	4.094141768e-04	-4.868146963e-03	4.867380776e-04
5.800000000e+01	1.449999046e+01	4.176740944e-01	3.223276872e-04	-3.696918488e-03	0.000000000e+00	-2.813339233e-03	0.000000000e+00	-6.113143172e-04	4.255215172e-04	-6.842366420e-03	4.804467317e-04	-2.546976786e-03	4.116759228e-04	-4.906704649e-03	4.884873051e-04
5.900000000e+01	1.474999332e+01	4.272163212e-01	3.567583335e-04	-3.813326359e-03	0.000000000e+00	-2.874493599e-03	0.000000000e+00	-6.083594635e-04	4.273824161e-04	-6.739174947e-03	4.810617247e-04	-2.491712337e-03	4.147411382e-04	-4.855821840e-03	4.881065979e-04
6.000000000e+01	1.499996948e+01	4.365568459e-01	3.118224267e-04	-3.914713860e-03	0.000000000e+00	-2.958893776e-03	0.000000000e+00	-7.192254998e-04	4.304606409e-04	-6.731297821e-03	4.848681565e-04	-2.607078059e-03	4.167382140e-04	-4.843445495e-03	4.924631794e-04
6.100000000e+01	1.524997330e+01	4.455444813e-01	3.402871662e-04	-4.036307335e-03	0.000000000e+00	-3.071486950e-03	0.000000000e+00	-7.024218794e-04	4.424690560e-04	-6.778716110e-03	4.943000386e-04	-2.578249667e-03	4.317052953e-04	-4.902885761e-03	4.995998461e-04
6.200000000e+01	1.549997616e+01	4.555151761e-01	3.634900495e-04	-4.184305668e-03	0.000000000e+00	-3.181815147e-03	0.000000000e+00	-6.948804948e-04	4.445172090e-04	-6.839822978e-03	4.954857286e-04	-2.600894542e-03	4.334784753e-04	-4.933805671e-03	5.009802990e-04
6.300000000e+01	1.574997902e+01	4.647840261e-01	3.856839612e-04	-4.355013371e-03	0.000000000e+00	-3.308594227e-03	0.000000000e+00	-9.166228119e-04	4.463442310e-04	-6.879563443e-03	4.972744500e-04	-2.776623471e-03	4.357589060e-04	-5.019563716e-03	5.023489357e-04
6.400000000e+01	1.599998283e+01	4.733247459e-01	3.376890963e-04	-4.502356052e-03	0.000000000e+00	-3.417611122e-03	0.000000000e+00	-9.687968995e-04	4.490371794e-04	-6.979747675e-03	4.984735860e-04	-2.904195338e-03	4.379211750e-04	-5.044350401e-03	5.040055839e-04
6.500000000e+01	1.624998665e+01	4.824662209e-01	3.268333094e-04	-4.689633846e-03	0.000000000e+00	-3.570020199e-03	0.000000000e+00	-1.045957208e-03	4.482305376e-04	-6.745888852e-03	4.976635100e-04	-2.795610577e-03	4.338670988e-04	-4.996234551e-03	5.052029155e-04
6.600000000e+01	1.649998856e+01	4.917756021e-01	3.025312908e-04	-4.860818386e-03	0.000000000e+00	-3.745973110e-03	0.000000000e+00	-1.221393002e-03	4.513275344e-04	-6.848468445e-03	4.973478499e-04	-3.020951990e-03	4.369918315e-04	-5.048910156e-03	5.048611783e-04
6.700000000e+01	1.674996376e+01	5.007156134e-01	2.705841325e-04	-5.018472672e-03	0.000000000e+00	-3.795921803e-03	0.000000000e+00	-1.298434800e-03	4.546546552e-04	-6.755923852e-03	4.990213201e-04	-3.105433658e-03	4.396054137e-04	-4.948924761e-03	5.069663166e-04
6.800000000e+01	1.699996567e+01	5.096468329e-01	2.795547480e-04	-5.266606808e-03	0.000000000e+00	-3.977060318e-03	0.000000000e+00	-1.404653070e-03	4.576051433e-04	-6.694371812e-03	5.012310576e-04	-3.186773276e-03	4.423176870e-04	-4.912251141e-03	5.092917709e-04
6.900000000e+01	1.724996948e+01	5.190258622e-01	2.594096586e-04	-5.526721478e-03	0.000000000e+00	-4.098534584e-03	0.000000000e+00	-1.783764223e-03	4.626686277e-04	-6.791515276e-03	5.043520359e-04	-3.595318645e-03	4.464783415e-04	-4.979962949e-03	5.128446501e-04
7.000000000e+01	1.749997330e+01	5.279595256e-01	3.154930018e-04	-5.805015564e-03	0.000000000e+00	-4.235208035e-03	0.000000000e+00	-1.889966661e-03	4.661381245e-04	-6.859493442e-03	5.064066499e-04	-3.741743742e-03	4.493303713e-04	-5.007713102e-03	5.152911181e-04
7.100000000e+01	1.774997711e+01	5.372715592e-01	4.174647329e-04	-6.115853786e-03	0.000000000e+00	-4.428982735e-03	0.000000000e+00	-2.065845765e-03	4.783616168e-04	-6.901032291e-03	5.162293091e-04	-3.962411080e-03	4.623510467e-04	-5.004467443e-03	5.245430511e-04
7.200000000e+01	1.799997902e+01	5.475586653e-01	3.645314428e-04	-6.479024887e-03	0.000000000e+00	-4.565775394e-03	0.000000000e+00	-2.301384695e-03	4.815915599e-04	-6.934327073e-03	5.167655763e-04	-4.218208138e-03	4.643322027e-04	-5.017504562e-03	5.260995822e-04
7.300000000e+01	1.824998283e+01	5.576559901e-01	3.540139296e-04	-6.892323494e-03	0.000000000e+00	-4.690527916e-03	0.000000000e+00	-2.364570741e-03	4.809309612e-04	-7.284042891e-03	5.196197308e-04	-4.303250462e-03	4.661844287e-04	-5.345365033e-03	5.271314876e-04
7.400000000e+01	1.849995804e+01	5.673984885e-01	3.669197613e-04	-7.329106331e-03	0.000000000e+00	-4.818201065e-03	0.000000000e+00	-2.484195633e-03	4.843024653e-04	-7.322559133e-03	5.210847012e-04	-4.473368637e-03	4.686241155e-04	-5.333387759e-03	5.292934366e-04
7.500000000e+01	1.874996185e+01	5.774776340e-01	4.487163678e-04	-7.914364338e-03	0.000000000e+00	-4.910647869e-03	0.000000000e+00	-2.644521650e-03	4.939344944e-04	-7.323688362e-03	5.187797942e-04	-4.989430308e-03	4.717308620e-04	-4.978780169e-03	5.326131359e-04
7.600000000e+01	1.899996567e+01	5.874637961e-01	4.785030906e-04	-8.586406708e-03	0.000000000e+00	-5.070686340e-03	0.000000000e+00	-2.761609852e-03	4.944420070e-04	-7.715640590e-03	5.225093337e-04	-5.153403152e-03	4.747356579e-04	-5.323848221e-03	5.343778175e-04
7.700000000e+01	1.924996758e+01	5.965688825e-01	4.695022362e-04	-9.347856045e-03	0.000000000e+00	-5.152940750e-03	0.000000000e+00	-2.758292481e-03	4.994134651e-04	-7.851796225e-03	5.230946117e-04	-5.397777539e-03	4.777628928e-04	-5.212310702e-03	5.370380240e-04
7.800000000e+01	1.949997139e+01	6.061671972e-01	4.039923660e-04	-1.018792391e-02	0.000000000e+00	-5.280375481e-03	0.000000000e+00	-2.876873361e-03	5.045655416e-04	-8.161247708e-03	5.240074825e-04	-5.805398338e-03	4.812221159e-04	-5.232721567e-03	5.398201174e-04
7.900000000e+01	1.974997520e+01	6.163344979e-01	4.304719623e-04	-1.109421253e-02	0.000000000e+00	-5.409181118e-03	0.000000000e+00	-2.973786788e-03	5.096162786e-04	-8.249760605e-03	5.262673949e-04	-6.039664149e-03	4.855768348e-04	-5.183881614e-03	5.431770696e-04
8.000000000e+01	1.999997711e+01	6.256970763e-01	4.344941408e-04	-1.196402311e-02	0.000000000e+00	-5.581796169e-03	0.000000000e+00	-3.045244142e-03	5.185600603e-04	-8.410658687e-03	5.261896877e-04	-6.494027097e-03	4.902714863e-04	-4.961876664e-03	5.472755875e-04
8.100000000e+01	2.024998093e+01	6.343798637e-01	5.003474653e-04	-1.285117865e-02	0.000000000e+00	-5.713284016e-03	0.000000000e+00	-3.249592381e-03	5.247893278e-04	-8.980351500e-03	5.396055058e-04	-6.735635921e-03	5.023655249e-04	-5.494304933e-03	5.555732059e-04
8.200000000e+01	2.049995613e+01	6.437273026e-01	5.623500911e-04	-1.395720243e-02	0.000000000e+00	-5.861818790e-03	0.000000000e+00	-3.323323326e-03	5.280714249e-04	-9.233308025e-03	5.418127985e-04	-6.993882824e-03	5.055344081e-04	-5.562745966e-03	5.581305595e-04
8.300000000e+01	2.074995995e+01	6.530548930e-01	5.228097434e-04	-1.515847445e-02	0.000000000e+00	-6.026864052e-03	0.000000000e+00	-3.526219632e-03	5.321905483e-04	-9.557342157e-03	5.442294641e-04	-7.395958994e-03	5.094765802e-04	-5.687602330e-03	5.610647495e-04
8.400000000e+01	2.099996376e+01	6.619963050e-01	5.962346331e-04	-1.628148556e-02	0.000000000e+00	-6.194055080e-03	0.000000000e+00	-3.516825149e-03	5.352450535e-04	-9.839534760e-03	5.476775113e-04	-7.608253509e-03	5.134542589e-04	-5.748108495e-03	5.637988797e-04
8.500000000e+01	2.124996758e+01	6.713549495e-01	5.505473819e-04	-1.753139496e-02	0.000000000e+00	-6.424129009e-03	0.000000000e+00	-3.549778601e-03	5.392965977e-04	-1.044826023e-02	5.518104299e-04	-8.029120974e-03	5.178109859e-04	-5.968919024e-03	5.674687563e-04
8.600000000e+01	2.149996948e+01	6.804168224e-01	8.153956733e-04	-1.871299744e-02	0.000000000e+00	-6.614029408e-03	0.000000000e+00	-3.598696087e-03	5.436968640e-04	-1.092700660e-02	5.554133095e-04	-8.427968249e-03	5.221777828e-04	-6.097735371e-03	5.713042337e-04
8.700000000e+01	2.174997330e+01	6.887237430e-01	6.616659230e-04	-1.975601912e-02	0.000000000e+00	-6.737530231e-03	0.000000000e+00	-3.487445181e-03	5.534831434e-04	-1.042340230e-02	5.600331351e-04	-8.360417560e-03	5.278358003e-04	-5.550427362e-03	5.822136300e-04
8.800000000e+01	2.199997711e+01	6.976959705e-01	7.729281206e-04	-2.092176676e-02	0.000000000e+00	-6.873369217e-03	0.000000000e+00	-3.700503614e-03	5.509385956e-04	-1.183594763e-02	5.621713935e-04	-9.181891568e-03	5.302080535e-04	-6.354558282e-03	5.776481121e-04
8.900000000e+01	2.224995041e+01	7.072275281e-01	7.225385052e-04	-2.211713791e-02	0.000000000e+00	-6.925642490e-03	0.000000000e+00	-3.083627205e-03	5.575505784e-04	-1.177693531e-02	5.673574051e-04	-9.189272299e-03	5.342583172e-04	-5.671286490e-03	5.870775203e-04
9.000000000e+01	2.249995422e+01	7.156658769e-01	4.899763153e-04	-2.320611477e-02	0.000000000e+00	-7.105410099e-03	0.000000000e+00	-3.206229303e-03	5.608323263e-04	-1.230151393e-02	5.714516737e-04	-9.578057565e-03	5.383373937e-04	-5.929684732e-03	5.903378478e-04
9.100000000e+01	2.274995613e+01	7.236712575e-01	5.681311013e-04	-2.434366941e-02	0.000000000e+00	-7.296442986e-03	0.000000000e+00	-3.277732991e-03	5.703873467e-04	-1.281816605e-02	5.824929685e-04	-9.986562654e-03	5.502249696e-04	-6.109337322e-03	5.993617815e-04
9.200000000e+01	2.299995995e+01	7.330573201e-01	5.945781013e-04	-2.557575703e-02	0.000000000e+00	-7.472276688e-03	0.000000000e+00	-3.380078822e-03	5.725567462e-04	-1.336401515e-02	5.844967091e-04	-1.045844518e-02	5.526000168e-04	-6.285650656e-03	6.012353115e-04
9.300000000e+01	2.324996376e+01	7.417590618e-01	6.699956721e-04	-2.676588297e-02	0.000000000e+00	-7.603287697e-03	0.000000000e+00	-3.414581530e-03	5.745869712e-04	-1.389630418e-02	5.869185552e-04	-1.086464431e-02	5.551454378e-04	-6.446235348e-03	6.032959209e-04
9.400000000e+01	2.349996758e+01	7.503170371e-01	8.407706628e-04	-2.793586254e-02	0.000000000e+00	-7.766902447e-03	0.000000000e+00	-3.610788379e-03	5.775251193e-04	-1.468838379e-02	5.878829397e-04	-1.149400137e-02	5.568873603e-04	-6.805180106e-03	6.057093851e-04
9.500000000e+01	2.374996948e+01	7.603318095e-01	8.182544843e-04	-2.923268080e-02	0.000000000e+00	-7.933557034e-03	0.000000000e+00	-3.491328098e-03	5.805606488e-04	-1.498718653e-02	5.925970618e-04	-1.174867526e-02	5.616280832e-04	-6.729843095e-03	6.086057983e-04
9.600000000e+01	2.399997330e+01	7.699556351e-01	7.960685762e-04	-3.046399355e-02	0.000000000e+00	-8.121550083e-03	0.000000000e+00	-3.591120709e-03	5.835620686e-04	-1.554711163e-02	5.958072143e-04	-1.224580407e-02	5.650530220e-04	-6.892429665e-03	6.115074502e-04
9.700000000e+01	2.424994850e+01	7.786803842e-01	5.820016959e-04	-3.154057264e-02	0.000000000e+00	-8.348405361e-03	0.000000000e+00	-3.719338216e-03	5.862688413e-04	-1.605187356e-02	5.983861047e-04	-1.271127444e-02	5.678379675e-04	-7.059939671e-03	6.141007761e-04
9.800000000e+01	2.449995232e+01	7.876259685e-01	6.262708921e-04	-3.267842531e-02	0.000000000e+00	-8.438587189e-03	0.000000000e+00	-3.695641644e-03	5.891415640e-04	-1.668892428e-02	6.019088323e-04	-1.318573672e-02	5.713632563e-04	-7.198825944e-03	6.170110428e-04
9.900000000e+01	2.474995613e+01	7.965378761e-01	5.302483332e-04	-3.287923336e-02	0.000000000e+00	-8.503139019e-03	0.000000000e+00	-4.150509369e-03	5.928156315e-04	-1.728541218e-02	6.042524474e-04	-1.388340350e-02	5.746599054e-04	-7.552508730e-03	6.197020994e-04
1.000000000e+02	2.499995804e+01	8.052714467e-01	5.895271315e-04	-3.388756514e-02	0.000000000e+00	-8.537411690e-03	0.000000000e+00	-4.222764168e-03	5.955460947e-04	-1.778540015e-02	6.077904254e-04	-1.427960861e-02	5.781729124e-04	-7.728550117e-03	6.224724348e-04
1.010000000e+02	2.524996185e+01	8.142957687e-01	6.381142884e-04	-3.582978249e-02	0.000000000e+00	-8.494079113e-03	0.000000000e+00	-4.508823622e-03	6.038044230e-04	-1.755137555e-02	6.205063546e-04	-1.405557804e-02	5.903463461e-04	-8.004610427e-03	6.315750070e-04
1.020000000e+02	2.549996567e+01	8.237249255e-01	8.092949865e-04	-3.707337379e-02	0.000000000e+00	-8.448302746e-03	0.000000000e+00	-4.042148124e-03	6.054250989e-04	-1.870060340e-02	6.213849410e-04	-1.492181141e-02	5.916088121e-04	-7.820941508e-03	6.329079042e-04
1.030000000e+02	2.574996758e+01	8.321719766e-01	7.429149700e-04	-3.831428289e-02	0.000000000e+00	-8.462190628e-03	0.000000000e+00	-3.491837997e-03	6.073142285e-04	-1.859399676e-02	6.215106114e-04	-1.488318387e-02	5.933975917e-04	-7.202650420e-03	6.334977224e-04
1.040000000e+02	2.599994278e+01	8.399858475e-01	7.284221938e-04	-3.944379091e-02	0.000000000e+00	-8.395254612e-03	0.000000000e+00	-3.552813083e-03	6.097197183e-04	-1.895925775e-02	6.241349038e-04	-1.527634542e-02	5.959023256e-04	-7.235728204e-03	6.358274259e-04
1.050000000e+02	2.624994659e+01	8.486821055e-01	7.434953004e-04	-3.983682394e-02	0.000000000e+00	-8.301913738e-03	0.000000000e+00	-3.698790446e-03	6.128242821e-04	-1.966241933e-02	6.264141994e-04	-1.602801681e-02	5.989233032e-04	-7.333197631e-03	6.381255225e-04
1.060000000e+02	2.649994850e+01	8.574040532e-01	8.086241432e-04	-4.219067097e-02	0.000000000e+00	-8.193492889e-03	0.000000000e+00	-3.259155899e-03	6.152204005e-04	-1.987891831e-02	6.314950879e-04	-1.596593671e-02	6.031637313e-04	-7.172137033e-03	6.413654191e-04
1.070000000e+02	2.674995232e+01	8.657040000e-01	6.422685692e-04	-4.351317883e-02	0.000000000e+00	-8.115053177e-03	0.000000000e+00	-3.219130449e-03	6.186939427e-04	-2.029345557e-02	6.342903944e-04	-1.643535495e-02	6.064345362e-04	-7.077221759e-03	6.442266749e-04
1.080000000e+02	2.699995613e+01	8.745263219e-01	7.536640624e-04	-4.491668940e-02	0.000000000e+00	-7.980406284e-03	0.000000000e+00	-4.255937412e-03	6.161218625e-04	-2.039908431e-02	6.365401205e-04	-1.667706296e-02	6.083279150e-04	-7.977959700e-03	6.411729264e-04
1.090000000e+02	2.724995804e+01	8.829239011e-01	7.436409942e-04	-4.629468918e-02	0.000000000e+00	-7.861018181e-03	0.000000000e+00	-4.202997312e-03	6.191511638e-04	-2.089193650e-02	6.401220453e-04	-1.712873019e-02	6.119976169e-04	-7.966208272e-03	6.441419828e-04
1.100000000e+02	2.749996185e+01	8.907716870e-01	8.605429903e-04	-4.753845930e-02	0.000000000e+00	-7.644593716e-03	0.000000000e+00	-2.858394757e-03	6.245339173e-04	-2.174763568e-02	6.429785280e-04	-1.806687564e-02	6.164585939e-04	-6.539157592e-03	6.485768245e-04
1.110000000e+02	2.774993896e+01	8.986790776e-01	8.312954451e-04	-4.866176844e-02	0.000000000e+00	-7.422327995e-03	0.000000000e+00	-2.699645236e-03	6.334967911e-04	-2.221629024e-02	6.534340791e-04	-1.850942709e-02	6.271910970e-04	-6.406507920e-03	6.574743311e-04
1.120000000e+02	2.799994278e+01	9.076692462e-01	7.794155972e-04	-4.975485802e-02	0.000000000e+00	-7.226645947e-03	0.000000000e+00	-2.629328519e-03	6.361277774e-04	-2.263723873e-02	6.559610483e-04	-1.898621954e-02	6.300742389e-04	-6.280355155e-03	6.598228938e-04
1.130000000e+02	2.824994659e+01	9.163782001e-01	7.052907604e-04	-5.081444979e-02	0.000000000e+00	-7.058501244e-03	0.000000000e+00	-2.525311895e-03	6.391031202e-04	-2.310042083e-02	6.589089171e-04	-1.945560984e-02	6.330304313e-04	-6.170131732e-03	6.626800750e-04
1.140000000e+02	2.849994850e+01	9.244344831e-01	7.762176683e-04	-5.177545547e-02	0.000000000e+00	-6.858646870e-03	0.000000000e+00	-2.968584187e-03	6.422897568e-04	-2.289668098e-02	6.632575532e-04	-1.944722049e-02	6.371806376e-04	-6.418040022e-03	6.657940685e-04
1.150000000e+02	2.874995232e+01	9.330579638e-01	7.772083045e-04	-5.277037621e-02	0.000000000e+00	-6.628751755e-03	0.000000000e+00	-2.152252011e-03	6.451510708e-04	-2.383352444e-02	6.658380153e-04	-2.022292838e-02	6.399272825e-04	-5.762849469e-03	6.685887347e-04
1.160000000e+02	2.899995613e+01	9.416522980e-01	6.480488810e-04	-5.363845825e-02	0.000000000e+00	-6.487905979e-03	0.000000000e+00	-2.053948119e-03	6.481947494e-04	-2.433327213e-02	6.691284943e-04	-2.070503868e-02	6.433583330e-04	-5.682182498e-03	6.714921328e-04
1.170000000e+02	2.924995804e+01	9.504950643e-01	7.718020352e-04	-5.441963673e-02	0.000000000e+00	-6.245791912e-03	0.000000000e+00	-2.752210945e-03	6.499286974e-04	-2.606698126e-02	6.724782288e-04	-2.216581255e-02	6.463957834e-04	-6.653374992e-03	6.746407016e-04
1.180000000e+02	2.949996185e+01	9.607119560e-01	6.742863916e-04	-5.505752563e-02	0.000000000e+00	-6.116688251e-03	0.000000000e+00	-2.574279904e-03	6.528107333e-04	-2.755209617e-02	6.759112002e-04	-2.328739874e-02	6.492163520e-04	-6.838981062e-03	6.778694806e-04
1.190000000e+02	2.974993706e+01	9.708135724e-01	7.916234899e-04	-5.568623543e-02	0.000000000e+00	-5.879521370e-03	0.000000000e+00	-3.102687187e-03	6.564607029e-04	-2.758332714e-02	6.810367340e-04	-2.349229157e-02	6.537637673e-04	-7.193717640e-03	6.815972156e-04
1.200000000e+02	2.999993896e+01	9.800173640e-01	7.638736279e-04	-5.626523495e-02	0.000000000e+00	-8.490741253e-03	0.000000000e+00	-2.340693958e-03	6.589503027e-04	-2.857242897e-02	6.835164386e-04	-2.426603064e-02	6.566905649e-04	-6.647090428e-03	6.839776761e-04
1.210000000e+02	3.024994278e+01	9.890739322e-01	7.281454164e-04	-5.595999956e-02	0.000000000e+00	-8.414983749e-03	0.000000000e+00	-3.296632320e-03	6.672593881e-04	-2.903495356e-02	6.934200646e-04	-2.500005811e-02	6.671675364e-04	-7.331533358e-03	6.917403662e-04
1.220000000e+02	3.049994659e+01	9.986740947e-01	6.690128357e-04	-5.678957701e-02	0.000000000e+00	-8.298993111e-03	0.000000000e+00	-2.568385564e-03	6.682450185e-04	-3.007933870e-02	6.948900991e-04	-2.585394681e-02	6.689821021e-04	-6.793769076e-03	6.924354238e-04
1.230000000e+02	3.074994850e+01	1.008109450e+00	8.211647510e-04	-5.747842789e-02	0.000000000e+00	-5.292952061e-03	0.000000000e+00	-2.517579123e-03	6.702296669e-04	-3.074518032e-02	6.977686426e-04	-2.651054598e-02	6.721884711e-04	-6.752206478e-03	6.939520244e-04
1.240000000e+02	3.099995232e+01	1.017331600e+00	7.926083636e-04	-5.818307400e-02	0.000000000e+00	-5.279064178e-03	0.000000000e+00	-2.561782487e-03	6.721535465e-04	-3.128781170e-02	7.010698318e-04	-2.706532739e-02	6.757497904e-04	-6.784266327e-03	6.956664729e-04
1.250000000e+02	3.124995613e+01	1.026849389e+00	7.256448152e-04	-5.892980099e-02	0.000000000e+00	Nan	0.000000000e+00	-2.304540947e-03	6.780307158e-04	-3.006980754e-02	6.916502607e-04	-2.741794474e-02	6.718510995e-04	-4.956405610e-03	6.981875631e-04
1.260000000e+02	3.149992943e+01	1.036424756e+00	6.674986798e-04	-5.967301130e-02	0.000000000e+00	Nan	0.000000000e+00	-1.462682150e-03	6.881253794e-04	-2.944586426e-02	7.042028010e-04	-2.693618089e-02	6.849584170e-04	-3.972376231e-03	7.082551601e-04
1.270000000e+02	3.174993324e+01	1.045304775e+00	7.030660054e-04	-6.039267778e-02	0.000000000e+00	Nan	0.000000000e+00	-1.049781218e-03	6.926379283e-04	-2.980636619e-02	7.090551080e-04	-2.736536600e-02	6.905937917e-04	-3.490788164e-03	7.122966344e-04
1.280000000e+02	3.199993706e+01	1.055012226e+00	8.498970419e-04	-6.107687950e-02	0.000000000e+00	Nan	0.000000000e+00	-7.081469521e-04	6.966852234e-04	-3.024531156e-02	7.139549707e-04	-2.783918381e-02	6.959874881e-04	-3.114277497e-03	7.160016685e-04
1.290000000e+02	3.224993896e+01	1.064650416e+00	6.840117858e-04	-6.172293425e-02	0.000000000e+00	Nan	0.000000000e+00	-1.007754356e-03	6.994577125e-04	-3.130629286e-02	7.279601996e-04	-2.831202932e-02	7.075509639e-04	-4.002022557e-03	7.192814373e-04
1.300000000e+02	3.249994278e+01	1.073600292e+00	7.390546962e-04	-6.245094538e-02	0.000000000e+00	Nan	0.000000000e+00	-6.724502891e-04	7.040216587e-04	-3.161020577e-02	7.333051180e-04	-2.870252728e-02	7.134730695e-04	-3.580143210e-03	7.233883953e-04
1.310000000e+02	3.274994659e+01	1.082859635e+00	7.876573363e-04	-6.423926353e-02	0.000000000e+00	Nan	0.000000000e+00	3.755837679e-04	7.142217364e-04	-3.199668974e-02	7.425692747e-04	-2.921793237e-02	7.237499231e-04	-2.403182210e-03	7.325892802e-04
1.320000000e+02	3.299995041e+01	1.092622876e+00	7.956885383e-04	-6.483036280e-02	0.000000000e+00	Nan	0.000000000e+00	-1.143526286e-03	7.080083597e-04	-3.265614063e-02	7.475442835e-04	-2.968369052e-02	7.280458813e-04	-4.115968943e-03	7.275432581e-04
1.330000000e+02	3.324995422e+01	1.102004409e+00	7.847432862e-04	-6.523358822e-02	0.000000000e+00	Nan	0.000000000e+00	-8.720923215e-04	7.109623402e-04	-3.299435973e-02	7.509708521e-04	-3.011503257e-02	7.321836310e-04	-3.751423676e-03	7.301036385e-04
1.340000000e+02	3.349992752e+01	1.111082077e+00	7.603877457e-04	-6.562256813e-02	0.000000000e+00	Nan	0.000000000e+00	-1.409905031e-03	7.149422308e-04	-3.285246342e-02	7.556838682e-04	-3.026766144e-02	7.373841363e-04	-3.994717263e-03	7.334004040e-04
1.350000000e+02	3.374993134e+01	1.121041179e+00	8.496411028e-04	-6.595069170e-02	0.000000000e+00	Nan	0.000000000e+00	-1.065135933e-03	7.034072769e-04	-3.067464381e-02	7.585453568e-04	-2.800201811e-02	7.412488922e-04	-3.737754421e-03	7.254484808e-04
1.360000000e+02	3.399993134e+01	1.131012797e+00	8.099413826e-04	-6.619608402e-02	0.000000000e+00	Nan	0.000000000e+00	-8.072489873e-04	7.073885063e-04	-3.083167970e-02	7.636102964e-04	-2.829842269e-02	7.469884586e-04	-3.340500640e-03	7.289997884e-04
1.370000000e+02	3.424993515e+01	1.140058041e+00	8.076721570e-04	-6.623739004e-02	0.000000000e+00	Nan	0.000000000e+00	-5.178852007e-04	7.118934300e-04	-3.088465706e-02	7.693053340e-04	-2.847320400e-02	7.533252938e-04	-2.929336159e-03	7.331160596e-04
1.380000000e+02	3.449993896e+01	1.149934888e+00	9.380491683e-04	-6.630361080e-02	0.000000000e+00	Nan	0.000000000e+00	-4.299320281e-04	7.182735717e-04	-3.239777312e-02	7.764650509e-04	-2.985367551e-02	7.609055028e-04	-2.974025905e-03	7.404753123e-04
1.390000000e+02	3.474994278e+01	1.159124732e+00	7.850151742e-04	-6.630909443e-02	0.000000000e+00	Nan	0.000000000e+00	9.916219860e-04	7.383228512e-04	-3.427559882e-02	7.824671338e-04	-3.213889152e-02	7.673989167e-04	-1.145085669e-03	7.539933431e-04
1.400000000e+02	3.499994659e+01	1.168508530e+00	8.361682994e-04	-6.634730101e-02	0.000000000e+00	Nan	0.000000000e+00	3.307294101e-04	7.443028153e-04	-3.508487344e-02	7.900012424e-04	-3.280324861e-02	7.746038609e-04	-1.950898091e-03	7.606270956e-04
1.410000000e+02	3.524992371e+01	1.179386497e+00	7.309627836e-04	-6.633532047e-02	0.000000000e+00	Nan	0.000000000e+00	1.268181950e-04	7.516429760e-04	-3.604026884e-02	8.044146234e-04	-3.386396170e-02	7.889057160e-04	-2.049487783e-03	7.671497297e-04
1.420000000e+02	3.549992752e+01	1.190435410e+00	6.576054730e-04	-6.642848253e-02	0.000000000e+00	Nan	0.000000000e+00	-2.269651741e-04	7.388024242e-04	-3.469946235e-02	8.100491250e-04	-3.227331117e-02	7.951030275e-04	-2.653116360e-03	7.608271553e-04
1.430000000e+02	3.574993134e+01	1.200909257e+00	7.112490130e-04	-6.648045778e-02	0.000000000e+00	Nan	0.000000000e+00	-1.207999885e-04	7.430881378e-04	-3.490861878e-02	8.153438102e-04	-3.265314177e-02	8.012257749e-04	-2.376265824e-03	7.645808510e-04
1.440000000e+02	3.599993134e+01	1.210948586e+00	8.116908721e-04	-6.656080484e-02	0.000000000e+00	Nan	0.000000000e+00	2.140735276e-03	7.470284472e-04	-3.333144635e-02	8.220535819e-04	-3.097148053e-02	8.073498029e-04	-2.192271349e-04	7.696339162e-04
1.450000000e+02	3.624993515e+01	1.221216559e+00	8.676279685e-04	-6.652194262e-02	0.000000000e+00	Nan	0.000000000e+00	2.669601701e-03	7.536295452e-04	-3.359841555e-02	8.311818819e-04	-3.136045486e-02	8.169767098e-04	4.316326231e-04	7.759852451e-04
1.460000000e+02	3.649993896e+01	1.230848670e+00	7.486502291e-04	-6.645971537e-02	0.000000000e+00	Nan	0.000000000e+00	4.109669477e-03	7.559592486e-04	-3.480105102e-02	8.207180654e-04	-3.315125033e-02	8.093186771e-04	2.459860872e-03	7.760241861e-04
1.470000000e+02	3.674994278e+01	1.240500331e+00	7.949006977e-04	-6.624943018e-02	0.000000000e+00	Nan	0.000000000e+00	6.398866884e-03	7.611459587e-04	-3.525632992e-02	8.262430201e-04	-3.340690956e-02	8.137876866e-04	4.549440462e-03	7.810060051e-04
1.480000000e+02	3.699994659e+01	1.250930548e+00	7.825999055e-04	-6.611311436e-02	0.000000000e+00	Nan	0.000000000e+00	6.740526296e-03	7.690652856e-04	-3.557034582e-02	8.353833691e-04	-3.387964889e-02	8.235535352e-04	5.049818195e-03	7.882204955e-04
1.490000000e+02	3.724991989e+01	1.261579990e+00	7.302343729e-04	-6.595611572e-02	0.000000000e+00	Nan	0.000000000e+00	5.138762295e-03	7.729923236e-04	-3.628136963e-02	8.521219715e-04	-3.425612673e-02	8.398619248e-04	3.113520797e-03	7.949090214e-04
1.500000000e+02	3.749992371e+01	1.271383047e+00	9.108545491e-04	-6.594002247e-02	0.000000000e+00	Nan	0.000000000e+00	7.161565125e-03	7.738830172e-04	-3.618993610e-02	8.463404956e-04	-3.389136493e-02	8.363698144e-04	4.862994887e-03	7.924725069e-04
1.510000000e+02	3.774992752e+01	1.281025290e+00	7.742728922e-04	-6.587421894e-02	0.000000000e+00	Nan	0.000000000e+00	8.743830957e-03	7.904462400e-04	-3.658773005e-02	8.598752320e-04	-3.486055136e-02	8.477625088e-04	7.016649004e-03	8.107089670e-04
1.520000000e+02	3.799993134e+01	1.290982246e+00	7.891658461e-04	-6.566947699e-02	0.000000000e+00	Nan	0.000000000e+00	9.632172063e-03	7.849354879e-04	-3.765551746e-02	8.346050745e-04	-3.588692099e-02	8.255586727e-04	7.863580249e-03	7.996541099e-04
1.530000000e+02	3.824993515e+01	1.300662398e+00	8.426613640e-04	-6.541866064e-02	0.000000000e+00	Nan	0.000000000e+00	9.957039729e-03	7.904846570e-04	-3.773059696e-02	8.423561230e-04	-3.611239418e-02	8.339070482e-04	8.338847198e-03	8.045758004e-04
1.540000000e+02	3.849993515e+01	1.310692906e+00	1.192596857e-03	-6.523364782e-02	0.000000000e+00	Nan	0.000000000e+00	9.744891897e-03	7.978953072e-04	-3.839526325e-02	8.608713979e-04	-3.659655899e-02	8.521362324e-04	7.946185768e-03	8.113617077e-04
1.550000000e+02	3.874993896e+01	1.320722938e+00	1.002769452e-03	-6.471019983e-02	0.000000000e+00	Nan	0.000000000e+00	1.036629081e-02	8.043585694e-04	-3.911061957e-02	8.682276239e-04	-3.731228039e-02	8.598422864e-04	8.567957208e-03	8.174285758e-04
1.560000000e+02	3.899991226e+01	1.330176711e+00	1.000164077e-03	-6.420451403e-02	0.000000000e+00	Nan	0.000000000e+00	1.133276429e-02	8.122881409e-04	-3.882975131e-02	8.697991725e-04	-3.748851642e-02	8.624120965e-04	9.991529398e-03	8.247725200e-04
1.570000000e+02	3.924991608e+01	1.338873029e+00	8.798041381e-04	-6.370770931e-02	0.000000000e+00	Nan	0.000000000e+00	1.332109980e-02	8.202483295e-04	-4.137760401e-02	8.821731899e-04	-3.974329680e-02	8.734515286e-04	1.168679632e-02	8.330433047e-04
1.580000000e+02	3.949991989e+01	1.349135876e+00	9.141251212e-04	-6.062799692e-02	0.000000000e+00	Nan	0.000000000e+00	1.307943650e-02	8.282370400e-04	-4.303616285e-02	8.879647939e-04	-4.166888073e-02	8.809746942e-04	1.171216182e-02	8.387369453e-04
1.590000000e+02	3.974992371e+01	1.358689666e+00	8.628112264e-04	-5.998462439e-02	0.000000000e+00	Nan	0.000000000e+00	1.167781837e-02	8.317609900e-04	-4.474788904e-02	8.542180876e-04	-4.395285621e-02	8.478353848e-04	1.088279020e-02	8.398825303e-04
1.600000000e+02	3.999992752e+01	1.367456794e+00	9.315055795e-04	-5.942040682e-02	0.000000000e+00	Nan	0.000000000e+00	1.584615558e-02	8.341937209e-04	-3.902759030e-02	8.644183399e-04	-3.734831512e-02	8.544558659e-04	1.416688226e-02	8.494919166e-04
1.610000000e+02	4.024993134e+01	1.376740932e+00	8.845662232e-04	-5.893278122e-02	0.000000000e+00	Nan	0.000000000e+00	1.526695397e-02	8.422703831e-04	-3.965865076e-02	8.751480491e-04	-3.760639951e-02	8.649026859e-04	1.321469806e-02	8.592840750e-04
1.620000000e+02	4.049993515e+01	1.386572361e+00	9.275968187e-04	-5.835086107e-02	0.000000000e+00	Nan	0.000000000e+00	1.591697708e-02	8.423167164e-04	-4.112342745e-02	8.739888435e-04	-3.775215894e-02	8.598518907e-04	1.254571136e-02	8.674284327e-04
1.630000000e+02	4.074991226e+01	1.395830631e+00	1.022697194e-03	-5.773031712e-02	0.000000000e+00	Nan	0.000000000e+00	1.488928683e-02	8.538499824e-04	-3.902835399e-02	8.954673540e-04	-3.612420708e-02	8.824761608e-04	1.198513061e-02	8.822654490e-04
1.640000000e+02	4.099991226e+01	1.405845046e+00	9.044546168e-04	-5.697327852e-02	0.000000000e+00	Nan	0.000000000e+00	1.481814124e-02	8.657738217e-04	-3.697051853e-02	9.096933063e-04	-3.511027619e-02	9.023851017e-04	1.295788866e-02	8.865454583e-04
1.650000000e+02	4.124991608e+01	1.416195273e+00	9.147691890e-04	-5.592644215e-02	0.000000000e+00	Nan	0.000000000e+00	1.769737154e-02	8.749995031e-04	-4.008088633e-02	9.231268195e-04	-3.810772672e-02	9.150828118e-04	1.572421193e-02	8.933793870e-04
1.660000000e+02	4.149991989e+01	1.426545501e+00	9.388324688e-04	Nan	0.000000000e+00	Nan	0.000000000e+00	1.245927997e-02	8.726468077e-04	-3.633941710e-02	9.282346582e-04	-3.481490910e-02	9.257963975e-04	1.093477011e-02	8.902116097e-04
1.670000000e+02	4.174992371e+01	1.436593175e+00	9.284236003e-04	-5.376029015e-02	0.000000000e+00	Nan	0.000000000e+00	1.863228157e-02	9.024176397e-04	-3.697996959e-02	9.545564535e-04	-3.517391160e-02	9.491282399e-04	1.682621986e-02	9.198805783e-04
1.680000000e+02	4.199992752e+01	1.447218299e+00	9.152529528e-04	Nan	0.000000000e+00	Nan	0.000000000e+00	1.599896327e-02	9.050042136e-04	-3.694943711e-02	9.376287926e-04	-3.618906438e-02	9.360223776e-04	1.523859054e-02	9.143981733e-04
1.690000000e+02	4.224993134e+01	1.457365394e+00	1.093096915e-03	Nan	0.000000000e+00	Nan	0.000000000e+00	1.304905023e-02	9.140970651e-04	-3.341194615e-02	9.666638216e-04	-3.296172619e-02	9.646390681e-04	1.259884238e-02	9.222301305e-04
1.700000000e+02	4.249993515e+01	1.466895461e+00	8.887139265e-04	Nan	0.000000000e+00	Nan	0.000000000e+00	1.587482728e-02	9.216220933e-04	-3.509812057e-02	9.697462083e-04	-3.466575220e-02	9.673943860e-04	1.544245053e-02	9.280748782e-04
1.710000000e+02	4.274990845e+01	1.476822853e+00	9.545802022e-04	Nan	0.000000000e+00	Nan	0.000000000e+00	1.696528494e-02	9.307130822e-04	-3.853357211e-02	9.773183847e-04	-3.824637458e-02	9.752417682e-04	1.667807437e-02	9.365545702e-04
1.720000000e+02	4.299991226e+01	1.487067819e+00	1.144736540e-03	Nan	0.000000000e+00	Nan	0.000000000e+00	1.862103865e-02	9.461608133e-04	-3.973344341e-02	9.999137837e-04	-3.940956295e-02	9.972193511e-04	1.829715632e-02	9.531860705e-04
1.730000000e+02	4.324991226e+01	1.496559143e+00	1.229003770e-03	Nan	0.000000000e+00	Nan	0.000000000e+00	1.978973672e-02	9.525039350e-04	-3.918391466e-02	1.002205885e-03	-3.908280656e-02	1.000740682e-03	1.968862861e-02	9.562728228e-04
1.740000000e+02	4.349991608e+01	1.506234765e+00	1.198305399e-03	Nan	0.000000000e+00	Nan	0.000000000e+00	2.020185441e-02	9.632846923e-04	-3.999600187e-02	1.013332047e-03	-3.991921246e-02	1.011977321e-03	2.012507059e-02	9.666876867e-04
1.750000000e+02	4.374991989e+01	1.515807509e+00	1.100030262e-03	Nan	0.000000000e+00	Nan	0.000000000e+00	2.086048201e-02	9.735459462e-04	-4.243488982e-02	1.023652032e-03	-4.228720441e-02	1.021710923e-03	2.071279101e-02	9.781415574e-04
1.760000000e+02	4.399992371e+01	1.524929523e+00	1.169447438e-03	Nan	0.000000000e+00	Nan	0.000000000e+00	2.078722604e-02	9.837701218e-04	-4.386992007e-02	1.035882160e-03	-4.373817518e-02	1.033984823e-03	2.065547556e-02	9.883136954e-04
1.770000000e+02	4.424992752e+01	1.534333229e+00	1.134356367e-03	Nan	0.000000000e+00	Nan	0.000000000e+00	2.136762813e-02	9.967733640e-04	-4.535222426e-02	1.054699183e-03	-4.513733089e-02	1.052717562e-03	2.115274034e-02	1.002372243e-03
1.780000000e+02	4.449990082e+01	1.543956876e+00	1.062082010e-03	Nan	0.000000000e+00	Nan	0.000000000e+00	2.028128132e-02	1.025463338e-03	-4.910640046e-02	1.081164926e-03	-4.904365167e-02	1.079882495e-03	2.021852881e-02	1.027674647e-03
1.790000000e+02	4.474990463e+01	1.553106904e+00	1.106860698e-03	Nan	0.000000000e+00	Nan	0.000000000e+00	2.127912268e-02	1.038130489e-03	-5.048466101e-02	1.096544205e-03	-5.041895807e-02	1.095021260e-03	2.121342905e-02	1.040557283e-03
1.800000000e+02	4.499990845e+01	1.561678886e+00	1.106593525e-03	Nan	0.000000000e+00	Nan	0.000000000e+00	2.290400490e-02	1.062413328e-03	-4.996058717e-02	1.127394498e-03	-4.994421452e-02	1.126660849e-03	2.288763411e-02	1.063659904e-03
1.810000000e+02	4.524991226e+01	1.571806312e+00	1.103493501e-03	Nan	0.000000000e+00	Nan	0.000000000e+00	2.364018187e-02	1.079648384e-03	-5.091897771e-02	1.139647677e-03	-5.090918764e-02	1.139068860e-03	2.363038436e-02	1.080606366e-03
1.820000000e+02	4.549991226e+01	1.581137538e+00	1.089201542e-03	Nan	0.000000000e+00	Nan	0.000000000e+00	2.393727191e-02	1.089310623e-03	-5.136223882e-02	1.151853707e-03	-5.135221779e-02	1.151237637e-03	2.392723784e-02	1.090288861e-03
1.830000000e+02	4.574991608e+01	1.589121819e+00	1.114585670e-03	Nan	0.000000000e+00	Nan	0.000000000e+00	2.853425965e-02	1.107444055e-03	-5.147178099e-02	1.162954257e-03	-5.145128816e-02	1.161956461e-03	2.851376310e-02	1.108835335e-03
1.840000000e+02	4.599991989e+01	1.597972870e+00	9.276829660e-04	Nan	0.000000000e+00	Nan	0.000000000e+00	2.948424593e-02	1.121100504e-03	-5.239060894e-02	1.172255841e-03	-5.237794667e-02	1.171442214e-03	2.947159298e-02	1.122180256e-03
1.850000000e+02	4.624992371e+01	1.607396603e+00	9.855593089e-04	Nan	0.000000000e+00	Nan	0.000000000e+00	2.865419909e-02	1.120258006e-03	-5.048397556e-02	1.169908559e-03	-5.048178881e-02	1.170364441e-03	2.865200676e-02	1.119777211e-03
1.860000000e+02	4.649989700e+01	1.616531372e+00	1.027565682e-03	Nan	0.000000000e+00	Nan	0.000000000e+00	2.826667950e-02	1.127562486e-03	-4.582618549e-02	1.184612978e-03	-4.582563415e-02	1.184836845e-03	2.826612629e-02	1.127296942e-03
1.870000000e+02	4.674990082e+01	1.625954986e+00	1.081851195e-03	Nan	0.000000000e+00	Nan	0.000000000e+00	2.902769297e-02	1.140587032e-03	-4.661270231e-02	1.195788034e-03	-4.661210254e-02	1.196026104e-03	2.902708761e-02	1.140301931e-03
1.880000000e+02	4.699990463e+01	1.636197567e+00	1.045980607e-03	Nan	0.000000000e+00	Nan	0.000000000e+00	2.859733626e-02	1.155046513e-03	-4.712574556e-02	1.216488075e-03	-4.712476209e-02	1.216796343e-03	2.859634534e-02	1.154674101e-03
1.890000000e+02	4.724990845e+01	1.645895362e+00	1.062191906e-03	Nan	0.000000000e+00	Nan	0.000000000e+00	2.872606553e-02	1.164111774e-03	-5.058685690e-02	1.223006868e-03	-5.058461428e-02	1.223390456e-03	2.872381918e-02	1.163588371e-03
1.900000000e+02	4.749991226e+01	1.655447006e+00	1.110190293e-03	Nan	0.000000000e+00	Nan	0.000000000e+00	3.168842942e-02	1.205909648e-03	-5.463536829e-02	1.243121456e-03	-5.462898314e-02	1.242609695e-03	3.168203682e-02	1.207177876e-03
1.910000000e+02	4.774991226e+01	1.665187478e+00	1.075631939e-03	Nan	0.000000000e+00	Nan	0.000000000e+00	3.219286352e-02	1.221010694e-03	-5.589010566e-02	1.258921693e-03	-5.588345975e-02	1.258393400e-03	3.218621388e-02	1.222305465e-03
1.920000000e+02	4.799991608e+01	1.674985290e+00	1.055579633e-03	Nan	0.000000000e+00	Nan	0.000000000e+00	3.157182038e-02	1.231891802e-03	-5.714964867e-02	1.268134918e-03	-5.712341890e-02	1.267040148e-03	3.154558316e-02	1.234576455e-03
1.930000000e+02	4.824989319e+01	1.684409499e+00	1.169295749e-03	Nan	0.000000000e+00	Nan	0.000000000e+00	2.908324078e-02	1.238481374e-03	-6.263174117e-02	1.285088947e-03	-6.242549047e-02	1.282178448e-03	2.887695283e-02	1.246038824e-03
1.940000000e+02	4.849989700e+01	1.694461823e+00	1.146642608e-03	-4.293799400e-02	0.000000000e+00	Nan	0.000000000e+00	2.943869680e-02	1.256842981e-03	-6.380610913e-02	1.347616548e-03	-6.319324672e-02	1.347557176e-03	2.882582322e-02	1.270309323e-03
1.950000000e+02	4.874990082e+01	1.704294205e+00	1.155277714e-03	Nan	0.000000000e+00	Nan	0.000000000e+00	2.556766942e-02	1.253447146e-03	-6.450822949e-02	1.316581620e-03	-6.402575970e-02	1.312327106e-03	2.508520707e-02	1.264393097e-03
1.960000000e+02	4.899990463e+01	1.713306785e+00	1.201176085e-03	Nan	0.000000000e+00	Nan	0.000000000e+00	2.301510423e-02	1.262438367e-03	-6.914556026e-02	1.306740218e-03	-6.888044626e-02	1.303647994e-03	2.274999768e-02	1.271352055e-03
1.970000000e+02	4.924990845e+01	1.722334504e+00	1.196079189e-03	Nan	0.000000000e+00	Nan	0.000000000e+00	2.331495658e-02	1.281772740e-03	-7.048711181e-02	1.323122298e-03	-7.023699582e-02	1.320139156e-03	2.306484990e-02	1.290528919e-03
1.980000000e+02	4.949991226e+01	1.731655717e+00	1.202069689e-03	Nan	0.000000000e+00	Nan	0.000000000e+00	2.363933623e-02	1.300294185e-03	-6.795033813e-02	1.347460202e-03	-6.794120371e-02	1.346799429e-03	2.363019064e-02	1.301908516e-03
1.990000000e+02	4.974991608e+01	1.740298271e+00	9.672273882e-04	Nan	0.000000000e+00	Nan	0.000000000e+00	2.435686439e-02	1.305594924e-03	-6.748092920e-02	1.345489756e-03	-6.747952104e-02	1.345343771e-03	2.435545996e-02	1.306152204e-03
2.000000000e+02	4.999988937e+01	1.749369979e+00	1.053359942e-03	Nan	0.000000000e+00	Nan	0.000000000e+00	2.519895509e-02	1.296703122e-03	-6.588223577e-02	1.342717442e-03	-6.581763923e-02	1.341675525e-03	2.513436601e-02	1.302810502e-03
2.010000000e+02	5.024989319e+01	1.758926272e+00	7.758037536e-04	Nan	0.000000000e+00	Nan	0.000000000e+00	2.560565248e-02	1.312441425e-03	-6.701947749e-02	1.359002432e-03	-6.695125997e-02	1.357955392e-03	2.553744242e-02	1.318770461e-03
2.020000000e+02	5.049989319e+01	1.768110275e+00	1.069257851e-03	Nan	0.000000000e+00	Nan	0.000000000e+00	2.827640809e-02	1.326641184e-03	-6.682993472e-02	1.378428889e-03	-6.676191092e-02	1.377640991e-03	2.820839360e-02	1.332843793e-03
2.030000000e+02	5.074989700e+01	1.776162148e+00	9.534637793e-04	Nan	0.000000000e+00	Nan	0.000000000e+00	2.876274288e-02	1.335824840e-03	-6.813967973e-02	1.387402881e-03	-6.806676835e-02	1.386629068e-03	2.868981846e-02	1.342280768e-03
2.040000000e+02	5.099990082e+01	1.784999490e+00	1.065569581e-03	Nan	0.000000000e+00	Nan	0.000000000e+00	3.309768811e-02	1.344408491e-03	-6.798292696e-02	1.393779647e-03	-6.798194349e-02	1.393723534e-03	3.309670091e-02	1.345134806e-03
2.050000000e+02	5.124990463e+01	1.794506431e+00	1.028020750e-03	Nan	0.000000000e+00	Nan	0.000000000e+00	3.469593078e-02	1.372504164e-03	-6.371376663e-02	1.460257918e-03	-6.370936334e-02	1.460337779e-03	3.469152376e-02	1.374116167e-03
2.060000000e+02	5.149990845e+01	1.803519607e+00	1.109146629e-03	-4.624903202e-02	0.000000000e+00	Nan	0.000000000e+00	3.361188620e-02	1.388207078e-03	-6.699648499e-02	1.484530047e-03	-6.683500856e-02	1.485869638e-03	3.345039114e-02	1.398588531e-03
2.070000000e+02	5.174991226e+01	1.812672019e+00	1.032712404e-03	-4.686439037e-02	0.000000000e+00	Nan	0.000000000e+00	3.372006863e-02	1.381515060e-03	-6.976317614e-02	1.452933764e-03	-6.926407665e-02	1.456758939e-03	3.322098777e-02	1.398946159e-03
2.080000000e+02	5.199988556e+01	1.821930408e+00	1.007284271e-03	-4.882895947e-02	0.000000000e+00	Nan	0.000000000e+00	3.407092392e-02	1.397733111e-03	-7.149531692e-02	1.456409227e-03	-7.097064704e-02	1.460804837e-03	3.354625776e-02	1.415596693e-03
2.090000000e+02	5.224988937e+01	1.830235481e+00	9.604711086e-04	-4.900676012e-02	0.000000000e+00	Nan	0.000000000e+00	3.477865458e-02	1.415126608e-03	-7.266114652e-02	1.473382581e-03	-7.214573771e-02	1.477990183e-03	3.426323831e-02	1.432818011e-03
2.100000000e+02	5.249989319e+01	1.839475989e+00	1.115117921e-03	-4.932451248e-02	0.000000000e+00	Nan	0.000000000e+00	3.604809195e-02	1.436889288e-03	-7.189606130e-02	1.489283866e-03	-7.172300667e-02	1.491385861e-03	3.587503359e-02	1.447029179e-03
2.110000000e+02	5.274989319e+01	1.849625587e+00	1.141647226e-03	-4.803681374e-02	0.000000000e+00	Nan	0.000000000e+00	3.535128385e-02	1.367445220e-03	-7.391721755e-02	1.307400526e-03	-7.335656136e-02	1.317496062e-03	3.479060903e-02	1.387564931e-03
2.120000000e+02	5.299989700e+01	1.859567523e+00	1.350005972e-03	-4.818773270e-02	0.000000000e+00	Nan	0.000000000e+00	4.447286949e-02	1.373088104e-03	-7.724617422e-02	1.406301628e-03	-7.620006800e-02	1.432063873e-03	4.342677072e-02	1.403832925e-03
2.130000000e+02	5.324990082e+01	1.868733764e+00	9.765283321e-04	-4.840242863e-02	0.000000000e+00	Nan	0.000000000e+00	4.598834738e-02	1.380765461e-03	-8.036313951e-02	1.426846720e-03	-7.792150229e-02	1.461691223e-03	4.354668781e-02	1.425840426e-03
2.140000000e+02	5.349990463e+01	1.878406405e+00	1.038421527e-03	Nan	0.000000000e+00	Nan	0.000000000e+00	4.577647150e-02	1.400869456e-03	-7.958643138e-02	1.433033030e-03	-7.862417400e-02	1.458881539e-03	4.481422901e-02	1.431595301e-03
2.150000000e+02	5.374988174e+01	1.888028741e+00	9.673052118e-04	Nan	0.000000000e+00	Nan	0.000000000e+00	4.878778756e-02	1.411473844e-03	-7.908335328e-02	1.470283023e-03	-7.762149721e-02	1.500586513e-03	4.732591659e-02	1.448053983e-03
2.160000000e+02	5.399988556e+01	1.897446990e+00	1.013387577e-03	Nan	0.000000000e+00	Nan	0.000000000e+00	4.800844938e-02	1.421022695e-03	-8.111784607e-02	1.490782364e-03	-7.958615571e-02	1.524058869e-03	4.647674784e-02	1.459600753e-03
2.170000000e+02	5.424988937e+01	1.907124162e+00	1.241256134e-03	Nan	0.000000000e+00	Nan	0.000000000e+00	4.604263604e-02	1.437359839e-03	-8.139911294e-02	1.515794196e-03	-8.038312197e-02	1.544299070e-03	4.502668232e-02	1.470798859e-03
2.180000000e+02	5.449989319e+01	1.917089462e+00	1.139481086e-03	Nan	0.000000000e+00	Nan	0.000000000e+00	4.793661088e-02	1.440866617e-03	-8.528044075e-02	1.517846715e-03	-8.370440453e-02	1.551114256e-03	4.636057466e-02	1.480381237e-03
2.190000000e+02	5.474989319e+01	1.926300049e+00	1.116203843e-03	Nan	0.000000000e+00	Nan	0.000000000e+00	4.557167366e-02	1.466154004e-03	-8.300887048e-02	1.545079867e-03	-8.175121993e-02	1.577894087e-03	4.431403801e-02	1.506256638e-03
2.200000000e+02	5.499989700e+01	1.935817122e+00	1.121892245e-03	Nan	0.000000000e+00	Nan	0.000000000e+00	4.858026654e-02	1.513121184e-03	-7.521663606e-02	1.591007691e-03	-7.424855232e-02	1.623588731e-03	4.761216417e-02	1.547538326e-03
2.210000000e+02	5.524990082e+01	1.945643425e+00	1.130394870e-03	Nan	0.000000000e+00	Nan	0.000000000e+00	4.456335306e-02	1.520007267e-03	-7.605792582e-02	1.604759251e-03	-7.491656393e-02	1.643229625e-03	4.342198372e-02	1.560419914e-03
2.220000000e+02	5.549990463e+01	1.954275608e+00	1.162719796e-03	Nan	0.000000000e+00	Nan	0.000000000e+00	4.483300447e-02	1.542020356e-03	-7.977721840e-02	1.627376070e-03	-7.797817141e-02	1.677741180e-03	4.303395748e-02	1.594047761e-03
2.230000000e+02	5.574987411e+01	1.963190913e+00	1.157071441e-03	Nan	0.000000000e+00	Nan	0.000000000e+00	4.505236447e-02	1.551593421e-03	-8.078868687e-02	1.638432848e-03	-7.895402610e-02	1.690791687e-03	4.321768507e-02	1.604835968e-03
2.240000000e+02	5.599988556e+01	1.972849488e+00	1.151051256e-03	Nan	0.000000000e+00	Nan	0.000000000e+00	4.385653138e-02	1.540682744e-03	-7.832017541e-02	1.656342065e-03	-7.664181292e-02	1.706273295e-03	4.217815399e-02	1.591047389e-03
2.250000000e+02	5.624988174e+01	1.982222438e+00	1.150947995e-03	Nan	0.000000000e+00	Nan	0.000000000e+00	4.480095208e-02	1.545538194e-03	-8.134512603e-02	1.648178324e-03	-7.921194285e-02	1.703586662e-03	4.266776145e-02	1.602025703e-03
2.260000000e+02	5.649989319e+01	1.990863323e+00	1.244277344e-03	Nan	0.000000000e+00	Nan	0.000000000e+00	4.499382526e-02	1.555933850e-03	-8.238478750e-02	1.658310182e-03	-8.026988804e-02	1.714145532e-03	4.287890717e-02	1.612969791e-03
2.270000000e+02	5.674988937e+01	2.000168562e+00	1.088305959e-03	Nan	0.000000000e+00	Nan	0.000000000e+00	4.525708035e-02	1.566742896e-03	-8.330148458e-02	1.669533900e-03	-8.117870241e-02	1.725706737e-03	4.313427955e-02	1.624507364e-03
2.280000000e+02	5.699989700e+01	2.009699821e+00	1.173088327e-03	Nan	0.000000000e+00	Nan	0.000000000e+00	4.575494677e-02	1.579542761e-03	-8.443973213e-02	1.680272515e-03	-8.232717216e-02	1.736182254e-03	4.364239424e-02	1.637898269e-03
2.290000000e+02	5.724989319e+01	2.018329144e+00	1.095464802e-03	Nan	0.000000000e+00	Nan	0.000000000e+00	4.296458513e-02	1.564041013e-03	-9.217635542e-02	1.663531875e-03	-8.815994859e-02	1.738961553e-03	3.894815966e-02	1.641998882e-03
2.300000000e+02	5.749987411e+01	2.026989698e+00	1.048692269e-03	Nan	0.000000000e+00	Nan	0.000000000e+00	4.444244504e-02	1.575186499e-03	-9.267324209e-02	1.693942817e-03	-8.832965046e-02	1.770686707e-03	4.009884596e-02	1.658485387e-03
2.310000000e+02	5.774987411e+01	2.036497355e+00	1.179317245e-03	Nan	0.000000000e+00	Nan	0.000000000e+00	4.541099817e-02	1.555045717e-03	-9.218432754e-02	1.679760055e-03	-8.931549639e-02	1.735491096e-03	4.254219308e-02	1.618465642e-03
2.320000000e+02	5.799987793e+01	2.046718121e+00	1.231292146e-03	Nan	0.000000000e+00	Nan	0.000000000e+00	4.571885243e-02	1.562057179e-03	-9.319210052e-02	1.688289572e-03	-9.036196768e-02	1.743672416e-03	4.288876057e-02	1.625426929e-03
2.330000000e+02	5.824988174e+01	2.056013346e+00	1.179340295e-03	Nan	0.000000000e+00	Nan	0.000000000e+00	4.806076735e-02	1.568677486e-03	-9.771261364e-02	1.691324287e-03	-9.419312328e-02	1.750012045e-03	4.454127327e-02	1.633782522e-03
2.340000000e+02	5.849988556e+01	2.065776110e+00	1.220830018e-03	Nan	0.000000000e+00	Nan	0.000000000e+00	4.583752900e-02	1.579814008e-03	-9.870886058e-02	1.689277356e-03	-9.528034180e-02	1.749237534e-03	4.240899533e-02	1.644216012e-03
2.350000000e+02	5.874988937e+01	2.075917959e+00	1.340027549e-03	Nan	0.000000000e+00	Nan	0.000000000e+00	4.935262725e-02	1.592746936e-03	-1.006170809e-01	1.689758734e-03	-9.683370590e-02	1.742699649e-03	4.556925222e-02	1.648407313e-03
2.360000000e+02	5.899989319e+01	2.085395813e+00	1.223576372e-03	Nan	0.000000000e+00	Nan	0.000000000e+00	5.155586451e-02	1.599261304e-03	-1.043261215e-01	1.697735745e-03	-1.007735133e-01	1.748415641e-03	4.800329730e-02	1.653781976e-03
2.370000000e+02	5.924989319e+01	2.095021009e+00	1.177210710e-03	Nan	0.000000000e+00	Nan	0.000000000e+00	4.982657731e-02	1.607936225e-03	-9.987901151e-02	1.706733019e-03	-9.596826136e-02	1.764016459e-03	4.591583461e-02	1.667532022e-03
2.380000000e+02	5.949987411e+01	2.105746508e+00	1.229759888e-03	Nan	0.000000000e+00	Nan	0.000000000e+00	4.770950601e-02	1.640726463e-03	-1.012815535e-01	1.730847871e-03	-9.825161099e-02	1.782965846e-03	4.467953369e-02	1.693970058e-03
2.390000000e+02	5.974987411e+01	2.115038157e+00	1.275016228e-03	Nan	0.000000000e+00	Nan	0.000000000e+00	3.763057292e-02	1.613730681e-03	-1.007845998e-01	1.655307948e-03	-9.729631990e-02	1.696395106e-03	3.414230421e-02	1.672203187e-03
2.400000000e+02	5.999987793e+01	2.125173807e+00	1.265800325e-03	Nan	0.000000000e+00	Nan	0.000000000e+00	4.242135957e-02	1.626602723e-03	-9.271782637e-02	1.667103381e-03	-8.959110826e-02	1.707861666e-03	3.929467127e-02	1.681723981e-03
2.410000000e+02	6.024988174e+01	2.135064125e+00	1.219077618e-03	Nan	0.000000000e+00	Nan	0.000000000e+00	4.380705208e-02	1.622377196e-03	-9.244222194e-02	1.660748967e-03	-9.007390589e-02	1.695896499e-03	4.143870622e-02	1.677509048e-03
2.420000000e+02	6.049988556e+01	2.144750834e+00	1.204901724e-03	Nan	0.000000000e+00	Nan	0.000000000e+00	4.560028762e-02	1.630816027e-03	-9.476482123e-02	1.673237653e-03	-9.251291305e-02	1.708453870e-03	4.334839061e-02	1.687266049e-03
2.430000000e+02	6.074988937e+01	2.153746128e+00	1.287803636e-03	Nan	0.000000000e+00	Nan	0.000000000e+00	4.247374833e-02	1.617830596e-03	-9.194849432e-02	1.665264252e-03	-8.905160427e-02	1.707687159e-03	3.957683221e-02	1.685546944e-03
2.440000000e+02	6.099989319e+01	2.162846565e+00	1.315109781e-03	Nan	0.000000000e+00	Nan	0.000000000e+00	4.470831901e-02	1.628752565e-03	-9.442921728e-02	1.677413471e-03	-9.165450931e-02	1.719664200e-03	4.193357751e-02	1.696994994e-03
2.450000000e+02	6.124986267e+01	2.172479153e+00	1.423572539e-03	Nan	0.000000000e+00	Nan	0.000000000e+00	5.112038553e-02	1.663403469e-03	-9.840981662e-02	1.713049831e-03	-9.568160027e-02	1.757154358e-03	4.839218408e-02	1.733854413e-03
2.460000000e+02	6.149986649e+01	2.181630373e+00	1.269981265e-03	Nan	0.000000000e+00	Nan	0.000000000e+00	5.279408395e-02	1.684893970e-03	-9.814953804e-02	1.735644299e-03	-9.570979327e-02	1.780141261e-03	5.035434291e-02	1.753623364e-03
2.470000000e+02	6.174987030e+01	2.191677809e+00	1.215550583e-03	Nan	0.000000000e+00	Nan	0.000000000e+00	5.160645396e-02	1.685963711e-03	-1.010063365e-01	1.737025217e-03	-9.821037948e-02	1.785208355e-03	4.881051183e-02	1.760888845e-03
2.480000000e+02	6.199987411e+01	2.200390100e+00	1.341791474e-03	Nan	0.000000000e+00	Nan	0.000000000e+00	5.410817266e-02	1.673016348e-03	-9.899555147e-02	1.718217623e-03	-9.542487562e-02	1.777732745e-03	5.053750426e-02	1.766494242e-03
2.490000000e+02	6.224987411e+01	2.208688498e+00	1.322885044e-03	Nan	0.000000000e+00	Nan	0.000000000e+00	5.352937803e-02	1.667822129e-03	-1.075938940e-01	1.715643215e-03	-1.030270457e-01	1.776595833e-03	4.896253720e-02	1.772635500e-03
2.500000000e+02	6.249987793e+01	2.218825579e+00	1.346882782e-03	Nan	0.000000000e+00	Nan	0.000000000e+00	6.824339181e-02	1.828421839e-03	-1.061961427e-01	1.787525718e-03	-1.041093916e-01	1.826758496e-03	6.615658104e-02	1.866418635e-03
2.510000000e+02	6.274988174e+01	2.228060246e+00	1.387475990e-03	Nan	0.000000000e+00	Nan	0.000000000e+00	7.115538418e-02	1.853026100e-03	-1.148791462e-01	1.814973308e-03	-1.124121100e-01	1.857813448e-03	6.868834049e-02	1.898050308e-03
2.520000000e+02	6.299985886e+01	2.237393618e+00	1.421568217e-03	Nan	0.000000000e+00	Nan	0.000000000e+00	7.193755358e-02	1.857349998e-03	-1.133384928e-01	1.823431579e-03	-1.109872460e-01	1.862353995e-03	6.958632916e-02	1.898681279e-03
2.530000000e+02	6.324986267e+01	2.246503592e+00	1.419441309e-03	Nan	0.000000000e+00	Nan	0.000000000e+00	7.234336436e-02	1.874405658e-03	-1.143973768e-01	1.837391057e-03	-1.122181118e-01	1.881296281e-03	7.016411424e-02	1.919371425e-03
2.540000000e+02	6.349986649e+01	2.256036043e+00	1.416609506e-03	Nan	0.000000000e+00	Nan	0.000000000e+00	7.294870913e-02	1.879660878e-03	-1.166793108e-01	1.845849794e-03	-1.144733354e-01	1.892236411e-03	7.074265182e-02	1.926995232e-03
2.550000000e+02	6.374987030e+01	2.265769720e+00	1.475609373e-03	Nan	0.000000000e+00	Nan	0.000000000e+00	6.980481744e-02	2.013985999e-03	-1.260260046e-01	1.934593078e-03	-1.224691719e-01	1.984033734e-03	6.624798477e-02	2.057547681e-03
2.560000000e+02	6.399987411e+01	2.274685621e+00	1.517075463e-03	Nan	0.000000000e+00	Nan	0.000000000e+00	7.450707257e-02	2.048356924e-03	-1.199919879e-01	1.955659362e-03	-1.162916049e-01	2.010762226e-03	7.080669701e-02	2.096253214e-03
2.570000000e+02	6.424987793e+01	2.283837795e+00	1.466700807e-03	Nan	0.000000000e+00	Nan	0.000000000e+00	8.067024499e-02	2.052620985e-03	-1.112333164e-01	1.980843954e-03	-1.080949605e-01	2.037759637e-03	7.753186673e-02	2.099859295e-03
2.580000000e+02	6.449987793e+01	2.294148684e+00	1.580621931e-03	Nan	0.000000000e+00	Nan	0.000000000e+00	8.064899594e-02	2.055558376e-03	-1.131968424e-01	1.996434527e-03	-1.100995839e-01	2.056624740e-03	7.755170763e-02	2.107521752e-03
2.590000000e+02	6.474988556e+01	2.303600073e+00	1.533972798e-03	Nan	0.000000000e+00	Nan	0.000000000e+00	7.058143616e-02	2.042799722e-03	-1.131148338e-01	1.998953288e-03	-1.097958609e-01	2.055265009e-03	6.726249307e-02	2.098255558e-03
2.600000000e+02	6.499986267e+01	2.313196182e+00	1.582592959e-03	Nan	0.000000000e+00	Nan	0.000000000e+00	7.237009704e-02	2.060227795e-03	-1.116920710e-01	2.016412327e-03	-1.082265228e-01	2.073415089e-03	6.890454888e-02	2.118968870e-03
2.610000000e+02	6.524986267e+01	2.323107004e+00	1.595353242e-03	Nan	0.000000000e+00	Nan	0.000000000e+00	8.306965977e-02	2.002918860e-03	-1.163178906e-01	1.935831504e-03	-1.139214709e-01	1.974027138e-03	8.067328483e-02	2.044059802e-03
2.620000000e+02	6.549986267e+01	2.332623482e+00	1.652377076e-03	Nan	0.000000000e+00	Nan	0.000000000e+00	8.311577886e-02	2.029902302e-03	-1.137315407e-01	1.984102884e-03	-1.115666479e-01	2.024608664e-03	8.095090091e-02	2.077445388e-03
2.630000000e+02	6.574987030e+01	2.342149019e+00	1.583476667e-03	Nan	0.000000000e+00	Nan	0.000000000e+00	8.493490517e-02	2.030312782e-03	-1.102612168e-01	1.988047734e-03	-1.078680456e-01	2.033799654e-03	8.254167438e-02	2.085142070e-03
2.640000000e+02	6.599987030e+01	2.352210999e+00	1.664040610e-03	Nan	0.000000000e+00	Nan	0.000000000e+00	8.759015799e-02	2.030481584e-03	-1.178077757e-01	1.973248320e-03	-1.153813526e-01	2.016829327e-03	8.516374975e-02	2.081209328e-03
2.650000000e+02	6.624987793e+01	2.361187696e+00	1.469092676e-03	Nan	0.000000000e+00	Nan	0.000000000e+00	8.729874343e-02	2.060415456e-03	-1.150556728e-01	2.022911329e-03	-1.128145754e-01	2.069615060e-03	8.505763859e-02	2.117369557e-03
2.660000000e+02	6.649987793e+01	2.370152712e+00	1.251819776e-03	Nan	0.000000000e+00	Nan	0.000000000e+00	9.125860035e-02	2.050275682e-03	-1.228409559e-01	1.984151779e-03	-1.200691611e-01	2.027296694e-03	8.848676831e-02	2.106616739e-03
2.670000000e+02	6.674984741e+01	2.380171299e+00	1.225483371e-03	Nan	0.000000000e+00	Nan	0.000000000e+00	9.628715366e-02	2.066035289e-03	-1.246852800e-01	2.004063455e-03	-1.219906136e-01	2.047937829e-03	9.359250963e-02	2.123886254e-03
2.680000000e+02	6.699985504e+01	2.389588594e+00	1.390473917e-03	Nan	0.000000000e+00	Nan	0.000000000e+00	9.355715662e-02	2.111295238e-03	-1.245613918e-01	2.067997120e-03	-1.229639798e-01	2.104264451e-03	9.195975214e-02	2.160892356e-03
2.690000000e+02	6.724985504e+01	2.398730040e+00	1.356700319e-03	Nan	0.000000000e+00	Nan	0.000000000e+00	9.422838688e-02	2.025429858e-03	-1.145842969e-01	1.987296855e-03	-1.134522259e-01	1.972581027e-03	9.309634566e-02	2.020034241e-03
2.700000000e+02	6.749986267e+01	2.408232450e+00	1.372653875e-03	Nan	0.000000000e+00	Nan	0.000000000e+00	9.488563240e-02	2.036199206e-03	-1.160676777e-01	1.993559999e-03	-1.149291694e-01	1.978772460e-03	9.374716133e-02	2.031555399e-03
2.710000000e+02	6.774986267e+01	2.417332172e+00	1.434694976e-03	Nan	0.000000000e+00	Nan	0.000000000e+00	8.639143407e-02	2.014446072e-03	-1.175248772e-01	2.001323504e-03	-1.166649088e-01	1.982764574e-03	8.553149551e-02	2.006109105e-03
2.720000000e+02	6.799986267e+01	2.426169157e+00	1.373047591e-03	Nan	0.000000000e+00	Nan	0.000000000e+00	8.874703944e-02	2.027435694e-03	-1.157670319e-01	2.008817624e-03	-1.150968820e-01	1.993034268e-03	8.807691187e-02	2.019729931e-03
2.730000000e+02	6.824987030e+01	2.435079575e+00	1.416305196e-03	Nan	0.000000000e+00	Nan	0.000000000e+00	8.786551654e-02	2.028200775e-03	-1.178685576e-01	1.997574698e-03	-1.169361845e-01	1.979849534e-03	8.693312109e-02	2.021345310e-03
2.740000000e+02	6.849987030e+01	2.445021391e+00	1.513200230e-03	Nan	0.000000000e+00	Nan	0.000000000e+00	8.200464398e-02	1.977873733e-03	-1.186948940e-01	2.013861667e-03	-1.176381111e-01	1.994370716e-03	8.094789088e-02	1.973186620e-03
2.750000000e+02	6.874984741e+01	2.453887224e+00	1.500386745e-03	Nan	0.000000000e+00	Nan	0.000000000e+00	8.249662817e-02	1.990915742e-03	-1.195964515e-01	2.026366536e-03	-1.185500100e-01	2.007084899e-03	8.145017922e-02	1.986450516e-03
2.760000000e+02	6.899985504e+01	2.462542534e+00	1.497342833e-03	Nan	0.000000000e+00	Nan	0.000000000e+00	8.086865395e-02	1.997384243e-03	-1.200585440e-01	2.046478447e-03	-1.188694090e-01	2.025358379e-03	7.967950404e-02	1.992108300e-03
2.770000000e+02	6.924985504e+01	2.472334623e+00	1.456920407e-03	Nan	0.000000000e+00	Nan	0.000000000e+00	8.146442473e-02	1.999394968e-03	-1.260408610e-01	2.019984415e-03	-1.247591749e-01	1.995712752e-03	8.018273115e-02	1.991917612e-03
2.780000000e+02	6.949986267e+01	2.481207132e+00	1.529970206e-03	Nan	0.000000000e+00	Nan	0.000000000e+00	8.224052191e-02	2.016195329e-03	-1.269884109e-01	2.033606172e-03	-1.257536411e-01	2.009275602e-03	8.100575209e-02	2.009115182e-03
2.790000000e+02	6.974986267e+01	2.487613440e+00	1.454856480e-03	Nan	0.000000000e+00	Nan	0.000000000e+00	7.878386974e-02	2.109744120e-03	-1.376064718e-01	2.064618282e-03	-1.359564513e-01	2.027592855e-03	7.713387161e-02	2.096278360e-03
2.800000000e+02	6.999986267e+01	2.489415169e+00	1.435425831e-03	Nan	0.000000000e+00	Nan	0.000000000e+00	8.121933788e-02	2.014796250e-03	-1.348037124e-01	2.066582208e-03	-1.326008439e-01	2.039352898e-03	7.901646942e-02	2.017803723e-03
2.810000000e+02	7.024987030e+01	2.490313530e+00	1.427095034e-03	Nan	0.000000000e+00	Nan	0.000000000e+00	7.886278629e-02	2.013552003e-03	-1.328850240e-01	2.047842834e-03	-1.303854883e-01	2.024568152e-03	7.636322826e-02	2.014520811e-03
2.820000000e+02	7.049984741e+01	2.491038084e+00	1.386082382e-03	Nan	0.000000000e+00	Nan	0.000000000e+00	8.046634495e-02	2.026061993e-03	-1.321935654e-01	2.059987979e-03	-1.299530417e-01	2.038393868e-03	7.822588086e-02	2.026897389e-03
2.830000000e+02	7.074984741e+01	2.490991354e+00	1.429078402e-03	Nan	0.000000000e+00	Nan	0.000000000e+00	8.088059723e-02	2.027248731e-03	-1.345703006e-01	2.065164270e-03	-1.317196935e-01	2.039992018e-03	7.802993804e-02	2.029699506e-03
2.840000000e+02	7.099985504e+01	2.491001368e+00	1.407245873e-03	Nan	0.000000000e+00	Nan	0.000000000e+00	8.591865003e-02	2.093892312e-03	-1.344465911e-01	2.058666199e-03	-1.317931712e-01	2.036807127e-03	8.326523751e-02	2.094702097e-03
2.850000000e+02	7.124985504e+01	2.490851879e+00	1.401600894e-03	Nan	0.000000000e+00	Nan	0.000000000e+00	9.393832088e-02	2.107694512e-03	-1.318592876e-01	2.061153762e-03	-1.298356503e-01	2.047939925e-03	9.191470593e-02	2.110981150e-03
