# Supplementary material for: Approach to Standardized Material Characterization of the Human Lumbopelvic System: Testing and Evaluation
Source: Bioengineering (Basel). 2025 Aug 11;12(8):862. doi: 10.3390/bioengineering12080862 (PMC12383908; doi:10.3390/bioengineering12080862)
Supplement: Supplementary file 1 [file bioengineering-12-00862-s001.zip › File S3 Evaluation code/ExMechEva-0.1.2/data/Test/ATT/Series_Test/ATT_Protocol_Series_Test.xlsx]

## Sheet: Protocol
ORCID	0000-0001-8378-3108			DIC_Parameters:	a	440	mm
Prep_location	LEIULANA				b	265	mm
Donor_ID	48-17				f	55	mm
Region	LuPeCo
Mattype	s
Testtype	ATT
Testdate	2020-10-09
Testtemp	23.05	°C
Testhumidity	51.5	%
	General						Geometry													Test							Additional		Evaluation_options
Key	No	Designation	Type	Origin	Region	Donor	Test_Shape	CS_type	thickness_1	thickness_2	width_1	width_2	Length	thickness_mean	width_mean	Area_CS	Volume	Mass	Density_app	Length_test	Lenght_clamp	Date_test	Temperature_test	Humidity_test	Force_max_det	Torque_clamp	Failure_code	Note	OPT_File_Meas	OPT_File_DIC	OPT_End	OPT_Measurement_file	OPT_Force_measure_type	OPT_pre_load_cycles	OPT_Resampling	OPT_Resampling_moveave	OPT_Resampling_Frequency	OPT_Compression	OPT_Springreduction	OPT_Springreduction_K	OPT_LVDT_failure	OPT_DIC	OPT_YM_Determination_range	OPT_YM_Determination_refinement	OPT_Determination_Distance	OPT_Determination_Limit
[-]	[-]	[-]	[-]	[-]	[-]	[-]	[-]	[-]	[mm]	[mm]	[mm]	[mm]	[mm]	[mm]	[mm]	[mm²]	[cm³]	[g]	[g/cm²]	[mm]	[mm]	[DDMMYY]	[°C]	[%]	[N]	[Nm]	[-]	[-]	[-]	[-]	[s]	[json]	[-]	[-]	[-]	[-]	[Hz]	[-]	[-]	[N/mm]	[-]	[-]	[-,-,-]	[-,-,-,-,-,-]	[-]	[-]
0000-0001-8378-3108_LEIULANA_48-17_LuPeCo_sr03a	8	sr03a	Fascia	Fascia thoracolumbalis lamina profunda R	LuPeCo	LEIULANA_48-17	Belt	Rectangle	1.07	1.11	6.52	6.96	51.31	1.09	6.74	7.3466	0.376954	0.721	1.9127	20	15.655	2020-10-09	23.05	51.5	200	2			WR03A	WR03A			PM	10

## Sheet: Harvesting
No.	ID	Origin	Donor no.:	Date:
			48-17	08.10.20 9:00 – 12:00
			T/°C:	RH/%:
			-	-
			Notes
1	sl02a
2	sl02b
3	sr02
4	sl11
5	sr11
6	sl09
7	sr09
8	sl10
9	sr10
10	sl13
11	sr13
12	sl03a	Fascia thoracolumbalis lamina profunda R
13	sl03b
14	sr03a
15	sr03b
16	sl07
17	sr07
18
19
20
21
22
23
24
25
26
27
28
29
30

## Sheet: Testing
No.	ID	Geometry/mm					Mass/g	Fmax,det/N	Force measurement	Donor no.:	Date:
										48-17	09.10.20 10:00 – 16:00
										T/°C:	RH/%:
										23.0,23.1	52,51
		t1	t2	w1	w2	l				Notes
1	sl02a
2	sl02b
3	sr02
4	sl11
5	sr11
6	sl09
7	sr09
8	sl10
9	sr10
10	sl13
11	sr13
12	sl03a
13	sl03b
14	sr03a	1.07	1.11	6.52	6.96	51.31	0.721	200	PM
15	sr03b
16	sl07
17	sr07
18
19
20
21
22
23
24
25
26
27
28
29
30
