# Supplementary material for: Approach to Standardized Material Characterization of the Human Lumbopelvic System: Testing and Evaluation
Source: Bioengineering (Basel). 2025 Aug 11;12(8):862. doi: 10.3390/bioengineering12080862 (PMC12383908; doi:10.3390/bioengineering12080862)
Supplement: Supplementary file 1 [file bioengineering-12-00862-s001.zip › File S3 Evaluation code/ExMechEva-0.1.2/data/Test/ATT/Series_Test/eva/sr03a-Mat.csv]

	Date_eva	leos_con	fy	ey_con	Uy_con	fy0	ey0_con	Uy0_con	fy1	ey1_con	Uy1_con	fy2	ey2_con	Uy2_con	fyk	eyk_con	Uyk_con	fu	eu_con	Uu_con	fb	eb_con	Ub_con	Fy	sy_con	Wy_con	Fy0	sy0_con	Wy0_con	Fy1	sy1_con	Wy1_con	Fy2	sy2_con	Wy2_con	Fyk	syk_con	Wyk_con	Fu	su_con	Wu_con	Fb	sb_con	Wb_con	cyc_f_lo	cyc_f_hi	cyc_comp_E_con_first	cyc_comp_E_con_rest	cyc_comp_epl_con_first
0000-0001-8378-3108_LEIULANA_48-17_LuPeCo_sr03a	16.02.2024	0.0020205131471607205	23.46388621665349	0.0328791088785144	0.4011323689657017	15.956430866236795	0.020999094586527003	0.16681376470834536	19.85174433863175	0.027125432471026983	0.27650713092766915	31.041624291333893	0.04585161713653873	0.7554967653883714	17.71496782907069	0.023811731681350933	0.21424773161238975	50.5725759985648	0.10947874990117956	3.5491246930607367	48.47256866843937	0.12134898570192264	4.139657024405583	172.37978647926653	0.6575821775702879	58.93918123686848	117.22551500189525	0.41998189173054007	24.510280076126598	145.84282495819204	0.5425086494205397	40.6277457614643	228.0503970187136	0.9170323427307746	111.0066507320442	130.14478265305075	0.4762346336270187	31.47984770127166	371.5364868310562	2.1895749980235912	521.4799894008003	356.1085729795567	2.4269797140384526	608.2480859099611	1.8590576427462238	9.685628755188628	1.220341955879896	1.0063701432095027	-0.031574612606530716
[truncated: 75 more columns]
