# Supplementary material for: Approach to Standardized Material Characterization of the Human Lumbopelvic System: Testing and Evaluation
Source: Bioengineering (Basel). 2025 Aug 11;12(8):862. doi: 10.3390/bioengineering12080862 (PMC12383908; doi:10.3390/bioengineering12080862)
Supplement: Supplementary file 1 [file bioengineering-12-00862-s001.zip › File S3 Evaluation code/ExMechEva-0.1.2/data/Test/ATT/Series_Test/eva/sr03a.csv]

	Time	Force	Way	driF	dcuF	driF_schg	Strain	Stress	VIP_m
35	3.6	-0.1531989775035745	0.0	0.8423949600656796	0.8152225428511991	False	0.0	-0.02085304460615448	S
36	3.7	3.109054571351007	0.006651454448456206	2.2169584669525175	1.374563506886838	False	0.0003325727224228103	0.4231963862672538
37	3.8	8.783981210794561	0.024707264363405562	3.684574495865311	1.4676160289127935	False	0.001235363218170278	1.1956525754491276
38	3.9	14.547631037609916	0.04459444731810436	5.154915284644325	1.4703407887790139	False	0.002229722365905218	1.98018553311871	C1+
39	4.0	20.466462161073725	0.06520801224151	5.797176115606985	0.6422608309626598	False	0.0032604006120755	2.785841363497907
40	4.1	26.297759033778945	0.08509286232629165	5.372333252524492	-0.42484286308249253	False	0.004254643116314583	3.5795822603352496
41	4.2	30.27331422089253	0.09946579337456568	4.766612866291775	-0.6057203862327176	False	0.004973289668728284	4.120724446804308
42	4.3	33.614082502777016	0.11279381625690804	4.421572611181065	-0.34504025511070946	False	0.005639690812845402	4.5754610980286134
43	4.4	38.152752605797986	0.12984593734481678	4.114322395378725	-0.30725021580234024	False	0.006492296867240839	5.193253015789343
44	4.5	42.755048615293845	0.14757188111880168	4.33812279701233	0.22380040163360526	False	0.007378594055940084	5.8197055257253485
45	4.6	47.62580540894185	0.16617531180718292	4.71557507779263	0.37745228078030024	False	0.008308765590359146	6.4827002162826135
46	4.7	52.47638281394754	0.1848984822664534	4.748478632275015	0.03290355448238458	False	0.009244924113322669	7.142948141173813
47	4.8	57.146667134898046	0.2030780598554884	4.863581191662698	0.1151025593876831	False	0.010153902992774421	7.778655042454747
48	4.9	62.20937338194464	0.2226759590242182	4.900462839893995	0.03688164823129725	False	0.01113379795121091	8.467777391166612
49	5.0	67.22765676851783	0.24190150648692002	4.259512946918608	-0.640949892975387	False	0.012095075324346002	9.15085301615956
50	5.1	69.51443460162197	0.25165208131411426	2.8709845582395825	-1.3885283886790258	False	0.012582604065705712	9.462123240903543	C1-
51	5.2	68.63060536785638	0.2534550562534605	0.3945746227838107	-2.476409935455772	False	0.012672752812673025	9.341818714487841
52	5.3	63.78767187307988	0.24458758235314235	-2.30326153090596	-2.697836153689771	True	0.012229379117657117	8.682611258688356
53	5.4	58.01461064489399	0.22861427814104904	-4.415312191717327	-2.1120506608113665	False	0.011430713907052453	7.896797245650231
54	5.5	51.853185834752665	0.21077823639252533	-5.774113338306551	-1.358801146589224	False	0.010538911819626266	7.058120196383723
55	5.6	45.53415201463017	0.19230524748900285	-6.089324302241208	-0.315210963934657	False	0.009615262374450142	6.197989820410825
56	5.7	39.43037466411505	0.17311541140416017	-6.115286452241245	-0.0259621500000371	False	0.00865577057020801	5.3671595927524365
57	5.8	33.55346483592901	0.15408960879185546	-5.951219549642877	0.16406690259836765	False	0.007704480439592773	4.567209979572729
58	5.9	28.048307636181157	0.1358562041107689	-5.776867956435307	0.17435159320756988	False	0.0067928102055384455	3.817862363022508
59	6.0	22.426680188888945	0.11716948561706887	-5.4993743161056186	0.2774936403296886	False	0.005858474280853444	3.0526611206393355
60	6.1	17.432877399692575	0.09984344877639162	-4.7497963063102215	0.749578009795397	False	0.004992172438819581	2.372917730609067
61	6.2	14.554279610688127	0.09098752253094061	-3.2395881515499205	1.510208154760301	False	0.004549376126547031	1.9810905195176172	C2+
62	6.3	15.089955029981475	0.09041796774008617	-0.7695458592008784	2.470042292349042	False	0.0045208983870043086	2.054005258212163
63	6.4	19.34849675208543	0.09938621446826802	1.8148359404969954	2.5843817996978737	True	0.0049693107234134015	2.633666832560018
64	6.5	24.692221161680557	0.11655076295473918	4.021369847625495	2.2065339071284997	False	0.005827538147736959	3.361040639436005
65	6.6	30.639759001190107	0.13537491672077523	5.314924367196857	1.2935545195713622	False	0.006768745836038761	4.170603953010931
66	6.7	36.349652498768904	0.15395334065296995	5.751700930379329	0.4367765631824714	False	0.007697667032648498	4.947819739575981
67	6.8	42.355300473602746	0.17248630598523962	5.813094347462059	0.06139341708272994	False	0.00862431529926198	5.765292852966371
68	6.9	47.94459855152879	0.1907215103540693	5.715177610697227	-0.09791673676483192	False	0.009536075517703465	6.5260935060475305
69	7.0	53.500469443979014	0.20945220515468466	5.700612082481385	-0.014565528215841894	False	0.010472610257734234	7.282344137965727
70	7.1	59.152100828694444	0.22808530629017698	5.665669855963442	-0.0349422265179431	False	0.01140426531450885	8.051629437929714
71	7.2	65.01797989745651	0.24761390835383285	5.452137662101537	-0.21353219386190503	False	0.012380695417691642	8.850077572953
72	7.3	69.75314919993494	0.26305802837350717	4.515255090359595	-0.9368825717419416	False	0.013152901418675358	9.494616448416265
73	7.4	71.5614898054174	0.2705963984165465	2.2117559636235242	-2.303499126736071	False	0.013529819920827324	9.740763047589006	C2-
74	7.5	67.99912468318854	0.2660900741849218	-0.6706535134166494	-2.8824094770401736	True	0.013304503709246091	9.255863213348833
75	7.6	62.335365843789916	0.2506221160326277	-3.4144321116060024	-2.743778598189353	False	0.012531105801631384	8.484927155934706
76	7.7	56.09542075351093	0.23296970799901828	-5.426912273649126	-2.012480162043124	False	0.011648485399950914	7.635562131259484
77	7.8	49.85384071082089	0.21481016204097617	-6.090996402874589	-0.6640841292254631	False	0.010740508102048808	6.785974561133162
78	7.9	43.63513907169018	0.196097904447106	-6.188449727550148	-0.09745332467555912	False	0.0098048952223553	5.939501139532598
79	8.0	37.58156693358932	0.17699623257258282	-6.087317228317259	0.10113249923288947	False	0.008849811628629141	5.115504714233703
80	8.1	31.746151840241893	0.15810627416112766	-5.891304977014659	0.1960122513025997	False	0.007905313708056383	4.321203255960838
81	8.2	26.288620802762253	0.1398402296040331	-5.661712416458876	0.22959256055578336	False	0.006992011480201656	3.5783383882016513
82	8.3	20.98828940585468	0.12078136876561986	-5.374084473012016	0.2876279434468598	False	0.006039068438280993	2.8568711248543104
83	8.4	16.085229041541258	0.10458522402086602	-4.567846982683989	0.8062374903280274	False	0.005229261201043301	2.189479356646783
84	8.5	13.47476390950594	0.09575483501294003	-3.1680908733047555	1.3997561093792332	False	0.004787741750647002	1.8341496623616285	C3+
85	8.6	13.616257309543231	0.09439193010666713	-1.0025295316148553	2.1655613416899	False	0.004719596505333356	1.8534093743423121
86	8.7	16.97817127939526	0.10039859377184257	1.4829944244660433	2.4855239560808986	True	0.005019929688592129	2.3110243213725066
87	8.8	22.01720673940543	0.11657990403809891	3.6368035585638148	2.1538091340977714	False	0.005828995201904946	2.996924664389708
88	8.9	28.0219781437612	0.13508648015895236	5.01976813741401	1.3829645788501952	False	0.006754324007947618	3.814278461296545
89	9.0	33.69532985919927	0.15350119397380696	5.656825794709849	0.6370576572958386	False	0.007675059698690348	4.586520275937068
90	9.1	39.60547445823465	0.1718903645906721	5.823013867458329	0.16618807274848013	False	0.008594518229533606	5.39099371930344
91	9.2	45.309262209238746	0.19039535448291645	5.732690365551041	-0.09032350190728788	False	0.009519767724145822	6.167378407595179
92	9.3	50.95273960596536	0.20859252140262471	5.773350968059152	0.04066060250811088	False	0.010429626070131235	6.935553808015321
93	9.4	56.788733731435876	0.22727701366284242	5.767283882770686	-0.00606708528846589	False	0.011363850683142121	7.729934082628137
94	9.5	62.674609989317396	0.24668036774137364	5.750471488684413	-0.016812394086272775	False	0.012334018387068681	8.531104182794408
95	9.6	68.3111481639764	0.264926701042441	5.056950541254132	-0.6935209474302813	False	0.01324633505212205	9.298335034434485
96	9.7	71.18054177098189	0.27409172356465206	3.3565919697880755	-1.7003585714660563	False	0.013704586178232604	9.68890939631692	C3-
97	9.8	70.21510161058818	0.27408610284664975	0.5165102825127565	-2.840081687275319	False	0.013704305142332488	9.557496203766119
98	9.9	64.74065111936842	0.2627502009306227	-2.4569529381915913	-2.973463220704348	True	0.013137510046531135	8.812328304163616
99	10.0	58.48333641121003	0.24523947015741218	-4.725043180495501	-2.2680902423039093	False	0.012261973507870609	7.960598972478429
100	10.1	52.28036904899989	0.22739442289212097	-6.077469518821687	-1.352426338326186	False	0.011369721144606049	7.116267259548619
101	10.2	45.90522353530143	0.20847119316795215	-6.219397804230454	-0.1419282854087669	False	0.010423559658397608	6.24849910643038
102	10.3	39.86305990244661	0.18958017677405226	-6.105768396541475	0.113629407688979	False	0.009479008838702613	5.426055577062397
103	10.4	34.060262825044134	0.1707443662021433	-5.982920503616333	0.12284789292514198	False	0.008537218310107165	4.6361939979098
104	10.5	28.348687034534557	0.15181573331692566	-5.757607172150167	0.2253133314661655	False	0.007590786665846283	3.8587492220257746
105	10.6	22.874794846700762	0.13338873088696349	-5.552315805217251	0.20529136693291594	False	0.006669436544348174	3.1136573172216755
106	10.7	17.653796681577603	0.11510181539097175	-4.990587627165019	0.5617281780522321	False	0.005755090769548587	2.402988686137479
107	10.8	14.097912316384058	0.10319338962772236	-3.827964107623324	1.162623519541695	False	0.005159669481386118	1.91897099561485
108	10.9	13.03683060404126	0.09940963350572929	-1.9518967866897565	1.8760673209335677	False	0.0049704816752864645	1.7745393248633734	C4+
109	11.0	15.067207699941736	0.10094473064282283	0.4904621602725241	2.4423589469622806	True	0.005047236532141142	2.05090895107148
110	11.1	19.6156453226677	0.11389064789154874	2.793122915077955	2.302660754805431	False	0.005694532394577437	2.6700303980981266
111	11.2	25.270403976695878	0.1319696649942671	4.474729860303923	1.681606945225968	False	0.006598483249713355	3.4397413737913967
112	11.3	30.935750045256952	0.15006330162623274	5.468507489640266	0.9937776293363427	False	0.007503165081311637	4.210893480692695
113	11.4	36.9412376585028	0.16835382208564625	5.8038795824609695	0.33537209282070357	False	0.008417691104282313	5.02834476608265
114	11.5	42.83116365251158	0.18658044711091862	5.7522975882366305	-0.051581994224338956	False	0.00932902235554593	5.830066105751174
115	11.6	48.2795943296424	0.20472780764439452	5.80063349527493	0.048335907038299375	False	0.010236390382219726	6.571692256233141
116	11.7	54.13828402635667	0.22357272878625742	5.800658212937417	2.471766248746121e-05	False	0.011178636439312871	7.369161792714544
117	11.8	60.14387051025247	0.24298583343961583	5.7931053074672825	-0.007552905470134874	False	0.012149291671980792	8.186626536119084
118	11.9	66.00358488238071	0.2623226366970812	5.554038411632179	-0.2390668958351032	False	0.01311613183485406	8.98423554874101
119	12.0	70.49574797617112	0.2758398056063925	4.255950671795759	-1.2980877398364203	False	0.013791990280319624	9.595697053898553
120	12.1	71.16208671353971	0.2786343872580801	1.8106022497974301	-2.445348421998329	False	0.013931719362904004	9.686397342109235	C4-
121	12.2	67.38627950944219	0.27342669219115123	-1.2029334410503516	-3.0135356908477817	True	0.013671334609557561	9.172444329273702
122	12.3	61.1918511181793	0.2570197857950007	-3.903529387556018	-2.7005959465056666	False	0.012850989289750033	8.329274918762325
123	12.4	54.881630425947044	0.23886309713461745	-5.622270668514075	-1.7187412809580564	False	0.011943154856730873	7.47034416273474
124	12.5	48.67300403948341	0.22062789351084583	-6.2363281686492265	-0.6140575001351518	False	0.011031394675542292	6.625242158206981
125	12.6	42.440966834845284	0.2017271272871767	-6.168836764555422	0.06749140409380416	False	0.010086356364358836	5.77695353426691
126	12.7	36.51650405995761	0.18258306682446346	-5.992199059158563	0.17663770539685952	False	0.009129153341223172	4.970531138207825
127	12.8	30.912834189312793	0.16393534392454967	-5.911551439642906	0.08064761951565647	False	0.008196767196227483	4.207774234246154
128	12.9	25.026798280911784	0.14503086954691755	-5.645987954905256	0.26556348473765023	False	0.007251543477345877	3.406582402868236
129	13.0	19.85701501522426	0.12645371742883074	-5.347022929709407	0.2989650251958489	False	0.006322685871441537	2.7028850101032122
130	13.1	15.128412341119983	0.1105602048371111	-4.400694491550325	0.9463284381590817	False	0.0055280102418555545	2.0592399669398063
131	13.2	13.31005622311149	0.10450352579691756	-2.613037071691826	1.7876574198584994	False	0.005225176289845878	1.811730082366195	C5+
132	13.3	14.57464999414448	0.10525745787062987	-0.2719495821539315	2.3410874895378946	False	0.005262872893531494	1.983863282898821
133	13.4	18.769216686608534	0.11723073348739489	2.3150423591062426	2.586991941260174	True	0.005861536674369745	2.554816743338215
134	13.5	24.388581777544953	0.13428412452676639	4.1890818029940124	1.8740394438877699	False	0.006714206226338319	3.3197100396843373
135	13.6	30.06638343508754	0.15244611054995405	5.29892433046736	1.1098425274733472	False	0.007622305527497703	4.092557568819255
136	13.7	35.77034731601392	0.17044978738167632	5.690183466937394	0.3912591364700342	False	0.008522489369083817	4.8689662314559
137	13.8	41.52995055435811	0.1886009633574759	5.689881698664277	-0.00030176827311656496	False	0.009430048167873795	5.652948378073954
138	13.9	47.14810857220206	0.20704163462260114	5.775742687661203	0.08586098899692551	False	0.010352081731130057	6.417677370784045
139	14.0	53.16935418573235	0.22556389645078526	5.8475985936559685	0.07185590599476566	False	0.011278194822539262	7.237273594007071
140	14.1	59.16074169063779	0.24552800879218922	5.925434903990475	0.07783631033450611	False	0.012276400439609461	8.05280560948436
141	14.2	65.23169017032001	0.265301174673823	5.80588162817061	-0.11955327581986452	False	0.013265058733691151	8.879167257005962
142	14.3	70.3716350848845	0.2802743896875654	4.778990349877622	-1.0268912782929878	False	0.014013719484378271	9.578803131364781
143	14.4	72.28531558524284	0.2860907435450827	3.119792243387554	-1.6591981064900683	False	0.014304537177254134	9.839288321841781	C5-
144	14.5	71.63991066418801	0.2858725667033469	0.32466488266364024	-2.7951273607239138	False	0.014293628335167344	9.751437490020962
145	14.6	66.53034970097457	0.2737388640675818	-2.529472472786903	-2.8541373554505434	True	0.01368694320337909	9.055937399746082
146	14.7	60.25374519373689	0.2561762079630171	-4.685560434177516	-2.1560879613906128	False	0.012808810398150855	8.201582391002217
147	14.8	53.54307384853278	0.23771063387730468	-5.999808182392268	-1.3142477482147523	False	0.011885531693865234	7.288143338215335
148	14.9	47.640677934618935	0.21926508918741094	-6.30416468950361	-0.30435650711134166	False	0.010963254459370547	6.484724625625314
149	15.0	41.31369094296013	0.20013226420023783	-6.211747930772603	0.09241675873100696	False	0.01000661321001189	5.623511684719479
150	15.1	35.40675347064648	0.18097930550911775	-5.952263077761979	0.2594848530106235	False	0.009048965275455888	4.819474787064285
151	15.2	29.73402153748486	0.16211753413417682	-5.884380052834751	0.06788302492722842	False	0.00810587670670884	4.047317335568135
152	15.3	24.10315772327993	0.1434706606004511	-5.611772565895693	0.2726074869390578	False	0.007173533030022555	3.2808588630495645
153	15.4	18.866600679377356	0.12480534501710282	-5.223445431247352	0.3883271346483408	False	0.006240267250855141	2.5680723980313824
154	15.5	14.512971745657067	0.11150095165112363	-4.012542764363809	1.210902666883543	False	0.005575047582556182	1.9754678008408062
155	15.6	13.683850480029621	0.10882780291476593	-2.0457677749376737	1.9667749894261357	False	0.005441390145738296	1.8626099801308933	C6+
156	15.7	15.920086623529237	0.11209816523232802	0.4873888504561039	2.5331566253937776	True	0.005604908261616401	2.1670006021192436
157	15.8	20.816156081201772	0.12704351172187672	2.9660125080384314	2.4786236575823275	False	0.0063521755860938365	2.8334407863776128
158	15.9	26.377021777810793	0.144685321304587	4.6222279318962265	1.656215423857795	False	0.00723426606522935	3.590371297989654
159	16.0	32.172762207614525	0.16297923326828823	5.534322186606007	0.9120942547097801	False	0.008148961663414412	4.379272344705649
160	16.1	38.05737536995326	0.1809113830361639	5.710791299138218	0.1764691125322111	False	0.009045569151808194	5.180270515606303
161	16.2	43.65932127775464	0.1989818140898024	5.784599917031824	0.07380861789360615	False	0.00994909070449012	5.942792758249345
162	16.3	49.51542144593809	0.21792295351961008	5.850454723328351	0.06585480629652718	False	0.010896147675980504	6.739909814871925
163	16.4	55.57458110092793	0.23714870810845243	5.9258213800974175	0.07536665676906651	False	0.011857435405422622	7.564666798373115
164	16.5	61.76066089034293	0.2568549059365069	6.02457634882629	0.09875496872887268	False	0.012842745296825345	8.406699819010553
165	16.6	67.7576266730598	0.27544170171358934	5.388883926663549	-0.6356924221627409	False	0.013772085085679467	9.222991135091036
166	16.7	71.07095715259229	0.28397803902962554	3.8281436453685167	-1.5607402812950326	False	0.014198901951481277	9.673993024336738	C6-
167	16.8	70.887155682402	0.284791310134915	1.1239676211215546	-2.704176024246962	False	0.014239565506745749	9.648974448370947
168	16.9	66.25653137482915	0.27507750243285045	-1.8919586296640336	-3.015926250785588	True	0.013753875121642523	9.018665964504553
169	17.0	60.18979215440367	0.2575547970865046	-4.384111799050121	-2.4921531693860874	False	0.01287773985432523	8.192877270356854
170	17.1	53.5345099563918	0.23899692967870578	-5.897602242495866	-1.513490443445745	False	0.01194984648393529	7.286977643589116
171	17.2	47.29674671241853	0.22073576227166997	-6.281131273459643	-0.38352903096377666	False	0.011036788113583499	6.437909606133249
172	17.3	41.13200628099058	0.20141771212556708	-6.276919152531773	0.004212120927869378	False	0.010070885606278354	5.598781243158819
173	17.4	35.082115544276576	0.1822729125652586	-6.043998868670316	0.23292028386145702	False	0.00911364562826293	4.775285920599539
174	17.5	29.358514481710536	0.16347715556958067	-5.876382497813552	0.16761637085676462	False	0.008173857778479034	3.996204296097587
175	17.6	23.791216721164325	0.14471446276047575	-5.642636302240193	0.2337461955733584	False	0.007235723138023788	3.238398268745314
176	17.7	18.561461072029807	0.12641059086063253	-5.1328527199085805	0.5097835823316128	False	0.006320529543031627	2.5265375918152353
177	17.8	14.550704664642256	0.1140536200288807	-4.005406279262156	1.1274464406464242	False	0.005702681001444035	1.9806039072009167
178	17.9	13.33688936466191	0.1101137809489046	-2.3707965011615304	1.634609778100626	False	0.00550568904744523	1.8153825394960812	C7+
179	18.0	14.308030716518203	0.11036713905969008	-0.02932602975144949	2.341470471410081	False	0.005518356952984504	1.947571763335176
180	18.1	18.44415695302401	0.12133619487622128	2.3116345786508172	2.3409606084022667	True	0.006066809743811064	2.510570461577329
181	18.2	23.797242979245524	0.13802231699564801	4.08523056114465	1.7735959824938328	False	0.006901115849782401	3.2392185472525417
182	18.3	29.67781160924051	0.15620242134073126	5.2254083906468	1.14017782950215	False	0.007810121067036563	4.0396661869763575
183	18.4	35.209664279105404	0.17430061921813833	5.626215540748089	0.4008071501012891	False	0.008715030960906917	4.792647521180601
184	18.5	40.949019116016366	0.19214396849611154	5.7386978955939405	0.11248235484585134	False	0.009607198424805577	5.5738735082917765
185	18.6	46.75203456162129	0.21080059409478058	5.721071727372705	-0.017626168221235083	False	0.010540029704739029	6.363764811153634
186	18.7	52.56209851873133	0.2296431861851489	5.9034248600825645	0.1823531327098591	False	0.011482159309257445	7.154615538988284
187	18.8	58.82336371943566	0.24952825084665167	6.036071139913053	0.13264627983048882	False	0.012476412542332584	8.006882601398695
188	18.9	65.09330367566858	0.2696202620897566	5.873262834116815	-0.16280830579623817	False	0.01348101310448783	8.860330448870032
189	19.0	70.24508589808855	0.28426212966778625	4.769405138287695	-1.1038576958291202	False	0.014213106483389313	9.561577586650769
190	19.1	71.63971907188211	0.28784190267660964	2.6822914572544434	-2.0871136810332516	False	0.014392095133830482	9.751411410976793	C7-
191	19.2	69.55252954845344	0.28505198061802733	-0.39511922959238177	-3.077410686846825	True	0.014252599030901366	9.46730862554834
192	19.3	63.51282675729905	0.26924037933686124	-3.2833832843266393	-2.8882640547342575	False	0.013462018966843061	8.645200059524004
193	19.4	57.11155276078199	0.251161151382712	-5.276782303158196	-1.993399018831557	False	0.0125580575691356	7.7738753655816275
194	19.5	50.53258985924933	0.23249117359855523	-6.291516660608352	-1.0147343574501555	False	0.011624558679927762	6.878364122076787
195	19.6	44.38646290602003	0.21371894330122815	-6.295504678018391	-0.003988017410039291	False	0.010685947165061407	6.04176937712956
196	19.7	38.33080804522549	0.19458421022036418	-6.205046648569406	0.0904580294489854	False	0.009729210511018209	5.217489457058433
197	19.8	32.29136616650437	0.17544365004041537	-5.969812892012297	0.23523375655710854	False	0.008772182502020769	4.395416405752915
198	19.9	26.65333829120014	0.1563391156528269	-5.771564869470895	0.19824802254140206	False	0.007816955782641345	3.62798277995265
199	20.0	21.30020342813645	0.13812351227143155	-5.55043572207913	0.22112914739176492	False	0.006906175613571578	2.8993280467340603
200	20.1	16.12906515690897	0.12078963294961796	-4.733922778157519	0.8165129439216114	False	0.006039481647480898	2.1954462141547064
201	20.2	13.355675053874295	0.11262141354718554	-3.277193065207451	1.4567297129500676	False	0.0056310706773592765	1.8179395984365958	C8+
202	20.3	13.544566030370335	0.11186695099213467	-1.117380357306451	2.159812707901	False	0.005593347549606734	1.843650944705079
203	20.4	16.830681998910645	0.11875110194423541	1.4531566260196271	2.570536983326078	True	0.0059375550972117705	2.290948465808761
204	20.5	21.941691660987477	0.1346663355860983	3.530621209198609	2.077464583178982	False	0.006733316779304915	2.986645749188397
205	20.6	27.47815989066873	0.15230189413168774	4.935899820327759	1.4052786111291495	False	0.007615094706584387	3.7402553413373165
206	20.7	33.28816531168137	0.17044925690033783	5.554763224739582	0.6188634044118233	False	0.008522462845016891	4.531098101391305
207	20.8	39.04973489786897	0.18828890174963822	5.7094244712293145	0.15466124648973256	False	0.009414445087481911	5.315347902140986
208	20.9	44.779389545904735	0.20694679618218287	5.820757717978208	0.11133324674889344	False	0.010347339809109143	6.095253524882903
209	21.0	50.76119076258156	0.22549544498660912	5.9133207592815165	0.0925630413033085	False	0.011274772249330456	6.909480679849394
210	21.1	56.941448348807434	0.24546114504673827	6.063816207718105	0.15049544843658857	False	0.012273057252336914	7.750721197398447
211	21.2	63.30499972874139	0.2656592242453371	6.032307725965982	-0.031508481752123174	False	0.013282961212266856	8.61691118731677
212	21.3	68.90862044976866	0.2823837101493155	5.131522985648363	-0.9007847403176186	False	0.014119185507465775	9.379661401160899
213	21.4	71.28728270517502	0.2887868881259238	3.446616813629868	-1.6849061720184952	False	0.01443934440629619	9.703438693433018	C8-
214	21.5	70.7279156033269	0.288781163099793	0.5470728808827694	-2.8995439327470987	False	0.01443905815498965	9.62729910480044
215	21.6	65.49329125227247	0.27673964947798596	-2.392827167898421	-2.9399000487811904	True	0.013836982473899298	8.914775712883847
216	21.7	59.33731177817498	0.2592142939601217	-4.642569424685087	-2.249742256786666	False	0.012960714698006085	8.076839868534421
217	21.8	52.71700500643467	0.24032232389190541	-6.063053583387287	-1.4204841587022	False	0.01201611619459527	7.175701005422191
218	21.9	46.47570126977776	0.22183502987363682	-6.334235983520747	-0.2711824001334602	False	0.01109175149368184	6.326151045351286
219	22.0	40.15634731818948	0.20247756094076982	-6.273466107856482	0.06076987566426517	False	0.01012387804703849	5.465977093919565
220	22.1	34.24344734674905	0.18332778141239034	-6.074967060413214	0.19849904744326796	False	0.009166389070619518	4.6611285964594575
221	22.2	28.417136764781812	0.16442701667883744	-5.888239063914865	0.18672799649834904	False	0.008221350833941873	3.868066420491358
222	22.3	22.9227450141183	0.14570363462307798	-5.613195192608982	0.2750438713058827	False	0.007285181731153899	3.120184168747216
223	22.4	17.703566547753553	0.1272795997593676	-5.134191204261036	0.4790039883479462	False	0.0063639799879683795	2.4097632303042973
224	22.5	13.706682529704906	0.114957068863896	-3.843987353570759	1.2902038506902769	False	0.0057478534431948	1.8657178190870478
225	22.6	13.041187350498776	0.11296992898323878	-1.8493472341820612	1.994640119388698	False	0.005648496449161939	1.775132353809759	C9+
226	22.7	15.525356077390054	0.1167181864414488	0.680216231454164	2.529563465636225	True	0.00583590932207244	2.1132709113590034
227	22.8	20.42443147357021	0.13156922608950483	3.0563060261011126	2.3760897946469486	False	0.006578461304475242	2.7801202561144214
228	22.9	25.931906634109357	0.14888191074469434	4.670079836025835	1.613773809924722	False	0.007444095537234717	3.529783387432194
229	23.0	31.721506694602112	0.16671911776402343	5.442302807833998	0.772222971808163	False	0.008335955888201171	4.317848623118464
230	23.1	37.294567308726045	0.18482971117236957	5.679046518791468	0.23674371095747038	False	0.009241485558618479	5.0764390750450605
231	23.2	43.14061754873608	0.20312648490407814	5.783234379604457	0.10418786081298936	False	0.010156324245203907	5.872188161698756
232	23.3	49.064844152527186	0.22185823470690597	5.861636341016739	0.07840196141228173	False	0.011092911735345299	6.678578410765141
233	23.4	55.16805205866907	0.24136098400094858	6.07180808337033	0.21017174235359093	False	0.012068049200047429	7.509331127143041
234	23.5	61.581799642207365	0.2617370806668078	6.160450724218039	0.08864264084770923	False	0.01308685403334039	8.382353693165186
235	23.6	67.78242044560824	0.2799026697907721	5.41574793442339	-0.7447027897946494	False	0.013995133489538606	9.226365998639947
236	23.7	70.72783589022075	0.28792677820065365	3.7694583964459643	-1.6462895379774256	False	0.014396338910032683	9.627288254460668	C9-
237	23.8	70.24588564445293	0.28841982931235177	0.9766955762319274	-2.792762820214037	False	0.014420991465617589	9.56168644603666
238	23.9	65.48858194713507	0.2775599151883399	-2.1452627046294506	-3.121958280861378	True	0.013877995759416995	8.914134694570967
239	24.0	59.201369627090436	0.2599418439004694	-4.5349533693827695	-2.389690664753319	False	0.012997092195023471	8.058335778059297
240	24.1	52.58802241268967	0.24116230085828652	-5.981088837541645	-1.4461354681588752	False	0.012058115042914326	7.158144231711222
241	24.2	46.32153029428635	0.22254467010834567	-6.361495874758811	-0.3804070372171662	False	0.011127233505417283	6.30516569491824
242	24.3	40.04259844809983	0.20333576128223288	-6.268185081783683	0.09331079297512801	False	0.010166788064111644	5.4504938948765185
243	24.4	34.128629299955705	0.18397076875307905	-6.057298914037646	0.21088616774603697	False	0.009198538437653952	4.645499863876583
244	24.5	28.358826756539084	0.16525946781375755	-5.896168387357146	0.1611305266805001	False	0.008262973390687878	3.860129414496377
245	24.6	22.736856744857764	0.14631822482087956	-5.595255642972886	0.3009127443842594	False	0.007315911241043978	3.0948815431434626
246	24.7	17.661575876208286	0.1285935498807703	-4.973066037995741	0.6221896049771454	False	0.006429677494038515	2.404047569788512
247	24.8	14.23636514797274	0.11955759190359458	-3.3333998287748536	1.6396662092208873	False	0.005977879595179729	1.9378168333613834	C10+
248	24.9	15.02522744143967	0.11941623725333557	-0.899406974930316	2.4339928538445377	False	0.005970811862666779	2.0451947079519326
249	25.0	19.1392288451365	0.1295395955477034	1.6305069196708502	2.529913894601166	True	0.006476979777385169	2.6051818317502655
250	25.1	24.183603554891686	0.14537641704419005	3.912063955580816	2.281557035909966	False	0.007268820852209502	3.2918089394946892
251	25.2	29.884620970296005	0.16319921315052854	5.1660377665665	1.2539738109856842	False	0.008159960657526426	4.067816536941715
252	25.3	35.68937850770567	0.1811874188516413	5.54305567970127	0.37701791313476996	False	0.009059370942582065	4.857944968789054
253	25.4	41.31145156394158	0.19922817945816862	5.812715292494741	0.26965961279347095	False	0.00996140897290843	5.62320686629755
254	25.5	47.43446472487065	0.21804014817216746	5.91602433651313	0.10330904401838925	False	0.010902007408608373	6.456655422218529
255	25.6	53.54871831634853	0.23736031726339207	6.04011999566108	0.12409565914794918	False	0.011868015863169604	7.288911648429004
256	25.7	59.84985849034999	0.2573474250767504	6.197598837964238	0.15747884230315812	False	0.01286737125383752	8.146606388036641
257	25.8	66.10184691579853	0.27729267627337323	5.812052905138586	-0.38554593282565186	False	0.013864633813668661	8.997610720033556
258	25.9	70.682676345425	0.2895664647255217	4.396505128916353	-1.4155477762222333	False	0.014478323236276087	9.62114125519628
259	26.0	71.13473883201394	0.2912102803621565	1.9299726107753798	-2.4665325181409727	False	0.014560514018107826	9.682674819918592	C10-
260	26.1	67.5697489334515	0.2849996373091017	-1.1891365706324581	-3.119109181407838	True	0.014249981865455086	9.197417707980767
261	26.2	61.3453006332687	0.2673104599151884	-3.9615653986521053	-2.772428828019647	False	0.01336552299575942	8.350162065890167
262	26.3	54.83641475081657	0.24911488518455374	-5.700528408542274	-1.7389630098901687	False	0.012455744259227687	7.464189523155823
263	26.4	48.33262519784484	0.23019864708521712	-6.365082004684954	-0.6645535961426798	False	0.011509932354260856	6.578910679476879
264	26.5	42.10942091471169	0.21113215610721459	-6.327161127280446	0.03792087740450789	False	0.010556607805360729	5.731824369737251
265	26.6	36.036656124146916	0.19208664372899878	-6.175713330652567	0.15144779662787933	False	0.009604332186449939	4.9052154907231795
266	26.7	30.133561428206306	0.17295794934370862	-5.973381258610636	0.20233207204193082	False	0.00864789746718543	4.10170166174915
267	26.8	24.439100163402298	0.15390915200450767	-5.753320956176147	0.22006030243448915	False	0.0076954576002253835	3.3265864703947807
268	26.9	19.096137090007105	0.13560591824689255	-5.3655665344242	0.3877544217519464	False	0.006780295912344627	2.5993162946134407
269	27.0	14.574389986450116	0.12109459750690803	-4.135022761099041	1.2305437733251594	False	0.006054729875345401	1.9838278913306993
270	27.1	13.593470383810141	0.11809274852612363	-2.1763636369947337	1.9586591241043072	False	0.005904637426306181	1.850307677539289	F1
271	27.2	15.733645615423363	0.12108813487329825	0.38163583076931484	2.5579994677640485	True	0.006054406743664913	2.1416227391478184
272	27.3	20.622680413084364	0.13520653993227827	2.8350012449007482	2.4533654141314334	False	0.0067603269966139135	2.8071053838625164
273	27.4	25.91439496605311	0.1523192733559881	4.52619107826799	1.691189833367242	False	0.007615963667799405	3.5273997449232444
274	27.5	31.698234696882103	0.1701336964998518	5.43073615338467	0.9045450751166797	False	0.00850668482499259	4.314680899583767
275	27.6	37.45659022896204	0.18815549314358582	5.687451542038471	0.2567153886538014	False	0.00940777465717929	5.098493211684595
276	27.7	43.37248658123825	0.20677757338025918	5.856988627187906	0.1695370851494351	False	0.010338878669012959	5.903749568676428
277	27.8	49.342349474804735	0.22533385008910045	5.966507818493993	0.10951919130608623	False	0.011266692504455023	6.7163517102883965	F3
278	27.9	55.564265970858074	0.24498165920713294	6.098770747508853	0.13226292901486048	False	0.012249082960356646	7.56326272981489	FM
279	28.0	61.851673218997455	0.2653621025417124	6.202691347006709	0.10392059949785626	False	0.013268105127085619	8.419088179429593
280	28.1	68.18325196926509	0.2853630870614325	6.305470992192628	0.10277964518591887	False	0.014268154353071624	9.280926138521913	F2
281	28.2	74.56423344357525	0.30532179624178757	6.20545255339518	-0.10001843879744854	False	0.015266089812089378	10.149488667352959
282	28.3	80.38607618443879	0.3242733210358893	6.036553252357988	-0.1688993010371913	False	0.016213666051794466	10.941942692461653
283	28.4	85.99788622842941	0.3431367874179159	5.8130190504938355	-0.22353420186415285	False	0.017156839370895797	11.705807615554052
284	28.5	91.43532817124043	0.3619617879424368	5.473044921197001	-0.33997412929683435	False	0.01809808939712184	12.445938008226992
285	28.6	96.45641312836325	0.38062424064019074	5.281823877274995	-0.19122104392200612	False	0.019031212032009536	13.129394975684432
286	28.7	101.51337169353877	0.39876545369961613	5.056320101708177	-0.22550377556681767	False	0.019938272684980808	13.817734964955049
287	28.8	106.22316663526212	0.417352992299584	4.8885068831071266	-0.1678132186010508	False	0.0208676496149792	14.458819948719423
288	28.9	110.98935570366893	0.4360261514816557	4.914309433229263	0.025802550122136836	False	0.021801307574082784	15.107581153685913
289	29.0	116.1136508612803	0.4559413060579573	4.917132808394733	0.0028233751654695993	False	0.022797065302897865	15.805086824011148	Y0
290	29.1	121.1819029271177	0.47622977644541614	4.891444806836546	-0.025688001558187068	False	0.023811488822270806	16.494964055089117
291	29.2	125.7889458626083	0.49634202272036426	4.788856737345455	-0.102588069491091	False	0.02481710113601821	17.12206270419082
292	29.3	130.14478265305075	0.516644896570233	4.634687509126966	-0.154169228218489	False	0.025832244828511652	17.71496782907069	F4,YK
293	29.4	134.65240089778817	0.5356823593411718	4.523717541523268	-0.11096996760369748	False	0.02678411796705859	18.328533049000647
294	29.5	139.27677309321078	0.5547096431288991	4.461739301271734	-0.06197824025153409	False	0.027735482156444956	18.95799051169395
295	29.6	143.63590306769524	0.5735005259547507	4.462007145427165	0.00026784415543090745	False	0.028675026297737532	19.55134389618262
296	29.7	147.99281123475942	0.5920943170819555	4.38515639464557	-0.07685075078159542	False	0.029604715854097775	20.144394854049413	Y1
297	29.8	152.19302647637045	0.6101363599334035	4.292367638826377	-0.09278875581919266	False	0.030506817996670176	20.71611718024262
298	29.9	156.4462436485163	0.628856247666863	4.247173537969587	-0.04519410085678999	False	0.03144281238334315	21.295053990759843
299	30.0	160.6245972195736	0.6475356459651266	4.342263859063394	0.09509032109380655	False	0.03237678229825633	21.86380056346794
300	30.1	165.361866671013	0.6671486943993842	4.440878892853853	0.098615033790459	False	0.03335743471996921	22.50862530572142
301	30.2	169.95654204778586	0.6873917013440405	4.544759314656254	0.1038804218024012	False	0.03436958506720202	23.134040515039047
302	30.3	174.6252809071413	0.707815593484429	4.664092270195489	0.11933295553923529	False	0.035390779674221454	23.769537052124967	Y
303	30.4	179.28096630035554	0.7282545328173909	4.572885416880247	-0.09120685331524214	False	0.036412726640869544	24.40325678550017
304	30.5	183.65340833853398	0.7474447906050954	4.494343799874187	-0.07854161700606	False	0.03737223953025477	24.998422173322894
305	30.6	187.9339172472826	0.7663964211974417	4.279812043845666	-0.2145317560285207	False	0.03831982105987208	25.581073863730513
306	30.7	191.74452908252397	0.7851605951819692	4.103563991844652	-0.17624805200101434	False	0.039258029759098464	26.09976439203495
307	30.8	195.69522226773415	0.803728210929421	3.934206693485386	-0.16935729835926594	False	0.040186410546471055	26.637522427753538
308	30.9	199.39023511247552	0.8218029886517799	3.886459646418693	-0.04774704706669297	False	0.041090149432589	27.14047792345786
309	31.0	203.47975583295738	0.8405021101269995	3.914382078573105	0.027922432154412036	False	0.042025105506349976	27.69713280060945
310	31.1	207.4020573968164	0.8589848369393621	3.984420898318305	0.07003881974519999	False	0.042949241846968106	28.23102624299899
311	31.2	211.63290586100737	0.8788637518916402	4.167104177474975	0.18268327915667015	False	0.04394318759458201	28.806918283424626
312	31.3	216.05865182237542	0.8994950205121315	4.180390642479054	0.013286465004078707	False	0.04497475102560657	29.409339262022623
313	31.4	220.2013184028736	0.9196182847056662	4.337212186008685	0.15682154352963096	False	0.04598091423528331	29.973228214803253
314	31.5	224.75090614085113	0.9400865823064123	4.200652488410462	-0.13655969759822284	False	0.04700432911532061	30.592506212513424
315	31.6	228.43551581464922	0.959468412402657	4.013108292490237	-0.18754419592022487	False	0.04797342062013285	31.094045655765825	Y2
316	31.7	232.11108499233637	0.9783524364266668	3.918052792504433	-0.0950554999858042	False	0.04891762182133334	31.59435453030468
317	31.8	235.87352957289133	0.99728733003476	3.674246177330616	-0.24380661517381697	False	0.049864366501738	32.106488657731646
318	31.9	239.4478908501736	1.0162071585688863	3.65261648154258	-0.021629695788035974	False	0.050810357928444315	32.593021377259355
319	32.0	243.04598174081954	1.034178733829049	3.612240194216376	-0.04037628732620391	False	0.05170893669145245	33.08278410976772
320	32.1	246.56004576920188	1.0530838429961478	3.6535369824320014	0.04129678821562521	False	0.05265419214980739	33.561109325293586
321	32.2	250.48767750261933	1.071208304170159	3.9724693988561555	0.31893241642415404	False	0.05356041520850795	34.09572829643908
322	32.3	255.33776844559821	1.09127203226426	4.0868912419378844	0.11442184308172898	False	0.054563601613213	34.75591000539001
323	32.4	259.3935467085711	1.112145417932061	4.186783537149431	0.09989229521154641	False	0.05560727089660304	35.307971947373076
324	32.5	263.3071799177996	1.1323221147094047	4.160665130525835	-0.026118406623595547	False	0.05661610573547023	35.84068547597523
325	32.6	267.1303380247227	1.1527033925090109	3.8284490615129556	-0.3322160690128797	False	0.057635169625450546	36.361083770005536
326	32.7	270.65156469165004	1.172226464751748	3.650744209051126	-0.17770485246182943	False	0.0586113232375874	36.84038394517872
327	32.8	273.9965235447756	1.1914677083525929	3.485756609797477	-0.16498759925364936	False	0.059573385417629646	37.295691006013065
328	32.9	277.2502063569895	1.2105370700392994	3.310034099251041	-0.17572251054643573	False	0.060526853501964975	37.738573810604834
329	33.0	280.37047442172684	1.2294135630164418	3.2170451654195773	-0.09298893383146378	False	0.06147067815082209	38.1632965482981
330	33.1	283.51974535332835	1.247586786750344	3.1534544673562124	-0.06359069806336493	False	0.0623793393375172	38.591967080462844
331	33.2	286.61034141420043	1.2664049923453602	3.0998201656341564	-0.053634301722055966	False	0.06332024961726801	39.012650942504074
332	33.3	289.64948701952613	1.284872168305901	3.1929525298774166	0.09313236424326021	False	0.06424360841529506	39.42633150294369
333	33.4	293.1422845412365	1.3046091914210594	3.311438427597267	0.11848589771985019	False	0.06523045957105297	39.90176197713725
334	33.5	296.7654990637174	1.325440412763146	3.4198234321176813	0.10838500452041444	False	0.0662720206381573	40.39494447277889
335	33.6	300.28963514267116	1.345956063273934	3.5105277239084103	0.09070429179072903	False	0.0672978031636967	40.874640669516666
336	33.7	303.6915979151598	1.3664809167418752	3.329293922275312	-0.18123380163309832	False	0.06832404583709376	41.33770695493967
337	33.8	306.45946023033775	1.385990470651177	3.1498480141759018	-0.1794459080994102	False	0.06929952353255885	41.71446114261532
338	33.9	309.364891120421	1.405160802606133	2.929236676186335	-0.2206113379895669	False	0.07025804013030665	42.109940805327774
339	34.0	312.0065818474165	1.4244962275061879	2.7397787895202725	-0.18945788666606234	False	0.0712248113753094	42.469520846026256
340	34.1	314.65071307324087	1.4436911523375784	2.6824976863264993	-0.05728110319377322	False	0.07218455761687892	42.82943308104985
341	34.2	317.18945097564375	1.4618825972113882	2.580281833976514	-0.10221585234998543	False	0.07309412986056942	43.17499945221514
342	34.3	319.6860184563271	1.4808706760440142	2.5308664704859325	-0.0494153634905814	False	0.07404353380220072	43.514825695740484
343	34.4	322.13004772936023	1.4997204780612268	2.5475660302937086	0.016699559807776154	False	0.07498602390306133	43.847500575689466
344	34.5	324.8409771944157	1.519291889670876	2.659762557536368	0.11219652724265927	False	0.0759645944835438	44.21650521253582
345	34.6	327.8285012057892	1.5400550603900232	2.6908422667980147	0.031079709261646826	False	0.07700275301950116	44.62315917646111
346	34.7	330.44938752351914	1.5606490135226523	2.748867796689268	0.058025529891253314	False	0.07803245067613261	44.97990737531907
347	34.8	333.1255189161173	1.5809919536147394	2.605703515470026	-0.14316428121924218	False	0.07904959768073697	45.34417538944781
348	34.9	335.2637912562958	1.6009805440936364	2.401504737585782	-0.204198777884244	False	0.08004902720468182	45.635231434445295
349	35.0	337.43452015613235	1.620125347379235	2.274239539474266	-0.12726519811151604	False	0.08100626736896174	45.93070538155505
350	35.1	339.5463456814162	1.6393620073828972	2.100429028600459	-0.17381051087380683	False	0.08196810036914486	46.2181615551978
351	35.2	341.52723503051914	1.6587679147753989	1.9693089896440483	-0.13112003895641067	False	0.08293839573876995	46.487795038591884
352	35.3	343.141027214872	1.6771551609072959	1.923562775135025	-0.045746214509023275	False	0.0838577580453648	46.707460214911926
353	35.4	345.12877125667245	1.6963287889991079	1.8249587406813959	-0.0986040344536292	False	0.0848164394499554	46.97802674116903
354	35.5	346.8461806441418	1.7149828791652	1.7910394279360844	-0.03391931274531146	False	0.08574914395826	47.21179602049135
355	35.6	348.6913927422635	1.734545171264199	1.9684399922788174	0.177400564342733	False	0.08672725856320995	47.46296147092035
356	35.7	351.01478718398727	1.755439764264611	1.9249999563694047	-0.0434400359094127	False	0.08777198821323054	47.779215852773696
357	35.8	352.82877108215007	1.7756853163275994	1.9900324406325751	0.06503248426317043	False	0.08878426581637996	48.02613060220375
358	35.9	354.8063104066721	1.7963105380568778	1.9443760799169496	-0.04565636071562551	False	0.08981552690284389	48.295308089003356
359	36.0	356.4688970619313	1.8165184617076193	1.6892419551610942	-0.2551341247558554	False	0.09082592308538097	48.52161504123421
360	36.1	357.77175500463164	1.8359787285361566	1.5747234979272093	-0.11451845723388487	False	0.09179893642680784	48.69895666085422
361	36.2	359.1276650738589	1.8555330693755425	1.3905086387694041	-0.18421485915780522	False	0.09277665346877713	48.88351959734556
362	36.3	360.3683449617497	1.8749696850810325	1.173767067015163	-0.21674157175424114	False	0.09374848425405162	49.052397702576656
363	36.4	361.1639653299919	1.8936281204257284	1.0948032189309487	-0.0789638480842143	False	0.09468140602128641	49.16069546865106
364	36.5	362.15096788035544	1.9125227332148826	0.9720809270441464	-0.12272229188680228	False	0.09562613666074413	49.295043677395725
365	36.6	363.0159887820355	1.931175029281167	0.980480528503648	0.008399601459501582	False	0.09655875146405835	49.41278806278217
366	36.7	364.2902670757643	1.9510666430030141	1.1645843594074279	0.1841038309037799	False	0.0975533321501507	49.58623949524464
367	36.8	365.82230276762164	1.9718793392215048	1.1586704841256363	-0.005913875281791547	False	0.09859396696107524	49.79477619138399
368	36.9	366.785649816858	1.992359995845345	1.1913783189058194	0.03270783478018302	False	0.09961799979226725	49.92590447511202
369	37.0	367.78150205765877	2.0129074692759787	1.0547206594944072	-0.13665765941141217	False	0.10064537346379894	50.06145728060038
370	37.1	368.5091497137419	2.032882887128381	0.7588372381329549	-0.2958834213614523	False	0.10164414435641904	50.16050277866522
371	37.2	368.85765172015346	2.052166116241006	0.6388557211756734	-0.11998151695728154	False	0.1026083058120503	50.20793996136355
372	37.3	369.3410727015607	2.0720268130336086	0.41480542528628916	-0.2240502958893842	False	0.10360134065168043	50.27374196248069
373	37.4	369.4407237588039	2.091396749022988	0.26597206887602454	-0.14883335641026463	False	0.10456983745114941	50.28730620406772
374	37.5	369.573037989246	2.1097297787699976	0.2621551468372445	-0.003816922038780035	False	0.10548648893849988	50.30531647146245
375	37.6	369.90627230750243	2.1286179423365867	0.16949375873802808	-0.09266138809921642	False	0.10643089711682933	50.35067545633387
376	37.7	370.0190477365128	2.1478216409716877	0.24145364111662104	0.07195988237859297	False	0.10739108204858439	50.36602615312019
377	37.8	370.4065383232704	2.167584848407296	0.34695358222722916	0.10549994111060812	False	0.10837924242036481	50.418770359522824
378	37.9	370.96085231815493	2.1886966466937343	0.3704403588175609	0.023486776590331715	False	0.10943483233468672	50.49422213243608
379	38.0	371.3880337427727	2.209349632266549	0.37935977363585494	0.008919414818294058	False	0.11046748161332745	50.55236895200129
380	38.1	371.5364868310562	2.2299852609668056	0.19279661780595347	-0.18656315582990146	False	0.11149926304834028	50.5725759985648	U
381	38.2	371.1777247944942	2.250132882598428	-0.16102576005458502	-0.3538223778605385	True	0.1125066441299214	50.52374224736534
382	38.3	370.3167492779366	2.269724416736153	-0.4016536296606148	-0.24062786960602978	False	0.11348622083680766	50.40654850923374
383	38.4	369.7814192241302	2.2893132925067228	-0.6523271824717511	-0.25067355281113635	False	0.11446566462533614	50.333680780787056
384	38.5	368.9271781011692	2.308727371696023	-0.8786161392331024	-0.2262889567613513	False	0.11543636858480115	50.21740371071913
385	38.6	367.6632602375618	2.327467298511056	-1.0151447218060525	-0.13652858257295009	False	0.1163733649255528	50.04536251293956
386	38.7	366.2561703907124	2.346420824531106	-1.2580764448642583	-0.24293172305820576	False	0.11732104122655529	49.85383311881855
387	38.8	364.7491134446732	2.365449166301278	-1.385074166476727	-0.1269977216124687	False	0.1182724583150639	49.64869646430637
388	38.9	363.3868814352623	2.3851813316378867	-1.4585836835503585	-0.07350951707363151	False	0.11925906658189434	49.46327300183245
389	39.0	361.8289255033604	2.4060595631633084	-1.4709587536454336	-0.012375070095075102	False	0.12030297815816542	49.25120811033136
390	39.1	360.37233537613065	2.426787590983895	-1.556993410229694	-0.08603465658426046	False	0.12133937954919476	49.052940867357776
391	39.2	358.5211398037544	2.44742255211213	-1.8195771139263996	-0.2625837036967056	False	0.12237112760560649	48.800960962044265
392	39.3	356.1085729795567	2.467389976981667	-2.1907578405141805	-0.3711807265877809	False	0.12336949884908335	48.47256866843937	B
393	39.4	353.06589414130366	2.487063300612954	-2.4722676911950003	-0.2815098506808198	False	0.12435316503064771	48.05840717356378
394	39.5	350.48326461135065	2.5067947268519677	-2.658556060492998	-0.18628836929799775	False	0.12533973634259837	47.706866388717316
395	39.6	347.8869155617824	2.5265819907222067	-2.8125855644345137	-0.1540295039415156	False	0.12632909953611032	47.35345813870122
396	39.7	344.85823072181864	2.545631527904061	-2.726075146794315	0.08651041764019851	False	0.12728157639520304	46.941201470315335
397	39.8	342.1615935541264	2.564710628989724	-2.849402992248528	-0.12332784545421305	False	0.1282355314494862	46.57414226364936
398	39.9	339.08565264235654	2.583822619918374	-2.9266963905095906	-0.07729339826106241	False	0.1291911309959187	46.15545322221933
399	40.0	336.18012999974405	2.6035362362895285	-2.889713160455244	0.03698323005434645	False	0.13017681181447643	45.75996107039229
400	40.1	333.29937807999767	2.624413359168557	-3.061196586847302	-0.17148342639205794	False	0.13122066795842785	45.36784064465163
401	40.2	329.9168072067372	2.6453695893321316	-3.2173117650747116	-0.1561151782274095	False	0.13226847946660658	44.90741393389285
402	40.3	326.2164055820577	2.66596161127427	-3.5246515268087535	-0.30733976173404187	False	0.1332980805637135	44.4037249315408
403	40.4	322.08152389250904	2.6863927722010885	-3.8594714433550763	-0.3348199165463228	False	0.13431963861005441	43.84089563777925
404	40.5	317.86149230657736	2.706271028522042	-4.243207384884371	-0.38373594152929513	False	0.1353135514261021	43.266475962564634
405	40.6	312.9439776671997	2.7259979963336263	-4.499887042224444	-0.25667965734007225	False	0.1362998998166813	42.5971167161952
406	40.7	308.2168574131599	2.7458858013186735	-4.568155156791192	-0.06826811456674875	False	0.1372942900659337	41.95367345617835
407	40.8	303.80890326534427	2.7645142316851894	-4.488884467244162	0.07927068954703032	False	0.13822571158425948	41.3536742527624
408	40.9	299.9059544376007	2.7832839727435386	-4.149630437493315	0.3392540297508475	False	0.13916419863717694	40.82241505425649
409	41.0	296.34545591722645	2.8026844978366174	-3.793507155239567	0.3561232822537477	False	0.14013422489183086	40.33776929698451
410	41.1	293.04282879220165	2.8224149346385277	-3.4114279219508177	0.38207923328874926	False	0.14112074673192637	39.88822432039333
411	41.2	290.163191577541	2.842869722846536	-3.2642134482264566	0.14721447372436103	False	0.1421434861423268	39.49625562539691
412	41.3	286.8491006446949	2.8637917161021513	-3.0666753028631177	0.1975381453633389	False	0.14318958580510757	39.045150225232746
413	41.4	284.078754705774	2.8843750715289396	-2.8596338108182096	0.20704149204490818	False	0.14421875357644698	38.66805797318133
414	41.5	281.6042935489288	2.9052871465716636	-2.8107663357257877	0.04886747509242184	False	0.14526435732858317	38.33124078470705
415	41.6	278.92012623463785	2.9257757306132595	-2.667835919380181	0.14293041634560666	False	0.14628878653066296	37.96587894191025
416	41.7	276.17775696717416	2.9454783082042013	-2.69183121538164	-0.02399529600145911	False	0.14727391541021007	37.59259480129232
417	41.8	273.3114298442474	2.9648626089129726	-2.854300033450116	-0.16246881806847568	False	0.14824313044564863	37.20243784121191
418	41.9	270.18709341512834	2.9837496280703824	-2.9523435612916984	-0.09804352784158255	False	0.14918748140351912	36.77716132838705
419	42.0	267.11075198947105	3.0024314284358304	-2.9492320834994388	0.0031114777922596204	False	0.15012157142179153	36.35841777005295
420	42.1	264.3808286331764	3.0217010974917686	-2.8759010031223085	0.07333108037713032	False	0.15108505487458843	35.98682773435009
421	42.2	261.8078258317582	3.041356301311044	-2.614254324793805	0.2616466783285034	False	0.1520678150655522	35.63659731464326
422	42.3	259.7300761159531	3.062124180797128	-2.4146297511458386	0.19962457364796649	False	0.1531062090398564	35.35377945116831
423	42.4	257.4522329848877	3.0828900098834313	-2.3031784809827656	0.11145127016307299	False	0.15414450049417155	35.043725394725136
424	42.5	255.16811470924534	3.1031625032458585	-2.2200715970397127	0.08310688394305288	False	0.15515812516229294	34.73281718199512
425	42.6	252.92753944359933	3.1236919045481955	-2.4919672333002225	-0.27189563626050983	False	0.15618459522740977	34.42783593003557
426	42.7	249.76220718275223	3.143733930591134	-2.669264145970331	-0.1772969126701085	False	0.1571866965295567	33.99697917169197
427	42.8	246.77517640100638	3.1635532379184044	-2.669585266470918	-0.0003211205005868578	False	0.15817766189592022	33.5903923448951
428	42.9	244.48977364336167	3.183201694491891	-2.718684824287884	-0.049099557816965955	False	0.15916008472459456	33.27930929183046
429	43.0	242.0528001464478	3.202369761470345	-2.4913851943612	0.22729962992668362	False	0.16011848807351725	32.94759482569458
430	43.1	239.79666640530743	3.221127045157937	-2.274777247905746	0.21660794645545423	False	0.16105635225789686	32.640495794695155
431	43.2	237.6760674093834	3.2403235435519497	-2.2043169975280748	0.07046025037767123	False	0.16201617717759748	32.35184539914837
432	43.3	235.67250565324937	3.2600869178805625	-2.0375357587337604	0.1667812387943144	False	0.16300434589402812	32.07912580693782
433	43.4	233.90265711151275	3.280896592143563	-1.9316800243258498	0.10585573440791052	False	0.16404482960717814	31.83821864692684
434	43.5	232.06994630800403	3.301681041720895	-1.8945801594257432	0.03709986490010664	False	0.16508405208604476	31.588754840062617
435	43.6	230.09774677168042	3.3222217083010945	-1.8369575234055517	0.057622636020191464	False	0.16611108541505473	31.320304191283096
436	43.7	228.32467555962717	3.342684137824563	-1.8803091242909318	-0.04335160088538004	False	0.16713420689122815	31.078958369807413
437	43.8	226.38142061434903	3.3631560683284087	-1.9500982503295035	-0.06978912603857168	False	0.16815780341642045	30.81444758314717
438	43.9	224.26955330668602	3.3830118536982816	-2.028705790400494	-0.07860754007099047	False	0.1691505926849141	30.52698572219612
439	44.0	221.98292361007844	3.402492165568856	-2.130533587515359	-0.10182779711486489	False	0.1701246082784428	30.215735661405063
440	44.1	219.80254120956573	3.421740365031747	-2.1602765733599725	-0.029742985844613656	False	0.17108701825158734	29.91894770500173
441	44.2	217.74031432090914	3.4403140306506437	-2.0774411931037875	0.08283538025618498	False	0.17201570153253218	29.638242768206943
442	44.3	215.95978853427087	3.4595305800471587	-1.8844496974348957	0.19299149566889184	False	0.17297652900235794	29.395882249512816
443	44.4	214.44512482033886	3.479227602485208	-1.791115613698956	0.09333408373593954	False	0.17396138012426038	29.18971018162672
444	44.5	212.6380787547699	3.4994947195086756	-1.6248881010413143	0.1662275126576418	False	0.17497473597543378	28.943739791845193
445	44.6	211.24076191674388	3.520869028571633	-1.5755894390344594	0.049298662006854954	False	0.17604345142858163	28.753540674154557
446	44.7	209.65743077813303	3.541220819953469	-1.5442873876690868	0.03130205136537256	False	0.17706104099767345	28.538021775805547
447	44.8	208.26797526966251	3.5613981008563314	-1.4333699368238442	0.11091745084524263	False	0.17806990504281656	28.348892721757345
448	44.9	206.90459900747453	3.5818876743350305	-1.4023677049875332	0.03100223183631101	False	0.17909438371675152	28.16331350658461
449	45.0	205.63129109679375	3.6019189715419095	-1.3154800523519512	0.08688765263558196	False	0.1800959485770955	27.98999416012764
450	45.1	204.39551056872523	3.621526849273233	-1.3258802388310542	-0.010400186479103013	False	0.18107634246366164	27.821782942956634
451	45.2	202.9644543143383	3.6410660624537745	-1.3293110105991346	-0.003430771768080376	False	0.18205330312268872	27.62699130405062
452	45.3	201.587354965078	3.6598286628756806	-1.3411388722062014	-0.011827861607066836	False	0.18299143314378402	27.439544138115316
453	45.4	200.26673560796894	3.6789234638247774	-1.3059481367468777	0.03519073545932372	False	0.18394617319123888	27.25978488116529
454	45.5	199.17171802173772	3.6987539052996907	-1.187465919911844	0.11848221683503368	False	0.18493769526498455	27.11073394791301
455	45.6	198.21459063469092	3.719013905528573	-1.0406894705295642	0.14677644938227985	False	0.18595069527642866	26.980452268354192
456	45.7	197.42459708295974	3.7400241375003143	-0.9160047485232354	0.12468472200632874	False	0.1870012068750157	26.87292040984397
457	45.8	196.602716613876	3.760480344298868	-0.8609404062032766	0.055064342319958826	False	0.18802401721494338	26.761048187443986
458	45.9	195.7279563969246	3.7809451580081266	-0.8218115050196744	0.03912890118360224	False	0.18904725790040633	26.641978111905452
459	46.0	194.92734461461222	3.801249706748514	-0.8336939787268562	-0.011882473707181873	False	0.1900624853374257	26.533000927587214
460	46.1	194.0898211680523	3.821152865890054	-0.8042090285420471	0.029484950184809122	False	0.1910576432945027	26.418999423958333
461	46.2	193.3858804997078	3.8406329631839076	-0.8070857989788038	-0.002876770436756715	False	0.19203164815919538	26.323180859133178
462	46.3	192.4996132010094	3.859912014010934	-0.8743542161583875	-0.06726841717958365	False	0.19299560070054672	26.202544469687936
463	46.4	191.42992774997867	3.8787620306048676	-0.8586249650120834	0.01572925114630408	False	0.19393810153024338	26.056941680502362
464	46.5	190.65532130800398	3.89815931320527	-0.8639036130905211	-0.005278648078437698	False	0.1949079656602635	25.951504275175452
465	46.6	189.93026604734573	3.917891073230294	-0.8104671302437794	0.05343648284674174	False	0.1958945536615147	25.852811647203566
466	46.7	189.25774468003428	3.9379421830210966	-0.783770027101049	0.026697103142730327	False	0.19689710915105482	25.76126979555635
467	46.8	188.29484764157448	3.958752548697976	-1.9094776661991943	-1.1257076390981453	False	0.1979376274348988	25.63020276611963
468	46.9	183.0174106432072	3.9794416546855254	-2.1595694528818044	-0.25009178668261	False	0.19897208273427627	24.91185182849307
469	47.0	181.2919882358185	4.000051093104867	-2.089913369953642	0.06965608292816228	False	0.20000255465524336	24.67699183783226
470	47.1	180.8980912002197	4.020606684688119	-1.9345946664810043	0.15531870347263776	False	0.20103033423440597	24.623375602349345
471	47.2	180.55646897565046	4.0406260609660425	-0.6743210132122002	1.2602736532688041	False	0.20203130304830214	24.57687487758289
472	47.3	180.3201265903584	4.060355532172707	-0.33400951927900024	0.3403114939331999	False	0.20301777660863535	24.544704569509484
473	47.4	179.9559501587025	4.080151617530374	-0.41132653468845604	-0.07731701540945579	False	0.2040075808765187	24.495133824994216
474	47.5	179.2527850614659	4.09876281023362	-0.4272014472484713	-0.015874912560015275	False	0.20493814051168102	24.399420828882185
475	47.6	178.84766318665658	4.117653906348733	-0.4291725445985861	-0.0019710973501148032	False	0.20588269531743664	24.34427669760931
476	47.7	178.60343641196405	4.137417876723794	-0.3415202534198798	0.08765229117870632	False	0.2068708938361897	24.31103318704762
477	47.8	178.589869145023	4.157484352592019	-0.1168859068155399	0.2246343466043399	False	0.20787421762960095	24.309186446114253
478	47.9	178.78524143420373	4.178214776519327	-0.05848343551159019	0.05840247130394971	False	0.20891073882596634	24.335780011733824
479	48.0	178.61372944461021	4.198640763762979	-0.019430155277248673	0.039053280234341514	False	0.20993203818814896	24.31243424776226
480	48.1	178.52571579085506	4.21901816130021	-0.10024050891399838	-0.08081035363674971	False	0.2109509080650105	24.300454059136886
481	48.2	178.188907109367	4.239517390731362	-0.19220589756965012	-0.09196538865565174	False	0.2119758695365681	24.25460854127991
482	48.3	178.01641784392513	4.259963023665933	-0.31547872674465083	-0.12327282917500071	False	0.21299815118329665	24.231129753072867
483	48.4	177.3518145376316	4.279421722892312	-0.4232306160926882	-0.10775188934803737	False	0.21397108614461563	24.140665687206546
484	48.5	176.8327933264843	4.298933875564126	-0.5073539545536008	-0.08412333846091258	False	0.2149466937782063	24.07001787581797
485	48.6	176.1594912911526	4.31743968725541	-0.6009125756025426	-0.09355862104894186	False	0.2158719843627705	23.97836976167922
486	48.7	175.61276754151496	4.336654913428812	-0.4750672584772033	0.1258453171253393	False	0.2168327456714406	23.903951153120484
487	48.8	175.4515455037228	4.356863534453896	-0.38083658504486095	0.09423067343234237	False	0.2178431767226948	23.882006030507007
488	48.9	175.30944698630486	4.376964843276529	-0.26377747070790036	0.11705911433696059	False	0.21884824216382642	23.86266395152926
489	49.0	175.104381408321	4.3976977944407745	-0.1976727596521286	0.06610471105577176	False	0.21988488972203873	23.834750960760214
490	49.1	174.82207650290644	4.4180323481593415	-0.2444592707157156	-0.046786511063587	False	0.22090161740796707	23.79632435451861
491	49.2	174.47370842085994	4.438740909102944	-0.8410750417709423	-0.5966157710552267	False	0.2219370454551472	23.74890540125499
492	49.3	171.9451468192211	4.459611594680337	-1.1510941597223194	-0.31001911795137715	False	0.22298057973401683	23.404724201565497
493	49.4	170.5000047694317	4.479506671432046	-1.315112812042237	-0.16401865231991763	False	0.2239753335716023	23.208015240986537
494	49.5	169.5616252547375	4.499038970473794	-1.8447477270364772	-0.5296349149942401	False	0.22495194852368972	23.08028547283607
495	49.6	167.09471751271403	4.5188955426249775	-3.565443631887419	-1.7206959048509418	False	0.2259447771312489	22.744496435455044
496	49.7	157.68337229167142	4.537622296813516	-3.6600885690450795	-0.09464493715766054	False	0.2268811148406758	21.463448709834672
497	49.8	155.8596504932514	4.556528246406105	-3.7291691715717334	-0.06908060252665393	False	0.22782641232030526	21.21520846286056
498	49.9	154.64494856845056	4.576388490203408	-3.278514785408973	0.45065438616276055	False	0.2288194245101704	21.049866410101345
499	50.0	153.98065837107814	4.596296536925821	-1.1246094517708016	2.1539053336381713	False	0.22981482684629104	20.95944496380341
500	50.1	153.1849344845882	4.617226350310831	-0.8140727697610757	0.31053668200972595	False	0.23086131751554154	20.851133107095556
501	50.2	152.6033594142071	4.6380073428187645	-0.6616568894386319	0.1524158803224438	False	0.23190036714093823	20.77197062780158
502	50.3	151.99832101069603	4.6584198355708395	-0.6707564264535932	-0.009099537014961356	False	0.23292099177854197	20.689614380896746
503	50.4	151.29763266526376	4.6788090348277365	-0.663400244832026	0.007356181621567259	False	0.23394045174138683	20.594238513770147
504	50.5	150.5313335052601	4.699439489844827	-0.7127980247735977	-0.049397779941571685	False	0.23497197449224133	20.489931873963478
505	50.6	149.7521673151127	4.719100582603006	-0.7172454571723961	-0.004447432398798412	False	0.2359550291301503	20.383873807627023
506	50.7	149.12933918200645	4.739043939116982	-0.8253196017742184	-0.1080741446018223	False	0.2369521969558491	20.299096069202957
507	50.8	147.9963542581669	4.757820141318826	-0.8678918423652675	-0.04257224059104914	False	0.2378910070659413	20.144877121139967
508	50.9	147.05976613579904	4.776915705207375	-0.9389607136249509	-0.07106887125968342	False	0.23884578526036876	20.017391192633195
509	51.0	145.9963244606129	4.796515715125589	-1.0133400300741116	-0.07437931644916063	False	0.23982578575627947	19.872638289904568
510	51.1	145.07597906171	4.815851128104714	-1.2348322917222916	-0.22149226164818003	False	0.2407925564052357	19.747363278483924
511	51.2	143.05702509127772	4.8294989943537985	-1.9166784268617647	-0.6818461351394731	False	0.24147494971768993	19.472548538273177
512	51.3	139.39305242835198	4.834750449660805	-2.5785257377624546	-0.6618473109006899	False	0.24173752248304026	18.973818151029317
513	51.4	135.68222150956308	4.837118589881448	-3.2851368813514767	-0.7066111435890221	False	0.2418559294940724	18.468709540408227
514	51.5	131.9354315363041	4.837908566001443	-3.5805556496381854	-0.29541876828670866	False	0.24189542830007213	17.95870627723084
515	51.6	128.73480249272498	4.838385403159646	-3.2885239312648764	0.292031718373309	False	0.24191927015798229	17.523045013029833	E
