# Supplementary material for: Approach to Standardized Material Characterization of the Human Lumbopelvic System: Testing and Evaluation
Source: Bioengineering (Basel). 2025 Aug 11;12(8):862. doi: 10.3390/bioengineering12080862 (PMC12383908; doi:10.3390/bioengineering12080862)
Supplement: Supplementary file 1 [file bioengineering-12-00862-s001.zip › File S3 Evaluation code/ExMechEva-0.1.2/data/Test/ATT/Series_Test/eva/sr03a.log]

  Parameters of evaluation:
   Evaluation start time:     2024-02-16 17:26:27
   Evaluation options:        D:\Gebhardt\Programme\DEV\Git\ExMechEva\data\Test\ATT\Series_Test\com_eva_opts.json
   Path protocol:             D:\Gebhardt\Programme\DEV\Git\ExMechEva\data\Test\ATT\Series_Test\ATT_Protocol_Series_Test.xlsx
   Path measurement:          D:\Gebhardt\Programme\DEV\Git\ExMechEva\data\Test\ATT\Series_Test\meas\conventional\WR03A.xlsx
   Path optical- measurement: D:\Gebhardt\Programme\DEV\Git\ExMechEva\data\Test\ATT\Series_Test\meas\optical\WR03A.csv
   Resampling = True (frequency = 10 Hz, moving-average = True)
   Compression = False
   LVDT failure = [False, 0.0, ' ']
   LVDT-spring-force-reduction = True (K_Fed = -0.116000 N/mm)
   Rise and curvature smoothing = True (window = 4)
   Youngs Modulus determination between 0.250000 and 0.500000 of point U
   Distance between points: 25 / 13 steps 
   Improvment of Youngs-Modulus-determination between 0.1*Stress_max and point Y,
    with smoothing on difference-quotient (True, 8)
    with allowable deviation of 0.750000 * difference-quotient_max in determination range
   DIC-Measurement = False
   DIC-Strain-suffix for range refinement and plots = opt_LG
 ====================================================================================================
 ### 2 Geometry ###
    Area   det=IN: True (7.347-7.347)
    Volume det=IN: True (0.377-0.377)
 ====================================================================================================
 ### 3 Read in measurements ###
   Timing 3.000000: 0.00176 s
   Timing 3.100000: 0.00238 s
   Timing 3.200000: 0.56880 s
   Timing 3.300000: 0.57094 s
 ====================================================================================================
 ### 4 Merging measurements ###
   Timing 4.000000: 0.57143 s
   Timing 4.100000: 0.57185 s
   Timing 4.200000: 0.57318 s
   Timing 4.300000: 0.59081 s
 ====================================================================================================
 ### 5 Start and End ###
   Timing 5.000000: 0.59141 s
   Timing 5.100000: 0.59198 s
 ----------------------------------------------------------------------------------------------------
   Start of evaluation after 3.600 seconds, corresponds to 0.04123 % of max. force.
   Timing 5.200000: 1.24348 s
 ====================================================================================================
 ### 6 Evaluation ###
   Timing 6.000000: 1.55265 s
 ----------------------------------------------------------------------------------------------------
 ### -6.2 Determine evaluation curves ###
   Timing 6.200000: 1.55318 s
   Last 10 monoton increasing periods:
            Stress  Strain
    Epoche     380     515
 ----------------------------------------------------------------------------------------------------
 ### -6.3 Determine points of interest ###
   Timing 6.310000: 1.80992 s
  0 cycles, with result!
    -> Using last 0.100 s as delimiter.
 ----------------------------------------------------------------------------------------------------
  Differenz Extremwertvergleich: 
        PM_Force  PM_Way  DIC_way  Diff_PM  Diff_PD
C1-         50      51      NaN       -1      NaN
C2+         61      62      NaN       -1      NaN
C2-         73      73      NaN        0      NaN
C3+         84      85      NaN       -1      NaN
C3-         96      96      NaN        0      NaN
C4+        108     108      NaN        0      NaN
C4-        120     120      NaN        0      NaN
C5+        131     131      NaN        0      NaN
C5-        143     143      NaN        0      NaN
C6+        155     155      NaN        0      NaN
C6-        166     167      NaN       -1      NaN
C7+        178     178      NaN        0      NaN
C7-        190     190      NaN        0      NaN
C8+        201     202      NaN       -1      NaN
C8-        213     213      NaN        0      NaN
C9+        225     225      NaN        0      NaN
C9-        236     237      NaN       -1      NaN
C10+       247     248      NaN       -1      NaN
C10-       259     259      NaN        0      NaN
F1         270     270      NaN        0      NaN
  Differenz Kraft- zu Wegextreme-PM (MW):  -0.350000
  Differenz Kraft- zu Wegextreme-DIC (MW): nan
    Fy set on datapoint of Fu!
   Timing 6.320000: 1.86448 s
   F3 set to start of diff.-quot. determination 
   Datapoints (con) between F1-F2: 10 and F3-F4: 15.
 ----------------------------------------------------------------------------------------------------
 ### -6.4 Determine Youngs-Moduli ###
   Timing 6.400000: 2.54541 s
   Timing 6.410000: 2.54624 s
   Timing 6.480000: 3.22604 s

  Method comaparison:
  - least square fit

                             E     Rquad
   E_lsq_F_A0Al     875.837211  0.999502
   E_lsq_R_A0Al     759.862803  0.996819
   E_lsq_C1+_A0Al   717.698188  0.999595
   E_lsq_C1-_A0Al   901.844382  0.995426
   E_lsq_C2+_A0Al   852.656035  0.998786
   E_lsq_C2-_A0Al   882.401522  0.996851
   E_lsq_C3+_A0Al   865.345969  0.999092
   E_lsq_C3-_A0Al   885.664676  0.996502
   E_lsq_C4+_A0Al   864.963001  0.999312
   E_lsq_C4-_A0Al   880.277182  0.996843
   E_lsq_C5+_A0Al   867.067844  0.999594
   E_lsq_C5-_A0Al     884.9098  0.997778
   E_lsq_C6+_A0Al   871.973207  0.999638
   E_lsq_C6-_A0Al   889.155734   0.99767
   E_lsq_C7+_A0Al   872.485494  0.999566
   E_lsq_C7-_A0Al   888.162806  0.997762
   E_lsq_C8+_A0Al   877.509467  0.999556
   E_lsq_C8-_A0Al   886.459779  0.997796
   E_lsq_C9+_A0Al   876.918998    0.9996
   E_lsq_C9-_A0Al   896.203069  0.997718
   E_lsq_C10+_A0Al  883.719844  0.999548
   E_lsq_C10-_A0Al  886.194963  0.998059

  - incremental (F,R):

               mean    meanwoso      median         std    stdwoso        cv    cvwoso         min          max
   A0Al  970.667112  865.503337  869.849247  324.361958  16.909431  0.334164  0.019537  839.849689  1945.091737

               mean    meanwoso      median        std    stdwoso        cv    cvwoso         min         max
   A0Al  762.912929  762.912929  772.597922  93.469049  93.469049  0.122516  0.122516  584.060295  875.824557
 ----------------------------------------------------------------------------------------------------
 ### -6.5 Determine yield point ###
   Timing 6.500000: 3.24975 s
  Determination of yield strain-conventional:

    YK set on F4 (fixed)
    Y0 set on intersection with 0.000 % plastic strain (option=n)
    Y1 set on intersection with 0.100 % plastic strain (option=n)
    Y set on intersection with 0.200 % plastic strain (option=n)
    Y2 set on intersection with 0.500 % plastic strain (option=n)
 ----------------------------------------------------------------------------------------------------
 ### -6.6 Determine final stress-strain curve ###
   Timing 6.600000: 4.00882 s
   Strain offset about 0.00202
 ====================================================================================================
 ### 7 Outputs ###
   Timing 7.000000: 4.01486 s
   Timing 7.100000: 4.01520 s
   Timing 7.200000: 4.07860 s
   Timing 7.300000: 5.77115 s
