# Supplementary material for: Approach to Standardized Material Characterization of the Human Lumbopelvic System: Testing and Evaluation
Source: Bioengineering (Basel). 2025 Aug 11;12(8):862. doi: 10.3390/bioengineering12080862 (PMC12383908; doi:10.3390/bioengineering12080862)
Supplement: Supplementary file 1 [file bioengineering-12-00862-s001.zip › File S3 Evaluation code/ExMechEva-0.1.2/data/Test/ATT/Series_Test/meas/conventional/WR03A.xlsx]

## Sheet: Tabelle1
Dateikommentar:
Zeit 2 - Standardmessrate	Trigger	Wägezelle-200 N	Weg Maschine	Kraft Maschine	IWA 1	IWA 2
s	V	N	mm	N	mm	mm
09.10.20 14:29:48	09.10.20 14:29:48	09.10.20 14:29:48	09.10.20 14:29:48	09.10.20 14:29:48	09.10.20 14:29:48	09.10.20 14:29:48
10,00 ms (100 Hz)	10,00 ms (100 Hz)	10,00 ms (100 Hz)	10,00 ms (100 Hz)	10,00 ms (100 Hz)	10,00 ms (100 Hz)	10,00 ms (100 Hz)
Hardwarekanal: 0	Hardwarekanal: 1	Hardwarekanal: 2	Hardwarekanal: 3	Hardwarekanal: 4	Hardwarekanal: 5	Hardwarekanal: 6
Serien Nr. (Elektronik / AP): N.V.	Serien Nr. (Elektronik / AP): 9E500767C	Serien Nr. (Elektronik / AP): 9E500767C	Serien Nr. (Elektronik / AP): 9E500767C	Serien Nr. (Elektronik / AP): 9E500767C	Serien Nr. (Elektronik / AP): 9E500767C	Serien Nr. (Elektronik / AP): 9E500767C
Sensor:	Sensor: DC-Spannung 10 V	Sensor: Wägezelle-200 N	Sensor: DC-Spannung 10 V	Sensor: DC-Spannung 10 V	Sensor: WA 20mm	Sensor: WA 20mm
Sensor T-ID:	Sensor T-ID: DC_10V	Sensor T-ID: 436124291666667	Sensor T-ID: DC_10V	Sensor T-ID: DC_10V	Sensor T-ID: HBM_WA_20mm	Sensor T-ID: HBM_WA_20mm
Verstärkertyp N.V.	Verstärkertyp MX840A	Verstärkertyp MX840A	Verstärkertyp MX840A	Verstärkertyp MX840A	Verstärkertyp MX840A	Verstärkertyp MX840A
Anschlußplatte: N.V.	Anschlußplatte: N.V.	Anschlußplatte: N.V.	Anschlußplatte: N.V.	Anschlußplatte: N.V.	Anschlußplatte: N.V.	Anschlußplatte: N.V.
Aufnehmertyp: N.V.	Aufnehmertyp: DC Spannung	Aufnehmertyp: DMS Vollbrücke	Aufnehmertyp: DC Spannung	Aufnehmertyp: DC Spannung	Aufnehmertyp: Induktive Vollbrücke	Aufnehmertyp: Induktive Vollbrücke
Messbereich: N.V.	Messbereich: 10	Messbereich: 5	Messbereich: 10	Messbereich: 10	Messbereich: 120	Messbereich: 120
	Hardwareskalierung P1: 0 ; 0	Hardwareskalierung P1: 0 ; 0	Hardwareskalierung P1: 0 ; 0	Hardwareskalierung P1: 0 ; 0	Hardwareskalierung P1: 0 ; 0	Hardwareskalierung P1: 0 ; 0
	Hardwareskalierung P2: 10 ; 10	Hardwareskalierung P2: 2,0016 ; 200	Hardwareskalierung P2: 10 ; 100	Hardwareskalierung P2: 10 ; 1000	Hardwareskalierung P2: 80 ; 20	Hardwareskalierung P2: 80 ; 20
Grundeinheit	Grundeinheit V	Grundeinheit mV/V	Grundeinheit V	Grundeinheit V	Grundeinheit mV/V	Grundeinheit mV/V
Phys. Einheit:	Phys. Einheit: V	Phys. Einheit: N	Phys. Einheit: mm	Phys. Einheit: N	Phys. Einheit: mm	Phys. Einheit: mm
Endwert: 0	Endwert: 10 V	Endwert: 499,6003 N	Endwert: 100 mm	Endwert: 1000 N	Endwert: 30 mm	Endwert: 30 mm
catman Skalierung: Keine	catman Skalierung: Extern Hardware	catman Skalierung: Extern Hardware	catman Skalierung: Extern Hardware	catman Skalierung: Extern Hardware	catman Skalierung: Extern Hardware	catman Skalierung: Extern Hardware
Speisespannung: N.V.	Speisespannung: Keine Speisung	Speisespannung: 2.5 V Speisung	Speisespannung: Keine Speisung	Speisespannung: Keine Speisung	Speisespannung: 2.5 V Speisung	Speisespannung: 2.5 V Speisung
Filtercharakteristik: N.V.	Filtercharakteristik: Kein Filter	Filtercharakteristik: Kein Filter	Filtercharakteristik: Kein Filter	Filtercharakteristik: Kein Filter	Filtercharakteristik: Kein Filter	Filtercharakteristik: Kein Filter
Filterfrequenz: N.V.	Filterfrequenz: 0.01 Hz	Filterfrequenz: 0.01 Hz	Filterfrequenz: 0.01 Hz	Filterfrequenz: 0.01 Hz	Filterfrequenz: 0.01 Hz	Filterfrequenz: 0.01 Hz
Nullabgleichwert: 0 s	Nullabgleichwert: 9,626263E-03 V	Nullabgleichwert: -5,816326 N	Nullabgleichwert: 6,649137E-03 mm	Nullabgleichwert: -1,554639 N	Nullabgleichwert: 21,25032 mm	Nullabgleichwert: 20,29976 mm
Tarawert: 0 s	Tarawert: 9,626263E-03 V	Tarawert: -5,816326 N	Tarawert: 6,649137E-03 mm	Tarawert: -1,554639 N	Tarawert: 21,25032 mm	Tarawert: 20,29976 mm
Software-Nullabgleichwert: 0 s	Software-Nullabgleichwert: 0 V	Software-Nullabgleichwert: 0 N	Software-Nullabgleichwert: 0 mm	Software-Nullabgleichwert: 0 N	Software-Nullabgleichwert: 0 mm	Software-Nullabgleichwert: 0 mm
Messsignal: N.V.	Messsignal: N.V.	Messsignal: N.V.	Messsignal: N.V.	Messsignal: N.V.	Messsignal: N.V.	Messsignal: N.V.
Verstärkereingang: N.V.	Verstärkereingang: N.V.	Verstärkereingang: N.V.	Verstärkereingang: N.V.	Verstärkereingang: N.V.	Verstärkereingang: N.V.	Verstärkereingang: N.V.
k-Faktor: 0,00000	k-Faktor: 0,00000	k-Faktor: 0,00000	k-Faktor: 0,00000	k-Faktor: 0,00000	k-Faktor: 0,00000	k-Faktor: 0,00000
Brückenfaktor: 0,00000	Brückenfaktor: 0,00000	Brückenfaktor: 0,00000	Brückenfaktor: 0,00000	Brückenfaktor: 0,00000	Brückenfaktor: 0,00000	Brückenfaktor: 0,00000
N.V.	N.V.	N.V.	N.V.	N.V.	N.V.	N.V.
0.3	0.00506165	0.00649337	-0.0119457	0.155473	0.000250086	-8.26501e-05
0.31	0.00559453	-0.0452914	-0.0147777	0.167422	1.90851e-05	-0.000154706
0.32	0.00391832	-0.00740216	-0.00710128	0.166558	-0.000275494	-0.000559487
0.33	0.00381491	-0.0603097	-0.0113995	0.170445	-0.000207677	-0.000400542
0.34	0.00230388	0.0757797	-0.00520381	0.177642	0.000277637	-0.000330605
0.35	0.0014823	-0.0288664	-0.00314815	0.355141	-0.000498018	-4.2369e-06
0.36	-6.17648e-05	0.0027308	0.0016244	0.328509	4.66357e-05	-0.000233119
0.37	-0.000932183	-0.0155857	0.00375195	0.0213059	-0.000273375	-0.00052346
0.38	-0.00216025	-0.00321056	0.00526134	0.00388705	0.000650629	0.000258553
0.39	2.80559	-0.00657002	0.0077195	0.166989	0.000523473	-0.000152586
0.4	2.80542	0.0103403	0.0126646	0.183257	-0.000336953	-0.000442927
0.41	2.80532	-0.053239	0.0114427	0.00403116	0.000127168	-0.000506505
0.42	2.80558	0.0307143	0.0140302	-0.0103647	0.000237371	-9.74851e-05
0.43	2.80561	-0.0533879	0.0114139	0.00201586	-5.72089e-05	-0.000220403
0.44	2.80561	-0.0265062	0.0181702	0.0250488	0.000432344	-0.000182256
0.45	2.80545	-0.00387121	0.0145046	0.010797	0.000131407	-0.00052134
0.46	2.80549	-0.0526346	0.0193778	0.0103653	0.000538308	-0.00075658
0.47	2.80538	-0.0167945	0.0144327	0.148275	0.000277637	-0.000330605
0.48	2.80538	0.000318188	0.0218359	0.167134	0.000127168	0.000203452
0.49	2.80547	-0.0160181	0.0128945	-0.0143953	0.000353931	-0.000237357
0.5	2.80542	-0.01658	0.0209015	0.00446293	9.96176e-05	-0.00034544
0.51	2.80558	0.0264907	0.0158702	0.164974	0.000551023	-0.000110201
0.52	2.80561	-0.00816813	0.0165171	0.189591	-3.38968e-05	1.48366e-05
0.53	2.80538	-0.0241851	0.0116295	0.00201586	8.47827e-05	-0.000192852
0.54	2.80552	0.00790895	0.0117589	-0.000287662	0.000292472	-0.000996058
0.55	2.80555	-0.00634006	0.00859638	0.0119488	0.000534069	-0.000483193
0.56	2.80536	-0.017995	0.00572137	0.0390124	0.000315784	-0.000131393
0.57	2.80538	-0.0274006	0.00241504	-0.00287884	-0.000692992	-0.000794727
0.58	2.80533	0.0159194	0.00159569	-0.00503825	0.000156838	0.000171663
0.59	2.80547	-0.00861426	-0.000229958	0.163247	-0.000735377	1.90751e-05
0.6	2.80562	-0.0402716	-0.00284624	0.163247	0.000576455	-0.000182256
0.61	2.80525	-0.00992286	-0.00426939	0.327069	-1.48233e-05	-0.000567964
0.62	2.80572	-0.0140825	-0.00730259	0.330093	-0.000273375	-0.000423854
0.63	2.8055	-0.0120338	-0.010882	-0.0217371	0.000203462	-0.000656974
0.64	2.80555	-0.0196759	-0.0123195	0.0123806	7.41863e-05	-0.000847709
0.65	2.80555	-0.0373604	-0.012722	0.332395	0.000534069	-0.000703598
0.66	2.80536	0.0358919	-0.0140876	0.341609	0.000370885	-0.000506505
0.67	2.8055	-0.0119324	-0.0164021	-0.0011512	-0.000175888	-0.000267027
0.68	2.80555	0.0249257	-0.0146627	0.00950118	0.000343334	-0.000508625
0.69	2.80581	-0.0626275	-0.0183571	0.0175629	-0.000470468	0.000199214
0.7	2.80551	-0.0268685	-0.0154389	0.00100821	7.41863e-05	-7.84116e-05
0.71	2.8055	-0.024136	-0.0189608	0.167709	0.000315784	-2.11911e-05
0.72	2.80545	2.64691e-05	-0.0151802	0.182249	-0.000589147	-1.69526e-05
0.73	2.80539	-0.0121447	-0.0169052	0.181673	0.000451417	-9.96043e-05
0.74	2.8053	-0.0199621	-0.0153814	0.150147	-0.000167411	-0.00031789
0.75	2.80552	-0.00788469	-0.0131245	0.339305	0.000451417	-0.00017166
0.76	2.80553	-0.0321713	-0.0136851	0.306915	-4.23739e-05	0.000103846
0.77	2.80541	-0.0951533	-0.0111264	0.33326	0.000466252	-2.96682e-05
0.78	2.80559	0.00424123	-0.00590815	0.340745	-0.000678157	-0.000762938
0.79	2.80543	-0.0588539	-0.00337816	-0.172747	0.000815933	-7.20537e-05
0.8	2.8056	0.00170399	-0.00349317	-0.190166	0.000593409	5.08643e-05
0.81	2.80556	-0.0433696	0.000934412	-0.336282	0.00050228	-0.000440808
0.82	2.80543	-0.0233111	0.00287507	-0.347078	0.000237371	-0.000587038
0.83	2.80547	-0.0142981	0.00280318	2.03454	0.000188627	0.000137755
0.84	2.80558	0.018841	0.00938702	2.01956	0.000500161	-0.000447166
0.85	2.80559	-0.0261257	0.00931513	0.0318147	0.000536188	8.26534e-05
0.86	2.80546	-0.0179873	0.0133402	-3.4355e-09	0.000754474	-1.90718e-05
0.87	2.80533	-0.0415702	0.00764761	0.0362771	0.000504399	0.000146232
0.88	2.80559	0.00977121	0.0150364	0.00187175	0.000907062	-0.000684525
0.89	2.80546	-0.00580405	0.00780574	0.167997	-0.000205558	-0.000502267
0.9	2.80547	0.0359559	0.0198378	0.164398	8.05441e-05	-6.78152e-05
0.91	2.80549	-0.0221249	0.0156402	-0.191894	1.27273e-05	-6.99345e-05
0.92	2.80576	0.0230215	0.0243659	-0.191605	0.000148361	-0.000495909
0.93	2.80542	0.00241868	0.0177534	-0.00518236	0.000614602	-0.000328486
0.94	2.8055	0.0117835	0.0295841	0.0197223	-4.22695e-06	-0.000262789
0.95	2.80573	-0.0635368	0.00632511	0.162959	0.000722685	-1.90718e-05
0.96	2.80561	0.0168309	0.0197659	0.188007	0.000324261	-0.000214045
0.97	2.80568	-0.0700363	0.00715887	0.174188	0.000960044	-0.000237357
0.98	2.80543	-0.0375954	0.0173078	0.174475	0.000286114	-0.000771415
0.99	2.80549	-0.0568979	0.00219943	0.16555	-0.000517092	-0.000220403
1	2.80546	-0.0161399	0.0177246	0.17174	0.000309426	-0.000623066
1.01	2.80558	-0.0296996	0.00399632	0.0179947	-0.000328476	-0.000406899
1.02	2.80542	0.0282929	0.0107814	0.00719822	0.000224655	3.39101e-05
1.03	2.80539	-0.00417781	-0.0013225	0.000144107	-0.00017165	-8.47694e-05
1.04	2.80547	0.0142656	0.0136852	0.000432329	-2.33004e-05	8.6892e-05
1.05	2.80514	-0.00451641	-0.00797822	-0.189878	0.000521354	0.000233122
1.06	2.80536	-0.0463651	-0.000632455	-0.17721	-0.000358146	-0.000283981
1.07	2.80545	-0.0280166	-0.015252	0.160512	0.000163196	-4.23839e-05
1.08	2.80553	0.01218	-0.0102638	0.172316	-0.000938828	-0.000262789
1.09	2.80558	-0.0474509	-0.0172502	0.17174	-0.000161053	-0.000428092
1.1	2.80582	-0.0164978	-0.00405379	0.154609	-0.000114429	-0.000506505
1.11	2.80556	-0.0276372	-0.0211746	0.149571	0.000290352	8.47876e-06
1.12	2.80528	-0.0539344	-0.00621005	0.202115	0.000351811	-0.000506505
1.13	2.80533	0.00971827	-0.022799	0.180234	-0.000409009	-0.000294578
1.14	2.80562	-0.0286971	-0.0092576	0.165982	0.000989714	-7.20537e-05
1.15	2.80547	-0.0477316	-0.0231009	0.166126	6.35899e-05	0.000292462
1.16	2.80536	0.0162469	-0.0156258	0.174475	0.000139884	-0.000182256
1.17	2.80562	-0.0140918	-0.0191765	-0.0205853	0.00032638	5.29836e-05
1.18	2.80544	-0.0256911	-0.00793504	0.00762999	-0.000489541	-0.000453523
1.19	2.80531	0.0265712	-0.016977	0.155473	0.000574335	-0.000224642
1.2	2.80554	-0.0180381	-0.0121757	0.152306	0.000156838	-0.000413257
1.21	2.80545	-0.000119115	-0.0151227	-0.183832	0.000671822	0.000322132
1.22	2.80548	0.0120068	-0.00766197	-0.204562	0.000680299	-0.000428092
1.23	2.80551	-0.0219451	-0.0140589	0.00201586	0.000837126	-0.00017166
1.24	2.80538	-0.00115971	-0.00609504	0.0156917	0.000587051	-8.90079e-05
1.25	2.80558	-0.00329714	-0.00402503	-0.0080612	-0.000216155	-0.00037511
1.26	2.80558	-0.0426897	0.00179694	0.00417527	0.000220416	5.93414e-05
1.27	2.80564	0.0165188	0.00369447	-0.182824	0.000324261	-0.000356037
1.28	2.80539	0.0220433	0.0134265	-0.195924	0.000245848	-4.23839e-05
1.29	2.80572	-0.0289	0.00740324	-0.203698	0.000557381	-0.000432331
1.3	2.80552	-0.0315988	0.0141596	-0.17865	-0.000203439	-0.000303055
1.31	2.80556	0.00426329	0.0140014	0.163822	0.00067818	-0.000557368
1.32	2.80525	-0.0113191	0.0156115	0.15864	0.000336977	9.32498e-05
1.33	2.80547	-0.0224905	0.00669884	0.00388705	1.90851e-05	-9.11272e-05
1.34	2.8054	-0.00636543	0.0166034	0.010797	0.000601886	-0.000517102
1.35	2.8054	-0.0298673	0.0173221	0.171021	0.00094309	1.65533e-09
1.36	2.80557	-0.0443678	0.0189034	0.162959	0.000758712	5.51028e-05
1.37	2.80529	0.0436509	0.0206428	-0.186999	0.000699373	-0.000495909
1.38	2.8055	-0.0211791	0.0274997	-0.194485	-0.000370862	-0.000247954
1.39	2.80526	-0.0321123	0.0211028	0.329373	0.000712088	-0.00020133
1.4	2.80546	0.0251865	0.0231584	0.347367	-0.000182246	-0.000122916
1.41	2.80541	0.0159365	0.0213616	-0.19031	0.000163196	-0.000974865
1.42	2.80548	0.0214069	0.0165458	-0.193189	2.54429e-05	-0.00022888
1.43	2.80542	-0.0290903	0.0116295	-0.172891	0.000336977	3.17908e-05
1.44	2.80554	-0.0190367	0.0123483	-0.199091	0.000459895	-0.000415377
1.45	2.80556	-0.0497351	0.00728823	0.331676	0.00029671	-0.000682405
1.46	2.80562	-0.000281793	0.00513198	0.322894	0.000175912	-3.17875e-05
1.47	2.80544	0.000186942	0.00702951	-0.177066	-0.000186485	-0.000707837
1.48	2.8054	8.98863e-05	0.00586508	-0.186999	-0.000544642	-6.14574e-05
1.49	2.80535	0.0133016	0.00215631	0.154897	0.000815933	-0.000472597
1.5	2.80527	0.0450571	0.00224256	0.161519	-0.000394174	-0.000101724
1.51	2.80546	-0.0120107	-0.000963122	-0.184984	0.000512876	-0.000290339
1.52	2.8054	-0.0425463	-0.00537629	-0.186135	-0.000296687	-0.000307293
1.53	2.80559	-0.0221558	-0.0125351	0.335994	2.75622e-05	0.000462004
1.54	2.80551	-0.0549369	-0.00914259	0.344488	-0.000618817	0.000165305
1.55	2.80527	-0.0455589	-0.0160858	0.16483	0.000873153	0.000116562
1.56	2.80544	-0.00862749	-0.0112414	0.149571	0.000640033	2.12093e-06
1.57	2.80551	-0.00188156	-0.0168764	-0.196068	-8.05209e-05	-0.000387826
1.58	2.80569	0.00869642	-0.0105082	-0.196356	0.00097064	-0.000457762
1.59	2.80556	-0.0307038	-0.021534	-0.00158297	0.000148361	-0.000275504
1.6	2.8056	0.022164	-0.0139439	0.00748588	0.000898585	-0.000553129
1.61	2.80545	-0.0538484	-0.0170346	0.151155	0.000788382	-0.000771415
1.62	2.80533	-0.015851	-0.0119026	0.161519	-0.000137741	-0.000546772
1.63	2.80556	-0.0368768	-0.0180265	0.0171312	0.000300949	-0.000336963
1.64	2.80558	-0.0110771	-0.0120751	0.01454	8.4887e-06	-0.000483193
1.65	2.8056	-0.0654019	-0.0107813	-0.186855	0.000188627	-0.000269146
1.66	2.80566	-0.000340799	-0.0104507	-0.17721	0.000811694	9.74884e-05
1.67	2.80546	-0.060666	-0.0134408	0.00302351	0.000389958	-2.33104e-05
1.68	2.80567	0.0183943	-0.00700069	-0.0184259	0.000663345	-4.66224e-05
1.69	2.80559	-0.0281214	-0.00740319	0.00935763	9.5379e-05	-0.000188614
1.7	2.8055	-0.0075312	-0.0030619	0.0102212	2.96815e-05	-6.56959e-05
1.71	2.80559	-0.0904246	-0.00255875	0.348087	0.000945209	-0.000118678
1.72	2.80565	0.0155278	-0.000373731	0.334699	0.000411151	-0.000822278
1.73	2.80541	-0.0148148	0.00428381	-0.0011512	0.00050228	0.000222526
1.74	2.80554	0.00584486	0.0128083	0.00403116	-0.000254302	-0.000544652
1.75	0.856669	-0.0587585	0.0136708	0.188295	0.00104905	-0.000525579
1.76	0.0153774	-0.000543183	0.0135989	0.163822	0.000557381	0.000305177
1.77	-0.000993942	-0.0636311	0.0136996	0.0182829	0.00106389	-0.000648497
1.78	-0.00630551	0.0757857	0.0188603	0.000144107	0.000288233	-0.00052134
1.79	-0.00333086	-0.0636957	0.0118308	0.143093	4.02778e-05	0.000250076
1.8	-0.0057238	-0.00531215	0.0143465	0.175771	0.00044506	-0.000226761
1.81	-0.00526704	-0.0516056	0.0129808	0.168861	0.000616721	0.00026915
1.82	-0.00803343	0.0211615	0.0188172	0.195205	0.000625198	-0.000559487
1.83	-0.00697054	-0.0469668	0.0154533	0.00100821	-0.000300926	-0.000311532
1.84	-0.00993944	-0.0334942	0.0206859	0.00244763	-2.96583e-05	0.000222526
1.85	-0.00968665	-0.0282642	0.0218072	0.0289353	0.000949447	-0.000188614
1.86	-0.0101448	-0.0444643	0.0208728	0.00676645	-0.000167411	-0.000606111
1.87	-0.00936491	-0.0390733	0.0212178	0.0185706	0.000936732	-0.000432331
1.88	-0.00844278	0.0217422	0.0153671	0.00460704	0.000508638	-0.000114439
1.89	-0.00660858	-0.0643569	0.0102064	0.493914	-0.000748093	5.51028e-05
1.9	-0.00405621	-0.0034692	0.00392443	0.495498	0.000578574	1.69559e-05
1.91	-0.00574391	-0.0615268	0.00806452	0.0089253	-0.000366623	-0.000565845
1.92	-0.00259259	0.00383757	0.00176817	-0.00561413	-8.47594e-05	0.000389948
1.93	-0.00383502	-0.0578403	0.00556324	0.325774	-6.5686e-05	-0.000286101
1.94	-0.00153113	-0.0111057	-0.00225685	0.347799	0.000309426	-0.000322128
1.95	-0.00224356	-0.0264654	8.62975e-05	-0.18628	0.000671822	-0.000508625
1.96	0.000406483	-0.0256454	-0.00452817	-0.185704	-0.000438679	-0.000129274
1.97	-0.000860364	-0.0148793	-0.00225685	0.00143998	0.000203462	2.75522e-05
1.98	0.00343428	0.00861646	-0.0130957	0.0321024	-0.00014198	-0.000512863
1.99	0.00318723	0.0150966	-0.0107958	0.321743	-0.000650606	-0.000601873
2	0.00439088	-0.0110462	-0.0124057	0.340313	0.000523473	-2.11911e-05
2.01	0.00495823	-0.0422954	-0.0138432	-0.00561413	-0.000311522	6.35799e-05
2.02	0.00670625	-0.00668197	-0.0190471	0.00791765	0.000697254	-8.47545e-06
2.03	0.005313	-0.0522684	-0.0133402	0.0296553	-0.000527688	-4.45031e-05
2.04	0.00730951	0.0115563	-0.0208009	0.00143998	0.000858318	-0.000754461
2.05	0.00606995	-0.0269722	-0.0156258	-0.175771	0.000693015	6.14607e-05
2.06	0.00662007	-0.0419215	-0.0172789	-0.184264	-5.0851e-05	-0.000576441
2.07	0.00600245	-0.0284644	-0.0105657	-0.00978884	0.000661226	0.000292462
2.08	0.00919973	0.00770215	-0.0226265	-0.0244724	3.81586e-05	-0.000368752
2.09	0.00557298	-0.0504889	-0.0124776	0.175339	-7.41631e-05	0.000411141
2.1	0.00738851	0.0365614	-0.0159133	0.169005	0.000320022	0.000565848
2.11	0.00421421	0.00817144	-0.00820818	-0.204705	0.000247967	0.000406903
2.12	0.00718742	-0.0266181	-0.0144326	-0.189302	0.000101737	-0.000262789
2.13	0.00192325	-0.0577703	-4.76916e-11	-0.0182824	0.000760832	1.0598e-05
2.14	0.00526417	-0.0237803	-0.0087688	-0.0159789	0.00044506	0.000141993
2.15	0.00106863	-0.00807769	-0.00117872	0.352405	0.000864676	-0.000896452
2.16	0.00382065	0.033412	-0.00586503	0.339593	0.000277637	0.000273388
2.17	-0.000993942	-0.0273223	0.0047726	-0.167997	0.00130337	-0.00084347
2.18	0.000508464	-0.00869091	0.00148068	-0.161662	-0.000381458	-0.000114439
2.19	-0.00404616	-0.0405296	0.0115864	0.172748	0.000303068	-7.84116e-05
2.2	-0.00148373	-0.0114112	0.00576449	0.174188	0.0010215	4.66257e-05
2.21	-0.00485338	-0.00119004	0.0152377	-0.180377	0.000718446	0.000491674
2.22	-0.00538626	-0.0212949	0.0152521	-0.164974	0.000669703	-0.000315771
2.23	-0.00593925	-0.0302765	0.0175521	0.353269	0.000379362	0.000309416
2.24	-0.00654969	-0.0134466	0.0167758	0.342328	0.000517115	-0.000896452
2.25	-0.00717306	-0.0427233	0.0197372	-0.00244707	0.000478968	-0.000529817
2.26	-0.00179398	0.0277574	0.0164452	-0.00791709	-4.66125e-05	-0.000239477
2.27	-0.000547244	-0.0283056	0.0194496	-0.00561413	0.000148361	3.39101e-05
2.28	0.00216743	0.0509433	0.0167758	-0.0283589	0.000220416	-0.000349679
2.29	-0.00179111	-0.0466602	0.015899	-0.200243	-0.000360265	-0.00020133
2.3	-0.0057554	-0.0140599	0.0164021	-0.169437	-0.000273375	0.000105965
2.31	-0.00762838	-0.0026751	0.0243659	-0.000863542	0.000103856	4.02679e-05
2.32	-0.00641037	-0.0225671	0.0165746	0.0205859	-0.00017165	0.000110204
2.33	-0.00797453	-0.0205053	0.0221665	0.0057588	-0.00017165	-0.00075658
2.34	-0.00555862	0.0286624	0.0109539	0.0148276	0.000608244	-0.000584919
2.35	-0.00624662	-0.0469133	0.0156402	-0.331531	-0.000277614	-0.000495909
2.36	-0.00285974	-0.02398	0.00304755	-0.35586	-1.90619e-05	0.000493793
2.37	-0.00223494	-0.0208648	0.00438446	0.163103	0.000743878	-0.000125036
2.38	0.000583153	-0.00406477	-0.000359376	0.175051	0.000339096	-0.000372991
2.39	-0.000702365	0.0087069	0.00268817	-0.166845	0.000300949	0.000207691
2.4	0.00187586	0.0134296	-0.00547694	-0.197652	-9.74751e-05	-3.81453e-05
2.41	0.0022493	0.0159718	-0.00421192	0.00460704	-0.000358146	-0.000686644
2.42	0.00296316	0.0335223	-0.00852443	-0.00863708	-1.90619e-05	-1.05947e-05
2.43	0.003621	-0.00566233	-0.0105513	0.0155476	-9.11173e-05	-0.000356037
2.44	0.00368276	0.00438847	-0.0124489	0.0154035	-0.000233109	-0.000485313
2.45	0.00567784	-0.0704918	-0.0143176	-0.00518236	0.000320022	0.000131397
2.46	0.00420559	-0.0268166	-0.0117445	0.00950118	0.000281875	-2.11762e-06
2.47	0.00641037	0.013097	-0.0181702	0.180234	-0.000425963	0.000273388
2.48	0.00425012	-0.0580383	-0.0161864	0.171308	0.000228893	-0.000275504
2.49	0.00749767	-0.014629	-0.0187308	-0.194341	-9.11173e-05	-0.000281862
2.5	0.00417399	0.0225396	-0.0155252	-0.193909	-8.26402e-05	-0.000247954
2.51	0.00792426	-0.0314792	-0.0195933	0.0116606	0.000633675	-0.000328486
2.52	0.00457186	-0.0667932	-0.0154389	0.00244763	0.000224655	-0.000656974
2.53	0.00765136	-0.0362647	-0.0185583	0.00187175	0.00053195	-0.000466239
2.54	0.00481891	0.0211163	-0.0134552	-0.0165547	-4.23739e-05	-0.000131393
2.55	0.00757523	-0.0617248	-0.0153814	0.0132441	-0.000167411	5.29836e-05
2.56	0.00431044	-0.0200464	-0.00914259	-0.00244707	0.000165315	-0.00034544
2.57	0.00679387	-0.0497047	-0.0101632	0.17318	-6.35667e-05	-0.000336963
2.58	0.00364973	0.00456879	-0.0045713	0.171021	0.000353931	0.00029882
2.59	0.00496541	-0.0441102	-0.0045713	-0.00374238	0.000320022	-0.00019921
2.6	0.00193044	0.0248854	0.000244425	0.0103653	0.00012293	-0.000122916
2.61	0.00193187	-0.0150172	0.00215631	0.159216	0.000118691	-0.000591276
2.62	-0.000538625	-0.0235388	0.00300443	0.160079	-0.000178008	-0.000125036
2.63	-0.00134154	-0.0584635	0.00840948	0.0136759	1.15993e-08	0.000199214
2.64	-0.00401456	0.0200018	0.00978951	0.00734233	0.000512876	-0.000362395
2.65	-0.00410505	-0.0238245	0.0113996	0.0123806	0.000421748	-0.000264908
2.66	-0.00710986	-0.00710934	0.0126789	-0.0237524	0.00026916	-0.00052134
2.67	-0.0060283	-0.00956607	0.0116583	0.345208	8.4887e-06	0.000413261
2.68	-0.00922415	-0.0139253	0.0193634	0.334555	0.00041539	-2.11762e-06
2.69	-0.00766141	-0.0367632	0.0154533	-0.01166	0.00032638	-0.000489551
2.7	-0.0110526	0.00784167	0.0181415	0.0048947	0.000343334	-2.11911e-05
2.71	-0.00825031	-0.0134367	0.0149071	0.00921352	4.8755e-05	-0.000487432
2.72	-0.0124099	0.0310921	0.0215772	0.00993351	-9.32366e-05	0.000231003
2.73	-0.00892395	-0.0494428	0.0155827	0.0142518	0.000154719	-0.000368752
2.74	-0.0119862	0.0434066	0.0215197	0.0182829	-5.29703e-05	-0.000322128
2.75	-0.00774185	-0.00333299	0.0177103	0.145396	0.000311545	-0.000296697
2.76	-0.00974267	0.0156971	0.0179402	0.159504	-4.87318e-05	-0.000504386
2.77	-0.00595648	-0.0415813	0.0125927	0.0279277	0.000279756	4.8745e-05
2.78	-0.00802337	-0.0105829	0.0134265	0.0116606	0.000803217	-0.000224642
2.79	-0.0043837	-0.0439613	0.00707263	0.000719988	-0.000459871	0.00026915
2.8	-0.00563905	-0.00717717	0.0105083	0.00662234	6.14706e-05	0.000154709
2.81	-0.00321164	-0.0298811	0.00449947	0.345495	0.000241609	0.000144112
2.82	-0.00390827	-0.0223322	0.00448505	0.337434	0.000214058	0.000425976
2.83	-0.00131712	-0.0147635	-0.00057498	-0.179225	0.000762951	0.000481077
2.84	-0.00205396	0.0361136	-0.00191189	-0.182248	-0.000256421	-0.000290339
2.85	0.000452446	-0.0302252	-0.00365129	0.169725	0.000300949	-0.000379349
2.86	0.000235559	-0.0225589	-0.00615257	0.183257	-6.14474e-05	0.000294581
2.87	0.00262418	-0.00979161	-0.00869697	-0.199091	-0.000243705	-0.000693002
2.88	0.00190745	-0.00956221	-0.0101201	-0.192757	0.00012081	2.96715e-05
2.89	0.00478013	-0.0397063	-0.0156402	0.157632	-0.000428082	-0.00066969
2.9	0.00312546	0.0126288	-0.013412	0.170732	0.000466252	-0.000818039
2.91	0.00614034	-0.0295866	-0.0163302	0.00633412	-6.14474e-05	-9.74851e-05
2.92	0.00371005	-0.0104341	-0.0134552	0.02692	0.000637914	9.74884e-05
2.93	0.00708688	0.000219478	-0.0188315	0.163679	0.000148361	-0.000127155
2.94	0.00486918	-0.0354017	-0.012837	0.164111	-0.000563716	-0.000175898
2.95	0.00797597	-0.0210528	-0.0180983	0.00734233	0.000457775	-1.90718e-05
2.96	0.00553564	0.0186617	-0.0139727	0.00100821	-0.000498018	-0.000423854
2.97	0.0084514	-0.0289971	-0.0162008	-0.00633356	0.000540427	-0.000271266
2.98	0.00538051	-0.00857511	-0.0114857	0.0164112	6.36943e-06	-0.000163183
2.99	0.00834655	-0.0128037	-0.0161289	0.0105088	7.41863e-05	3.17908e-05
3	0.00541786	0.0366711	-0.00931507	0.0106529	0.000360289	-0.000315771
3.01	0.00662581	0.00543568	-0.0122907	0.330812	-0.000233109	-0.000135632
3.02	0.00360664	-0.0142755	-0.00694316	0.322318	0.000281875	-9.74851e-05
3.03	0.0043363	-0.0525023	-0.00550565	0.0089253	0.000103856	-0.00040478
3.04	0.000738275	-0.0239309	-0.000776228	0.00849353	0.000364527	-0.000203449
3.05	0.00184569	-0.0246009	-0.00122185	-0.341608	0.000254325	0.000262792
3.06	-0.00159864	0.0139021	0.00448505	-0.35442	-0.000156815	0.000264911
3.07	-0.00123668	-0.0110263	0.00334945	0.173612	0.000985475	2.12093e-06
3.08	-0.00401312	0.0137659	0.00876886	0.154321	-0.00014198	-0.000332725
3.09	-0.00336677	-0.00515444	0.0123339	0.0166994	0.00029883	-0.000695121
3.1	-0.00681829	-0.029446	0.0160427	-0.00561413	-0.000303045	-0.000442927
3.11	-0.00551697	-0.0110429	0.0118164	-0.199811	0.000142003	-0.000326367
3.12	-0.00849736	-0.0364798	0.0163446	-0.189302	0.000665464	0.000188617
3.13	-0.00656549	-0.0209977	0.0136852	-0.185704	-5.72089e-05	-9.74851e-05
3.14	-0.00927155	-0.0291978	0.0190902	-0.175627	2.54429e-05	-0.000116559
3.15	-0.00678094	0.00493937	0.0170059	0.0197223	0.000661226	-0.000334844
3.16	-0.00995093	-0.0168265	0.0198953	0.0103653	4.23971e-05	-0.00022888
3.17	-0.00664449	-0.001763	0.0150796	-0.185847	-7.20438e-05	8.47876e-06
3.18	-0.00978719	-0.00620716	0.0189753	-0.181097	-7.20438e-05	0.00015259
3.19	-0.00634142	-0.00787586	0.0148208	0.177067	-0.000220393	-0.000118678
3.2	-0.00961196	-0.000790234	0.0195215	0.162959	0.000540427	4.02679e-05
3.21	-0.00601825	-0.018589	0.0114283	0.00331117	0.000167434	2.96715e-05
3.22	-0.00909919	0.0102493	0.0146052	-0.0158347	0.00062096	-6.35617e-06
3.23	-0.00541929	-0.0300785	0.0075326	-0.199523	-0.000279733	-0.000279743
3.24	-0.00753789	0.0332405	0.0108245	-0.167133	-0.000269136	0.000207691
3.25	-0.0039255	0.0313838	0.00606633	0.182105	0.000523473	-0.000466239
3.26	-0.00530439	-0.0227772	0.00442758	0.181529	-0.000953663	0.000353921
3.27	-0.00210998	0.000506234	0.00146627	-0.188582	-0.000101714	-8.26501e-05
3.28	-0.00354918	-0.0264472	-0.000114951	-0.182824	-0.000417486	0.000192856
3.29	8.18731e-05	0.00573898	-0.00392437	0.372991	0.00029883	8.47876e-06
3.3	-0.00161588	-0.0181643	-0.00458565	0.341609	-0.000303045	-2.11762e-06
3.31	0.00188878	-0.0418085	-0.00774821	-0.170876	-5.72089e-05	-0.000294578
3.32	0.00103272	0.0312856	-0.00983258	-0.171164	0.00018015	-0.000324248
3.33	0.00428746	-0.00296737	-0.0129232	0.185272	-8.46551e-06	-0.000237357
3.34	0.00299045	-0.00967305	-0.0125064	0.161807	0.000373004	0.000186498
3.35	0.00672923	-0.0254816	-0.0156114	0.017707	6.78284e-05	-0.000303055
3.36	0.00466522	-0.0852636	-0.0140014	0.0191465	-9.74751e-05	-0.000161063
3.37	0.00790846	-0.00445795	-0.0182708	0.176779	-8.05209e-05	-0.000415377
3.38	0.00521964	-0.0339365	-0.0159708	0.191031	-0.00023099	4.8745e-05
3.39	0.00794294	-0.0403802	-0.019464	-0.174763	0.000317903	0.000595518
3.4	0.00479162	0.0032453	-0.0136276	-0.188438	-0.000309403	-8.47545e-06
3.41	0.0072219	0.0382588	-0.0163445	0.159792	0.000131407	0.000108085
3.42	0.00432768	-0.029607	-0.0165027	0.179082	-0.000311522	-0.000209807
3.43	0.00661576	-0.030572	-0.0184721	0.00834998	0.00026704	-0.000154706
3.44	0.00295598	-0.0142066	-0.0117732	-0.0191459	0.000324261	0.000105965
3.45	0.00559022	-0.0289618	-0.011802	0.0181388	0.000570097	3.17908e-05
3.46	0.00202236	0.0355616	-0.00585067	-0.00417471	0.00047261	0.000349682
3.47	0.00400738	-0.0151038	-0.00759008	-0.175482	0.000421748	-0.000686644
3.48	-0.00037632	-0.00462725	-0.000718753	-0.192325	0.000262802	0.00018014
3.49	0.00227372	-0.0265167	-0.00391002	-0.19247	0.000425986	-0.000773534
3.5	-0.00191176	-0.00962342	0.00366571	-0.179801	-0.000148338	6.99378e-05
3.51	0.000142197	0.0158758	0.00156692	0.000144107	0.000197104	-8.26501e-05
3.52	-0.00381347	-0.0300592	0.00927201	0.0194341	2.54429e-05	0.0002967
3.53	-0.00183276	-0.038406	0.00457135	-0.179657	0.00026916	-0.000542533
3.54	-0.00523831	0.0446418	0.011227	-0.178218	0.00121436	1.65533e-09
3.55	-0.00374166	-0.0485268	0.0087545	-0.00575824	-0.00011231	-0.000218284
3.56	-0.00640319	0.0177381	0.0129952	-0.00129531	0.000351811	-0.000332725
3.57	-0.00501712	0.0246362	0.013829	-0.337866	0.000729043	8.47876e-06
3.58	-0.00757523	0.0135536	0.0144615	-0.353125	0.000483207	0.00015259
3.59	-0.00616619	0.0010439	0.015094	0.341177	0.000373004	-0.000358156
3.6	-0.00794724	-0.0482153	0.0167327	0.35255	-0.000796836	0.000400545
3.61	-0.00686281	0.00421476	0.0137714	-0.340313	0.000402674	-0.000150467
3.62	-0.0088507	0.0160043	0.0176671	-0.353701	0.000241609	0.000131397
3.63	-0.00662869	-0.0202858	0.0141308	-0.156768	0.000629437	-0.000603992
3.64	-0.00907764	0.0244311	0.0158702	-0.195492	0.000811694	-0.00022888
3.65	-0.00652815	-0.00898208	0.0129089	0.176491	0.000199224	-7.4173e-05
3.66	-0.0085979	-0.0123917	0.0147346	0.160079	0.000758712	0.000551014
3.67	-0.0050401	-0.0189005	0.00809323	0.0191465	0.000133526	-0.00037511
3.68	-0.0080995	0.0223901	0.00997641	0.0151159	6.14706e-05	0.000413261
3.69	-0.00380773	-0.0167686	0.00405385	0.0159794	0.000283995	-1.69526e-05
3.7	-0.00589472	-0.00333795	0.00636823	0.00762999	-0.00014198	-0.000192852
3.71	-0.00169057	-0.0219594	0.00102065	-0.00820531	0.0012631	-0.000309413
3.72	-0.00348599	-0.0452291	0.00327756	-0.00863708	-0.000192843	-4.02646e-05
3.73	0.00032461	-0.00836335	-0.00349317	0.154609	7.63055e-05	0.00026703
3.74	-0.00131425	-0.0252169	-0.00280312	0.183832	-0.000277614	-0.000152586
3.75	0.00221914	-0.0103205	-0.00806446	-0.167421	-0.000578551	-0.00049167
3.76	0.000552992	0.0405109	-0.00669879	-0.195348	0.000303068	-0.000385707
3.77	0.00351327	-0.0453521	-0.00830883	0.163535	0.000286114	-0.00022888
3.78	0.00195342	0.0273659	-0.00911382	0.16483	0.00062096	0.000807446
3.79	0.00431331	0.00801703	-0.0119889	-0.182537	-6.35667e-05	-0.000110201
3.8	0.00331219	-0.0296191	-0.00970322	-0.17865	0.000559501	-9.11272e-05
3.81	0.00505303	-0.0151076	-0.0123914	0.0188588	0.000220416	-6.78152e-05
3.82	0.0037	-0.0446148	-0.0120464	0.0120924	-0.000173769	0.000536179
3.83	0.00606421	0.00884421	-0.0130095	0.00115176	0.000693015	-0.00069724
3.84	0.00407057	-0.0255599	-0.0124201	0.0116606	-0.000118668	0.00026915
3.85	0.00596941	-0.00754058	-0.00953073	0.178218	0.00117197	-0.000192852
3.86	0.00390827	-0.0170173	-0.00787757	0.163103	0.000127168	-0.000247954
3.87	0.00550404	-0.0286921	-0.010192	0.0217376	0.00012293	-0.000406899
3.88	0.00225361	0.0290351	-0.0043844	0.00446293	0.000317903	0.000945199
3.89	0.00492807	-0.0202025	-0.00299002	0.176059	0.000438702	0.000345444
3.9	0.000840256	-0.0272148	0.00241504	0.197364	-0.000167411	0.000483197
3.91	0.00417687	-0.0542426	0.00142315	0.167709	0.000184389	0.000216168
3.92	5.60176e-05	-0.0238261	0.00879763	0.150867	-4.22695e-06	-0.000330605
3.93	0.00248055	0.00989804	0.0101058	-0.515796	0.000173792	4.24021e-06
3.94	-0.00123956	-0.0292932	0.0147202	-0.52141	-7.62823e-05	3.39101e-05
3.95	0.00103991	-0.0538781	0.0155539	-0.00878119	0.000470491	-0.000548891
3.96	-0.00284969	0.0482224	0.0215628	0.0161235	0.000457775	-0.00238842
3.97	-0.00114189	-0.012486	0.0220803	2.35081	0.000252205	-0.00454373
3.98	-0.00495823	-0.0510922	0.0274135	2.36088	-0.00201966	-0.00501844
3.99	-0.00291289	-0.0184913	0.030576	3.91633	-0.00398635	-0.00786251
4	-0.00578556	-0.0312421	0.0328329	3.90712	-0.00539567	-0.0087738
4.01	-0.00439806	-0.0421228	0.0349748	4.46481	-0.00628364	-0.0106663
4.02	-0.00683839	0.0152058	0.0369873	4.44609	-0.00922732	-0.0119781
4.03	-0.00536472	-0.026504	0.0406674	5.63201	-0.00975078	-0.0143411
4.04	-0.00745746	0.00413425	0.042033	5.59803	-0.0122007	-0.0160853
4.05	-0.00560171	0.0195468	0.0436287	6.47933	-0.0138177	-0.0180647
4.06	-0.00779356	0.000371679	0.0442468	6.46911	-0.0155703	-0.0197962
4.07	-0.00513777	-0.0488549	0.0443187	7.87038	-0.0178549	-0.0212373
4.08	-0.00786394	0.0288521	0.0477544	7.8652	-0.0190205	-0.0238355
4.09	-0.00436933	0.00816868	0.0460293	9.04636	-0.0217332	-0.0261519
4.1	-0.00691739	-0.0418416	0.04958	9.05011	-0.0225978	-0.0277328
4.11	-0.00351615	-0.00546436	0.046015	10.0823	-0.0248782	-0.0298903
4.12	-0.00674216	0.00720695	0.0520669	10.086	-0.0266308	-0.0314161
4.13	-0.00250497	-0.0721682	0.0483868	11.2929	-0.028286	-0.0339847
4.14	-0.00533886	0.0627681	0.051305	11.2957	-0.032124	-0.0363837
4.15	-0.00107869	-0.0386277	0.0512188	12.1907	-0.0322914	-0.0383886
4.16	-0.00458765	-0.0286767	0.0533463	12.1722	-0.0350592	-0.0395584
4.17	0.000261415	0.017839	0.0509025	13.6815	-0.0359514	-0.0416374
4.18	-0.00268738	-0.063201	0.0544532	13.7077	-0.0386365	-0.0443416
4.19	0.00185862	0.0203012	0.0521675	14.913	-0.0409296	-0.0458993
4.2	-0.000245613	-0.0128202	0.0551576	14.9031	-0.0421948	-0.0481796
4.21	0.00306514	-0.0524057	0.0536769	15.5774	-0.0454945	-0.0503794
4.22	0.000685134	0.0277337	0.0554738	15.5699	-0.0463867	-0.0521427
4.23	0.0039686	0.000532704	0.0526563	17.291	-0.0484975	-0.054601
4.24	0.00157422	-0.0785182	0.0561207	17.2828	-0.0510555	-0.0571251
4.25	0.00387092	-0.00752514	0.0606345	18.1263	-0.0525686	-0.0591024
4.26	0.00172648	-0.0309978	0.062992	18.1165	-0.0549486	-0.0610542
4.27	0.00431763	-0.00616194	0.0630927	19.6977	-0.05643	-0.0630993
4.28	0.00219041	0.0280458	0.0656514	19.6869	-0.0593355	-0.0651275
4.29	0.00456036	-0.00663509	0.0667871	20.5603	-0.0608889	-0.0675858
4.3	0.00208699	-0.00372893	0.0684546	20.5771	-0.0626055	-0.0691817
4.31	0.0044354	0.0552187	0.0720196	21.9394	-0.0647079	-0.0717968
4.32	0.00102267	0.0142369	0.0772234	21.9413	-0.0667636	-0.0736894
4.33	0.0044828	-0.0639411	0.0731553	22.9701	-0.0685035	-0.075709
4.34	-0.000225505	0.0206056	0.0826573	22.9816	-0.0701947	-0.0777287
4.35	0.00328203	0.0100982	0.0829735	23.9983	-0.0722737	-0.0798776
4.36	-0.00146794	0.00740161	0.0894279	24.0034	-0.0740835	-0.0815116
4.37	0.00197209	-0.0220747	0.0916417	25.5402	-0.0762261	-0.0845909
4.38	-0.00270174	-0.022769	0.0988293	25.5291	-0.0782415	-0.0862736
4.39	0.00140042	-0.0346522	0.0975787	26.4007	-0.0799327	-0.0883844
4.4	-0.00335959	-0.0256685	0.10353	26.4209	-0.0815582	-0.0902791
4.41	5.31466e-05	-0.018809	0.103501	27.9425	-0.0838703	-0.0928794
4.42	-0.0034429	0.000837106	0.106664	27.9385	-0.0857819	-0.0940153
4.43	-0.000280087	-0.0370086	0.10307	28.6161	-0.0871807	-0.0963359
4.44	-0.00480311	-0.0464462	0.111652	28.6358	-0.0881916	-0.0972303
4.45	-0.0015929	-0.0383536	0.1102	29.1421	-0.0890816	-0.0986481
4.46	-0.00447993	-0.0236882	0.112069	29.1277	-0.0916375	-0.0998116
4.47	-0.00195773	0.0122792	0.112299	30.3556	-0.091966	-0.101259
4.48	-0.00471549	0.0466067	0.114714	30.3479	-0.0927162	-0.10227
4.49	-0.00277643	-0.0470114	0.118035	30.3614	-0.0941234	-0.103376
4.5	-0.00484763	-0.0102499	0.120579	30.3584	-0.095751	-0.103817
4.51	-0.00377182	-0.0022753	0.117948	31.0381	-0.0964737	-0.105625
4.52	-0.00527422	0.0188763	0.121183	31.035	-0.0973447	-0.106155
4.53	-0.00316569	0.0202565	0.119774	31.5557	-0.0985908	-0.108511
4.54	-0.00550116	-0.0237153	0.125165	31.5424	-0.100375	-0.108645
4.55	-0.00272473	-0.0180722	0.123828	32.3994	-0.101024	-0.110906
4.56	-0.00541499	0.0156392	0.126703	32.3808	-0.102622	-0.111538
4.57	-0.00178968	-0.042988	0.123052	32.9418	-0.104527	-0.113544
4.58	-0.00460058	0.0119858	0.12745	32.9413	-0.105818	-0.114657
4.59	-0.000738275	-0.015535	0.124518	33.6047	-0.106703	-0.116179
4.6	-0.00369713	0.00622315	0.127594	33.5614	-0.108363	-0.117609
4.61	0.000320303	-0.00515278	0.127623	34.7917	-0.109384	-0.119807
4.62	-0.00321596	0.0470759	0.12975	34.7734	-0.11129	-0.121371
4.63	0.000772749	0.0293031	0.128284	35.4759	-0.113763	-0.123079
4.64	-0.00217892	0.0098054	0.130512	35.4789	-0.115318	-0.125237
4.65	0.00163311	-0.0299947	0.129204	36.5016	-0.116971	-0.126926
4.66	-0.000932183	-0.033369	0.134106	36.5124	-0.11847	-0.128549
4.67	0.00241879	-0.021451	0.13379	37.3541	-0.120169	-0.130903
4.68	0.000277211	-0.0604277	0.133876	37.3701	-0.122244	-0.131813
4.69	0.0030005	0.0405809	0.136607	38.4138	-0.123028	-0.134296
4.7	0.000644913	-0.0231032	0.137398	38.3923	-0.125173	-0.135833
4.71	0.00212577	-0.0496077	0.139353	39.3898	-0.126943	-0.137975
4.72	0.000709549	-0.0300945	0.142472	39.4014	-0.129507	-0.139196
4.73	0.00204678	0.00122202	0.146052	40.2689	-0.129916	-0.14079
4.74	-0.000157998	0.00808597	0.146167	40.2306	-0.131927	-0.143151
4.75	0.00228377	0.0556185	0.147302	40.9621	-0.133966	-0.145147
4.76	0.000323174	0.0246809	0.149904	40.9601	-0.135066	-0.146385
4.77	0.00225505	-0.0983485	0.153671	42.0134	-0.137899	-0.148701
4.78	4.30658e-06	0.00651156	0.155683	42.0255	-0.138991	-0.150072
4.79	0.00260838	-0.077321	0.157624	43.047	-0.140279	-0.15231
4.8	-0.00113902	0.0244002	0.164251	43.0287	-0.142909	-0.153353
4.81	0.00153113	-0.0252748	0.16185	44.0407	-0.143954	-0.156055
4.82	-0.00216312	0.00878466	0.168995	44.0623	-0.146739	-0.157371
4.83	0.00109736	0.0470098	0.169641	44.9151	-0.147836	-0.159787
4.84	-0.00325761	-0.0258488	0.176067	44.9059	-0.149846	-0.161633
4.85	0.000259979	-0.00351772	0.175219	45.9641	-0.152204	-0.164151
4.86	-0.00351902	-0.0383696	0.177375	45.9401	-0.152935	-0.165227
4.87	-0.000390681	-0.0194933	0.180135	47.1371	-0.156193	-0.167584
4.88	-0.00360089	0.0318211	0.181472	47.1525	-0.156886	-0.169822
4.89	-0.000577406	-0.0331385	0.181947	47.8783	-0.159098	-0.17124
4.9	-0.00400019	-0.0352423	0.188789	47.8311	-0.160764	-0.173088
4.91	-0.001692	-0.0728266	0.190658	48.7134	-0.161516	-0.175162
4.92	-0.0042257	0.00109188	0.191909	48.6742	-0.164363	-0.177097
4.93	-0.00213009	0.0197178	0.194036	49.7418	-0.166158	-0.178687
4.94	-0.0043248	-0.0813659	0.192872	49.7436	-0.167895	-0.180297
4.95	-0.00198645	0.0144172	0.194697	50.9083	-0.17001	-0.183377
4.96	-0.00456755	0.0342535	0.199628	50.9316	-0.17164	-0.184782
4.97	-0.00165035	-0.0578326	0.203136	52.1227	-0.173575	-0.186825
4.98	-0.00392263	-0.0120366	0.205306	52.1332	-0.175372	-0.188501
4.99	-0.00114189	-0.0288923	0.205867	52.625	-0.177046	-0.190597
5	-0.00389247	0.000171501	0.207448	52.6398	-0.178606	-0.192119
5.01	-0.00086324	0.00144371	0.204616	53.6747	-0.181069	-0.194422
5.02	-0.00376033	0.00870084	0.209144	53.7028	-0.182432	-0.19583
5.03	-0.00022407	-0.0734729	0.211157	54.3278	-0.184051	-0.198358
5.04	-0.00337108	0.0176041	0.217367	54.3245	-0.186384	-0.199835
5.05	-8.61836e-06	0.00691247	0.211329	55.7421	-0.187505	-0.201776
5.06	-0.00313121	-0.0137814	0.216461	55.7524	-0.189663	-0.20326
5.07	0.000660714	0.0247388	0.21373	56.4273	-0.191065	-0.205638
5.08	-0.00292725	-0.02554	0.21994	56.4296	-0.192952	-0.206661
5.09	0.00105714	-0.0430239	0.218	57.4464	-0.195669	-0.208609
5.1	-0.00248773	0.0254198	0.221723	57.4387	-0.196357	-0.210713
5.11	0.00126541	-0.00244073	0.22408	58.1404	-0.198767	-0.212801
5.12	-0.00155412	-0.0968651	0.226639	58.1457	-0.200772	-0.214238
5.13	0.00195198	0.0403725	0.223203	59.3401	-0.201914	-0.216743
5.14	-0.00149379	-0.0142937	0.230477	59.3361	-0.204436	-0.218885
5.15	0.00189022	-0.0726198	0.228551	60.5689	-0.205917	-0.220966
5.16	-0.000937925	0.0373676	0.232288	60.5587	-0.208164	-0.222711
5.17	0.00179542	-0.0364974	0.235149	61.5817	-0.210014	-0.225639
5.18	-0.00109879	-0.0720127	0.237579	61.5477	-0.211928	-0.227182
5.19	0.00104134	0.0377272	0.23985	62.4116	-0.213818	-0.229492
5.2	-0.00184426	-0.0410723	0.241517	62.3936	-0.215776	-0.230974
5.21	0.00070093	-0.080686	0.243329	63.6476	-0.217953	-0.232889
5.22	-0.00160008	0.0303509	0.247124	63.6264	-0.219896	-0.23538
5.23	0.00139181	-0.023316	0.249093	64.3011	-0.22131	-0.237344
5.24	-0.00169775	-0.0445078	0.253204	64.3023	-0.223732	-0.239296
5.25	0.00139325	-0.0177088	0.250344	65.69	-0.226034	-0.241634
5.26	-0.00190458	-0.0700986	0.252902	65.6781	-0.228017	-0.24352
5.27	0.000798605	-0.0366634	0.255447	66.7327	-0.229248	-0.245741
5.28	-0.00252508	0.0143472	0.261326	66.7399	-0.230889	-0.247888
5.29	0.000485479	-0.0267858	0.260363	67.778	-0.233453	-0.249699
5.3	-0.00302636	0.022839	0.262117	67.7693	-0.235182	-0.251554
5.31	-0.000175235	-0.0259547	0.262103	68.1163	-0.236465	-0.25347
5.32	-0.00361669	-0.0388582	0.267508	68.0967	-0.237774	-0.254029
5.33	0.000153686	-0.0184417	0.265639	69.3246	-0.238825	-0.255591
5.34	-0.0031743	0.0181632	0.270886	69.3082	-0.239328	-0.256551
5.35	-9.91098e-05	-0.0527432	0.265524	69.3071	-0.239709	-0.257515
5.36	-0.00320015	0.0260986	0.271231	69.3183	-0.241979	-0.257596
5.37	-0.000239866	0.00206519	0.269146	69.9824	-0.24128	-0.25834
5.38	-0.00349748	0.00186116	0.274293	69.9756	-0.24236	-0.258973
5.39	-0.00060039	0.017716	0.270397	69.6445	-0.243085	-0.260167
5.4	-0.00374596	-0.00361478	0.271863	69.6609	-0.243802	-0.260586
5.41	-0.000777055	-0.00275672	0.273028	69.9775	-0.244107	-0.261038
5.42	-0.00324899	-0.0522839	0.274551	69.9894	-0.244634	-0.261351
5.43	-0.000242742	-0.0271519	0.271777	70.156	-0.244742	-0.262133
5.44	-0.00289852	-0.0149924	0.275586	70.1465	-0.245251	-0.261254
5.45	-0.000145068	-0.0452826	0.271331	69.822	-0.24526	-0.261981
5.46	-0.00302349	-0.0321293	0.277441	69.821	-0.245132	-0.261962
5.47	7.46901e-05	-0.0252081	0.271849	69.6687	-0.244645	-0.261972
5.48	-0.00278218	-0.0331738	0.274767	69.6684	-0.245531	-0.261517
5.49	0.000113471	-0.0319998	0.267968	69.1435	-0.244927	-0.262481
5.5	-0.0030005	0.012577	0.272496	69.1479	-0.244759	-0.261678
5.51	0.000160869	-0.00368647	0.267738	68.6198	-0.245001	-0.262758
5.52	-0.00277213	0.0170708	0.271791	68.6229	-0.2452	-0.261362
5.53	0.000214016	0.0127033	0.263454	67.403	-0.245156	-0.260966
5.54	-0.00241592	-0.0326946	0.268816	67.4132	-0.244033	-0.259643
5.55	0.000135014	-0.0366154	0.261456	66.3925	-0.243812	-0.25895
5.56	-0.00244321	-0.0439161	0.265524	66.4035	-0.241962	-0.25727
5.57	0.000225505	0.0454332	0.258279	65.3552	-0.240974	-0.256403
5.58	-0.00226654	-0.0389161	0.261298	65.3486	-0.239923	-0.253824
5.59	0.000669333	-0.0077402	0.254038	63.9725	-0.237499	-0.253048
5.6	-0.00203385	-0.0268933	0.258451	63.9624	-0.236308	-0.251442
5.61	0.000791422	-0.0847011	0.251192	63.1165	-0.23447	-0.24964
5.62	-0.00177387	0.0201788	0.25526	63.1177	-0.233468	-0.247705
5.63	0.000794293	0.02494	0.249438	61.5867	-0.231461	-0.2464
5.64	-0.00177819	-0.024773	0.253176	61.594	-0.229859	-0.244196
5.65	0.000285829	-0.0101379	0.246347	60.5548	-0.228424	-0.243435
5.66	-0.00234266	-0.00916461	0.251206	60.558	-0.226591	-0.241419
5.67	0.000235559	-0.0499226	0.24491	59.3269	-0.224364	-0.239783
5.68	-0.00295311	0.0407894	0.247066	59.3141	-0.223452	-0.238194
5.69	0.000193908	-0.0139964	0.2411	58.4801	-0.222393	-0.237119
5.7	-0.00219759	-0.0177386	0.243846	58.4616	-0.220104	-0.234945
5.71	0.000607568	0.0167631	0.23765	57.2676	-0.218864	-0.233585
5.72	-0.00226654	-0.0142236	0.24018	57.2771	-0.217211	-0.231336
5.73	0.000601826	-0.0490706	0.231785	55.8928	-0.215335	-0.230376
5.74	-0.00254375	-0.00189424	0.23456	55.8935	-0.214238	-0.227979
5.75	0.000132143	-0.0213622	0.22835	54.6826	-0.212292	-0.226214
5.76	-0.00266009	-0.0231704	0.2319	54.7011	-0.209813	-0.224249
5.77	-0.000320303	-0.0279218	0.225848	53.6944	-0.208143	-0.222109
5.78	-0.00315419	0.0141906	0.231009	53.6967	-0.206786	-0.220222
5.79	-0.000346158	0.00313722	0.223117	52.126	-0.203824	-0.219104
5.8	-0.00257679	-0.0324321	0.226466	52.1255	-0.202931	-0.21644
5.81	-5.7474e-06	0.0158637	0.217496	50.5762	-0.20096	-0.214424
5.82	-0.00226223	-0.0023707	0.220271	50.5771	-0.199473	-0.212538
5.83	0.000219758	-0.0295094	0.215038	49.5629	-0.197294	-0.21151
5.84	-0.0027434	0.00599982	0.217726	49.5662	-0.195541	-0.20856
5.85	-0.000285829	0.00471438	0.212264	48.3665	-0.19402	-0.207123
5.86	-0.0027434	0.00911773	0.215239	48.3558	-0.192693	-0.204913
5.87	-0.000178106	-0.0560553	0.206931	47.1424	-0.190358	-0.203234
5.88	-0.00323893	-0.0169517	0.211416	47.1289	-0.189569	-0.201528
5.89	-0.000436644	0.00135216	0.203092	46.1059	-0.186289	-0.199449
5.9	-0.00261844	-0.0559676	0.205536	46.0878	-0.185119	-0.19729
5.91	0.000214016	0.0269694	0.19947	44.4036	-0.183247	-0.195613
5.92	-0.00262131	-0.00690751	0.20177	44.3833	-0.181217	-0.193664
5.93	0.000476866	0.00525701	0.192498	43.0362	-0.179373	-0.191597
5.94	-0.00246188	-0.00150547	0.198881	43.0008	-0.17739	-0.189279
5.95	7.0378e-05	-0.0208979	0.186791	42.3423	-0.175921	-0.187859
5.96	-0.00275776	-0.0251176	0.194022	42.3403	-0.173132	-0.18511
5.97	7.89965e-05	0.0436658	0.185627	41.0964	-0.17175	-0.183038
5.98	-0.00236421	-0.0546198	0.188473	41.1145	-0.169765	-0.181317
5.99	0.000413666	-0.065146	0.182306	39.3942	-0.16758	-0.17917
6	-0.00231393	0.02524	0.185037	39.4248	-0.166812	-0.178191
6.01	0.000290141	-0.0914244	0.175866	38.4055	-0.163926	-0.176368
6.02	-0.00230532	-0.0212503	0.178425	38.392	-0.162563	-0.174503
6.03	0.000129272	0.0417142	0.17348	37.1871	-0.160529	-0.1722
6.04	-0.00234123	-0.0530201	0.176987	37.1649	-0.159374	-0.170061
6.05	0.000409354	0.0151843	0.16865	36.1952	-0.157367	-0.168461
6.06	-0.00214732	0.0306531	0.173077	36.1783	-0.155301	-0.16613
6.07	0.000484043	-0.0990698	0.167327	34.7856	-0.153169	-0.164284
6.08	-0.00197209	0.0384584	0.167715	34.7701	-0.150939	-0.162008
6.09	0.000758383	0.00606764	0.160772	33.7451	-0.15038	-0.160219
6.1	-0.0024231	-0.134069	0.163259	33.7281	-0.147292	-0.157704
6.11	0.000428026	0.0607581	0.156905	32.9343	-0.145656	-0.156498
6.12	-0.00241879	0.0198071	0.162382	32.9058	-0.144891	-0.153641
6.13	-4.88343e-05	-0.144854	0.154619	31.3741	-0.141506	-0.152569
6.14	-0.00276351	0.0682909	0.157494	31.3659	-0.140322	-0.150318
6.15	0.000601826	-0.0551365	0.149056	30.4998	-0.13851	-0.148958
6.16	-0.0025696	-0.0950237	0.151831	30.5188	-0.137242	-0.147222
6.17	0.000621934	0.0940173	0.143824	29.4928	-0.135362	-0.145221
6.18	-0.00222057	-0.0281969	0.147317	29.4964	-0.134078	-0.143678
6.19	0.000584589	-0.0972163	0.141552	28.0974	-0.132431	-0.141457
6.2	-0.00286836	0.0833748	0.146469	28.1029	-0.130467	-0.139641
6.21	7.0378e-05	-0.0538456	0.136765	27.255	-0.128199	-0.138374
6.22	-0.00297178	-0.110381	0.14184	27.2623	-0.126317	-0.135331
6.23	-0.000442392	0.036311	0.134278	26.0611	-0.124145	-0.133606
6.24	-0.00281953	-0.0695185	0.136995	26.039	-0.1221	-0.131645
6.25	2.15436e-05	-0.0328032	0.131475	24.8715	-0.120388	-0.129876
6.26	-0.00242741	0.0713162	0.133675	24.8755	-0.118612	-0.127383
6.27	8.7615e-05	-0.0436354	0.122218	23.6409	-0.116961	-0.126599
6.28	-0.00220621	-0.0555821	0.125783	23.6232	-0.114969	-0.123882
6.29	0.000405047	0.0286232	0.12078	22.5977	-0.114191	-0.122583
6.3	-0.00274484	-0.0270714	0.126875	22.5857	-0.11115	-0.120233
6.31	1.43562e-06	-0.046546	0.11779	21.7643	-0.109272	-0.119095
6.32	-0.00289135	0.0335466	0.12446	21.7564	-0.109066	-0.116344
6.33	-0.000247049	-0.0361577	0.117488	20.3936	-0.10628	-0.114772
6.34	-0.0029962	-0.0174458	0.119659	20.3917	-0.105455	-0.113142
6.35	-0.00016374	0.0397014	0.110013	19.7046	-0.10302	-0.111128
6.36	-0.00277931	-0.0322799	0.111523	19.7075	-0.101363	-0.109319
6.37	0.000338976	-0.0353802	0.104522	18.5214	-0.0991546	-0.10732
6.38	-0.00269313	0.00230949	0.111091	18.5075	-0.0980102	-0.105818
6.39	0.000203962	-0.0473528	0.105011	17.4678	-0.0960795	-0.104506
6.4	-0.00269457	-0.0342144	0.105571	17.4714	-0.0945367	-0.102187
6.41	0.000267157	0.0111482	0.0994906	16.442	-0.0928095	-0.101053
6.42	-0.002538	-0.0253376	0.102481	16.4309	-0.0920529	-0.0991609
6.43	4.88346e-05	-0.000131798	0.095523	16.1045	-0.0911776	-0.098061
6.44	-0.00230245	-0.00808707	0.100238	16.1045	-0.0897068	-0.0972663
6.45	0.000333228	-0.0372441	0.0934386	15.2536	-0.0890626	-0.0965797
6.46	-0.00246475	-0.00799277	0.096213	15.2381	-0.0883844	-0.0954797
6.47	0.000257103	0.00304347	0.0897586	14.9153	-0.0870599	-0.0951513
6.48	-0.00207694	0.000427376	0.094028	14.9153	-0.0872612	-0.0941086
6.49	0.000295883	-0.00817916	0.087933	14.5331	-0.0855954	-0.0946702
6.5	-0.00210854	0.000487484	0.0939562	14.5669	-0.0869645	-0.09392
6.51	0.000278652	0.0124965	0.0903336	14.198	-0.0867716	-0.0942548
6.52	-0.00212722	-0.0534463	0.0926336	14.2127	-0.08628	-0.0936657
6.53	0.000366267	-0.0618902	0.0883786	14.8947	-0.086689	-0.0943544
6.54	-0.00208556	-0.0240869	0.0934243	14.897	-0.0863838	-0.0939751
6.55	0.000133578	0.000208449	0.0934962	14.6995	-0.0864961	-0.0933944
6.56	-0.00226941	0.0021253	0.0961124	14.705	-0.0869857	-0.0936381
6.57	0.000172359	-0.00092534	0.0943874	14.8991	-0.086619	-0.0938225
6.58	-0.00279798	0.0436343	0.0975499	14.8962	-0.0867526	-0.0934919
6.59	1.43562e-06	-0.048191	0.09801	15.0554	-0.0857417	-0.0938479
6.6	-0.00261126	0.0116219	0.101187	15.0436	-0.0872209	-0.0933626
6.61	0.000405047	-0.0591886	0.0978518	15.3875	-0.0866402	-0.0936847
6.62	-0.00233117	-0.0291333	0.102466	15.4219	-0.08685	-0.0940408
6.63	0.000708113	-0.039419	0.100569	16.4368	-0.0862969	-0.0936529
6.64	-0.00230676	-0.00619613	0.106304	16.4333	-0.0874307	-0.0952509
6.65	0.0003993	0.0234837	0.102035	17.6587	-0.0883802	-0.0963084
6.66	-0.0025179	0.031161	0.104939	17.6075	-0.08994	-0.0976372
6.67	-0.000178106	-0.0129266	0.109855	18.5282	-0.0916862	-0.099447
6.68	-0.00284107	0.0407574	0.114613	18.5197	-0.0926717	-0.10063
6.69	-0.000524265	-0.0158863	0.112745	19.6859	-0.0940344	-0.102666
6.7	-0.00255381	-0.0473043	0.115835	19.6917	-0.0961092	-0.103336
6.71	-0.000354777	0.0548619	0.11447	20.3884	-0.0973744	-0.105953
6.72	-0.00260551	-0.0480575	0.118969	20.3737	-0.0987964	-0.107276
6.73	0.000146509	0.0124496	0.11894	21.5762	-0.10025	-0.109183
6.74	-0.00226223	0.0493805	0.121384	21.5858	-0.102537	-0.11037
6.75	4.59636e-05	-0.0134494	0.120924	22.4641	-0.103917	-0.111894
6.76	-0.0024231	0.00725658	0.125078	22.4251	-0.105722	-0.113833
6.77	-0.000338975	-0.0119892	0.123943	23.6397	-0.107363	-0.115297
6.78	-0.00298614	-0.0692058	0.128155	23.6162	-0.109331	-0.117764
6.79	-0.000425155	0.0181323	0.132323	24.863	-0.11055	-0.12018
6.8	-0.00301343	0.0326499	0.134724	24.8631	-0.113195	-0.122066
6.81	5.45821e-05	-0.0277602	0.133143	26.0668	-0.114772	-0.123348
6.82	-0.0025337	-0.00285432	0.138548	26.0665	-0.116704	-0.125637
6.83	0.000251361	-0.0626589	0.137455	27.5724	-0.118663	-0.127788
6.84	-0.00253944	-0.0595879	0.139353	27.5757	-0.120044	-0.12981
6.85	0.000433774	0.0157964	0.138534	28.2941	-0.122433	-0.132423
6.86	-0.00234554	0.0368272	0.142113	28.3069	-0.124141	-0.133088
6.87	0.000103417	-0.0171237	0.14368	29.6707	-0.126332	-0.135979
6.88	-0.00245757	-0.020937	0.148797	29.6681	-0.12817	-0.137319
6.89	0.000236995	-0.0213186	0.148021	31.2251	-0.129064	-0.139563
6.9	-0.00229814	-0.0758701	0.151212	31.2267	-0.131959	-0.140792
6.91	0.000320303	0.00311461	0.152334	32.2438	-0.132357	-0.143185
6.92	-0.00226223	0.0464412	0.155108	32.2446	-0.135212	-0.143873
6.93	0.00047399	-0.0259619	0.153958	32.9307	-0.13606	-0.146385
6.94	-0.00213871	-0.0400482	0.157566	32.9263	-0.137475	-0.148551
6.95	0.000308814	0.0382174	0.16323	34.2605	-0.140317	-0.150305
6.96	-0.00216312	-0.0167041	0.162828	34.2387	-0.141485	-0.152471
6.97	0.000301631	-0.0887592	0.162296	35.4588	-0.144482	-0.154449
6.98	-0.00209705	0.011039	0.166522	35.4805	-0.145473	-0.15603
6.99	0.000522824	0.000553659	0.166738	36.4929	-0.147514	-0.158172
7	-0.00233117	-0.0398216	0.169354	36.4964	-0.150159	-0.159598
7.01	0.000489791	0.0475976	0.173954	38.0423	-0.150784	-0.162296
7.02	-0.00216743	-0.021773	0.174558	38.0364	-0.15316	-0.164195
7.03	0.000360519	-0.034784	0.175679	38.729	-0.154256	-0.166111
7.04	-0.00227947	-0.0190202	0.17785	38.7081	-0.156691	-0.167978
7.05	0.000331793	-0.0399512	0.176685	40.6125	-0.158289	-0.16975
7.06	-0.00250497	-0.0482351	0.183154	40.5997	-0.159882	-0.171591
7.07	0.000742587	0.00505076	0.18314	41.3165	-0.162426	-0.173825
7.08	-0.00213009	-0.0136943	0.186503	41.3089	-0.164307	-0.175175
7.09	0.000607568	-0.030405	0.185008	42.4882	-0.165592	-0.176915
7.1	-0.0025811	-0.0365586	0.189997	42.5099	-0.166632	-0.179278
7.11	0.000155122	-0.0157688	0.187912	43.8901	-0.169059	-0.181399
7.12	-0.00283676	-0.0348866	0.194482	43.8841	-0.171176	-0.183084
7.13	-0.000333228	-0.031322	0.19313	44.7416	-0.171805	-0.184898
7.14	-0.00286549	0.00709004	0.197098	44.7562	-0.174383	-0.187119
7.15	-0.000300195	0.0140687	0.197687	45.9618	-0.17598	-0.189033
7.16	-0.00256817	-0.00618235	0.203136	45.9748	-0.178214	-0.190173
7.17	-3.87803e-05	-0.0146852	0.203308	47.1316	-0.179537	-0.192273
7.18	-0.00259833	-0.105075	0.207074	47.14	-0.181471	-0.194221
7.19	0.000205397	-0.00615588	0.208167	48.3539	-0.182959	-0.19652
7.2	-0.0026328	0.0305753	0.209173	48.3486	-0.184822	-0.198349
7.21	-0.000564481	-0.083784	0.212422	49.4012	-0.186284	-0.199913
7.22	-0.00309674	0.0342221	0.216634	49.3792	-0.188603	-0.201706
7.23	-0.000593207	-0.0122312	0.217008	50.2258	-0.190127	-0.203586
7.24	-0.00283964	-0.0516922	0.220745	50.1895	-0.192534	-0.204983
7.25	-7.03777e-05	0.0411296	0.218172	51.4477	-0.19327	-0.207242
7.26	-0.00277643	-0.051819	0.220817	51.424	-0.195548	-0.208416
7.27	0.000430903	-0.0644065	0.224267	52.6312	-0.197593	-0.211196
7.28	-0.00233979	0.0749966	0.228551	52.6244	-0.198856	-0.213025
7.29	0.000621934	-0.0572139	0.227171	53.6941	-0.201959	-0.215681
7.3	-0.00278505	-0.0201501	0.231915	53.6973	-0.20319	-0.217408
7.31	0.000377756	0.057301	0.23042	54.7193	-0.205101	-0.219407
7.32	-0.00288991	-0.0681531	0.236644	54.7082	-0.207755	-0.221447
7.33	4.45281e-05	0.000625348	0.238038	56.407	-0.208971	-0.223846
7.34	-0.00272904	0.0196042	0.23939	56.4207	-0.211254	-0.224741
7.35	0.000257103	-0.0836776	0.241604	56.9467	-0.211684	-0.227036
7.36	-0.00244751	-0.00386293	0.242164	56.9575	-0.214562	-0.229028
7.37	0.000613315	0.0576385	0.244263	58.443	-0.215742	-0.230389
7.38	-0.002166	-0.0168337	0.247181	58.4774	-0.217749	-0.232521
7.39	0.000353336	-0.0441918	0.245427	59.6728	-0.219525	-0.234212
7.4	-0.00224356	0.001045	0.249654	59.6885	-0.22075	-0.236501
7.41	0.000356213	-0.0198286	0.253463	60.7126	-0.2231	-0.238469
7.42	-0.00211572	-0.041814	0.254642	60.6881	-0.224732	-0.240334
7.43	0.000389246	-0.00221905	0.253032	61.3898	-0.226665	-0.242074
7.44	-0.00247625	0.00557906	0.258811	61.4219	-0.229145	-0.244348
7.45	0.000344723	-0.0458743	0.257114	62.9387	-0.230266	-0.24662
7.46	-0.00236708	0.0113241	0.260694	62.9482	-0.233493	-0.247983
7.47	0.000545808	-0.0211802	0.26469	64.1326	-0.234123	-0.250876
7.48	-0.00240443	-0.00621213	0.269391	64.1342	-0.237266	-0.253222
7.49	0.000456753	-0.00064851	0.267033	65.3451	-0.238675	-0.254796
7.5	-0.00258684	-0.0134196	0.269765	65.3882	-0.239815	-0.257032
7.51	0.000409354	0.00397488	0.269304	66.732	-0.242623	-0.258658
7.52	-0.00239724	0.0434634	0.276147	66.728	-0.244062	-0.260237
7.53	0.00027434	-0.011125	0.277771	67.4158	-0.245435	-0.262197
7.54	-0.0024705	-0.0336674	0.279899	67.4076	-0.247934	-0.263827
7.55	-4.73988e-05	0.011393	0.27977	68.4621	-0.248453	-0.265783
7.56	-0.00287554	-0.0737283	0.284327	68.4353	-0.2507	-0.266715
7.57	-0.000468247	-0.0116643	0.281638	69.2902	-0.251586	-0.268595
7.58	-0.00310536	0.00856628	0.28539	69.28	-0.252762	-0.269714
7.59	-7.18188e-05	0.0254948	0.284513	70.5084	-0.254158	-0.27103
7.6	-0.00261988	0.00375209	0.287245	70.5144	-0.254945	-0.273264
7.61	-1.14893e-05	0.0537364	0.286655	70.6811	-0.25628	-0.273266
7.62	-0.00238862	-0.0218552	0.289085	70.6646	-0.257509	-0.274309
7.63	-7.46898e-05	-0.0669178	0.284916	71.3896	-0.257963	-0.27529
7.64	-0.00280085	-0.0237925	0.290953	71.3858	-0.258904	-0.276799
7.65	-0.000225505	0.0335014	0.287662	71.5026	-0.260217	-0.27803
7.66	-0.00298902	-0.0750948	0.294864	71.5324	-0.261557	-0.278382
7.67	-0.000429467	-0.0131781	0.288783	72.0335	-0.260431	-0.279677
7.68	-0.0033165	0.00833412	0.293167	72.031	-0.262303	-0.279217
7.69	-8.76147e-05	-0.0214041	0.290666	72.0453	-0.262112	-0.278871
7.7	-0.00287123	-0.0279366	0.294605	72.067	-0.261913	-0.279628
7.71	0.000231253	-0.0404453	0.285045	71.8915	-0.262693	-0.27985
7.72	-0.00244895	-0.0318983	0.29058	71.8825	-0.261432	-0.279511
7.73	0.000570223	-0.0228715	0.28529	71.8787	-0.262415	-0.279162
7.74	-0.00271898	-0.0537723	0.292046	71.8743	-0.261907	-0.279482
7.75	8.4744e-05	-0.042045	0.281236	70.6768	-0.262144	-0.279829
7.76	-0.00304934	0.0190334	0.287906	70.6588	-0.262894	-0.278248
7.77	-2.87081e-06	-0.0245882	0.282458	69.1582	-0.261317	-0.277528
7.78	-0.00298902	0.00424123	0.285563	69.1477	-0.260465	-0.276267
7.79	0.000257103	0.0171348	0.279554	68.4531	-0.25841	-0.274936
7.8	-0.00224356	0.0253514	0.284125	68.4364	-0.258266	-0.273325
7.81	0.000280087	-0.00485334	0.276923	67.2478	-0.256026	-0.271973
7.82	-0.0019922	0.0226317	0.279626	67.2622	-0.254489	-0.270723
7.83	0.000676516	-0.0251297	0.272985	66.0193	-0.253656	-0.26889
7.84	-0.0021186	0.00148396	0.278533	66.0285	-0.251723	-0.267554
7.85	0.000545808	-0.00215949	0.270239	65.0262	-0.25027	-0.266173
7.86	-0.00248917	-0.0127309	0.273545	65.0136	-0.248542	-0.264089
7.87	0.000435209	-0.0570959	0.265394	63.7924	-0.246972	-0.262424
7.88	-0.00259833	-0.0336078	0.273186	63.7753	-0.245957	-0.261349
7.89	0.00041223	-0.0368145	0.262807	62.7866	-0.244115	-0.25919
7.9	-0.00205396	0.0175682	0.265768	62.8075	-0.242	-0.256763
7.91	0.000451011	-0.0137814	0.257618	61.4178	-0.240199	-0.256062
7.92	-0.00228377	0.0082503	0.261743	61.397	-0.238647	-0.253514
7.93	0.000917817	0.00307711	0.255317	60.1779	-0.236486	-0.251823
7.94	-0.00244464	-0.0252483	0.260564	60.1673	-0.235566	-0.249163
7.95	0.000540061	-0.0338576	0.253449	59.0001	-0.23307	-0.248491
7.96	-0.00250066	-0.00367875	0.253406	59.0043	-0.231584	-0.245719
7.97	0.000709549	-0.0358737	0.248877	57.458	-0.229657	-0.244556
7.98	-0.00271898	-0.0379516	0.253391	57.4266	-0.226862	-0.242668
7.99	0.000272904	-0.0167256	0.242495	56.4352	-0.226273	-0.241131
8	-0.00285831	-0.039215	0.248101	56.4145	-0.224393	-0.239326
8.01	0.000120654	0.0289828	0.239922	55.0606	-0.223545	-0.237531
8.02	-0.00295454	0.0311544	0.245672	55.0692	-0.22153	-0.235928
8.03	3.44741e-05	-0.0643464	0.235293	53.9885	-0.219483	-0.233868
8.04	-0.00265866	0.0122737	0.241661	54.0026	-0.218648	-0.231991
8.05	0.000410795	-0.0229543	0.232547	52.646	-0.215706	-0.230452
8.06	-0.00246906	-0.0308345	0.238455	52.623	-0.214087	-0.228278
8.07	0.000186725	0.0107693	0.228191	51.4484	-0.212286	-0.226294
8.08	-0.00291863	-0.0251612	0.233855	51.454	-0.210635	-0.224101
8.09	-0.000445263	0.0108515	0.225173	50.0634	-0.209202	-0.222638
8.1	-0.00314557	-0.00998352	0.228048	50.0722	-0.206589	-0.220674
8.11	-0.000338975	-0.0534761	0.222413	48.8604	-0.204807	-0.218625
8.12	-0.0035535	-0.0546072	0.228465	48.8415	-0.203472	-0.216849
8.13	-9.62332e-05	-0.000523882	0.212925	47.6493	-0.201382	-0.214918
8.14	-0.00281091	0.0186204	0.221435	47.6804	-0.199886	-0.212184
8.15	0.000251361	-0.0581006	0.211286	46.075	-0.197883	-0.210667
8.16	-0.00242023	-0.0109601	0.217841	46.0855	-0.195507	-0.208897
8.17	0.00056161	0.0285041	0.206801	45.2579	-0.194367	-0.206445
8.18	-0.00324755	-0.0488037	0.214391	45.2808	-0.192326	-0.205256
8.19	9.62335e-05	0.00203045	0.202747	43.8563	-0.190593	-0.203675
8.2	-0.00308381	0.0661044	0.210524	43.8766	-0.18891	-0.201518
8.21	-0.000129272	-0.0716289	0.201339	42.6561	-0.187054	-0.199547
8.22	-0.00296316	-0.0238697	0.205479	42.6726	-0.185449	-0.197292
8.23	0.000899145	0.0477289	0.195919	41.6519	-0.182512	-0.195887
8.24	-0.00234984	-0.0749078	0.20062	41.6305	-0.181603	-0.193431
8.25	0.000880472	0.0627753	0.19487	40.4628	-0.179365	-0.19158
8.26	-0.00220478	-0.00690034	0.199829	40.4417	-0.176949	-0.189169
8.27	0.000744023	-0.0910461	0.186374	38.7103	-0.175408	-0.186823
8.28	-0.00236277	0.102649	0.190874	38.7296	-0.173957	-0.18517
8.29	0.00042372	-0.00446567	0.184203	37.6961	-0.172062	-0.183656
8.3	-0.00262993	-0.119017	0.189752	37.7124	-0.170068	-0.181656
8.31	0.000334664	0.0372115	0.181903	36.6745	-0.16784	-0.179984
8.32	-0.00259115	-0.0781096	0.188387	36.6671	-0.166433	-0.178055
8.33	0.000666462	-0.0791331	0.17348	35.6491	-0.164026	-0.176729
8.34	-0.00250928	0.134596	0.179043	35.653	-0.163833	-0.174024
8.35	0.000653531	-0.063255	0.172344	34.1144	-0.160745	-0.172549
8.36	-0.0022967	0.0161648	0.175679	34.1036	-0.159745	-0.169987
8.37	0.000759824	0.0995694	0.167241	33.2693	-0.157062	-0.168694
8.38	-0.00268595	-0.128993	0.173163	33.2761	-0.155455	-0.165617
8.39	0.000860364	-0.0186844	0.163446	32.0954	-0.153453	-0.164481
8.4	-0.00258684	0.0448619	0.166493	32.0828	-0.150835	-0.162303
8.41	0.000343282	-0.115876	0.16024	30.8283	-0.149704	-0.160082
8.42	-0.00276351	0.040828	0.167212	30.827	-0.148394	-0.158134
8.43	0.000295883	0.0799691	0.157839	29.6626	-0.146489	-0.156526
8.44	-0.00310679	-0.0737591	0.161951	29.6734	-0.144863	-0.15387
8.45	3.87806e-05	0.0417037	0.151428	28.7786	-0.142364	-0.153027
8.46	-0.0028066	-0.00303851	0.156531	28.8208	-0.140701	-0.150295
8.47	0.000357648	-0.106803	0.149229	27.5894	-0.138781	-0.149055
8.48	-0.00267733	0.105819	0.152995	27.5803	-0.137121	-0.147355
8.49	5.45821e-05	-0.0243759	0.145376	26.4075	-0.13607	-0.14577
8.5	-0.00248342	-0.0399942	0.14966	26.4065	-0.133853	-0.144151
8.51	-7.03777e-05	0.0509858	0.142702	25.356	-0.132351	-0.14236
8.52	-0.00322601	-0.0120382	0.148956	25.3615	-0.131075	-0.140207
8.53	-0.000336104	-0.0617628	0.138232	24.4619	-0.127981	-0.138151
8.54	-0.00290714	0.00538053	0.142214	24.489	-0.127203	-0.135793
8.55	-0.000433773	0.0067338	0.134997	23.3065	-0.123789	-0.134038
8.56	-0.0030278	0.00154848	0.138361	23.298	-0.123018	-0.131664
8.57	4.59636e-05	0.0220091	0.130713	22.269	-0.120915	-0.129979
8.58	-0.00265866	-0.0123746	0.133718	22.2788	-0.118366	-0.128055
8.59	0.000338976	-0.0145121	0.123828	21.4246	-0.11731	-0.125209
8.6	-0.00259689	0.0311599	0.12781	21.4154	-0.114926	-0.123677
8.61	0.00022407	0.0245165	0.121758	19.8748	-0.113617	-0.122094
8.62	-0.00334092	0.0192524	0.12653	19.8997	-0.111885	-0.120006
8.63	6.46361e-05	-0.0169026	0.119041	19.182	-0.109709	-0.11866
8.64	-0.00328059	-0.0261946	0.121542	19.1888	-0.108799	-0.116772
8.65	-2.15433e-05	-0.032453	0.11227	17.8201	-0.10668	-0.115142
8.66	-0.00278075	-0.0329174	0.11677	17.8168	-0.1055	-0.112851
8.67	0.000570223	-0.0129724	0.108317	17.1366	-0.104381	-0.111709
8.68	-0.00229383	-0.015406	0.110502	17.1235	-0.102149	-0.110215
8.69	0.000894838	-0.0347173	0.105787	16.4312	-0.100683	-0.108562
8.7	-0.00235559	0.00621213	0.108216	16.4371	-0.0996526	-0.107555
8.71	0.000439521	0.0310876	0.103357	15.2421	-0.0987159	-0.106123
8.72	-0.00248199	-0.0707686	0.107814	15.2192	-0.0959015	-0.104637
8.73	0.000120654	-0.0148953	0.102437	14.9052	-0.0964906	-0.103578
8.74	-0.00237857	-0.00268393	0.105658	14.8815	-0.0952593	-0.102781
8.75	0.000137891	0.0678321	0.0966731	14.5312	-0.0944265	-0.101939
8.76	-0.00203816	0.00893465	0.105356	14.5674	-0.093956	-0.101473
8.77	0.000619063	0.0442282	0.0961124	14.0291	-0.09257	-0.10043
8.78	-0.00153257	-0.0104214	0.0998212	14.0238	-0.09257	-0.0992966
8.79	0.000838821	-0.0190897	0.0955518	13.3403	-0.0918028	-0.0993835
8.8	-0.00200081	-0.0258218	0.103084	13.338	-0.0915718	-0.0987985
8.81	0.000518518	-0.000153305	0.0960837	13.1569	-0.0901328	-0.0980971
8.82	-0.00251358	-0.0364947	0.100224	13.1697	-0.0905143	-0.0977092
8.83	0.000314556	-0.020192	0.0958249	13.3613	-0.0911691	-0.0979021
8.84	-0.00284107	-0.00730676	0.0988293	13.3396	-0.0903553	-0.0978597
8.85	0.000489791	-0.0379637	0.0947468	13.5044	-0.090368	-0.0978767
8.86	-0.00267733	-0.00058013	0.101086	13.5401	-0.0902706	-0.0978745
8.87	0.000627681	-0.0165861	0.0974349	13.3468	-0.0907516	-0.0984277
8.88	-0.00271324	-0.00600533	0.101992	13.3455	-0.0903447	-0.0983429
8.89	0.000531442	0.00868484	0.101187	13.6818	-0.0904571	-0.0982518
8.9	-0.00264717	-0.00460574	0.105313	13.6875	-0.090633	-0.0980462
8.91	-0.000122089	-0.0480228	0.100684	13.8883	-0.0907008	-0.0981098
8.92	-0.00257679	0.023386	0.102739	13.8522	-0.0903405	-0.0977389
8.93	0.00016374	-0.0118838	0.103832	14.7028	-0.0904443	-0.0979127
8.94	-0.00310392	-0.0161273	0.106348	14.7149	-0.0903617	-0.0974464
8.95	-0.000179542	-0.106832	0.108547	15.061	-0.0909869	-0.098203
8.96	-0.0027908	0.00269771	0.111753	15.06	-0.0915252	-0.0994216
8.97	-0.000502716	-0.00157661	0.111566	16.2807	-0.0923157	-0.100907
8.98	-0.0029646	-0.0114476	0.115059	16.2769	-0.0940386	-0.101674
8.99	-0.000208268	-0.0127496	0.112457	17.2733	-0.0956408	-0.103429
9	-0.0026759	0.0493391	0.114268	17.2723	-0.0971137	-0.104101
9.01	0.000127837	-0.0545757	0.113133	18.3471	-0.0983598	-0.105705
9.02	-0.00229239	-0.0467699	0.118782	18.3274	-0.0998349	-0.108032
9.03	0.000222634	-0.0194895	0.117517	19.0008	-0.101253	-0.109077
9.04	-0.00285974	-0.0185437	0.121729	19.0188	-0.102465	-0.110749
9.05	-4.30629e-06	-0.058335	0.11907	20.0587	-0.104063	-0.112283
9.06	-0.00311398	-0.0108041	0.124245	20.0392	-0.105396	-0.114348
9.07	-0.000288706	0.0207567	0.124187	21.2655	-0.107875	-0.116028
9.08	-0.00304934	0.0345568	0.129147	21.2485	-0.109473	-0.117141
9.09	0.000109164	0.000582334	0.129003	22.0843	-0.110825	-0.120263
9.1	-0.00232255	-0.0415228	0.136032	22.1213	-0.113076	-0.121716
9.11	0.000465371	-0.0424118	0.132295	23.3142	-0.115089	-0.123261
9.12	-0.00194911	0.00170344	0.135817	23.3074	-0.116804	-0.12558
9.13	0.000712425	0.0176923	0.136349	24.49	-0.118548	-0.127657
9.14	-0.00257679	0.0115684	0.139065	24.4733	-0.119737	-0.129295
9.15	0.000170923	-0.0152433	0.139094	25.8897	-0.122217	-0.131181
9.16	-0.00224499	-0.042886	0.142242	25.8926	-0.123234	-0.133163
9.17	-3.59093e-05	-0.0680279	0.146095	26.907	-0.126281	-0.13596
9.18	-0.00225648	-0.00628382	0.149775	26.9151	-0.127371	-0.13721
9.19	0.000509899	-0.0292976	0.146972	28.4593	-0.128844	-0.139003
9.2	-0.00166184	-0.0536642	0.151586	28.4534	-0.131486	-0.14082
9.21	0.000534319	0.0407635	0.151284	29.6753	-0.131571	-0.142646
9.22	-0.00174515	0.0493077	0.154979	29.6904	-0.13507	-0.14442
9.23	0.000718167	-0.0881388	0.151859	30.3415	-0.136117	-0.145813
9.24	-0.00199076	-0.0350526	0.159636	30.3332	-0.138056	-0.148129
9.25	0.000159434	-0.00631084	0.161059	31.7296	-0.139821	-0.150098
9.26	-0.00224499	-0.0562753	0.163417	31.7215	-0.141282	-0.151136
9.27	-2.58554e-05	-0.00929365	0.163259	32.7663	-0.144054	-0.153891
9.28	-0.00223637	0.0372739	0.167873	32.7545	-0.144596	-0.156053
9.29	0.000528571	0.00205582	0.16691	33.9232	-0.147182	-0.157411
9.3	-0.0021861	0.0086286	0.170906	33.8829	-0.148652	-0.159806
9.31	0.000278652	0.0300421	0.17381	35.1347	-0.150928	-0.162086
9.32	-0.00202523	-0.00853871	0.178712	35.1318	-0.152755	-0.163945
9.33	0.000334664	-0.0320323	0.175219	36.1862	-0.154241	-0.16599
9.34	-0.0024705	-0.00573677	0.178813	36.1672	-0.156097	-0.166859
9.35	3.87806e-05	-0.0212977	0.179417	37.6933	-0.157755	-0.16937
9.36	-0.00246906	-0.0680913	0.184347	37.6868	-0.15935	-0.170538
9.37	-0.000384939	0.00843559	0.184505	38.5557	-0.161455	-0.172604
9.38	-0.00254662	-0.00707184	0.189939	38.5607	-0.16239	-0.17416
9.39	-0.000336104	-0.0373626	0.189954	39.94	-0.165615	-0.176038
9.4	-0.00246906	0.0447306	0.194367	39.9414	-0.166518	-0.178278
9.41	-0.000627681	-0.00739885	0.19372	40.9752	-0.168554	-0.181096
9.42	-0.00254519	-0.0595184	0.195143	40.9687	-0.17093	-0.182332
9.43	-0.000594643	-0.0109546	0.195258	42.1342	-0.172064	-0.184691
9.44	-0.0026285	-0.0322876	0.198737	42.1501	-0.17434	-0.18659
9.45	-0.000637735	0.00737018	0.202848	43.3759	-0.17626	-0.188906
9.46	-0.00262418	0.0409383	0.203883	43.3889	-0.177748	-0.190434
9.47	-0.000331792	-0.0614049	0.203955	44.2293	-0.179475	-0.192672
9.48	-0.00225792	-0.0189551	0.208871	44.2235	-0.181332	-0.194518
9.49	-0.000629117	-0.000794645	0.207017	45.624	-0.182838	-0.196061
9.5	-0.00308525	-0.031799	0.211588	45.5983	-0.184706	-0.197171
9.51	-0.000498409	-0.0463756	0.215383	46.8091	-0.186465	-0.199335
9.52	-0.00271755	-0.000159922	0.216217	46.785	-0.187795	-0.200585
9.53	-0.000354777	-0.0878383	0.21534	47.8661	-0.189366	-0.202925
9.54	-0.00255524	-0.0257821	0.218862	47.8511	-0.191966	-0.204211
9.55	-8.61792e-05	-0.00941221	0.21915	48.676	-0.19264	-0.206057
9.56	-0.00211572	-0.0395117	0.21994	48.6776	-0.195001	-0.208412
9.57	8.33086e-05	-0.074572	0.226395	50.2157	-0.197413	-0.210347
9.58	-0.00198358	0.0415642	0.227962	50.2061	-0.198504	-0.211754
9.59	-0.000257103	0.0483625	0.228048	51.2742	-0.201393	-0.214528
9.6	-0.00220908	-0.0207975	0.230808	51.2783	-0.202215	-0.215884
9.61	-0.000402176	0.0479732	0.230132	52.3034	-0.203777	-0.21908
9.62	-0.00230963	0.00749977	0.233007	52.2887	-0.206237	-0.220833
9.63	-6.46358e-05	-0.0486597	0.238153	53.6857	-0.208329	-0.222691
9.64	-0.00160726	0.0031659	0.239663	53.6859	-0.209558	-0.224058
9.65	0.000257103	0.0018391	0.239016	54.7364	-0.2114	-0.225945
9.66	-0.00136739	-0.0774462	0.241431	54.7311	-0.214017	-0.227943
9.67	0.000445263	0.0142336	0.246089	56.2189	-0.215081	-0.230427
9.68	-0.00180835	0.000769829	0.246275	56.2046	-0.216139	-0.23148
9.69	4.02161e-05	-0.0493198	0.247612	56.9598	-0.218186	-0.233669
9.7	-0.00219903	0.0606042	0.249625	56.9602	-0.219907	-0.235447
9.71	-2.15433e-05	-0.0198578	0.251695	58.1235	-0.222653	-0.237162
9.72	-0.00205253	-0.0154782	0.25503	58.151	-0.223751	-0.239796
9.73	5.45821e-05	-0.015669	0.255662	59.3404	-0.225777	-0.241843
9.74	-0.00237283	0.0244162	0.259759	59.3339	-0.228221	-0.243558
9.75	0.000366267	-0.0324018	0.259515	60.8861	-0.229641	-0.246103
9.76	-0.00216743	0.0178274	0.262304	60.8918	-0.231675	-0.247731
9.77	0.000120654	-0.0207297	0.265049	61.7302	-0.23415	-0.249386
9.78	-0.00203529	-0.0578453	0.270081	61.7368	-0.236119	-0.250929
9.79	-0.000214016	-0.0133623	0.266429	62.9228	-0.236954	-0.253641
9.8	-0.0024705	-0.0410546	0.273675	62.938	-0.239783	-0.255258
9.81	-0.00023843	0.00892142	0.270771	64.1568	-0.241455	-0.257556
9.82	-0.00274197	0.0128941	0.273861	64.134	-0.24268	-0.259361
9.83	-0.000732533	-0.00164444	0.277355	65.1542	-0.245399	-0.262004
9.84	-0.00219041	0.00126889	0.281768	65.1804	-0.24694	-0.263702
9.85	-0.000848874	-0.048722	0.28161	66.7426	-0.249153	-0.265274
9.86	-0.00257822	-0.0160666	0.28378	66.7411	-0.250924	-0.267493
9.87	-0.000716731	-0.0357877	0.283248	67.7735	-0.252459	-0.269814
9.88	-0.00234697	-0.0421024	0.287978	67.785	-0.254839	-0.271166
9.89	-0.000685134	-0.00592868	0.287791	68.7834	-0.255669	-0.272878
9.9	-0.00252077	0.0305158	0.288596	68.7842	-0.257077	-0.274408
9.91	-0.000359083	0.00682093	0.290292	69.4502	-0.258887	-0.276184
9.92	-0.0025337	-0.0202588	0.293972	69.4742	-0.259838	-0.277555
9.93	-0.000580282	-0.0116401	0.29495	70.34	-0.262167	-0.278602
9.94	-0.00230963	-0.0299417	0.296833	70.3282	-0.261341	-0.279668
9.95	-0.000538625	-0.00387231	0.295194	71.0056	-0.263824	-0.280861
9.96	-0.00257822	-0.0246814	0.30093	70.9878	-0.263966	-0.282379
9.97	-0.000331792	-0.0619448	0.295654	71.3949	-0.264719	-0.281887
9.98	-0.00236133	-0.00141282	0.300614	71.3955	-0.265713	-0.282451
9.99	-0.000281523	-0.00678343	0.29781	71.6991	-0.264979	-0.283296
10	-0.00199076	0.0437656	0.297235	71.6955	-0.265789	-0.282724
10.01	6.89425e-05	-0.0164576	0.296258	71.8799	-0.265619	-0.28393
10.02	-0.00203385	-0.0271177	0.299507	71.8747	-0.265408	-0.282678
10.03	-0.00012496	-0.059262	0.296632	71.5018	-0.266158	-0.283659
10.04	-0.0021703	-0.0303013	0.296833	71.5148	-0.265556	-0.283099
10.05	-0.00058746	-0.0734586	0.294691	71.5165	-0.266177	-0.28262
10.06	-0.0020238	-0.0262735	0.298414	71.5122	-0.265656	-0.283449
10.07	-4.59633e-05	0.00835673	0.293541	71.37	-0.266467	-0.283025
10.08	-0.00142916	0.0106204	0.294389	71.3857	-0.266476	-0.28311
10.09	4.30926e-05	-0.0200393	0.288754	71.0264	-0.26548	-0.283515
10.1	-0.00155986	0.00473313	0.290206	70.9873	-0.266141	-0.283301
10.11	0.00057597	0.0159706	0.288725	70.1381	-0.265692	-0.282866
10.12	-0.00149523	-0.0147282	0.292219	70.14	-0.26577	-0.281684
10.13	7.18191e-05	-0.0508484	0.287475	68.6123	-0.264316	-0.280334
10.14	-0.00159577	-0.0425651	0.288237	68.6064	-0.263078	-0.279429
10.15	-4.30629e-06	-0.0198176	0.283982	67.244	-0.261926	-0.278202
10.16	-0.00197496	-0.0320191	0.285965	67.2443	-0.260404	-0.275716
10.17	-0.000178106	-0.0119373	0.280733	66.1999	-0.259255	-0.274603
10.18	-0.0017509	-0.0249296	0.282702	66.2114	-0.256894	-0.2733
10.19	0.000192467	0.005975	0.274983	65.0468	-0.255371	-0.271325
10.2	-0.00162019	-0.0356763	0.279482	65.0192	-0.253864	-0.269517
10.21	-0.000109164	-0.0851158	0.270613	63.9546	-0.251884	-0.267671
10.22	-0.00173653	0.00152422	0.273818	63.9748	-0.250607	-0.266355
10.23	-0.000471118	-0.00023492	0.269017	62.801	-0.249617	-0.264647
10.24	-0.00192756	0.0321227	0.270498	62.7886	-0.247837	-0.262873
10.25	-0.00038781	0.0370886	0.266674	61.4259	-0.245325	-0.261472
10.26	-0.00203529	-0.0252682	0.267551	61.4083	-0.243331	-0.259531
10.27	-0.000607568	-0.0248094	0.264302	60.1755	-0.242519	-0.257401
10.28	-0.00221627	-0.0335157	0.265265	60.1502	-0.239713	-0.255873
10.29	-0.000907763	-0.0383939	0.258997	58.6714	-0.238168	-0.25423
10.3	-0.00170062	0.0263143	0.261844	58.6458	-0.236615	-0.25199
10.31	-0.000935054	-0.0231737	0.253334	57.6142	-0.234684	-0.250041
10.32	-0.00209561	0.0211427	0.257431	57.6298	-0.232605	-0.247832
10.33	-0.000665026	-0.00664943	0.251192	56.0339	-0.231268	-0.246044
10.34	-0.0023283	0.00239386	0.254081	56.055	-0.228952	-0.244054
10.35	-0.000802911	-0.0387385	0.247627	55.0584	-0.227362	-0.24231
10.36	-0.00236277	0.0296533	0.251781	55.0514	-0.22622	-0.240904
10.37	-0.00096378	-0.00158929	0.245197	53.681	-0.224569	-0.23905
10.38	-0.00234554	-0.0524493	0.246362	53.6759	-0.223037	-0.236969
10.39	-0.000794292	0.0148997	0.239893	52.6443	-0.221791	-0.235748
10.4	-0.00260551	-0.0120983	0.240482	52.6235	-0.218586	-0.233521
10.41	-0.000584589	-0.0566674	0.233252	51.2411	-0.217637	-0.232226
10.42	-0.00211572	-0.0458594	0.237809	51.2658	-0.215598	-0.229833
10.43	-0.000392122	-0.0165331	0.232763	50.2268	-0.214019	-0.227369
10.44	-0.00206689	-0.0313022	0.234272	50.2087	-0.212246	-0.225754
10.45	-0.000211139	0.015342	0.224626	48.7026	-0.209499	-0.223813
10.46	-0.00187873	0.0255626	0.230348	48.6843	-0.207526	-0.221765
10.47	-0.000422284	-0.0927755	0.22477	47.1542	-0.20583	-0.219972
10.48	-0.00192469	-0.0204032	0.224871	47.1502	-0.204226	-0.21804
10.49	-0.000308813	0.000458257	0.219221	46.0915	-0.202868	-0.215899
10.5	-0.00183133	0.0296748	0.221593	46.0884	-0.200481	-0.213935
10.51	-0.0005257	0.00618841	0.211761	45.085	-0.199203	-0.212144
10.52	-0.00142341	-0.00879569	0.216447	45.0907	-0.197027	-0.21033
10.53	-0.000150815	-0.0224227	0.210754	43.8896	-0.195361	-0.208109
10.54	-0.00146937	0.0505975	0.211818	43.8792	-0.193823	-0.206434
10.55	0.000221193	-0.0372849	0.206197	42.4974	-0.191733	-0.204487
10.56	-0.00142772	-0.0385268	0.210036	42.4869	-0.189323	-0.202365
10.57	-5.45818e-05	0.0610547	0.204429	41.1354	-0.188058	-0.20077
10.58	-0.0015498	-0.0536349	0.205967	41.0919	-0.18624	-0.198585
10.59	-0.000267156	-0.0072825	0.198076	40.2636	-0.184405	-0.196499
10.6	-0.00170493	0.056026	0.200591	40.2601	-0.182453	-0.194825
10.61	2.8711e-06	-0.128087	0.194654	38.8731	-0.180115	-0.193068
10.62	-0.00175664	0.0605678	0.196926	38.8891	-0.178528	-0.190275
10.63	-0.000159434	0.0368592	0.189149	37.8949	-0.176195	-0.188669
10.64	-0.00181409	-0.135504	0.194942	37.8921	-0.175099	-0.186774
10.65	7.61255e-05	0.0635054	0.186403	36.504	-0.172651	-0.184953
10.66	-0.00193474	-0.0111929	0.189781	36.5	-0.171227	-0.183027
10.67	-0.000112035	-0.104461	0.179201	35.1228	-0.169924	-0.181026
10.68	-0.00175233	0.0749834	0.185943	35.1494	-0.167264	-0.179049
10.69	-0.000478301	-0.0796818	0.181185	34.4097	-0.165691	-0.177318
10.7	-0.00227803	-0.0106927	0.182708	34.426	-0.164725	-0.175059
10.71	-0.000690876	0.029419	0.173149	33.283	-0.162517	-0.173094
10.72	-0.00252939	-0.0960599	0.178065	33.2747	-0.160565	-0.171432
10.73	-0.00102555	-0.039719	0.17312	32.2236	-0.158617	-0.169205
10.74	-0.00204391	0.0573876	0.17243	32.254	-0.156752	-0.167652
10.75	-0.00102985	-0.101454	0.16875	30.85	-0.154552	-0.165604
10.76	-0.00228809	-0.00845103	0.173365	30.8409	-0.153137	-0.163504
10.77	-0.0010672	0.069519	0.162109	29.6759	-0.150789	-0.161131
10.78	-0.00202954	-0.114592	0.164696	29.655	-0.14986	-0.159643
10.79	-0.00109305	0.0338256	0.161548	28.6208	-0.147516	-0.157242
10.8	-0.00257822	0.052784	0.160901	28.6218	-0.145635	-0.155493
10.81	-0.000633423	-0.110901	0.156301	27.2597	-0.144187	-0.154078
10.82	-0.00273335	0.0258124	0.161821	27.2596	-0.142006	-0.151236
10.83	-0.000771313	0.0638633	0.153139	26.5715	-0.140387	-0.15014
10.84	-0.00250066	-0.0983562	0.155654	26.5664	-0.138317	-0.148718
10.85	-0.000417972	0.0237346	0.146124	25.1999	-0.136793	-0.146544
10.86	-0.00230819	0.0497031	0.148136	25.203	-0.135216	-0.144706
10.87	-0.000433773	-0.137026	0.14345	24.3589	-0.132843	-0.1435
10.88	-0.00229239	0.0257948	0.14552	24.3462	-0.131713	-0.14122
10.89	-0.00030163	0.0337666	0.137527	23.3217	-0.128985	-0.139209
10.9	-0.0020755	-0.0861806	0.140862	23.2937	-0.127814	-0.13728
10.91	-0.00029876	-0.00782678	0.132956	21.9404	-0.126184	-0.134765
10.92	-0.00177387	-0.025738	0.133315	21.9401	-0.123547	-0.132641
10.93	-0.000357648	-0.048357	0.129046	20.7296	-0.121964	-0.130978
10.94	-0.00179685	0.00446181	0.131461	20.7425	-0.119834	-0.128899
10.95	-0.0004625	-0.0328109	0.127738	20.0491	-0.117906	-0.127008
10.96	-0.00179111	-0.0295552	0.128528	20.0629	-0.116446	-0.124931
10.97	-0.000251361	0.015106	0.121125	18.6573	-0.11414	-0.123501
10.98	-0.00141048	-0.0297068	0.124877	18.6395	-0.113553	-0.121598
10.99	0.000236995	-0.0227806	0.117905	17.4803	-0.110844	-0.119218
11	-0.000976711	0.0263788	0.119961	17.4582	-0.109649	-0.117202
11.01	-8.76147e-05	0.0220907	0.11401	16.7673	-0.10835	-0.1167
11.02	-0.00132143	0.0414098	0.116123	16.7742	-0.106617	-0.114937
11.03	3.59096e-05	-0.0520423	0.110488	16.4367	-0.105902	-0.113826
11.04	-0.00171786	-0.0309548	0.113966	16.4343	-0.104209	-0.11236
11.05	4.30926e-05	-0.017812	0.108719	15.3946	-0.103539	-0.111402
11.06	-0.00164173	0.0122197	0.110976	15.4028	-0.102427	-0.109961
11.07	9.33625e-05	0.0220411	0.104148	14.5541	-0.101306	-0.108992
11.08	-0.002008	-0.0115348	0.107311	14.5454	-0.0997607	-0.108181
11.09	-0.000136449	-0.0107214	0.104464	14.2363	-0.0988197	-0.10682
11.1	-0.00189022	-0.00225489	0.107498	14.2132	-0.0984171	-0.106193
11.11	-0.000456752	0.00404657	0.101503	13.8496	-0.097137	-0.105949
11.12	-0.00209848	-0.0808966	0.104191	13.8765	-0.0969081	-0.104875
11.13	-0.000189596	0.0147613	0.104019	13.5315	-0.0958125	-0.10472
11.14	-0.0021028	0.0186987	0.105198	13.528	-0.0955645	-0.103946
11.15	-0.000748329	-0.00953519	0.0993899	12.9913	-0.0952466	-0.103304
11.16	-0.00241304	-0.043358	0.101144	13.0247	-0.0953293	-0.103209
11.17	-0.000733968	-0.0174265	0.101906	13.3514	-0.0949881	-0.103149
11.18	-0.00230388	-0.0101269	0.104781	13.3481	-0.0955009	-0.102899
11.19	-0.000995383	0.0237279	0.102308	13.1714	-0.0955158	-0.103465
11.2	-0.00207263	-0.0202571	0.103099	13.194	-0.095236	-0.102768
11.21	-0.000812965	0.0131632	0.105111	13.0203	-0.0955497	-0.103332
11.22	-0.00214445	-0.0186055	0.10767	13.0165	-0.0957404	-0.102776
11.23	-0.000535754	-0.0239226	0.103199	13.6878	-0.0953611	-0.103385
11.24	-0.00203672	0.0109535	0.107469	13.6936	-0.0953166	-0.102982
11.25	-0.000897709	0.00964106	0.107066	14.2288	-0.0952678	-0.103342
11.26	-0.00232112	-0.035148	0.113133	14.2199	-0.0954543	-0.1032
11.27	-0.000504151	-0.0321128	0.111307	14.219	-0.0962766	-0.103202
11.28	-0.0024389	0.000716889	0.115605	14.216	-0.0949605	-0.103152
11.29	-0.000682257	0.016687	0.1102	14.8894	-0.0954034	-0.103442
11.3	-0.00235703	-0.00790895	0.113478	14.9099	-0.0961727	-0.103815
11.31	-0.000530007	0.0103238	0.113161	16.1276	-0.0965966	-0.104576
11.32	-0.00213009	-0.00718599	0.116036	16.0873	-0.0983471	-0.106299
11.33	-4.45278e-05	-0.0453973	0.113262	16.9316	-0.0995212	-0.107384
11.34	-0.00174228	-0.0707851	0.118293	16.9825	-0.100509	-0.108835
11.35	-0.000120653	-0.0115568	0.122189	17.9899	-0.102978	-0.110497
11.36	-0.00177244	-0.0266777	0.125725	18.0075	-0.103847	-0.11151
11.37	-7.89962e-05	0.0177871	0.124762	18.8419	-0.105773	-0.114223
11.38	-0.00174515	0.0124231	0.125927	18.855	-0.106644	-0.115036
11.39	-0.000330357	-0.0616569	0.128557	19.6898	-0.108077	-0.117408
11.4	-0.00133867	-0.0114261	0.13067	19.6917	-0.110588	-0.118186
11.41	-4.16512e-05	0.0127237	0.131346	21.063	-0.111448	-0.120474
11.42	-0.00163168	0.00269054	0.131677	21.0469	-0.1139	-0.122397
11.43	-0.000413665	-0.018241	0.132683	21.6041	-0.115003	-0.124109
11.44	-0.00166184	0.0231986	0.13425	21.5817	-0.116931	-0.125646
11.45	4.59636e-05	-0.0343065	0.136909	22.9754	-0.119542	-0.128125
11.46	-0.00131137	-0.0422766	0.137743	22.9917	-0.120839	-0.130155
11.47	0.00023843	-0.0493546	0.141854	24.4753	-0.12288	-0.131781
11.48	-0.00188734	-0.0519817	0.146684	24.4734	-0.12384	-0.133921
11.49	0.000160869	0.00558016	0.146512	25.7178	-0.126849	-0.135776
11.5	-0.00144352	0.0475458	0.148208	25.7512	-0.127739	-0.137469
11.51	-0.000201085	-0.0415978	0.149372	26.7362	-0.129731	-0.139463
11.52	-0.0018184	-0.012748	0.149789	26.7174	-0.131815	-0.140873
11.53	-0.000410794	-0.00643161	0.153872	27.6005	-0.132883	-0.142642
11.54	-0.00225361	-0.00160694	0.155137	27.5848	-0.135403	-0.144528
11.55	-0.000290141	-0.0619641	0.157221	28.9551	-0.136289	-0.146597
11.56	-0.00191464	-0.0302346	0.159737	28.9587	-0.138694	-0.148292
11.57	-0.000132143	-0.0270312	0.156043	28.9431	-0.139372	-0.15031
11.58	-0.00176095	0.066797	0.164596	30.1898	-0.142492	-0.151556
11.59	-0.000244178	-0.0164466	0.163532	31.3737	-0.143939	-0.154332
11.6	-0.0019606	-0.0545283	0.167629	31.3815	-0.145081	-0.155822
11.61	-0.000491226	0.00377249	0.171467	32.3918	-0.148031	-0.157797
11.62	-0.00229383	-0.035834	0.17417	32.3994	-0.149136	-0.160582
11.63	-0.000702365	-0.0267543	0.174055	33.5984	-0.151098	-0.161928
11.64	-0.00240299	0.0536267	0.179575	33.5906	-0.152808	-0.163973
11.65	-0.00107294	0.0013108	0.17795	34.9316	-0.15443	-0.165471
11.66	-0.00200513	-0.0596877	0.177203	34.9329	-0.156557	-0.167128
11.67	-0.00100687	0.0130485	0.182335	36.1705	-0.158263	-0.169345
11.68	-0.0022019	-0.044708	0.184635	36.2065	-0.159779	-0.171263
11.69	-0.000508463	-0.0537149	0.186317	37.029	-0.161798	-0.172838
11.7	-0.00236421	0.0330133	0.18912	37.0239	-0.163282	-0.174567
11.71	-0.000554427	-0.0629567	0.190917	38.4076	-0.164988	-0.176949
11.72	-0.0025653	-0.0147994	0.190701	38.3996	-0.166304	-0.178604
11.73	-0.000709548	0.0513933	0.193332	39.4194	-0.168546	-0.180615
11.74	-0.00233835	-0.0429207	0.194999	39.4222	-0.170629	-0.182582
11.75	-0.000745458	-0.0268359	0.197443	40.7851	-0.172617	-0.184828
11.76	-0.00261413	-0.00583162	0.201439	40.7719	-0.173658	-0.186539
11.77	-0.000807223	-0.0726855	0.200189	41.996	-0.176019	-0.188122
11.78	-0.00212865	0.0236844	0.204702	42.0158	-0.177029	-0.190343
11.79	-0.000541496	-0.00501106	0.206082	43.2019	-0.179793	-0.191574
11.8	-0.00225936	-0.0697379	0.208857	43.196	-0.180475	-0.193397
11.81	2.01081e-05	0.0561529	0.209446	43.8749	-0.18272	-0.195416
11.82	-0.00166327	-0.0205119	0.213486	43.8773	-0.185047	-0.197152
11.83	-0.00048692	-0.0728261	0.213342	45.6116	-0.186117	-0.198907
11.84	-0.00160439	0.0399043	0.216691	45.6176	-0.188304	-0.200414
11.85	-0.000305937	-0.0304182	0.214966	46.2801	-0.189124	-0.202414
11.86	-0.00153544	-0.0339541	0.21879	46.2889	-0.191803	-0.204279
11.87	-0.000284393	-0.0414103	0.221464	47.149	-0.192223	-0.205799
11.88	-0.00142484	0.0146681	0.223376	47.1256	-0.194992	-0.208206
11.89	-0.000109164	-0.054514	0.222959	48.7163	-0.196982	-0.210779
11.9	-0.00148805	-0.00450097	0.22822	48.6931	-0.198809	-0.212411
11.91	-0.000346158	0.0162657	0.228062	49.5573	-0.20127	-0.214371
11.92	-0.0017394	-0.0626457	0.229687	49.5684	-0.201388	-0.21595
11.93	0.000133578	0.0098622	0.230492	51.0821	-0.205017	-0.218349
11.94	-0.00121945	0.0254347	0.235911	51.077	-0.206642	-0.220608
11.95	0.000307378	-0.0291895	0.23732	52.1006	-0.208087	-0.222159
11.96	-0.00153544	0.0398613	0.238369	52.1147	-0.210217	-0.223399
11.97	-5.60173e-05	0.0195871	0.239505	53.3154	-0.211478	-0.225911
11.98	-0.00196778	-0.0383917	0.241	53.3525	-0.213663	-0.227701
11.99	-4.02158e-05	-0.00706081	0.244047	54.5272	-0.215465	-0.229579
12	-0.00210567	0.0726783	0.247325	54.5189	-0.217001	-0.231408
12.01	-0.000214016	-0.00187605	0.250372	55.5659	-0.218985	-0.233635
12.02	-0.00193044	0.018413	0.252687	55.5755	-0.220333	-0.234951
12.03	-0.000386374	0.0558176	0.253564	56.5798	-0.223211	-0.237429
12.04	-0.00156417	-0.0188779	0.257014	56.5835	-0.224105	-0.239597
12.05	-0.000560169	0.0242755	0.256309	57.9481	-0.225618	-0.241693
12.06	-0.00185431	-0.037774	0.259601	57.9412	-0.228517	-0.243571
12.07	-0.000597514	-0.0306002	0.263454	59.3403	-0.229967	-0.245281
12.08	-0.00222057	0.0112888	0.266573	59.341	-0.232285	-0.247451
12.09	-0.000643477	-0.0585682	0.267033	60.5524	-0.234419	-0.249943
12.1	-0.00236852	0.0123107	0.268586	60.5578	-0.235602	-0.251723
12.11	-0.000936489	0.0648614	0.27011	61.4216	-0.237853	-0.253616
12.12	-0.00246044	-0.00144702	0.272755	61.4088	-0.240339	-0.255987
12.13	-0.00109305	-0.0369645	0.273976	62.9385	-0.241752	-0.257946
12.14	-0.0022809	-0.0422772	0.277714	62.9528	-0.242918	-0.260097
12.15	-0.000545808	-0.0417836	0.279396	63.9653	-0.245588	-0.261201
12.16	-0.00230963	0.0103171	0.280014	63.9775	-0.246663	-0.263699
12.17	-0.000518517	0.0134224	0.279065	65.1873	-0.248992	-0.265603
12.18	-0.0020755	-0.0432908	0.284902	65.1678	-0.251632	-0.267345
12.19	-0.000634859	-0.0279184	0.2892	66.5529	-0.252762	-0.270142
12.2	-0.00227515	0.0186038	0.288898	66.5404	-0.255201	-0.27223
12.21	-0.000552991	-0.0566431	0.289918	67.4211	-0.257276	-0.274355
12.22	-0.0022809	-0.055002	0.294763	67.4225	-0.258329	-0.275188
12.23	-0.000685134	-0.0295204	0.295079	68.4193	-0.260523	-0.277002
12.24	-0.00206258	-0.0261781	0.294993	68.4575	-0.261059	-0.278526
12.25	-0.000409353	-0.0175958	0.296747	69.6585	-0.263697	-0.280232
12.26	-0.00188016	0.00186005	0.29896	69.6819	-0.264058	-0.281239
12.27	-0.000293012	-0.0558088	0.297192	70.3534	-0.265408	-0.28254
12.28	-0.00148517	-0.0556191	0.297077	70.3395	-0.266105	-0.283277
12.29	-0.000140761	-0.00843338	0.30001	71.005	-0.267732	-0.28429
12.3	-0.00134154	-0.0338934	0.299852	70.9958	-0.267847	-0.285683
12.31	-0.000221193	-0.0310391	0.301376	71.5085	-0.268292	-0.286153
12.32	-0.00160295	-0.0399352	0.303144	71.5197	-0.268832	-0.286427
12.33	-0.000264286	0.0140295	0.301606	71.5227	-0.269229	-0.286956
12.34	-0.00127978	-0.0065634	0.302482	71.5266	-0.268913	-0.286749
12.35	-0.000100545	-0.0723584	0.303618	71.5144	-0.269886	-0.287478
12.36	-0.00155986	0.0193224	0.303747	71.5157	-0.269826	-0.287081
12.37	-0.000211139	-0.0320979	0.299536	71.7042	-0.270068	-0.287232
12.38	-0.00141336	0.0200696	0.303762	71.713	-0.269625	-0.286643
12.39	5.027e-05	-0.0539333	0.298601	71.408	-0.269381	-0.286583
12.4	-0.00149092	-0.0203663	0.302166	71.4006	-0.270028	-0.287526
12.41	0.000331793	-0.070805	0.296646	71.37	-0.26989	-0.287117
12.42	-0.00156704	-0.0439001	0.301102	71.4178	-0.270411	-0.287425
12.43	0.000463936	-0.0238669	0.295108	71.3848	-0.269352	-0.286848
12.44	-0.00166471	0.0381474	0.297854	71.3628	-0.270091	-0.287058
12.45	-0.000198214	-0.0315773	0.293484	70.5176	-0.269886	-0.287109
12.46	-0.00206832	-0.0227734	0.296459	70.5195	-0.269595	-0.286632
12.47	-0.000168052	-0.0273929	0.289904	68.6339	-0.269854	-0.285066
12.48	-0.00228664	-0.00534524	0.29344	68.6171	-0.267584	-0.28403
12.49	-0.000593207	-0.00426715	0.290192	67.5888	-0.26641	-0.282209
12.5	-0.00198214	-0.0321635	0.290249	67.575	-0.264543	-0.280592
12.51	-0.000607568	-0.0197349	0.28368	66.7514	-0.263583	-0.279297
12.52	-0.00212865	-0.020181	0.286483	66.7369	-0.261873	-0.277521
12.53	-0.000688005	-0.0281181	0.280589	65.0234	-0.259986	-0.276576
12.54	-0.00198645	0.037436	0.285893	65.0394	-0.258698	-0.274351
12.55	-0.0010672	0.0113649	0.276923	63.9549	-0.256621	-0.272361
12.56	-0.00228664	-0.0483167	0.27987	63.9561	-0.255328	-0.270447
12.57	-0.00096378	-0.000408076	0.275745	62.9272	-0.253699	-0.268453
12.58	-0.00264717	0.00503918	0.277771	62.9418	-0.251855	-0.266781
12.59	-0.00105284	-0.0151716	0.269189	61.2241	-0.24964	-0.265412
12.6	-0.00222632	0.0296517	0.272366	61.2352	-0.248589	-0.264117
12.61	-0.000823019	-0.0260242	0.265006	60.3636	-0.246673	-0.262394
12.62	-0.00219041	-0.0433834	0.268514	60.3635	-0.244562	-0.259953
12.63	-0.000609009	-0.0328997	0.262836	59.0154	-0.243607	-0.258596
12.64	-0.00241161	-0.00754444	0.265452	58.9818	-0.241519	-0.256651
12.65	-0.000463935	0.020283	0.260406	57.7831	-0.239665	-0.254652
12.66	-0.00238001	-0.0119511	0.261643	57.7899	-0.237796	-0.252359
12.67	-0.000514211	-0.0302836	0.256539	56.4148	-0.235892	-0.250787
12.68	-0.00254662	-0.0121309	0.257934	56.4156	-0.234055	-0.248655
12.69	-0.000252796	-0.0542581	0.249956	55.0668	-0.231789	-0.247254
12.7	-0.00204391	0.00879348	0.254786	55.0429	-0.230567	-0.244569
12.71	-0.000226941	-0.0015154	0.249007	53.8073	-0.228784	-0.243187
12.72	-0.00172648	-0.0392442	0.248849	53.7956	-0.226771	-0.241273
12.73	-0.000185289	-0.00314218	0.243185	52.8116	-0.225042	-0.239883
12.74	-0.00161013	-0.0557156	0.243947	52.8285	-0.223071	-0.238073
12.75	-0.000166617	-0.0110561	0.236285	51.4463	-0.221903	-0.236308
12.76	-0.00150815	-0.0150828	0.237708	51.4123	-0.220114	-0.234394
12.77	-0.000168052	-0.0415366	0.233237	50.2359	-0.218118	-0.23243
12.78	-0.00137457	0.000319291	0.2341	50.2101	-0.21592	-0.230433
12.79	-0.000160869	0.00649061	0.232475	49.0334	-0.214905	-0.228774
12.8	-0.00169918	-0.0432014	0.232403	49.0284	-0.212337	-0.22682
12.81	-0.000231253	-0.00692957	0.225791	47.6486	-0.211061	-0.224027
12.82	-0.00149379	0.0107853	0.225963	47.6559	-0.209011	-0.222655
12.83	1.14896e-05	-0.00433277	0.222226	46.4398	-0.206941	-0.220299
12.84	-0.00179829	0.0127176	0.225662	46.4534	-0.204771	-0.218199
12.85	0.000133578	0.00791391	0.218661	45.1041	-0.203442	-0.216357
12.86	-0.00160152	-0.0708508	0.220357	45.0858	-0.201473	-0.214727
12.87	9.4798e-05	-0.0302219	0.216921	44.0439	-0.199235	-0.212763
12.88	-0.00167333	-0.0512687	0.221363	44.0442	-0.197798	-0.210836
12.89	0.000162305	0.00815545	0.211085	42.6648	-0.195281	-0.209124
12.9	-0.00164604	-0.0270736	0.214089	42.6741	-0.194422	-0.206869
12.91	-0.000261415	-0.0122053	0.207621	41.5081	-0.19267	-0.205108
12.92	-0.00198214	0.0277734	0.211071	41.4949	-0.191184	-0.203467
12.93	-0.000507028	-0.0825107	0.204918	40.2728	-0.189336	-0.200799
12.94	-0.00220478	0.01703	0.206514	40.2413	-0.187325	-0.199187
12.95	-0.000653531	0.000377745	0.200045	39.2493	-0.185396	-0.197828
12.96	-0.00199651	-0.0881819	0.201526	39.2681	-0.18315	-0.195399
12.97	-0.000696624	0.0692367	0.195646	38.0511	-0.18077	-0.193291
12.98	-0.00214588	-0.031874	0.197716	38.031	-0.179604	-0.191199
12.99	-0.000416536	-0.0675564	0.193145	36.6543	-0.177352	-0.189758
13	-0.00184569	0.094062	0.193964	36.6612	-0.17512	-0.187348
13.01	-0.000690876	-0.0675514	0.186935	35.6692	-0.173264	-0.185521
13.02	-0.00247193	-0.0454232	0.190313	35.6734	-0.171755	-0.183271
13.03	-0.000883348	0.0664011	0.183959	34.2636	-0.169559	-0.18145
13.04	-0.00242884	-0.0696558	0.185612	34.257	-0.168069	-0.179418
13.05	-0.000917817	-0.0024104	0.180912	33.4278	-0.166626	-0.177759
13.06	-0.00227228	0.0691473	0.183686	33.3998	-0.165164	-0.175737
13.07	-0.000554427	-0.08985	0.178827	33.3956	-0.163057	-0.174001
13.08	-0.0022177	0.00663288	0.178899	32.0589	-0.161243	-0.172407
13.09	-0.000580282	0.077578	0.171568	31.0294	-0.159276	-0.170004
13.1	-0.00212434	-0.127216	0.173782	31.0419	-0.157189	-0.168258
13.11	-0.00026285	0.00999841	0.168995	30.0352	-0.155934	-0.16616
13.12	-0.0022967	0.0419353	0.170863	29.9959	-0.153722	-0.164519
13.13	-0.000293012	-0.143018	0.164107	28.6254	-0.151916	-0.162485
13.14	-0.00233261	0.0238074	0.167686	28.6236	-0.150036	-0.160075
13.15	-0.000267156	0.0595973	0.158659	27.2606	-0.147843	-0.158126
13.16	-0.002008	-0.103644	0.160844	27.2312	-0.145632	-0.156174
13.17	-0.000311684	0.0485208	0.156589	26.4066	-0.143909	-0.153883
13.18	-0.00164173	0.010128	0.157236	26.4062	-0.142545	-0.152213
13.19	-7.75607e-05	-0.105254	0.153714	25.1964	-0.1409	-0.150238
13.2	-0.00133867	0.112259	0.155482	25.1984	-0.138929	-0.148665
13.21	-7.32543e-05	0.0393837	0.145922	24.0039	-0.137711	-0.147069
13.22	-0.00153688	-0.0924926	0.150177	23.967	-0.135769	-0.145126
13.23	-0.000114906	0.0544676	0.142329	23.498	-0.133902	-0.143772
13.24	-0.00129127	-0.0261582	0.144097	23.4951	-0.132667	-0.142407
13.25	4.30926e-05	-0.0832634	0.141926	22.316	-0.130893	-0.140241
13.26	-0.00160439	0.0201898	0.143364	22.2801	-0.128494	-0.137571
13.27	-0.00029876	0.041595	0.132194	21.0798	-0.126635	-0.135932
13.28	-0.00157853	0.00395392	0.135256	21.0397	-0.124605	-0.133748
13.29	0.000211139	-0.0337859	0.130656	20.0661	-0.12292	-0.131785
13.3	-0.00173078	-0.0367687	0.135615	20.0514	-0.120989	-0.129642
13.31	-0.00013789	-0.0526793	0.126789	19.0158	-0.118103	-0.127862
13.32	-0.00171786	0.0613421	0.130282	18.9909	-0.117482	-0.125891
13.33	0.00047399	-0.0228842	0.120119	18.0146	-0.115219	-0.123191
13.34	-0.00186292	-0.0608287	0.125682	18.0036	-0.11308	-0.121651
13.35	0.000232688	-0.0173245	0.119831	16.7535	-0.111764	-0.120131
13.36	-0.00169631	0.0278528	0.12183	16.757	-0.110817	-0.118957
13.37	-0.000334663	-0.045522	0.11815	15.9448	-0.109857	-0.117281
13.38	-0.00204391	-0.0564198	0.118811	15.9214	-0.107617	-0.115609
13.39	-0.000496974	0.024516	0.113391	15.2679	-0.106227	-0.114534
13.4	-0.00220908	-0.0153337	0.117	15.2378	-0.10611	-0.11347
13.41	-0.000893402	-0.0168657	0.113823	14.6332	-0.10469	-0.112879
13.42	-0.00209705	0.0118121	0.113248	14.5183	-0.103207	-0.111472
13.43	-0.000749764	-0.0343445	0.11066	14.2324	-0.102783	-0.110192
13.44	-0.00213583	-0.0847094	0.112773	14.2135	-0.101066	-0.109403
13.45	-0.000400735	-0.0193064	0.106693	13.6629	-0.101098	-0.109287
13.46	-0.00190027	-0.0434876	0.108863	13.6779	-0.100844	-0.108342
13.47	-0.00102985	-0.0211477	0.108834	13.5474	-0.100369	-0.108403
13.48	-0.00218754	-0.0222302	0.110459	13.5247	-0.101094	-0.108068
13.49	-0.000802911	-0.0104175	0.108101	13.5192	-0.0993877	-0.108386
13.5	-0.00215738	-0.0243709	0.110459	13.5329	-0.100513	-0.107558
13.51	-0.000795728	0.0227883	0.107627	13.4568	-0.0995297	-0.108615
13.52	-0.00224643	0.00892197	0.109697	13.3095	-0.100513	-0.108227
13.53	-0.000657843	0.0454133	0.104148	13.489	-0.100293	-0.108011
13.54	-0.0022651	-0.00837824	0.113492	13.5407	-0.100399	-0.107996
13.55	-0.000231253	-0.0272683	0.107756	14.0281	-0.100761	-0.107752
13.56	-0.0020712	-0.00200343	0.114153	14.0356	-0.100004	-0.10831
13.57	-0.000927871	0.00214846	0.112644	14.0376	-0.100305	-0.107937
13.58	-0.00227085	-0.0230579	0.114125	14.0156	-0.100403	-0.108242
13.59	-0.000349029	0.00591379	0.112241	14.6575	-0.100004	-0.108619
13.6	-0.00223207	-0.00397929	0.116813	14.7207	-0.100911	-0.108145
13.61	-0.000372008	0.00541141	0.11562	14.8805	-0.100464	-0.108907
13.62	-0.00191607	-0.0549298	0.12137	15.3779	-0.101496	-0.109418
13.63	-0.000258538	-0.0464572	0.119141	15.394	-0.102666	-0.11077
13.64	-0.00154263	0.0348601	0.123727	16.7639	-0.104504	-0.112389
13.65	0.000155122	-0.0541092	0.120852	16.7752	-0.105642	-0.113856
13.66	-0.00132718	0.0124254	0.125208	17.4585	-0.106636	-0.115715
13.67	-0.000170923	-0.0169451	0.124158	17.517	-0.108967	-0.116651
13.68	-0.00130994	-0.0498509	0.131015	18.6385	-0.10991	-0.118224
13.69	-0.000305937	-0.010015	0.126559	18.6611	-0.111898	-0.120227
13.7	-0.00162881	0.0107192	0.131375	19.1692	-0.113674	-0.121769
13.71	-1.14893e-05	0.00636102	0.130167	19.1773	-0.115301	-0.124115
13.72	-0.00146506	0.0116268	0.135845	20.2262	-0.117722	-0.12555
13.73	-0.000303066	-0.0325854	0.132122	20.8619	-0.11841	-0.127288
13.74	-0.00180117	-0.0228975	0.139669	21.4416	-0.12111	-0.128812
13.75	0.000178106	0.0437297	0.136004	21.5716	-0.121852	-0.13085
13.76	-0.00168338	-0.0148661	0.142127	22.7749	-0.122939	-0.133391
13.77	5.45821e-05	-0.000611011	0.139914	23.5297	-0.125662	-0.134061
13.78	-0.00210423	0.0303575	0.148783	23.8403	-0.12701	-0.135761
13.79	-0.000160869	-0.0493347	0.1446	24.3124	-0.128538	-0.13802
13.8	-0.00192612	-0.0877297	0.150882	25.0189	-0.130764	-0.139114
13.81	3.01621e-05	-0.0674461	0.149243	25.4968	-0.13155	-0.141989
13.82	-0.00207981	0.0113539	0.154346	26.056	-0.133875	-0.143125
13.83	-0.000544373	-0.0119108	0.151529	26.3758	-0.134917	-0.144829
13.84	-0.0023125	-0.00896223	0.159176	27.2426	-0.137282	-0.147012
13.85	-0.000640606	-0.0335499	0.157078	27.7369	-0.13969	-0.148415
13.86	-0.00227947	0.00704151	0.165545	28.2874	-0.140525	-0.150903
13.87	-0.000837385	0.0105576	0.160786	28.7409	-0.143329	-0.152327
13.88	-0.00215881	-0.0122732	0.165904	29.6667	-0.144157	-0.154686
13.89	-0.000771313	-0.019082	0.164035	29.6444	-0.147211	-0.156441
13.9	-0.00214158	0.0353283	0.170863	30.8558	-0.147898	-0.158736
13.91	-0.000726785	-0.0207848	0.16727	30.8294	-0.149786	-0.160272
13.92	-0.00246188	-0.0626981	0.175593	32.0912	-0.151575	-0.162192
13.93	-0.00100687	0.0294096	0.176815	32.1681	-0.152738	-0.163867
13.94	-0.00261557	-0.0213214	0.181242	33.0816	-0.155591	-0.165443
13.95	-0.00101118	-0.0271641	0.17647	33.0888	-0.156589	-0.167258
13.96	-0.00279942	0.0275556	0.184764	34.2554	-0.158047	-0.169601
13.97	-0.000617622	-0.0323604	0.179373	34.2669	-0.160107	-0.171409
13.98	-0.00241448	-0.057296	0.186705	35.6581	-0.161921	-0.172852
13.99	-0.000449575	0.0527124	0.182306	35.6586	-0.164596	-0.175124
14	-0.0021545	-0.0699695	0.194755	36.5027	-0.165246	-0.176599
14.01	-0.000557298	-0.0481722	0.189379	36.5543	-0.16695	-0.178473
14.02	-0.00198789	0.0472215	0.19336	37.6845	-0.169693	-0.180584
14.03	-0.000515646	-0.0660559	0.191492	37.6888	-0.170379	-0.182366
14.04	-0.00208269	-0.0356145	0.201296	38.8882	-0.173452	-0.18461
14.05	-0.000407918	0.0254435	0.194913	38.8813	-0.174355	-0.186342
14.06	-0.00204821	-0.0450273	0.204932	40.2521	-0.176998	-0.188243
14.07	-0.000221193	-0.00103563	0.201827	40.2485	-0.177517	-0.1899
14.08	-0.00145501	0.0177017	0.206988	41.3307	-0.180096	-0.192288
14.09	-0.000211139	-0.0659279	0.204372	41.2863	-0.18148	-0.193225
14.1	-0.00144782	-0.0285239	0.207994	42.4689	-0.183356	-0.195177
14.11	0.000166617	0.0459317	0.20614	42.4909	-0.184383	-0.197366
14.12	-0.00126685	-0.0499143	0.21396	43.2125	-0.186539	-0.199223
14.13	-0.000169488	-0.00861867	0.214018	43.2046	-0.188753	-0.200886
14.14	-0.00165179	0.073002	0.221263	44.5719	-0.189944	-0.20281
14.15	-2.72908e-05	-0.00514396	0.215642	44.5626	-0.191744	-0.203824
14.16	-0.00148661	-0.0726121	0.220688	45.4149	-0.193564	-0.2059
14.17	0.000206833	-0.00177513	0.21787	45.423	-0.195953	-0.208715
14.18	-0.0015972	-0.0188013	0.228292	46.9997	-0.197428	-0.210826
14.19	0.00033754	-0.0120085	0.223721	46.9771	-0.199064	-0.212856
14.2	-0.00149666	-0.000401459	0.231426	47.8654	-0.20142	-0.215043
14.21	0.000215451	0.0476792	0.226768	47.8566	-0.203347	-0.216654
14.22	-0.00159577	-0.0246935	0.233625	49.3755	-0.205409	-0.218805
14.23	-4.30629e-06	-0.0181119	0.23075	49.367	-0.20693	-0.22007
14.24	-0.00150815	-0.000286757	0.235767	50.3945	-0.208147	-0.221998
14.25	-0.000367702	-0.0549479	0.233323	50.4029	-0.209495	-0.223984
14.26	-0.00177244	0.0153778	0.242207	51.9688	-0.211589	-0.225993
14.27	-0.000323174	0.0177971	0.240123	51.9474	-0.214206	-0.22803
14.28	-0.00194193	-0.0230651	0.246434	52.9944	-0.215015	-0.229261
14.29	-0.000373449	-0.0730048	0.246448	52.9744	-0.216957	-0.231626
14.3	-0.00201662	0.0105091	0.251177	53.8325	-0.219002	-0.232771
14.31	-0.00061188	-0.0297432	0.249021	53.804	-0.221106	-0.235464
14.32	-0.00202667	-0.0612461	0.256669	55.2107	-0.222903	-0.237577
14.33	-0.000633423	-0.00636267	0.254225	55.2015	-0.224459	-0.2398
14.34	-0.0020396	0.0295816	0.261111	56.2196	-0.2269	-0.242
14.35	-0.000857493	0.0233541	0.257071	56.2435	-0.229132	-0.244412
14.36	-0.0022019	0.00473202	0.261829	57.8188	-0.231264	-0.245215
14.37	-0.000756947	-0.0613376	0.260061	57.7652	-0.232747	-0.247726
14.38	-0.0022177	-0.0350669	0.27011	58.6517	-0.235165	-0.250778
14.39	-0.000646354	0.0114063	0.266343	58.653	-0.237066	-0.252266
14.4	-0.00241592	-0.0089159	0.270354	60.0248	-0.238518	-0.25412
14.41	-0.000920693	-0.00700346	0.267738	60.0166	-0.239739	-0.256426
14.42	-0.00230819	-0.0212663	0.27435	61.4072	-0.242	-0.258183
14.43	-0.0003519	0.0111168	0.270656	61.4021	-0.244598	-0.26041
14.44	-0.00226079	-0.0291201	0.281006	62.6029	-0.245601	-0.262053
14.45	-0.000186725	0.0208069	0.275443	62.5686	-0.247608	-0.264161
14.46	-0.00184282	-0.000876261	0.283018	63.6217	-0.250346	-0.266478
14.47	-0.00037632	-0.0307518	0.279195	63.6166	-0.251325	-0.268625
14.48	-0.00227515	0.0674908	0.285189	64.8254	-0.253711	-0.270322
14.49	-0.000396428	-0.0233524	0.283421	64.8535	-0.255888	-0.272776
14.5	-0.00195773	-0.0461787	0.289401	66.0331	-0.258227	-0.274705
14.51	-0.000261415	-0.011854	0.286296	66.0007	-0.260173	-0.276767
14.52	-0.00182559	0.0146108	0.295582	67.5733	-0.261786	-0.278443
14.53	-0.000101981	0.0116053	0.292147	67.5664	-0.264017	-0.280541
14.54	-0.00130563	-0.0159905	0.29597	68.7507	-0.264683	-0.282302
14.55	0.000135014	0.00306498	0.295554	68.7851	-0.266478	-0.28375
14.56	-0.00154837	-0.0140428	0.301419	69.4359	-0.267821	-0.285077
14.57	-0.000347594	-0.0542471	0.298687	69.4516	-0.268743	-0.286482
14.58	-0.00173078	-0.00674042	0.302971	70.697	-0.26965	-0.287944
14.59	-0.000203962	0.0315409	0.301476	70.6675	-0.270892	-0.288853
14.6	-0.00162019	0.0236171	0.306795	71.1933	-0.272346	-0.289332
14.61	-4.45278e-05	-0.0387562	0.303704	71.1946	-0.273332	-0.290909
14.62	-0.00147656	-0.0230006	0.307744	71.7038	-0.274376	-0.291443
14.63	0.000422284	-0.0121695	0.305861	71.7008	-0.274171	-0.292212
14.64	-0.00157566	0.0284214	0.309368	72.0666	-0.275381	-0.293157
14.65	0.000135014	-0.0169346	0.30829	72.046	-0.276046	-0.293393
14.66	-0.00181697	-0.053812	0.310187	72.2262	-0.276563	-0.29402
14.67	-0.000193908	0.00485059	0.306608	72.228	-0.27693	-0.29438
14.68	-0.0020238	-0.0154881	0.309972	72.8939	-0.277375	-0.294785
14.69	-0.000370573	-0.0412383	0.307154	72.9043	-0.277159	-0.295014
14.7	-0.00208269	-0.00618897	0.312301	72.7397	-0.277456	-0.294948
14.71	-0.00023843	-0.0254661	0.306392	72.7475	-0.277407	-0.295741
14.72	-0.00222345	0.00831261	0.309943	72.7684	-0.27707	-0.294584
14.73	-0.000448139	0.0207181	0.307542	72.7574	-0.277627	-0.295601
14.74	-0.00211141	-0.0165199	0.310288	72.7554	-0.277206	-0.295372
14.75	-0.000521388	-0.00452799	0.308678	72.7628	-0.277259	-0.29473
14.76	-0.00213009	0.0580598	0.312042	72.5847	-0.277252	-0.294825
14.77	-0.000573099	-0.0381231	0.30921	72.576	-0.277335	-0.294967
14.78	-0.00201662	0.00265801	0.308635	72.5472	-0.277428	-0.295094
14.79	-0.000745458	-0.0195016	0.305099	72.5768	-0.277816	-0.295135
14.8	-0.00231825	-0.0510784	0.303776	72.2331	-0.278206	-0.294789
14.81	-0.000881913	0.0174144	0.301994	72.2357	-0.277273	-0.294842
14.82	-0.00229239	0.00603401	0.300757	71.1912	-0.277979	-0.294045
14.83	-0.000856057	-0.00684244	0.300772	71.2175	-0.276644	-0.292564
14.84	-0.00260551	-0.0359388	0.297034	69.6864	-0.274813	-0.291316
14.85	-0.000619063	-0.105798	0.293785	69.6491	-0.273656	-0.289832
14.86	-0.00225505	0.0208306	0.293555	68.624	-0.270985	-0.287437
14.87	-0.000630552	-0.0559323	0.29252	68.6344	-0.270738	-0.286079
14.88	-0.00222201	-0.0161399	0.290882	67.5789	-0.267601	-0.284199
14.89	-0.000293012	0.0288576	0.287992	67.569	-0.266594	-0.282851
14.9	-0.00240156	0.00232879	0.290436	66.231	-0.265107	-0.280368
14.91	-0.000646354	-0.0353669	0.284902	66.2004	-0.263214	-0.27902
14.92	-0.00234266	0.0142744	0.284255	65.1719	-0.26105	-0.27665
14.93	-0.000433773	-0.0198308	0.283004	65.1689	-0.259115	-0.275419
14.94	-0.00245901	-0.0644638	0.281883	63.6179	-0.258151	-0.273571
14.95	-0.00033754	-0.015755	0.281092	63.6286	-0.256142	-0.272028
14.96	-0.00191176	-0.0313601	0.277484	62.7823	-0.25419	-0.270174
14.97	-0.000333228	-0.0115237	0.273085	62.7922	-0.252088	-0.268332
14.98	-0.00154693	-0.0437749	0.274192	61.0476	-0.250893	-0.266601
14.99	0.000136449	-0.00439509	0.271303	61.0532	-0.249059	-0.264977
15	-0.00168913	0.0312211	0.271432	60.0253	-0.247506	-0.262792
15.01	-0.000370573	0.0192226	0.266889	60.0112	-0.24609	-0.260896
15.02	-0.00144782	-0.0127259	0.265222	58.4839	-0.24417	-0.258649
15.03	-0.000435209	-0.0600434	0.265797	58.4869	-0.242647	-0.257412
15.04	-0.00181984	0.0105587	0.26285	57.2664	-0.240504	-0.255235
15.05	-8.61836e-06	-0.00806336	0.258264	57.2879	-0.238821	-0.252844
15.06	-0.00154406	-0.0665147	0.257416	55.9003	-0.236331	-0.251272
15.07	0.000196779	0.00047425	0.256295	55.8878	-0.234661	-0.249286
15.08	-0.0013401	-0.0271619	0.254441	54.336	-0.232894	-0.2475
15.09	0.000255667	-0.0503951	0.252701	54.3313	-0.231111	-0.245611
15.1	-0.00178393	-0.0336646	0.252989	53.1572	-0.229749	-0.243704
15.11	0.000109164	0.00670016	0.249898	53.1801	-0.227913	-0.241199
15.12	-0.001771	-0.0069224	0.247124	51.7818	-0.225949	-0.240248
15.13	-0.000275775	0.00108912	0.242524	51.7735	-0.224334	-0.238058
15.14	-0.00172935	-0.0317692	0.242696	50.7279	-0.222954	-0.236634
15.15	1.43562e-06	-0.0620441	0.241489	50.7363	-0.220949	-0.234913
15.16	-0.0018184	0.003167	0.24087	49.876	-0.219303	-0.232953
15.17	-1.86723e-05	-0.0151429	0.23801	49.8911	-0.216711	-0.231166
15.18	-0.00164173	-0.0136595	0.236155	48.4931	-0.215261	-0.229155
15.19	-0.000287264	0.0443049	0.233093	48.5024	-0.213138	-0.227237
15.2	-0.002166	0.0127562	0.231311	47.3081	-0.211909	-0.224584
15.21	-0.000396428	0.000538218	0.229845	47.3468	-0.209596	-0.223245
15.22	-0.00223207	-0.0231704	0.230075	46.0806	-0.207505	-0.220307
15.23	-0.000841691	-0.00276223	0.227027	46.0894	-0.205519	-0.21904
15.24	-0.00207407	0.00983959	0.227617	44.9091	-0.203438	-0.216234
15.25	-0.00085031	-0.0353333	0.225374	44.8991	-0.201689	-0.215149
15.26	-0.00187298	0.0124562	0.219796	43.2062	-0.199973	-0.212523
15.27	-0.001083	-0.0347085	0.219078	43.2058	-0.198193	-0.211141
15.28	-0.0021703	0.0115662	0.217741	42.0266	-0.196097	-0.209141
15.29	-0.0005257	0.0218425	0.213328	42.0148	-0.194857	-0.207272
15.3	-0.00238432	-0.05363	0.216303	41.1224	-0.19253	-0.204635
15.31	-0.000463935	0.0410855	0.211315	41.1197	-0.191311	-0.203614
15.32	-0.00231825	-0.00115364	0.206643	39.7574	-0.18919	-0.201768
15.33	-0.000560169	-0.107621	0.204688	39.7743	-0.18802	-0.199477
15.34	-0.00219329	0.0283701	0.205047	38.7256	-0.185271	-0.197656
15.35	-0.000522824	0.00601746	0.201152	38.711	-0.183765	-0.195963
15.36	-0.00259402	-0.0284842	0.201986	37.3603	-0.181878	-0.19353
15.37	-0.000384939	0.0385891	0.199657	37.3508	-0.179424	-0.191411
15.38	-0.00225505	-0.0567666	0.19372	36.3141	-0.178085	-0.189637
15.39	-0.000429467	-0.0130402	0.192311	36.2956	-0.1753	-0.187518
15.4	-0.00183564	0.0535517	0.192383	35.1007	-0.174346	-0.185557
15.41	8.7615e-05	-0.0887984	0.1882	35.141	-0.171848	-0.18376
15.42	-0.00155555	0.0272655	0.188027	33.9135	-0.170547	-0.181866
15.43	0.000203962	0.00141668	0.183801	33.9148	-0.16844	-0.179448
15.44	-0.00146219	-0.123977	0.182004	32.5696	-0.166444	-0.17768
15.45	-3.01618e-05	0.0947717	0.179647	32.5576	-0.164394	-0.17608
15.46	-0.00169344	-0.03779	0.176757	31.8734	-0.163568	-0.174073
15.47	-0.000409353	-0.0737983	0.177433	31.8629	-0.161845	-0.172365
15.48	-0.00150815	0.131449	0.176441	30.5226	-0.160342	-0.169962
15.49	-6.60713e-05	-0.0283342	0.173782	30.5116	-0.157231	-0.168145
15.5	-0.00149235	-0.0764469	0.172301	29.3438	-0.155476	-0.166086
15.51	0.000101981	0.091784	0.170993	29.3314	-0.153421	-0.164583
15.52	-0.00151102	-0.0725311	0.16566	28.2871	-0.152351	-0.161968
15.53	0.000405047	-0.0779188	0.163604	28.2964	-0.15089	-0.160389
15.54	-0.0014665	0.123717	0.165214	27.2481	-0.147964	-0.158079
15.55	-0.000136449	-0.0930843	0.160585	27.2452	-0.14645	-0.156504
15.56	-0.00185431	0.0118392	0.160542	25.8811	-0.144691	-0.154021
15.57	-0.000195343	0.065055	0.156977	25.9134	-0.142464	-0.152177
15.58	-0.00223924	-0.079995	0.155194	24.6676	-0.14144	-0.151117
15.59	2.58556e-05	-0.0219247	0.154073	24.6823	-0.139041	-0.149248
15.6	-0.00196203	0.0456742	0.151672	23.8331	-0.137764	-0.14726
15.61	-0.00013789	-0.0800292	0.150451	23.8278	-0.136255	-0.145484
15.62	-0.00188304	-0.0251115	0.148036	22.7998	-0.134104	-0.143897
15.63	-0.000347594	-0.00461953	0.146081	22.8096	-0.132512	-0.141286
15.64	-0.00210423	-0.0163445	0.141595	21.758	-0.130687	-0.139872
15.65	-0.000578841	-0.0159006	0.138462	21.7714	-0.128854	-0.137935
15.66	-0.00228952	-0.0372766	0.138649	20.5706	-0.126904	-0.135829
15.67	-0.000807223	-0.0369099	0.136924	20.5748	-0.124156	-0.134019
15.68	-0.00243315	0.0119693	0.136952	19.5041	-0.123213	-0.131361
15.69	-0.000652096	-0.050694	0.135529	19.5409	-0.120703	-0.130064
15.7	-0.00234123	0.014281	0.129937	18.6442	-0.11915	-0.128013
15.71	-0.000677951	-0.0153613	0.129333	18.6635	-0.11769	-0.125648
15.72	-0.00249635	-0.0105289	0.129075	17.6403	-0.115416	-0.124673
15.73	-0.000789986	-0.00839202	0.125883	17.62	-0.113824	-0.122528
15.74	-0.00221914	-0.0695797	0.125208	16.4143	-0.112152	-0.120837
15.75	-0.000616186	0.00155234	0.121887	16.4217	-0.111701	-0.119241
15.76	-0.0024705	0.0405556	0.121643	15.3712	-0.110368	-0.117855
15.77	-0.00053719	-0.032635	0.11664	15.3925	-0.108954	-0.117005
15.78	-0.00260982	-0.0153745	0.118451	15.065	-0.10824	-0.116105
15.79	-0.000690876	0.0116522	0.113607	15.0452	-0.107182	-0.114973
15.8	-0.00227659	-0.0116566	0.115404	14.2286	-0.106417	-0.114233
15.81	-0.000318867	-0.0399164	0.114541	14.2263	-0.105409	-0.114062
15.82	-0.00275059	0.0112607	0.115505	14.0337	-0.105521	-0.113504
15.83	-0.000382068	-0.046498	0.110933	14.0234	-0.105279	-0.112741
15.84	-0.00210998	0.0139396	0.113708	13.523	-0.105336	-0.112754
15.85	-8.61792e-05	-0.00766135	0.111954	13.5532	-0.105072	-0.112487
15.86	-0.00175807	-0.0369612	0.111853	14.0569	-0.104175	-0.112267
15.87	-0.000106287	-0.0206371	0.109064	14.0298	-0.105336	-0.112722
15.88	-0.00174658	8.82262e-06	0.11342	13.698	-0.104258	-0.112462
15.89	-0.000114906	0.0119814	0.111106	13.6645	-0.104828	-0.11244
15.9	-0.00167333	0.0388532	0.11401	13.5342	-0.105002	-0.112404
15.91	-0.000397864	-0.0301414	0.113938	13.5323	-0.10433	-0.112813
15.92	-0.00176957	-0.0120608	0.117215	14.1989	-0.105057	-0.112917
15.93	-4.45278e-05	0.000257528	0.11618	14.2204	-0.104364	-0.112707
15.94	-0.00153831	-0.0206442	0.11677	14.5357	-0.105163	-0.112614
15.95	0.000116341	0.0196637	0.113291	14.5422	-0.104775	-0.112809
15.96	-0.00184713	-0.0583322	0.120148	14.7077	-0.104783	-0.112614
15.97	0.000435209	-0.00386238	0.116324	14.7283	-0.104262	-0.112788
15.98	-0.00175233	-0.0421437	0.123857	15.3931	-0.104858	-0.113481
15.99	0.000340411	0.0261439	0.120507	15.4081	-0.105879	-0.114678
16	-0.00211285	-0.0424686	0.128888	16.4457	-0.107528	-0.115356
16.01	-0.000173794	-0.0138729	0.124446	16.4328	-0.108988	-0.117855
16.02	-0.00238719	-0.0380939	0.131935	17.7914	-0.110457	-0.118832
16.03	-0.000271469	-0.00746944	0.128054	17.8217	-0.112436	-0.120224
16.04	-0.0020396	0.0306763	0.131935	18.1343	-0.114337	-0.121884
16.05	-7.32543e-05	0.0486823	0.132079	18.1529	-0.115157	-0.123694
16.06	-0.0020554	-0.0851185	0.135917	19.359	-0.116461	-0.125186
16.07	-1.14893e-05	-0.0197851	0.134609	19.3623	-0.117635	-0.127337
16.08	-0.0020755	-0.00977617	0.139482	20.5539	-0.120438	-0.128769
16.09	-0.000363395	-0.0106982	0.136234	20.5947	-0.122032	-0.13034
16.1	-0.00243172	-0.0205494	0.142746	21.7587	-0.123522	-0.132374
16.11	-0.000603261	0.00598327	0.139899	21.7538	-0.124605	-0.133459
16.12	-0.00249922	0.0020856	0.148869	22.4463	-0.126678	-0.135911
16.13	-0.000624805	-0.0282791	0.148395	22.4697	-0.128	-0.137414
16.14	-0.00236133	-0.0364754	0.154274	24.0014	-0.129818	-0.138902
16.15	-0.000932183	-0.00592482	0.150436	24.0194	-0.131497	-0.140953
16.16	-0.00200656	0.0468956	0.155813	24.8758	-0.133928	-0.142312
16.17	-0.000405047	-0.0824534	0.150724	24.8541	-0.135208	-0.144486
16.18	-0.00218323	-0.0199952	0.159881	26.2362	-0.137013	-0.146181
16.19	-0.000577406	-0.00558898	0.156919	26.2512	-0.139097	-0.148036
16.2	-0.00225936	-0.0232162	0.165027	27.1048	-0.14051	-0.149968
16.21	-0.00051277	0.0365719	0.161735	27.0896	-0.14242	-0.152014
16.22	-0.00234266	-0.00516602	0.168348	28.1322	-0.144511	-0.153601
16.23	-0.000511334	-0.0419772	0.16474	28.1068	-0.146906	-0.155862
16.24	-0.00226366	0.0400328	0.171525	29.4936	-0.148248	-0.157818
16.25	-0.000831637	0.00326185	0.170576	29.4765	-0.149835	-0.160459
16.26	-0.0025179	0.0145678	0.176973	30.7101	-0.152043	-0.161847
16.27	-0.000394993	0.0396302	0.172186	30.7261	-0.15309	-0.163464
16.28	-0.00249204	-0.00501492	0.178425	31.7173	-0.155129	-0.165337
16.29	-0.000195343	-0.0358726	0.179417	31.7231	-0.156998	-0.167344
16.3	-0.00214588	0.0122836	0.183499	33.2634	-0.158263	-0.169065
16.31	3.87806e-05	-0.0316408	0.179431	33.2726	-0.160166	-0.170604
16.32	-0.00184426	-0.0103767	0.186489	34.1185	-0.161472	-0.17207
16.33	-0.000160869	-0.0101467	0.183082	34.084	-0.163845	-0.174677
16.34	-0.00183707	-0.0312581	0.191334	35.1356	-0.16488	-0.175855
16.35	-0.000267156	0.0238112	0.189249	35.1412	-0.166615	-0.177803
16.36	-0.00185287	0.0469055	0.194827	36.6892	-0.168675	-0.180033
16.37	-0.00038781	-0.0552226	0.19221	36.6445	-0.169712	-0.182266
16.38	-0.00192612	-0.0175252	0.196595	37.7079	-0.172554	-0.184324
16.39	-8.90502e-05	0.00900579	0.193763	37.7064	-0.173971	-0.185725
16.4	-0.00139612	-0.0303305	0.202244	38.8797	-0.175669	-0.187291
16.41	0.000258538	-0.0361026	0.200534	38.8924	-0.177807	-0.189296
16.42	-0.00124243	-0.00239717	0.206039	40.0946	-0.179401	-0.191061
16.43	0.000509899	-0.0211345	0.20315	40.0904	-0.182429	-0.193613
16.44	-0.00171786	-0.0417886	0.209993	41.331	-0.18233	-0.194514
16.45	0.000119218	0.00981698	0.207434	41.296	-0.184154	-0.196745
16.46	-0.00199794	-0.0221039	0.21869	42.1483	-0.186085	-0.198788
16.47	-0.000251361	-0.0326383	0.21419	42.1475	-0.18799	-0.199943
16.48	-0.00231393	0.0348772	0.22017	43.2006	-0.189506	-0.202012
16.49	-0.000420848	0.0172048	0.21511	43.195	-0.191129	-0.203718
16.5	-0.00175951	-0.0443755	0.222729	44.563	-0.193055	-0.206752
16.51	-9.33623e-05	-0.0139794	0.2181	44.5601	-0.19516	-0.208132
16.52	-0.00195485	0.049124	0.227415	45.6234	-0.197025	-0.210122
16.53	5.74531e-05	-0.0220427	0.220486	45.5937	-0.199441	-0.211722
16.54	-0.0013401	-0.0392117	0.230808	46.974	-0.20088	-0.214138
16.55	-0.000498409	-0.0306873	0.227933	46.9717	-0.202972	-0.217016
16.56	-0.00224356	-0.0408721	0.235293	47.9838	-0.204989	-0.217563
16.57	-0.00105427	-0.0211742	0.231081	47.9594	-0.205845	-0.219782
16.58	-0.00249779	-0.0220482	0.238283	49.2144	-0.208757	-0.222439
16.59	-0.000884784	0.00187715	0.236242	49.2138	-0.209607	-0.223914
16.6	-0.00229526	0.00465592	0.24468	50.3867	-0.211777	-0.225648
16.61	-0.000604697	-0.00352048	0.242495	50.3665	-0.213612	-0.227038
16.62	-0.00226366	-0.0268525	0.247325	51.6074	-0.215469	-0.229079
16.63	-0.000804346	-0.0114702	0.246721	51.6173	-0.217067	-0.231128
16.64	-0.00244321	0.010562	0.254354	52.6516	-0.218368	-0.23325
16.65	-0.000519953	-0.0587011	0.245916	52.6277	-0.220557	-0.234833
16.66	-0.00245901	-0.0149146	0.258077	54.0251	-0.223092	-0.237175
16.67	-0.000574535	-0.0419855	0.250861	54.0162	-0.224565	-0.238857
16.68	-0.00212577	0.00641671	0.260176	55.3792	-0.227354	-0.241475
16.69	-0.000624805	0.00917619	0.253334	55.3862	-0.228087	-0.2436
16.7	-0.00241017	-0.0317665	0.263353	56.571	-0.231007	-0.245577
16.71	-0.000637735	0.00874881	0.256683	56.5859	-0.232701	-0.247654
16.72	-0.00231393	-0.0143499	0.26929	57.4462	-0.234216	-0.249553
16.73	-0.00072535	0.0299147	0.262376	57.4454	-0.236549	-0.252056
16.74	-0.00202667	-0.020588	0.271705	59.1927	-0.237641	-0.253285
16.75	-0.000136449	-0.00723618	0.265294	59.1833	-0.240061	-0.25515
16.76	-0.00207263	-0.0280028	0.271906	60.0217	-0.241409	-0.257693
16.77	-0.0004625	0.0185481	0.270699	60.0154	-0.243706	-0.259605
16.78	-0.00137888	-0.0242132	0.279094	61.4069	-0.245666	-0.262097
16.79	6.60716e-05	-0.0473103	0.275371	61.3934	-0.247063	-0.264123
16.8	-0.00157135	0.00279366	0.283248	62.5809	-0.250149	-0.265766
16.81	-0.000168052	0.0173129	0.279094	62.5961	-0.251338	-0.267923
16.82	-0.00164604	-0.0264461	0.286842	64.1235	-0.253548	-0.269799
16.83	-8.47438e-05	0.00195931	0.280718	64.1437	-0.255229	-0.272242
16.84	-0.00160152	-0.0190467	0.288424	65.1858	-0.257013	-0.274378
16.85	-3.30384e-05	0.0123741	0.287043	65.1682	-0.259365	-0.276383
16.86	-0.00174515	-0.00207016	0.293555	66.3934	-0.261014	-0.278354
16.87	-0.000100545	-0.0432472	0.293081	66.3891	-0.263261	-0.280679
16.88	-0.00143203	-0.0260281	0.300125	67.7858	-0.264986	-0.281902
16.89	0.000465371	-0.0258444	0.29311	67.7752	-0.266976	-0.283786
16.9	-0.00158571	-0.0199549	0.302353	68.7772	-0.267997	-0.284968
16.91	0.000476866	-0.0177938	0.297451	68.7802	-0.268885	-0.286329
16.92	-0.00198071	-0.00884366	0.305717	69.6598	-0.270481	-0.287995
16.93	-0.000130707	0.00156447	0.30208	69.6586	-0.271216	-0.288887
16.94	-0.00188304	0.0181891	0.308232	70.3407	-0.272778	-0.289451
16.95	-0.00026285	0.00493165	0.303129	70.3287	-0.272658	-0.290568
16.96	-0.002166	0.00439067	0.309267	71.2093	-0.274444	-0.291299
16.97	-0.000364831	0.00242695	0.305286	71.1762	-0.274412	-0.29274
16.98	-0.00200513	0.0260959	0.311941	71.5154	-0.275116	-0.292248
16.99	-0.000442392	-0.00247548	0.310015	71.5174	-0.275879	-0.292867
17	-0.0022019	0.0160192	0.312013	71.5138	-0.275271	-0.293045
17.01	-0.000588895	0.0228247	0.309986	71.5105	-0.275521	-0.293484
17.02	-0.00202667	-0.046401	0.311984	71.7261	-0.275644	-0.293354
17.03	-0.00119216	-0.0145694	0.308376	71.7087	-0.275453	-0.292935
17.04	-0.0023441	0.0122263	0.310892	71.7048	-0.27579	-0.293696
17.05	-0.00112753	-0.0631618	0.309296	71.7001	-0.275593	-0.293829
17.06	-0.00266728	-0.0247106	0.310346	71.3737	-0.276169	-0.29317
17.07	-0.00115912	-0.0361026	0.307873	71.3858	-0.276265	-0.293185
17.08	-0.00250066	0.0260926	0.309066	71.4021	-0.276237	-0.293439
17.09	-0.000794292	-0.000697038	0.306795	71.3924	-0.275599	-0.293613
17.1	-0.00248055	-0.0586394	0.307413	71.3848	-0.276356	-0.293836
17.11	-0.000709548	-0.0442652	0.303259	71.3884	-0.275381	-0.293626
17.12	-0.0022809	-0.00751025	0.302324	71.1833	-0.276432	-0.293168
17.13	-0.000463935	0.0164151	0.300312	71.2066	-0.27597	-0.293079
17.14	-0.00222057	-0.0513905	0.300801	69.6605	-0.275495	-0.292246
17.15	-0.000369137	-0.00488643	0.29541	69.6516	-0.274116	-0.29033
17.16	-0.00248917	0.0227535	0.295726	68.4619	-0.272713	-0.288404
17.17	-0.000496974	-0.0252505	0.295209	68.4415	-0.271619	-0.287308
17.18	-0.00231968	-0.0422568	0.291255	67.4087	-0.27011	-0.285435
17.19	-0.000311684	-0.00377415	0.28874	67.403	-0.267934	-0.283638
17.2	-0.00189309	-2.92277e-05	0.286454	65.8737	-0.266584	-0.281851
17.21	-8.04373e-05	0.00847474	0.289027	65.9044	-0.264628	-0.280185
17.22	-0.00170206	0.0381143	0.287144	64.4818	-0.262998	-0.278464
17.23	-0.000255667	-0.0109039	0.284844	64.4819	-0.260287	-0.277178
17.24	-0.00137745	-0.0405738	0.283867	63.6065	-0.25962	-0.27501
17.25	-0.000235559	0.00560663	0.282055	63.6339	-0.256846	-0.272757
17.26	-0.00130276	0.0123972	0.279525	62.264	-0.256095	-0.271471
17.27	0.00014938	-0.046857	0.277858	62.2709	-0.254006	-0.269941
17.28	-0.00139181	-0.0445723	0.275701	61.4167	-0.252808	-0.267557
17.29	-8.76147e-05	-0.041707	0.274221	61.4036	-0.251259	-0.266478
17.3	-0.00137314	-0.00820729	0.269419	59.8643	-0.248864	-0.26364
17.31	-0.000103416	0.00827346	0.267522	59.8515	-0.247366	-0.262542
17.32	-0.00174371	-0.0147431	0.266616	58.4955	-0.244548	-0.260692
17.33	-6.46358e-05	-0.00516712	0.265193	58.4754	-0.243907	-0.258719
17.34	-0.00147368	-0.0462598	0.264129	57.2703	-0.241188	-0.257272
17.35	0.000323174	-0.028841	0.26009	57.288	-0.239769	-0.254273
17.36	-0.00178249	0.00906755	0.261844	55.7409	-0.238556	-0.252535
17.37	0.000228376	-0.000304955	0.257603	55.7261	-0.236367	-0.250708
17.38	-0.00183133	-0.0287837	0.25756	54.1865	-0.234687	-0.24826
17.39	0.000114906	-0.000507889	0.254397	54.2053	-0.232175	-0.24708
17.4	-0.00193331	-0.00729242	0.251364	53.3278	-0.230639	-0.244454
17.41	-0.000249925	-0.043213	0.250516	53.3155	-0.228897	-0.242706
17.42	-0.00217317	-0.0419971	0.250042	51.9429	-0.22715	-0.241746
17.43	-0.000321738	0.00723011	0.247354	51.9651	-0.225709	-0.239692
17.44	-0.00213871	-0.0209448	0.244062	50.5874	-0.223539	-0.237857
17.45	-0.000754076	-0.0100309	0.241532	50.573	-0.22189	-0.236393
17.46	-0.00203816	-0.0492448	0.242437	49.7434	-0.220668	-0.234468
17.47	-0.00071386	0.0282256	0.238398	49.7461	-0.218497	-0.232415
17.48	-0.00214301	-0.0204573	0.236932	47.9867	-0.217226	-0.230471
17.49	-0.000756947	-0.00294201	0.237075	48.0054	-0.214649	-0.228098
17.5	-0.00220908	0.00200067	0.235552	46.7969	-0.213233	-0.22646
17.51	-0.000897709	-0.00647793	0.234502	46.7919	-0.210232	-0.224717
17.52	-0.00240156	0.0168458	0.227372	45.9692	-0.208757	-0.222348
17.53	-0.000808658	-0.0260159	0.228105	45.9677	-0.207284	-0.220506
17.54	-0.00283964	0.022132	0.227933	44.2217	-0.204773	-0.218491
17.55	-0.000629117	0.0138635	0.223246	44.2148	-0.203109	-0.216204
17.56	-0.00271036	-0.0210495	0.222154	43.3611	-0.201516	-0.214098
17.57	-0.000613315	-0.00781686	0.219322	43.3766	-0.199178	-0.212513
17.58	-0.0022967	-0.0260788	0.215728	42.1346	-0.197832	-0.210118
17.59	-0.000330357	-0.0250895	0.213874	42.138	-0.195984	-0.208937
17.6	-0.00235272	0.0461032	0.214018	40.5925	-0.19427	-0.207062
17.61	-0.000300195	-0.0197244	0.210237	40.5983	-0.19182	-0.20418
17.62	-0.00215307	-0.088725	0.211401	39.6208	-0.190767	-0.202628
17.63	-0.000383503	0.0417732	0.209144	39.6023	-0.18862	-0.201134
17.64	-0.00218179	-0.0372595	0.204544	38.4035	-0.186282	-0.198964
17.65	-0.000214016	-0.0280365	0.201411	38.4188	-0.185085	-0.197095
17.66	-0.00179398	0.0161444	0.202273	37.0267	-0.182673	-0.195452
17.67	-0.000380627	-0.0415107	0.198967	37.0338	-0.180747	-0.193134
17.68	-0.00176526	0.0435014	0.196638	35.8009	-0.17939	-0.190449
17.69	-0.0003519	-0.0223653	0.196581	35.813	-0.176525	-0.189194
17.7	-0.00158715	-0.117761	0.189508	34.9564	-0.175097	-0.186484
17.71	-0.000147944	0.0322545	0.186992	34.9555	-0.173327	-0.184841
17.72	-0.00163742	-0.0497654	0.19175	33.4294	-0.171112	-0.182752
17.73	-0.000265721	-0.0210451	0.185684	33.4241	-0.170532	-0.1817
17.74	-0.00154119	0.095021	0.183442	32.574	-0.167537	-0.179193
17.75	8.61864e-06	-0.0822129	0.182852	32.5526	-0.16669	-0.177744
17.76	-0.00150241	0.00535627	0.18255	31.2272	-0.16474	-0.175845
17.77	-0.000106287	0.0643806	0.178626	31.2341	-0.162741	-0.173573
17.78	-0.00169488	-0.0424956	0.175161	30.3533	-0.161485	-0.171833
17.79	-6.17648e-05	0.0211163	0.169181	30.3469	-0.158539	-0.170034
17.8	-0.00176813	0.0635771	0.173968	28.9449	-0.157106	-0.167347
17.81	-0.000122089	-0.0899415	0.168578	28.9357	-0.155724	-0.165681
17.82	-0.00237139	0.0179812	0.170835	27.7826	-0.152984	-0.163347
17.83	-7.46898e-05	0.0609516	0.167787	27.7853	-0.151005	-0.1614
17.84	-0.00188591	-0.12259	0.165013	26.9252	-0.148934	-0.159654
17.85	-0.000466806	0.0314836	0.162195	26.9098	-0.147158	-0.158164
17.86	-0.00212865	0.0250801	0.162856	25.7414	-0.145351	-0.155688
17.87	-0.000353336	-0.0691424	0.159248	25.7224	-0.144134	-0.153815
17.88	-0.00223781	0.0509323	0.157509	24.4785	-0.142523	-0.151872
17.89	-0.000540061	-0.0252748	0.155252	24.4746	-0.139891	-0.150021
17.9	-0.00232543	-0.058057	0.153642	23.5095	-0.139317	-0.148137
17.91	-0.00091351	0.0259895	0.151155	23.4994	-0.137564	-0.146408
17.92	-0.00239006	-0.0841496	0.150681	22.2606	-0.135271	-0.14478
17.93	-0.000891967	0.0132321	0.14759	22.2781	-0.134282	-0.1431
17.94	-0.00244751	0.0450951	0.14736	21.4315	-0.132459	-0.141214
17.95	-0.00088909	-0.0541164	0.14575	21.4109	-0.130452	-0.139872
17.96	-0.00241161	0.0150762	0.140575	20.5727	-0.127896	-0.136827
17.97	-0.000784238	0.0439685	0.139022	20.5732	-0.126387	-0.135142
17.98	-0.00222057	-0.0691953	0.138145	19.5447	-0.123876	-0.132828
17.99	-0.00071386	0.0149378	0.135026	19.5304	-0.122702	-0.131365
18	-0.00237714	-1.21326e-05	0.1355	17.8135	-0.120837	-0.128933
18.01	-0.000557298	-0.022164	0.130685	17.7842	-0.118677	-0.127714
18.02	-0.00252939	-0.00478938	0.13297	17.2732	-0.117584	-0.125362
18.03	-0.000606132	-0.0209525	0.128873	17.2848	-0.116062	-0.124868
18.04	-0.00290571	-0.0414925	0.127522	16.1145	-0.114918	-0.122772
18.05	-0.000588895	0.00947618	0.123181	16.1007	-0.113981	-0.121793
18.06	-0.00255524	-0.00288852	0.122103	15.3826	-0.11275	-0.120877
18.07	-0.000868982	-0.0502292	0.12022	15.384	-0.112139	-0.119907
18.08	-0.00209848	0.0489443	0.122261	14.9132	-0.110173	-0.118086
18.09	-0.000211139	-0.0262365	0.118523	14.9117	-0.109541	-0.117917
18.1	-0.00214014	-0.0167102	0.119702	14.542	-0.109119	-0.117446
18.11	-0.000330357	0.00455611	0.112759	14.5619	-0.108941	-0.116617
18.12	-0.00203816	-0.0603864	0.11756	14.0376	-0.10792	-0.115893
18.13	-0.000291576	-0.000293925	0.115634	14.0209	-0.107765	-0.115191
18.14	-0.00161013	0.0331782	0.11595	13.8682	-0.106909	-0.114969
18.15	-0.000129272	-0.0906463	0.112457	13.8647	-0.106771	-0.115079
18.16	-0.0015972	-0.0141707	0.115088	13.3518	-0.106201	-0.114117
18.17	-4.30924e-05	0.000781409	0.111091	13.3635	-0.106273	-0.11397
18.18	-0.00127259	-0.0935878	0.114398	13.6564	-0.10604	-0.112962
18.19	0.000120654	-0.00990797	0.110387	13.7023	-0.106099	-0.113759
18.2	-0.00142916	0.0315156	0.114901	13.3393	-0.106059	-0.113568
18.21	-4.45278e-05	0.0297399	0.112399	13.3319	-0.105993	-0.113928
18.22	-0.00168195	-0.0223157	0.114656	13.5421	-0.105792	-0.113941
18.23	0.00031312	0.0110324	0.113449	13.5326	-0.105235	-0.113496
18.24	-0.00153975	-0.00836886	0.115476	13.8771	-0.105996	-0.113858
18.25	0.000336105	0.0210848	0.112126	13.8745	-0.105936	-0.113754
18.26	-0.00195055	0.0369066	0.120363	13.5469	-0.105898	-0.113566
18.27	-0.000242742	-0.00721577	0.115893	13.5336	-0.105434	-0.113775
18.28	-0.00187586	0.00164388	0.121743	14.5621	-0.105195	-0.113801
18.29	0.000389246	0.0110456	0.118595	14.539	-0.106328	-0.113544
18.3	-0.00184282	0.0227579	0.12275	14.3979	-0.105928	-0.113805
18.31	0.000116341	-0.0246616	0.11953	14.4119	-0.106216	-0.113735
18.32	-0.00233548	-0.00240048	0.124446	15.0624	-0.105483	-0.113657
18.33	-0.000350465	-0.0493551	0.120981	15.065	-0.107326	-0.115592
18.34	-0.00217174	-0.0190257	0.129592	16.2813	-0.108556	-0.116675
18.35	-0.000769878	-0.0378601	0.123325	16.2776	-0.109471	-0.11819
18.36	-0.00229526	-0.0132239	0.131403	17.1392	-0.111402	-0.11987
18.37	-0.000787109	-0.0549667	0.127838	17.1239	-0.112707	-0.121693
18.38	-0.00225792	-0.0179531	0.134595	18.1643	-0.114471	-0.122623
18.39	-0.000762695	-0.00803854	0.133315	18.1309	-0.116272	-0.124279
18.4	-0.00205108	-0.00263043	0.137829	19.1676	-0.117717	-0.125902
18.41	-0.000712425	0.0224921	0.135917	19.1707	-0.119381	-0.127767
18.42	-0.00272616	0.0165513	0.141308	20.0632	-0.121227	-0.129178
18.43	-0.000835949	-0.00930027	0.142055	20.0524	-0.123227	-0.130942
18.44	-0.00254375	-0.0461048	0.146684	21.4099	-0.124262	-0.133004
18.45	-0.00055155	-0.0428915	0.142185	21.3864	-0.12554	-0.134413
18.46	-0.00252364	-0.0266264	0.152089	22.4412	-0.127434	-0.136036
18.47	-0.000482608	0.0268949	0.145707	22.4785	-0.129549	-0.138103
18.48	-0.00262418	0.0232818	0.153613	23.6348	-0.130041	-0.139408
18.49	-0.000307378	0.00443589	0.149531	23.6582	-0.132459	-0.141879
18.5	-0.00241735	0.028514	0.162842	24.358	-0.134612	-0.142553
18.51	-5.7474e-06	-0.0739053	0.15426	24.344	-0.135521	-0.14541
18.52	-0.00203098	-0.00245232	0.162066	25.7354	-0.137327	-0.146811
18.53	-0.000239866	-0.029184	0.157494	25.7254	-0.139044	-0.149028
18.54	-0.00225218	-0.0110572	0.162583	26.5653	-0.141905	-0.150235
18.55	-0.000142197	-0.0852299	0.161232	26.5679	-0.142907	-0.152545
18.56	-0.00180978	0.010616	0.166148	28.4747	-0.144655	-0.154752
18.57	-0.000185289	0.00990025	0.163992	28.455	-0.146832	-0.156411
18.58	-0.00165322	0.00539156	0.172502	29.3349	-0.14865	-0.1581
18.59	0.000150815	-0.0237643	0.168031	29.3451	-0.150267	-0.160789
18.6	-0.0015498	0.0112287	0.176642	30.7059	-0.151755	-0.162661
18.61	0.000261415	0.00822603	0.172229	30.7155	-0.154044	-0.163971
18.62	-0.00152826	-0.0324205	0.177002	31.3477	-0.155108	-0.165503
18.63	0.000236995	-0.00275065	0.174241	31.3644	-0.156854	-0.16745
18.64	-0.00143346	0.00461512	0.181012	32.9274	-0.158212	-0.169442
18.65	0.00016374	-0.0280061	0.17611	32.8855	-0.160455	-0.171127
18.66	-0.00160008	-0.00634282	0.185885	33.583	-0.16212	-0.173075
18.67	-6.75067e-05	0.00480978	0.184333	33.586	-0.163816	-0.175506
18.68	-0.00198645	-0.0334721	0.190572	34.949	-0.166365	-0.176612
18.69	-6.60713e-05	-0.0166026	0.185785	34.9339	-0.167457	-0.179327
18.7	-0.00213009	0.0484165	0.193677	35.7986	-0.169519	-0.180105
18.71	0.000376321	-0.0191724	0.191319	35.7842	-0.171888	-0.183016
18.72	-0.00193618	-0.0053491	0.201583	37.3712	-0.172609	-0.184392
18.73	-3.30384e-05	0.00637591	0.199139	37.379	-0.175065	-0.186289
18.74	-0.00210998	-0.0300035	0.205766	38.3913	-0.175963	-0.188168
18.75	0.000130707	0.0278942	0.201367	38.3981	-0.177646	-0.190088
18.76	-0.00222488	0.0424421	0.207204	39.591	-0.18042	-0.191644
18.77	-0.000354777	-0.0756754	0.203552	39.5976	-0.181491	-0.193992
18.78	-0.00214301	-0.0130695	0.212623	40.7669	-0.182995	-0.195402
18.79	-0.000666462	-0.0223785	0.211473	40.7889	-0.184576	-0.197091
18.8	-0.00234984	0.0177006	0.21869	41.6204	-0.186255	-0.198513
18.81	-0.000692311	-0.0637475	0.212451	41.6342	-0.188694	-0.200363
18.82	-0.0023283	-0.0365774	0.220213	42.8794	-0.190521	-0.202531
18.83	-0.000718167	0.0024297	0.219006	42.8524	-0.192468	-0.204942
18.84	-0.0026802	-0.00677351	0.227286	44.0301	-0.19374	-0.206369
18.85	-0.000718167	0.0107677	0.221866	44.0475	-0.19605	-0.207943
18.86	-0.00256386	-0.0211196	0.231052	44.9026	-0.197868	-0.210561
18.87	-0.000721038	-0.0540833	0.226596	44.8898	-0.199494	-0.212722
18.88	-0.0025222	-0.0180386	0.234028	46.791	-0.202111	-0.214428
18.89	-0.000729656	-0.0167272	0.228968	46.7911	-0.203578	-0.216094
18.9	-0.00248917	-0.0383983	0.235882	47.6627	-0.205519	-0.217929
18.91	-0.00031312	0.0262354	0.231627	47.6568	-0.206598	-0.220324
18.92	-0.00289422	0.0218105	0.240842	48.8481	-0.208605	-0.221428
18.93	-0.000374885	-0.0605226	0.23719	48.8451	-0.210658	-0.223893
18.94	-0.00274771	-0.00697644	0.242682	49.8626	-0.211694	-0.225374
18.95	-0.000307378	0.0326086	0.240281	49.8671	-0.213771	-0.227778
18.96	-0.00241879	-0.0334732	0.245801	50.9146	-0.215418	-0.23023
18.97	-5.45818e-05	-0.00630863	0.243717	50.9216	-0.217154	-0.23202
18.98	-0.00236421	0.000968903	0.254872	52.3114	-0.21893	-0.233165
18.99	-0.000201085	-0.0186198	0.249582	52.2959	-0.220776	-0.23564
19	-0.00208699	0.00604062	0.255519	53.3481	-0.223641	-0.237011
19.01	-4.02158e-05	-0.0458186	0.251637	53.3404	-0.225082	-0.23968
19.02	-0.00218036	-0.0229956	0.258595	54.7185	-0.227144	-0.241812
19.03	-8.18728e-05	0.0288829	0.257445	54.7338	-0.229126	-0.244389
19.04	-0.00186724	-0.00261113	0.266185	56.0558	-0.23091	-0.24605
19.05	-7.75607e-05	-0.0377178	0.260881	56.0285	-0.233743	-0.247281
19.06	-0.00161157	-0.0255698	0.268413	57.2493	-0.234424	-0.249513
19.07	-0.000166617	-0.05168	0.263871	57.2801	-0.237018	-0.252141
19.08	-0.0016604	0.0418195	0.270052	58.6473	-0.238499	-0.254555
19.09	-6.89422e-05	0.0297145	0.268543	58.6602	-0.240631	-0.255881
19.1	-0.00185718	0.0574824	0.275745	59.6773	-0.242526	-0.258056
19.11	0.000384939	-0.034414	0.27517	59.6683	-0.244153	-0.26009
19.12	-0.00191033	-0.0463194	0.2801	60.8938	-0.246374	-0.262508
19.13	0.000245613	-0.0350339	0.276693	60.8982	-0.248602	-0.264662
19.14	-0.00204391	-0.0204463	0.283938	62.2322	-0.250378	-0.266391
19.15	0.000448134	-0.00971055	0.277556	62.2727	-0.25135	-0.26829
19.16	-0.00223924	-0.0158273	0.286368	63.6227	-0.254718	-0.271117
19.17	0.000300195	-0.0537943	0.28171	63.6388	-0.25692	-0.273052
19.18	-0.00201662	0.0215001	0.294346	64.8407	-0.258164	-0.274766
19.19	0.000203962	-0.00667369	0.288294	64.8303	-0.259936	-0.277013
19.2	-0.00221483	-0.0126548	0.296531	65.6913	-0.262438	-0.279196
19.21	0.000153686	-0.0258792	0.294849	65.7116	-0.263674	-0.281406
19.22	-0.00203098	0.00142771	0.300082	67.5897	-0.266149	-0.282966
19.23	-0.000232688	-0.0202411	0.296761	67.5687	-0.267444	-0.285244
19.24	-0.00212722	-0.00324917	0.307025	68.2847	-0.268716	-0.286708
19.25	-0.000208268	-0.00719151	0.302051	68.289	-0.271265	-0.288368
19.26	-0.0026759	0.00224056	0.310015	69.1395	-0.271746	-0.289555
19.27	-0.000676516	0.0049868	0.307111	69.1581	-0.273268	-0.290701
19.28	-0.00220765	0.0112982	0.312847	70.6908	-0.274094	-0.291044
19.29	-0.00048692	-0.0414412	0.307284	70.6918	-0.275542	-0.293159
19.3	-0.00229957	0.0175517	0.315032	71.0059	-0.276852	-0.29341
19.31	-0.000656408	0.0131207	0.309296	70.9993	-0.276379	-0.295372
19.32	-0.00260121	0.00461567	0.314428	71.7281	-0.277916	-0.295387
19.33	-0.000624805	0.00665274	0.31243	71.7243	-0.277774	-0.296014
19.34	-0.00253082	-0.021451	0.313681	72.2271	-0.27831	-0.295948
19.35	-0.000268592	-0.0396539	0.312186	72.2079	-0.278248	-0.296625
19.36	-0.00261844	0.00638032	0.317461	72.0489	-0.278793	-0.296567
19.37	-0.000505592	-0.0133171	0.310561	72.0659	-0.279348	-0.296489
19.38	-0.00260982	-0.0186877	0.314788	72.0382	-0.278727	-0.296476
19.39	-7.46898e-05	-0.00784388	0.309196	72.0424	-0.278986	-0.296118
19.4	-0.00245613	-0.0181357	0.316283	71.892	-0.278098	-0.296067
19.41	-8.76147e-05	-0.0320157	0.309641	71.8838	-0.279064	-0.296383
19.42	-0.00249779	0.00547318	0.312085	71.8812	-0.279117	-0.2959
19.43	-0.000162305	0.0106519	0.306953	71.865	-0.278886	-0.297036
19.44	-0.00232255	-0.0229669	0.308448	71.6957	-0.279662	-0.29711
19.45	-4.59633e-05	-0.0358781	0.303791	71.7047	-0.27963	-0.296711
19.46	-0.00198501	-0.0323306	0.307485	71.8738	-0.279219	-0.29655
19.47	-0.000183854	-0.0441306	0.302727	71.8499	-0.278907	-0.29707
19.48	-0.00195485	-0.0285361	0.303776	70.8805	-0.279094	-0.296071
19.49	0.000267157	-0.0345392	0.299075	70.8494	-0.278793	-0.294452
19.5	-0.00168051	0.00412267	0.301965	68.9596	-0.277006	-0.292678
19.51	0.000400735	0.00499782	0.299262	68.961	-0.27679	-0.291585
19.52	-0.00140187	0.00286149	0.297839	68.2784	-0.274285	-0.290635
19.53	0.000261415	-0.0473533	0.293642	68.3	-0.272628	-0.288586
19.54	-0.00179973	-0.0687497	0.296416	67.0756	-0.270888	-0.286321
19.55	0.000287265	0.0302053	0.290623	67.0748	-0.268572	-0.284926
19.56	-0.00194049	0.03144	0.29104	65.5207	-0.268124	-0.283313
19.57	0.000287265	0.0288609	0.286742	65.5667	-0.265753	-0.281881
19.58	-0.00222919	0.00771815	0.28447	64.4995	-0.263755	-0.279473
19.59	0.00048692	-0.0304011	0.279482	64.5073	-0.261879	-0.27799
19.6	-0.00243315	-0.0277155	0.282386	63.1034	-0.260097	-0.275879
19.61	0.000745458	0.00864569	0.279597	63.1098	-0.259329	-0.274328
19.62	-0.00208987	0.0373792	0.27839	62.2444	-0.256367	-0.272643
19.63	0.000540061	-0.0456234	0.275299	62.2596	-0.254667	-0.270619
19.64	-0.00202092	-0.00288852	0.276578	60.358	-0.253075	-0.269
19.65	0.000482608	0.03511	0.275515	60.3674	-0.251685	-0.266878
19.66	-0.00231393	-0.0488196	0.273143	59.3227	-0.24974	-0.265117
19.67	2.29791e-05	-0.0163103	0.27172	59.3057	-0.248803	-0.263577
19.68	-0.00227947	-0.0063555	0.267565	58.3313	-0.246442	-0.261425
19.69	-0.000509899	-0.0937648	0.266128	58.3306	-0.244327	-0.259808
19.7	-0.00237283	-0.0607548	0.266228	56.9257	-0.242666	-0.257753
19.71	-0.0008144	0.0434435	0.262807	56.9286	-0.240046	-0.255841
19.72	-0.00257679	-0.0281175	0.263411	55.2135	-0.239345	-0.253707
19.73	-0.000692311	-0.0247388	0.26101	55.2079	-0.23606	-0.252062
19.74	-0.00225218	0.00469342	0.255993	54.1934	-0.235293	-0.249509
19.75	-0.000728221	-0.0577863	0.252859	54.1876	-0.233447	-0.247868
19.76	-0.00242597	0.0274436	0.253607	52.6361	-0.230874	-0.245866
19.77	-0.000768437	-0.0119638	0.251982	52.6113	-0.22942	-0.244115
19.78	-0.002933	0.0471614	0.251882	51.446	-0.228087	-0.241714
19.79	-0.000789986	-0.0308461	0.248417	51.4372	-0.226385	-0.239947
19.8	-0.00291576	-0.0390495	0.248	50.0821	-0.224592	-0.238194
19.81	-0.000669333	0.00187494	0.24399	50.0555	-0.223115	-0.23698
19.82	-0.00296603	-0.00400411	0.242294	49.0566	-0.2211	-0.234265
19.83	-0.000619063	-0.0856705	0.237133	49.0432	-0.218961	-0.23312
19.84	-0.00265435	0.00902013	0.238455	47.673	-0.217486	-0.231147
19.85	-0.000173794	-0.00851941	0.236083	47.6726	-0.21581	-0.229183
19.86	-0.00273335	-0.00528734	0.23535	46.6109	-0.213608	-0.226606
19.87	-0.000109164	0.0274023	0.231943	46.6196	-0.211686	-0.224948
19.88	-0.00218323	0.022105	0.229773	45.4239	-0.21015	-0.222282
19.89	-1.43659e-05	-0.0337881	0.225618	45.4256	-0.208162	-0.2216
19.9	-0.00202236	0.0205003	0.224454	44.0548	-0.206201	-0.219142
19.91	-4.16512e-05	-0.0590282	0.221938	44.0285	-0.203955	-0.216717
19.92	-0.00188016	-0.0291702	0.223922	42.4991	-0.202666	-0.214952
19.93	-0.000107723	-0.00647407	0.218833	42.4981	-0.200411	-0.213225
19.94	-0.00156991	-0.0283353	0.214909	41.8255	-0.197934	-0.212002
19.95	0.000133578	-0.00397929	0.212523	41.8349	-0.19704	-0.208808
19.96	-0.00173796	-0.0586427	0.212839	40.2447	-0.194444	-0.207263
19.97	-0.000278652	-0.0464925	0.209259	40.2706	-0.192894	-0.205121
19.98	-0.00165897	0.0332312	0.20913	38.8855	-0.190788	-0.204086
19.99	0.000258538	-0.0519127	0.205134	38.8665	-0.189368	-0.201795
[truncated: 3,580 more rows]
