# Supplementary material for: Approach to Standardized Material Characterization of the Human Lumbopelvic System: Testing and Evaluation
Source: Bioengineering (Basel). 2025 Aug 11;12(8):862. doi: 10.3390/bioengineering12080862 (PMC12383908; doi:10.3390/bioengineering12080862)
Supplement: Supplementary file 1 [file bioengineering-12-00862-s001.zip › File S3 Evaluation code/ExMechEva-0.1.2/data/Test/ATT/Series_Test/meas/optical/WR03A.csv]

Step	Time	DWay	DWay_Std	DL1GS	DL1GS_Std	DL2GS	DL2GS_Std	DPPS1	DPPS1_Std	DPPS2	DPPS2_Std	DPTSy	DPTSy_Std	DPTSx	DPTSx_Std
0.000000000e+00	0.000000000e+00	0.000000000e+00	0.000000000e+00	0.000000000e+00	0.000000000e+00	0.000000000e+00	0.000000000e+00	1.799389082e-08	1.080922666e-03	1.124612403e-08	4.800864554e-04	1.124615956e-08	4.797122965e-04	1.799385529e-08	1.081070746e-03
1.000000000e+00	2.500031888e-01	5.123239243e-04	1.700248686e-04	-1.507997513e-05	0.000000000e+00	-2.419948578e-05	0.000000000e+00	-7.937562623e-05	7.348983781e-04	-9.804152796e-05	9.791761404e-04	-8.322832582e-05	5.135691026e-04	-9.418883565e-05	1.087421319e-03
2.000000000e+00	5.000063777e-01	1.273260918e-03	1.811416878e-04	3.576278687e-06	0.000000000e+00	-3.308057785e-05	0.000000000e+00	2.237818990e-06	1.010287902e-03	-9.081931785e-05	6.826222525e-04	-7.763561007e-05	5.134958192e-04	-1.094588697e-05	1.087606186e-03
3.000000000e+00	7.500095963e-01	6.469757063e-04	2.370691946e-04	6.484985352e-05	0.000000000e+00	1.478195190e-05	0.000000000e+00	-5.201794556e-05	1.042047399e-03	-6.895698607e-05	6.349242758e-04	-6.568094250e-05	5.128937773e-04	-5.529399277e-05	1.087739482e-03
4.000000000e+00	1.000012755e+00	1.448471914e-03	1.562427788e-04	2.384185791e-05	0.000000000e+00	-2.187490463e-05	0.000000000e+00	-8.248247468e-05	8.073532372e-04	-1.071930092e-04	9.275260381e-04	-9.017957927e-05	5.127428449e-04	-9.949589730e-05	1.087488607e-03
5.000000000e+00	1.250015974e+00	1.289151027e-03	1.745130721e-04	1.871585846e-05	0.000000000e+00	-1.913309097e-05	0.000000000e+00	-4.613317287e-05	8.736404125e-04	-1.706714102e-04	8.693290874e-04	-1.188280439e-04	5.126490141e-04	-9.797653911e-05	1.087443437e-03
6.000000000e+00	1.499991417e+00	9.048394277e-04	4.914965029e-05	4.279613495e-05	0.000000000e+00	-1.549720764e-05	0.000000000e+00	-3.425161776e-05	1.070211874e-03	-6.573686551e-05	5.567424814e-04	-6.503878831e-05	5.129672354e-04	-3.494969133e-05	1.087896992e-03
7.000000000e+00	1.749994636e+00	5.889146123e-04	1.977217617e-04	4.696846008e-05	0.000000000e+00	-4.595518112e-05	0.000000000e+00	-7.529967115e-05	1.022183802e-03	-1.142194815e-04	6.733851624e-04	-1.045510435e-04	5.131015205e-04	-8.496810915e-05	1.087586978e-03
8.000000000e+00	1.999997854e+00	2.797211055e-03	2.613368561e-04	6.020069122e-05	0.000000000e+00	1.716613770e-05	0.000000000e+00	-6.399947597e-05	7.915085298e-04	-1.169028619e-04	9.403133299e-04	-7.913922309e-05	5.136394175e-04	-1.017631221e-04	1.087627956e-03
9.000000000e+00	2.250000954e+00	1.347800717e-03	1.189587711e-04	6.413459778e-05	0.000000000e+00	-3.898143768e-05	0.000000000e+00	-1.707075717e-05	6.166721578e-04	-1.276369439e-04	1.050435938e-03	-3.551649570e-05	5.133931991e-04	-1.091912127e-04	1.087519689e-03
1.000000000e+01	2.500004292e+00	1.372052589e-03	8.835596236e-05	6.544589996e-05	0.000000000e+00	-3.987550735e-05	0.000000000e+00	-5.343500015e-05	8.332149009e-04	-1.510527945e-04	9.072006214e-04	-8.784937381e-05	5.134609528e-04	-1.166384172e-04	1.087904791e-03
1.100000000e+01	2.750007391e+00	1.801149454e-03	2.911282063e-04	1.014471054e-04	0.000000000e+00	1.072883606e-06	0.000000000e+00	-1.765976776e-06	8.968855836e-04	-1.478315535e-04	8.716927841e-04	-9.040674922e-05	5.432810867e-04	-5.919078467e-05	1.094464213e-03
1.200000000e+01	3.000010729e+00	2.852249425e-03	2.466265287e-04	6.628036499e-05	0.000000000e+00	-2.020597458e-05	0.000000000e+00	-8.534183144e-05	8.479924290e-04	-1.830545079e-04	9.202868096e-04	-1.354791020e-04	5.430757301e-04	-1.329172374e-04	1.094495645e-03
1.300000000e+01	3.249985933e+00	7.022828795e-03	2.562300360e-04	-1.388788223e-05	0.000000000e+00	-2.205371857e-05	0.000000000e+00	-8.769558917e-05	1.096157823e-03	-2.376344200e-04	5.375627079e-04	-2.374604082e-04	5.414901534e-04	-8.786961553e-05	1.094306936e-03
1.400000000e+01	3.499989271e+00	3.020975180e-02	1.643289434e-04	9.832382202e-04	0.000000000e+00	1.370668411e-03	0.000000000e+00	1.224946463e-03	1.097192755e-03	7.743192837e-04	5.408858997e-04	7.845500950e-04	5.407940480e-04	1.214715652e-03	1.095348853e-03
1.500000000e+01	3.749992371e+00	8.149688691e-02	1.708640193e-04	2.334475517e-03	0.000000000e+00	3.452777863e-03	0.000000000e+00	3.125218209e-03	1.073344494e-03	2.122433390e-03	6.194785237e-04	2.257407876e-03	5.472063785e-04	2.990243491e-03	1.099105575e-03
1.600000000e+01	3.999995708e+00	1.180889606e-01	1.286445331e-04	3.150582314e-03	0.000000000e+00	4.740595818e-03	0.000000000e+00	4.300966393e-03	1.055885921e-03	2.834192012e-03	6.663263193e-04	3.126024036e-03	5.513505894e-04	4.009134136e-03	1.102356589e-03
1.700000000e+01	4.249999046e+00	1.643983722e-01	1.377684675e-04	4.145026207e-03	0.000000000e+00	6.251454353e-03	0.000000000e+00	5.677316803e-03	1.042791177e-03	3.715871368e-03	7.029561093e-04	4.202596378e-03	5.585034960e-04	5.190591794e-03	1.105927979e-03
1.800000000e+01	4.500001907e+00	2.123216391e-01	1.535510819e-04	5.192637444e-03	0.000000000e+00	7.669925690e-03	0.000000000e+00	7.050095126e-03	1.031738240e-03	4.512283951e-03	7.349548396e-04	5.251498893e-03	5.657570437e-04	6.310880184e-03	1.110609970e-03
1.900000000e+01	4.750005245e+00	2.557465434e-01	1.953343890e-04	5.848646164e-03	0.000000000e+00	8.825898170e-03	0.000000000e+00	8.117659017e-03	1.024027006e-03	4.742294550e-03	7.587489672e-04	5.828697700e-03	5.736598396e-04	7.031255402e-03	1.114211744e-03
2.000000000e+01	5.000008583e+00	2.475050986e-01	1.558359945e-04	5.470991135e-03	0.000000000e+00	8.468151093e-03	0.000000000e+00	7.616290823e-03	1.024767756e-03	4.249326885e-03	7.546625566e-04	5.319508724e-03	5.710785044e-04	6.546108052e-03	1.113570761e-03
2.100000000e+01	5.249983788e+00	2.031718343e-01	1.058146154e-04	4.115343094e-03	0.000000000e+00	6.824612617e-03	0.000000000e+00	6.043602712e-03	1.035558409e-03	2.977984957e-03	7.636016235e-04	3.930655308e-03	5.929149338e-04	5.090931896e-03	1.118639717e-03
2.200000000e+01	5.499986649e+00	1.548471153e-01	1.126004499e-04	2.759218216e-03	0.000000000e+00	5.052328110e-03	0.000000000e+00	4.435687326e-03	1.039446914e-03	1.562309102e-03	7.633584901e-04	2.441080054e-03	5.973685766e-04	3.556916257e-03	1.119585591e-03
2.300000000e+01	5.749989986e+00	1.084632725e-01	1.324241020e-04	1.628279686e-03	0.000000000e+00	3.240704536e-03	0.000000000e+00	2.763443626e-03	1.026044716e-03	2.502799034e-04	7.914161542e-04	1.126806717e-03	6.037318381e-04	1.886916580e-03	1.120780478e-03
2.400000000e+01	5.999993324e+00	9.356164932e-02	1.717201376e-04	1.366496086e-03	0.000000000e+00	2.748847008e-03	0.000000000e+00	2.323345747e-03	1.018922892e-03	-2.346467227e-05	8.037743391e-04	8.399160579e-04	6.052997778e-04	1.459965133e-03	1.121175475e-03
2.500000000e+01	6.249996662e+00	1.339200139e-01	1.727002527e-04	2.572178841e-03	0.000000000e+00	4.574418068e-03	0.000000000e+00	4.085042514e-03	1.037758077e-03	1.284939237e-03	7.687821635e-04	2.160353586e-03	5.993540399e-04	3.209627932e-03	1.120130764e-03
2.600000000e+01	6.499999523e+00	1.806384027e-01	1.391530095e-04	3.806710243e-03	0.000000000e+00	6.383419037e-03	0.000000000e+00	5.712554790e-03	1.044793171e-03	2.678310731e-03	7.521793596e-04	3.554445459e-03	5.946346209e-04	4.836420063e-03	1.119525172e-03
2.700000000e+01	6.750003338e+00	2.279272676e-01	1.338321308e-04	4.992127419e-03	0.000000000e+00	7.917165756e-03	0.000000000e+00	7.096344139e-03	1.044802717e-03	3.755526152e-03	7.484565140e-04	4.709432833e-03	5.915475776e-04	6.142437458e-03	1.119426335e-03
2.800000000e+01	7.000006676e+00	2.724062800e-01	5.800741928e-05	6.065964699e-03	0.000000000e+00	9.217619896e-03	0.000000000e+00	8.373665623e-03	1.028587110e-03	4.568024538e-03	7.744395989e-04	5.824039690e-03	5.912129418e-04	7.117650472e-03	1.120397239e-03
2.900000000e+01	7.249981880e+00	2.622622848e-01	1.666078606e-04	5.600452423e-03	0.000000000e+00	8.717656136e-03	0.000000000e+00	7.720215246e-03	1.030561980e-03	4.150088876e-03	7.724591414e-04	5.312830675e-03	5.926071317e-04	6.557473447e-03	1.120193396e-03
3.000000000e+01	7.499984741e+00	2.166051567e-01	1.241981081e-04	4.212141037e-03	0.000000000e+00	7.104635239e-03	0.000000000e+00	6.270084996e-03	1.035215450e-03	2.607568633e-03	7.679313421e-04	3.762897570e-03	5.953921936e-04	5.114756525e-03	1.120020403e-03
3.100000000e+01	7.749988079e+00	1.689518094e-01	7.997124339e-05	2.889990807e-03	0.000000000e+00	5.401492119e-03	0.000000000e+00	4.597163759e-03	1.043207827e-03	1.262077712e-03	7.810114766e-04	2.316886559e-03	6.153146387e-04	3.542354563e-03	1.125371782e-03
3.200000000e+01	7.999991417e+00	1.206261963e-01	1.272835652e-04	1.693606377e-03	0.000000000e+00	3.601670265e-03	0.000000000e+00	2.962316619e-03	1.041253447e-03	2.288748510e-05	7.906541578e-04	9.838634869e-04	6.212588050e-04	2.001340734e-03	1.126121031e-03
3.300000000e+01	8.249994278e+00	9.612479806e-02	5.221068204e-05	1.191616058e-03	0.000000000e+00	2.633810043e-03	0.000000000e+00	2.121580299e-03	1.032657805e-03	-5.748813855e-04	8.059827378e-04	3.758084204e-04	6.232236628e-04	1.170890522e-03	1.126430579e-03
3.400000000e+01	8.499998093e+00	1.237355843e-01	9.917005082e-05	2.092003822e-03	0.000000000e+00	3.859162331e-03	0.000000000e+00	3.299667034e-03	1.037596841e-03	3.224656684e-04	7.944413228e-04	1.320973854e-03	6.198807969e-04	2.301158849e-03	1.125733485e-03
3.500000000e+01	8.750000954e+00	1.703962684e-01	1.137081053e-04	3.334879875e-03	0.000000000e+00	5.845546722e-03	0.000000000e+00	5.034416448e-03	1.053514774e-03	1.804641797e-03	7.648369647e-04	2.732428722e-03	6.153979921e-04	4.106629640e-03	1.125548501e-03
3.600000000e+01	8.999976158e+00	2.185897380e-01	1.131615645e-04	4.591107368e-03	0.000000000e+00	7.486224174e-03	0.000000000e+00	6.681225263e-03	1.044327393e-03	3.028052859e-03	7.810334791e-04	4.177040420e-03	6.157909520e-04	5.532237701e-03	1.126976102e-03
3.700000000e+01	9.249979019e+00	2.667378783e-01	9.311205940e-05	5.831003189e-03	0.000000000e+00	8.964419365e-03	0.000000000e+00	7.937947288e-03	1.040515956e-03	4.120542202e-03	7.907224935e-04	5.381181370e-03	6.180543569e-04	6.677307189e-03	1.128758886e-03
3.800000000e+01	9.499982834e+00	2.802059352e-01	1.159324020e-04	6.028056145e-03	0.000000000e+00	9.242057800e-03	0.000000000e+00	8.141921833e-03	1.038729330e-03	4.199020565e-03	7.933413144e-04	5.518166348e-03	6.172562134e-04	6.822775118e-03	1.129246666e-03
3.900000000e+01	9.749985695e+00	2.378320247e-01	1.218523757e-04	4.706382751e-03	0.000000000e+00	7.822275162e-03	0.000000000e+00	6.802578457e-03	1.048675040e-03	2.923561493e-03	7.735056570e-04	4.096592311e-03	6.151980488e-04	5.629547406e-03	1.127030468e-03
4.000000000e+01	9.999988556e+00	1.917928457e-01	8.971943316e-05	3.441452980e-03	0.000000000e+00	6.107091904e-03	0.000000000e+00	5.167932250e-03	1.051436295e-03	1.711175544e-03	7.697715773e-04	2.730438253e-03	6.164149381e-04	4.148670007e-03	1.126382966e-03
4.100000000e+01	1.024999237e+01	1.429043412e-01	8.070278272e-05	2.166748047e-03	0.000000000e+00	4.274845123e-03	0.000000000e+00	3.532346105e-03	1.047205995e-03	2.516976092e-04	8.011657628e-04	1.331620617e-03	6.359564140e-04	2.452423098e-03	1.131372293e-03
4.200000000e+01	1.049999523e+01	1.036314145e-01	1.217120298e-04	1.245379448e-03	0.000000000e+00	2.688884735e-03	0.000000000e+00	2.098779660e-03	1.042537158e-03	-6.952646654e-04	8.137292461e-04	2.717195894e-04	6.405072636e-04	1.131795463e-03	1.132061123e-03
4.300000000e+01	1.074999809e+01	1.117224246e-01	1.518431673e-04	1.575708389e-03	0.000000000e+00	3.233671188e-03	0.000000000e+00	2.603280824e-03	1.047848025e-03	-4.473807057e-04	8.034046623e-04	5.597100826e-04	6.379187107e-04	1.596189919e-03	1.131959842e-03
4.400000000e+01	1.099997330e+01	1.578564644e-01	1.071890874e-04	2.907395363e-03	0.000000000e+00	5.215883255e-03	0.000000000e+00	4.490803927e-03	1.059246017e-03	1.065176097e-03	7.828106754e-04	2.076913835e-03	6.350348121e-04	3.479065839e-03	1.132174162e-03
4.500000000e+01	1.124997711e+01	2.030538619e-01	1.117244974e-04	4.107117653e-03	0.000000000e+00	6.929516792e-03	0.000000000e+00	6.040585227e-03	1.055696164e-03	2.348211594e-03	7.921053329e-04	3.490742762e-03	6.379316910e-04	4.898053128e-03	1.133686397e-03
4.600000000e+01	1.149997997e+01	2.518982887e-01	1.075779874e-04	5.381107330e-03	0.000000000e+00	8.487105370e-03	0.000000000e+00	7.477340288e-03	1.057098387e-03	3.576294752e-03	7.961564115e-04	4.796498455e-03	6.406260654e-04	6.257135887e-03	1.136619132e-03
4.700000000e+01	1.174998379e+01	2.860053778e-01	1.129331285e-04	6.224632263e-03	0.000000000e+00	9.517908096e-03	0.000000000e+00	8.280678652e-03	1.053060289e-03	4.309060983e-03	8.055639337e-04	5.611279048e-03	6.422675215e-04	6.978460122e-03	1.138228923e-03
4.800000000e+01	1.199998665e+01	2.596118748e-01	1.631282503e-04	5.294322968e-03	0.000000000e+00	8.435487747e-03	0.000000000e+00	7.310467772e-03	1.051296364e-03	3.358551534e-03	8.036136278e-04	4.651600495e-03	6.400260609e-04	6.017418578e-03	1.136266976e-03
4.900000000e+01	1.224998951e+01	2.122656107e-01	1.218852922e-04	3.919243813e-03	0.000000000e+00	6.752014160e-03	0.000000000e+00	5.727089010e-03	1.053239335e-03	1.931707957e-03	7.953529712e-04	3.130440367e-03	6.371955387e-04	4.528356250e-03	1.133737271e-03
5.000000000e+01	1.249999332e+01	1.640766263e-01	6.806058082e-05	2.634286880e-03	0.000000000e+00	4.940867424e-03	0.000000000e+00	4.060970154e-03	1.056741807e-03	5.646348000e-04	7.910742424e-04	1.639851951e-03	6.380178966e-04	2.985752886e-03	1.133249258e-03
5.100000000e+01	1.274999619e+01	1.159446985e-01	1.651006023e-04	1.510977745e-03	0.000000000e+00	3.081798553e-03	0.000000000e+00	2.366234083e-03	1.058018999e-03	-7.285155589e-04	8.126363391e-04	2.789846039e-04	6.554091815e-04	1.358733978e-03	1.138462918e-03
5.200000000e+01	1.299997139e+01	1.082143337e-01	9.278867947e-05	1.400470734e-03	0.000000000e+00	2.864956856e-03	0.000000000e+00	2.203934826e-03	1.059971051e-03	-8.142592851e-04	8.110476192e-04	1.564149570e-04	6.565298536e-04	1.233260613e-03	1.138655585e-03
5.300000000e+01	1.324997425e+01	1.496664882e-01	2.321573411e-04	2.563595772e-03	0.000000000e+00	4.775881767e-03	0.000000000e+00	3.909173422e-03	1.073841471e-03	5.117706023e-04	7.875084993e-04	1.463362598e-03	6.544641219e-04	2.957581310e-03	1.138996682e-03
5.400000000e+01	1.349997807e+01	1.960735023e-01	1.318311115e-04	3.865003586e-03	0.000000000e+00	6.524562836e-03	0.000000000e+00	5.526577123e-03	1.073329011e-03	1.945487224e-03	7.939095376e-04	2.973070601e-03	6.582354545e-04	4.498993512e-03	1.141257817e-03
5.500000000e+01	1.374998093e+01	2.455831319e-01	1.552789472e-04	5.220770836e-03	0.000000000e+00	8.192896843e-03	0.000000000e+00	7.152664475e-03	1.074816450e-03	3.198540770e-03	7.988600992e-04	4.351248033e-03	6.611449644e-04	5.999956280e-03	1.144895796e-03
5.600000000e+01	1.399998379e+01	2.893105149e-01	1.749231888e-04	6.268978119e-03	0.000000000e+00	9.526491165e-03	0.000000000e+00	8.335427381e-03	1.071758801e-03	4.188827239e-03	8.104186854e-04	5.469875410e-03	6.645652466e-04	7.054379676e-03	1.147871022e-03
5.700000000e+01	1.424998760e+01	2.851462960e-01	9.594378207e-05	5.989789963e-03	0.000000000e+00	9.258151054e-03	0.000000000e+00	7.960536517e-03	1.071362640e-03	3.917665221e-03	8.088368922e-04	5.156081636e-03	6.640299107e-04	6.722119637e-03	1.146770199e-03
5.800000000e+01	1.449999046e+01	2.399769872e-01	1.052847292e-04	4.666447639e-03	0.000000000e+00	7.634162903e-03	0.000000000e+00	6.450947840e-03	1.072057988e-03	2.457107883e-03	7.989231381e-04	3.636496142e-03	6.589415134e-04	5.271559581e-03	1.143322443e-03
5.900000000e+01	1.474999332e+01	1.915791929e-01	1.875863818e-04	3.301501274e-03	0.000000000e+00	5.829334259e-03	0.000000000e+00	4.812939093e-03	1.067469711e-03	1.084705582e-03	8.017990040e-04	2.214498119e-03	6.567323580e-04	3.683146555e-03	1.141077606e-03
6.000000000e+01	1.499996948e+01	1.431083381e-01	1.214536824e-04	2.080082893e-03	0.000000000e+00	4.040956497e-03	0.000000000e+00	3.150813514e-03	1.070456696e-03	-1.926822588e-04	7.986268029e-04	7.932894514e-04	6.577200256e-04	2.164841862e-03	1.140781795e-03
6.100000000e+01	1.524997330e+01	1.103091091e-01	1.277838746e-04	1.325368881e-03	0.000000000e+00	2.740979195e-03	0.000000000e+00	1.898228074e-03	1.067705336e-03	-9.510259843e-04	8.244779310e-04	-3.004973769e-05	6.735071656e-04	9.772519115e-04	1.145730144e-03
6.200000000e+01	1.549997616e+01	1.336544454e-01	1.296065166e-04	2.100706100e-03	0.000000000e+00	3.934144974e-03	0.000000000e+00	3.074709559e-03	1.080283895e-03	-1.384767238e-04	8.061900735e-04	7.870208356e-04	6.733397604e-04	2.149211941e-03	1.146677299e-03
6.300000000e+01	1.574997902e+01	1.796115339e-01	1.233715884e-04	3.377676010e-03	0.000000000e+00	5.882501602e-03	0.000000000e+00	4.890260752e-03	1.082797884e-03	1.291845459e-03	8.103658329e-04	2.334052697e-03	6.792343920e-04	3.848053282e-03	1.149240765e-03
6.400000000e+01	1.599998283e+01	2.263855040e-01	1.375889551e-04	4.595994949e-03	0.000000000e+00	7.526397705e-03	0.000000000e+00	6.400108337e-03	1.080441521e-03	2.508094534e-03	8.213322726e-04	3.696034430e-03	6.833870430e-04	5.212167744e-03	1.152546844e-03
6.500000000e+01	1.624998665e+01	2.770377100e-01	9.610308916e-05	5.937933922e-03	0.000000000e+00	9.129047394e-03	0.000000000e+00	7.860194892e-03	1.083029783e-03	3.754290054e-03	8.268015226e-04	5.026343744e-03	6.876258412e-04	6.588140968e-03	1.156901242e-03
6.600000000e+01	1.649998856e+01	2.917908430e-01	1.690893259e-04	6.219625473e-03	0.000000000e+00	9.579181671e-03	0.000000000e+00	8.182996884e-03	1.086028060e-03	4.018362612e-03	8.247253718e-04	5.281312391e-03	6.890823715e-04	6.920046173e-03	1.157781924e-03
6.700000000e+01	1.674996376e+01	2.497506142e-01	1.906108955e-04	4.913091660e-03	0.000000000e+00	7.981896400e-03	0.000000000e+00	6.621014327e-03	1.087178825e-03	2.628219081e-03	8.132702787e-04	3.781498643e-03	6.836891407e-04	5.467735231e-03	1.154089812e-03
6.800000000e+01	1.699996567e+01	2.016012520e-01	5.812510426e-05	3.554582596e-03	0.000000000e+00	6.266593933e-03	0.000000000e+00	5.019673612e-03	1.086513046e-03	1.215322292e-03	8.063652785e-04	2.286668168e-03	6.784479483e-04	3.948327620e-03	1.151127857e-03
6.900000000e+01	1.724996948e+01	1.538542211e-01	1.460737403e-04	2.322435379e-03	0.000000000e+00	4.325270653e-03	0.000000000e+00	3.239610698e-03	1.086949254e-03	-1.909385901e-05	8.031133912e-04	8.807812119e-04	6.775687216e-04	2.339735394e-03	1.149195479e-03
7.000000000e+01	1.749997330e+01	1.137850434e-01	1.489922724e-04	1.350522041e-03	0.000000000e+00	2.781033516e-03	0.000000000e+00	1.713958569e-03	1.081151655e-03	-1.092332648e-03	8.129590424e-04	-2.668499947e-04	6.774723879e-04	8.884758572e-04	1.149167540e-03
7.100000000e+01	1.774997711e+01	1.191006303e-01	1.389034878e-04	1.665115356e-03	0.000000000e+00	3.204107285e-03	0.000000000e+00	2.180552576e-03	1.091341139e-03	-7.164679118e-04	8.197462885e-04	1.120522356e-04	6.931748358e-04	1.352032414e-03	1.154968864e-03
7.200000000e+01	1.799997902e+01	1.632764935e-01	1.624326542e-04	2.946734428e-03	0.000000000e+00	5.209803581e-03	0.000000000e+00	4.035310820e-03	1.103601884e-03	5.618685391e-04	8.079912513e-04	1.457828446e-03	6.973741110e-04	3.139350796e-03	1.158175175e-03
7.300000000e+01	1.824998283e+01	2.085937560e-01	2.175498521e-04	4.121661186e-03	0.000000000e+00	6.959319115e-03	0.000000000e+00	5.689980462e-03	1.105951262e-03	1.793370349e-03	8.151498623e-04	2.817745553e-03	7.036937750e-04	4.665605258e-03	1.162145403e-03
7.400000000e+01	1.849998665e+01	2.585487962e-01	1.935712353e-04	5.483865738e-03	0.000000000e+00	8.587718010e-03	0.000000000e+00	7.183819078e-03	1.104490831e-03	3.148653544e-03	8.277136949e-04	4.279630259e-03	7.093413151e-04	6.052842829e-03	1.166207599e-03
7.500000000e+01	1.874996185e+01	2.936190665e-01	2.290958655e-04	6.362676620e-03	0.000000000e+00	9.623527527e-03	0.000000000e+00	8.054897189e-03	1.101768343e-03	4.043278284e-03	8.373396704e-04	5.223228130e-03	7.123119431e-04	6.874946877e-03	1.168516814e-03
7.600000000e+01	1.899996567e+01	2.691123486e-01	1.964593685e-04	5.499482155e-03	0.000000000e+00	8.695363998e-03	0.000000000e+00	7.124739699e-03	1.106100623e-03	3.151305718e-03	8.242107579e-04	4.237434827e-03	7.089609280e-04	6.038610823e-03	1.165924710e-03
7.700000000e+01	1.924996758e+01	2.219169736e-01	1.966231794e-04	4.285812378e-03	0.000000000e+00	7.060766220e-03	0.000000000e+00	5.577523261e-03	1.109539182e-03	1.951848273e-03	8.080230909e-04	2.857026178e-03	7.025891100e-04	4.672345240e-03	1.162067638e-03
7.800000000e+01	1.949997139e+01	1.733112037e-01	1.775652054e-04	2.888679504e-03	0.000000000e+00	5.185842514e-03	0.000000000e+00	3.873612732e-03	1.108113909e-03	4.872013815e-04	8.028040756e-04	1.316239242e-03	6.985326763e-04	3.044574987e-03	1.159023261e-03
7.900000000e+01	1.974997520e+01	1.251803637e-01	1.465076930e-04	1.641988754e-03	0.000000000e+00	3.247499466e-03	0.000000000e+00	2.013440011e-03	1.101538423e-03	-7.977785426e-04	8.102260181e-04	-6.619489432e-05	6.968940143e-04	1.281856326e-03	1.157186227e-03
8.000000000e+01	1.999997711e+01	1.117154732e-01	1.112198370e-04	1.397490501e-03	0.000000000e+00	2.783060074e-03	0.000000000e+00	1.737705781e-03	1.102874288e-03	-1.025520149e-03	8.100749110e-04	-3.109203244e-04	6.975433207e-04	1.023105811e-03	1.157890423e-03
8.100000000e+01	2.024998093e+01	1.493632048e-01	1.852244459e-04	2.603292465e-03	0.000000000e+00	4.564166069e-03	0.000000000e+00	3.435022663e-03	1.118909451e-03	9.462970775e-05	8.101155399e-04	8.811815642e-04	7.139496156e-04	2.648470458e-03	1.165500726e-03
8.200000000e+01	2.049998474e+01	1.942060590e-01	2.110047935e-04	3.834843636e-03	0.000000000e+00	6.414532661e-03	0.000000000e+00	4.953812808e-03	1.124771312e-03	1.333586639e-03	8.093633223e-04	2.152303467e-03	7.188894087e-04	4.135095980e-03	1.168816350e-03
8.300000000e+01	2.074995995e+01	2.427202463e-01	2.128831111e-04	5.101561546e-03	0.000000000e+00	8.141636848e-03	0.000000000e+00	6.564287469e-03	1.124785864e-03	2.727641491e-03	8.195464034e-04	3.645053366e-03	7.241435815e-04	5.646875594e-03	1.172781806e-03
8.400000000e+01	2.099996376e+01	2.888773084e-01	2.461035328e-04	6.319522858e-03	0.000000000e+00	9.487867355e-03	0.000000000e+00	7.871883921e-03	1.122357906e-03	3.843221115e-03	8.329811972e-04	4.885833245e-03	7.291169604e-04	6.829272024e-03	1.176375546e-03
8.500000000e+01	2.124996758e+01	2.849754393e-01	1.966287382e-04	6.043553352e-03	0.000000000e+00	9.077429771e-03	0.000000000e+00	7.451582700e-03	1.119006891e-03	3.466645489e-03	8.354029269e-04	4.525381606e-03	7.276948891e-04	6.392845418e-03	1.175389509e-03
8.600000000e+01	2.149996948e+01	2.387170494e-01	2.306973474e-04	4.692435265e-03	0.000000000e+00	7.667064667e-03	0.000000000e+00	6.078164093e-03	1.128558186e-03	2.274018712e-03	8.100453997e-04	3.115495434e-03	7.225451991e-04	5.236687604e-03	1.171730575e-03
8.700000000e+01	2.174997330e+01	1.911072135e-01	1.918480120e-04	3.366351128e-03	0.000000000e+00	5.851626396e-03	0.000000000e+00	4.377344158e-03	1.124507166e-03	9.847795591e-04	8.102727006e-04	1.750805415e-03	7.199966931e-04	3.611318301e-03	1.168566872e-03
8.800000000e+01	2.199997711e+01	1.416468918e-01	2.202559554e-04	2.048254013e-03	0.000000000e+00	3.884792328e-03	0.000000000e+00	2.550042700e-03	1.126530929e-03	-2.665661741e-04	8.013492334e-04	3.296271898e-04	7.170073804e-04	1.953849336e-03	1.166362897e-03
8.900000000e+01	2.224997902e+01	1.132352203e-01	1.799964957e-04	1.443028450e-03	0.000000000e+00	2.655506134e-03	0.000000000e+00	1.401796821e-03	1.110852230e-03	-9.742493858e-04	8.269067039e-04	-3.506271460e-04	7.164907292e-04	7.781746099e-04	1.166001079e-03
9.000000000e+01	2.249998283e+01	1.363324523e-01	2.590360527e-04	2.184271812e-03	0.000000000e+00	3.903388977e-03	0.000000000e+00	2.610310912e-03	1.124491915e-03	-1.634167274e-04	8.070326876e-04	4.482269287e-04	7.174267666e-04	1.998667372e-03	1.167264068e-03
9.100000000e+01	2.274995613e+01	1.823647320e-01	2.668489760e-04	3.531336784e-03	0.000000000e+00	5.868315697e-03	0.000000000e+00	4.615942948e-03	1.132228062e-03	1.121907262e-03	8.224744815e-04	1.913298969e-03	7.348112413e-04	3.824551124e-03	1.175299985e-03
9.200000000e+01	2.299995995e+01	2.290409505e-01	2.283324138e-04	4.774332047e-03	0.000000000e+00	7.562518120e-03	0.000000000e+00	6.135425530e-03	1.133828308e-03	2.491354709e-03	8.287545643e-04	3.340507392e-03	7.390230894e-04	5.286273081e-03	1.178851700e-03
9.300000000e+01	2.324996376e+01	2.788920403e-01	2.444703132e-04	6.064176559e-03	0.000000000e+00	9.130835533e-03	0.000000000e+00	7.556846831e-03	1.132895006e-03	3.652361687e-03	8.396712365e-04	4.622173961e-03	7.438852335e-04	6.587034091e-03	1.182467793e-03
9.400000000e+01	2.349996758e+01	2.918437123e-01	2.422088437e-04	6.351351738e-03	0.000000000e+00	9.441733360e-03	0.000000000e+00	7.725946140e-03	1.134344027e-03	3.934598062e-03	8.387514390e-04	4.860254936e-03	7.447834942e-04	6.800289266e-03	1.183163142e-03
9.500000000e+01	2.374996948e+01	2.504027486e-01	2.214652632e-04	5.039334297e-03	0.000000000e+00	7.914066315e-03	0.000000000e+00	6.244049408e-03	1.134420745e-03	2.662189538e-03	8.294917643e-04	3.491546726e-03	7.405837532e-04	5.414691754e-03	1.179412473e-03
9.600000000e+01	2.399997330e+01	2.009027600e-01	2.537698019e-04	3.667116165e-03	0.000000000e+00	6.111145020e-03	0.000000000e+00	4.605315160e-03	1.134930062e-03	1.316796406e-03	8.216032293e-04	2.040982246e-03	7.372412365e-04	3.881129436e-03	1.176475664e-03
9.700000000e+01	2.424997711e+01	1.522077918e-01	2.028371673e-04	2.399444580e-03	0.000000000e+00	4.199385643e-03	0.000000000e+00	2.822363283e-03	1.127863303e-03	1.329553779e-04	8.289129473e-04	7.732319646e-04	7.346278289e-04	2.182086697e-03	1.174551668e-03
9.800000000e+01	2.449995232e+01	1.186264306e-01	2.546248725e-04	1.654505730e-03	0.000000000e+00	2.868294716e-03	0.000000000e+00	1.582822762e-03	1.127460971e-03	-5.909003667e-04	8.319714689e-04	-7.053028821e-05	7.370724343e-04	1.062452793e-03	1.174301025e-03
9.900000000e+01	2.474995613e+01	1.416530460e-01	2.462542616e-04	2.396583557e-03	0.000000000e+00	4.053831100e-03	0.000000000e+00	2.824707888e-03	1.127758180e-03	1.658463152e-04	8.312212303e-04	8.023313712e-04	7.363679470e-04	2.188222483e-03	1.174826175e-03
1.000000000e+02	2.499995804e+01	1.871939600e-01	2.493750944e-04	3.655672073e-03	0.000000000e+00	5.964636803e-03	0.000000000e+00	4.673719872e-03	1.136863604e-03	1.459490974e-03	8.231966058e-04	2.163638594e-03	7.395555731e-04	3.969572484e-03	1.177801285e-03
1.010000000e+02	2.524996185e+01	2.346857488e-01	2.958844125e-04	4.949450493e-03	0.000000000e+00	7.676124573e-03	0.000000000e+00	6.195366383e-03	1.144882292e-03	2.736598253e-03	8.354811580e-04	3.492853604e-03	7.553980104e-04	5.439111497e-03	1.185077243e-03
1.020000000e+02	2.549996567e+01	2.848061323e-01	3.318935633e-04	6.320118904e-03	0.000000000e+00	9.264826775e-03	0.000000000e+00	7.658937946e-03	1.143892645e-03	4.057513550e-03	8.461393300e-04	4.902753979e-03	7.597166114e-04	6.813697051e-03	1.188624185e-03
1.030000000e+02	2.574996758e+01	2.924090326e-01	3.432306403e-04	6.364703178e-03	0.000000000e+00	9.309053421e-03	0.000000000e+00	7.679264992e-03	1.142334659e-03	4.138553515e-03	8.490598411e-04	4.987208173e-03	7.604185957e-04	6.830610335e-03	1.188583788e-03
1.040000000e+02	2.599997139e+01	2.478570193e-01	3.583443468e-04	4.908442497e-03	0.000000000e+00	7.729768753e-03	0.000000000e+00	6.148119923e-03	1.147025498e-03	2.752151806e-03	8.353431476e-04	3.484097309e-03	7.576873759e-04	5.416173954e-03	1.185931964e-03
1.050000000e+02	2.624997520e+01	2.000988126e-01	2.860295062e-04	3.678441048e-03	0.000000000e+00	5.935072899e-03	0.000000000e+00	4.443275742e-03	1.146284398e-03	1.510026981e-03	8.326310199e-04	2.132076072e-03	7.556271157e-04	3.821226768e-03	1.184156281e-03
1.060000000e+02	2.649994850e+01	1.512166560e-01	3.333070490e-04	2.398490906e-03	0.000000000e+00	3.996253014e-03	0.000000000e+00	2.627183683e-03	1.144472393e-03	2.516444074e-04	8.369471761e-04	7.695893291e-04	7.564634434e-04	2.109238645e-03	1.183775137e-03
1.070000000e+02	2.674995232e+01	1.179572344e-01	3.252462775e-04	1.609563828e-03	0.000000000e+00	2.636551857e-03	0.000000000e+00	1.369894715e-03	1.145532355e-03	-4.864256480e-04	8.398260106e-04	-8.129960770e-05	7.588538574e-04	9.647686384e-04	1.184834167e-03
1.080000000e+02	2.699995613e+01	1.405918002e-01	2.483095450e-04	2.415180206e-03	0.000000000e+00	3.891110420e-03	0.000000000e+00	2.645272762e-03	1.152637531e-03	3.149155527e-04	8.254445856e-04	7.573275943e-04	7.577004144e-04	2.202860545e-03	1.184389344e-03
1.090000000e+02	2.724995804e+01	1.858747602e-01	2.921070554e-04	3.659248352e-03	0.000000000e+00	5.844712257e-03	0.000000000e+00	4.588800948e-03	1.153295161e-03	1.493252465e-03	8.244276978e-04	2.083828906e-03	7.569257286e-04	3.998224624e-03	1.185430912e-03
1.100000000e+02	2.749996185e+01	2.325798571e-01	2.898107050e-04	4.943013191e-03	0.000000000e+00	7.534384727e-03	0.000000000e+00	6.111210678e-03	1.156595186e-03	2.826765645e-03	8.234248962e-04	3.434912302e-03	7.594027556e-04	5.503064021e-03	1.187324408e-03
1.110000000e+02	2.774996567e+01	2.839550674e-01	3.368034086e-04	6.348490715e-03	0.000000000e+00	9.186506271e-03	0.000000000e+00	7.643111050e-03	1.158690429e-03	4.144373350e-03	8.455772186e-04	4.870630801e-03	7.742533926e-04	6.916853599e-03	1.194796758e-03
1.120000000e+02	2.799996758e+01	3.337902129e-01	3.494510311e-04	7.611513138e-03	0.000000000e+00	1.053416729e-02	0.000000000e+00	8.799911477e-03	1.153061050e-03	5.274307914e-03	8.610653458e-04	6.105373614e-03	7.772333338e-04	7.968844846e-03	1.197468606e-03
1.130000000e+02	2.824997139e+01	3.815335035e-01	3.060856543e-04	8.729934692e-03	0.000000000e+00	1.173913479e-02	0.000000000e+00	9.842798114e-03	1.147510367e-03	6.234563887e-03	8.765747771e-04	7.183947600e-03	7.810294046e-04	8.893415332e-03	1.200015540e-03
1.140000000e+02	2.849994850e+01	4.285045266e-01	3.663146636e-04	9.694337845e-03	0.000000000e+00	1.279795170e-02	0.000000000e+00	1.079395600e-02	1.133284066e-03	6.920201238e-03	9.038028074e-04	8.154289797e-03	7.839336176e-04	9.559868835e-03	1.202594605e-03
1.150000000e+02	2.874995232e+01	4.789429903e-01	4.120802914e-04	1.066112518e-02	0.000000000e+00	1.371955872e-02	0.000000000e+00	1.150597818e-02	1.117061125e-03	7.489704993e-03	9.318938246e-04	9.000509046e-03	7.868250832e-04	9.995172732e-03	1.205261215e-03
1.160000000e+02	2.899995613e+01	5.301277041e-01	4.250515776e-04	1.160502434e-02	0.000000000e+00	1.474058628e-02	0.000000000e+00	1.237746514e-02	1.100589638e-03	8.095690981e-03	9.601838537e-04	9.950989857e-03	7.912032306e-04	1.052216534e-02	1.208276954e-03
1.170000000e+02	2.924995804e+01	5.783441663e-01	4.330092052e-04	1.248228550e-02	0.000000000e+00	1.558387280e-02	0.000000000e+00	1.308712363e-02	1.091619371e-03	8.586276323e-03	9.766456205e-04	1.068167575e-02	7.942072698e-04	1.099172328e-02	1.211241470e-03
1.180000000e+02	2.949996185e+01	6.248548031e-01	3.550747351e-04	1.321792603e-02	0.000000000e+00	1.636660099e-02	0.000000000e+00	1.372143440e-02	1.082038390e-03	8.782943711e-03	9.936048882e-04	1.124230400e-02	7.977476926e-04	1.126207411e-02	1.214055112e-03
1.190000000e+02	2.974996567e+01	6.736553907e-01	3.412081278e-04	1.406013966e-02	0.000000000e+00	1.712954044e-02	0.000000000e+00	1.450163126e-02	1.072320272e-03	9.130051360e-03	1.011441462e-03	1.198685728e-02	8.021718822e-04	1.164482534e-02	1.217201352e-03
1.200000000e+02	2.999996758e+01	7.250303030e-01	3.990249243e-04	1.492428780e-02	0.000000000e+00	1.791286469e-02	0.000000000e+00	1.523110364e-02	1.060517970e-03	9.478528984e-03	1.031272346e-03	1.275442727e-02	8.064364083e-04	1.195520535e-02	1.220873208e-03
1.210000000e+02	3.024994278e+01	7.750493288e-01	5.142860464e-04	1.570081711e-02	0.000000000e+00	1.860761642e-02	0.000000000e+00	1.574201137e-02	1.054175780e-03	9.639446624e-03	1.053666230e-03	1.333682705e-02	8.189235814e-04	1.204462908e-02	1.226898050e-03
1.220000000e+02	3.049994659e+01	8.222234249e-01	4.414354335e-04	1.646101475e-02	0.000000000e+00	1.923513412e-02	0.000000000e+00	1.652307808e-02	1.047229976e-03	9.815307334e-03	1.063618925e-03	1.401621662e-02	8.212693501e-04	1.232216787e-02	1.228291076e-03
1.230000000e+02	3.074994850e+01	8.676903248e-01	4.358323058e-04	1.714229584e-02	0.000000000e+00	1.979196072e-02	0.000000000e+00	1.714332402e-02	1.040502917e-03	9.985310026e-03	1.072848216e-03	1.460144110e-02	8.233323460e-04	1.252719294e-02	1.229709131e-03
1.240000000e+02	3.099995232e+01	9.183577299e-01	4.536656779e-04	1.791143417e-02	0.000000000e+00	2.039921284e-02	0.000000000e+00	1.774973981e-02	1.032153028e-03	1.017192565e-02	1.084735850e-03	1.523654535e-02	8.258894668e-04	1.268511917e-02	1.231828937e-03
1.250000000e+02	3.124995613e+01	9.693031311e-01	4.150793247e-04	1.871597767e-02	0.000000000e+00	2.103114128e-02	0.000000000e+00	1.841563918e-02	1.028380822e-03	1.035217009e-02	1.092594932e-03	1.584140398e-02	8.288508398e-04	1.292640436e-02	1.234127791e-03
1.260000000e+02	3.149995804e+01	1.017347336e+00	4.395194701e-04	1.939177513e-02	0.000000000e+00	2.146053314e-02	0.000000000e+00	1.891857758e-02	1.021538628e-03	1.042893901e-02	1.103299786e-03	1.637995988e-02	8.321286878e-04	1.296755578e-02	1.236162032e-03
1.270000000e+02	3.174996185e+01	1.063693762e+00	4.502829397e-04	2.001595497e-02	0.000000000e+00	2.189338207e-02	0.000000000e+00	1.950537041e-02	1.015623449e-03	1.053501759e-02	1.113729202e-03	1.699657179e-02	8.359042695e-04	1.304381434e-02	1.238831901e-03
1.280000000e+02	3.199996567e+01	1.112141490e+00	4.649697221e-04	2.070093155e-02	0.000000000e+00	2.231740952e-02	0.000000000e+00	2.003251575e-02	1.011870801e-03	1.058508642e-02	1.121649868e-03	1.751122624e-02	8.393659955e-04	1.310637500e-02	1.240965212e-03
1.290000000e+02	3.224993896e+01	1.164106846e+00	4.730895744e-04	2.140927315e-02	0.000000000e+00	2.277839184e-02	0.000000000e+00	2.066947520e-02	1.007857383e-03	1.067927107e-02	1.131010125e-03	1.815933175e-02	8.432510658e-04	1.318941452e-02	1.244104933e-03
1.300000000e+02	3.249994278e+01	1.212047577e+00	5.252241390e-04	2.202212811e-02	0.000000000e+00	2.310979366e-02	0.000000000e+00	2.105010301e-02	1.004531863e-03	1.075190958e-02	1.139648841e-03	1.860545203e-02	8.474921342e-04	1.319656055e-02	1.247210545e-03
1.310000000e+02	3.274994659e+01	1.259085417e+00	4.889078555e-04	2.261984348e-02	0.000000000e+00	2.346146107e-02	0.000000000e+00	2.146917768e-02	1.007151557e-03	1.082570665e-02	1.151301200e-03	1.907958649e-02	8.588960627e-04	1.321529876e-02	1.252762624e-03
1.320000000e+02	3.299995041e+01	1.306402206e+00	5.216500140e-04	2.322101593e-02	0.000000000e+00	2.375721931e-02	0.000000000e+00	2.180847526e-02	1.001259661e-03	1.087239105e-02	1.158074592e-03	1.951177604e-02	8.605983458e-04	1.316908933e-02	1.253709430e-03
1.330000000e+02	3.324995422e+01	1.357058167e+00	5.457018851e-04	2.387952805e-02	0.000000000e+00	2.400732040e-02	0.000000000e+00	2.234889939e-02	9.944753256e-04	1.097497717e-02	1.166261733e-03	2.015855536e-02	8.630088414e-04	1.316532027e-02	1.254929812e-03
1.340000000e+02	3.349995422e+01	1.407721996e+00	5.294618313e-04	2.450203896e-02	0.000000000e+00	2.420222759e-02	0.000000000e+00	2.259843610e-02	9.830142371e-04	1.115151308e-02	1.177371480e-03	2.066509239e-02	8.640318410e-04	1.308485586e-02	1.256309100e-03
1.350000000e+02	3.374995804e+01	1.455570459e+00	5.570750218e-04	2.500736713e-02	0.000000000e+00	2.430546284e-02	0.000000000e+00	2.279445156e-02	9.708592552e-04	1.126918942e-02	1.189338043e-03	2.115244605e-02	8.667507791e-04	1.291119587e-02	1.257356489e-03
1.360000000e+02	3.399996185e+01	1.502722025e+00	5.108634359e-04	2.551352978e-02	0.000000000e+00	2.434456348e-02	0.000000000e+00	2.300776169e-02	9.595457814e-04	1.146666426e-02	1.201304025e-03	2.165443264e-02	8.694215794e-04	1.281999052e-02	1.259280252e-03
1.370000000e+02	3.424993515e+01	1.552059174e+00	5.196795682e-04	2.606487274e-02	0.000000000e+00	2.434837818e-02	0.000000000e+00	2.321908996e-02	9.432895458e-04	1.158315782e-02	1.215936500e-03	2.222655341e-02	8.724365616e-04	1.257569343e-02	1.260544755e-03
1.380000000e+02	3.449993896e+01	1.604500055e+00	5.335457972e-04	2.673757076e-02	0.000000000e+00	2.435600758e-02	0.000000000e+00	2.335962653e-02	9.295939235e-04	1.179997250e-02	1.228800509e-03	2.267557196e-02	8.753793663e-04	1.248402148e-02	1.262300881e-03
1.390000000e+02	3.474994278e+01	1.654042125e+00	5.597256823e-04	2.724671364e-02	0.000000000e+00	2.422356606e-02	0.000000000e+00	2.361187711e-02	9.140372276e-04	1.181087550e-02	1.242573373e-03	2.322694473e-02	8.787704865e-04	1.219581068e-02	1.263827900e-03
1.400000000e+02	3.499994659e+01	1.700037718e+00	6.511976826e-04	2.748620510e-02	0.000000000e+00	2.398288250e-02	0.000000000e+00	2.349899709e-02	9.024201427e-04	1.171832997e-02	1.253721071e-03	2.332633920e-02	8.819812792e-04	1.189098693e-02	1.265820581e-03
1.410000000e+02	3.524995041e+01	1.748246789e+00	5.592607195e-04	2.818143368e-02	0.000000000e+00	2.375376225e-02	0.000000000e+00	2.392322198e-02	8.997098776e-04	1.153533254e-02	1.267678686e-03	2.390037663e-02	8.940167609e-04	1.155817602e-02	1.270999899e-03
1.420000000e+02	3.549995422e+01	1.800503850e+00	4.820100148e-04	2.876532078e-02	0.000000000e+00	2.340352535e-02	0.000000000e+00	2.447005175e-02	8.940542466e-04	1.124785282e-02	1.273893751e-03	2.446224540e-02	8.965144516e-04	1.125566103e-02	1.272489899e-03
1.430000000e+02	3.574995422e+01	1.851005197e+00	5.367600243e-04	2.918195724e-02	0.000000000e+00	2.302074432e-02	0.000000000e+00	2.490535006e-02	8.925967850e-04	1.063800603e-02	1.276869909e-03	2.476534620e-02	8.990901406e-04	1.077800896e-02	1.273315633e-03
1.440000000e+02	3.599995804e+01	1.901063919e+00	5.617343704e-04	2.934396267e-02	0.000000000e+00	2.259397507e-02	0.000000000e+00	2.532551438e-02	8.959947154e-04	9.809532203e-03	1.277620089e-03	2.489570342e-02	9.014232201e-04	1.023934036e-02	1.274961629e-03
1.450000000e+02	3.624993515e+01	1.947818637e+00	5.571969086e-04	2.949154377e-02	0.000000000e+00	2.212703228e-02	0.000000000e+00	2.596847154e-02	9.037894197e-04	8.901024237e-03	1.276087249e-03	2.509216592e-02	9.049251094e-04	9.777332656e-03	1.276358729e-03
1.460000000e+02	3.649993896e+01	1.998858929e+00	5.719602341e-04	2.967345715e-02	0.000000000e+00	2.181804180e-02	0.000000000e+00	2.666637674e-02	9.131678962e-04	7.910028100e-03	1.273821574e-03	2.527681924e-02	9.085872443e-04	9.299585596e-03	1.277842675e-03
1.470000000e+02	3.674994278e+01	2.050758362e+00	5.419602967e-04	2.976143360e-02	0.000000000e+00	2.115547657e-02	0.000000000e+00	2.734533325e-02	9.237541817e-04	6.436931901e-03	1.270546461e-03	2.524576522e-02	9.123671334e-04	8.536501788e-03	1.279224874e-03
1.480000000e+02	3.699994659e+01	2.099876165e+00	5.998287816e-04	2.944564819e-02	0.000000000e+00	2.071321011e-02	0.000000000e+00	2.799811587e-02	9.378225659e-04	4.905547947e-03	1.265871804e-03	2.486663684e-02	9.163377108e-04	8.037030697e-03	1.281567616e-03
1.490000000e+02	3.724995041e+01	2.146027565e+00	5.072575877e-04	2.895712852e-02	0.000000000e+00	2.015912533e-02	0.000000000e+00	2.862388641e-02	9.501695749e-04	3.305257298e-03	1.262130099e-03	2.451839112e-02	9.210153949e-04	7.410751190e-03	1.283418038e-03
1.500000000e+02	3.749995422e+01	2.197959423e+00	5.584420869e-04	2.867925167e-02	0.000000000e+00	1.955890656e-02	0.000000000e+00	2.940541506e-02	9.605874657e-04	1.671182923e-03	1.258736476e-03	2.428352460e-02	9.246363770e-04	6.793075241e-03	1.284902915e-03
1.510000000e+02	3.774995422e+01	2.250907660e+00	6.120286416e-04	2.822804451e-02	0.000000000e+00	1.866805553e-02	0.000000000e+00	3.028337099e-02	9.754275088e-04	-5.392096937e-04	1.259048004e-03	2.390785702e-02	9.345329599e-04	5.836304743e-03	1.289252192e-03
1.520000000e+02	3.799993134e+01	2.301371098e+00	5.634719855e-04	2.682840824e-02	0.000000000e+00	1.752781868e-02	0.000000000e+00	3.111803904e-02	9.850654751e-04	-3.444899805e-03	1.252582180e-03	2.293950133e-02	9.354786016e-04	4.733634647e-03	1.289482228e-03
1.530000000e+02	3.824993515e+01	2.350938797e+00	5.563489976e-04	2.596843243e-02	0.000000000e+00	1.626253128e-02	0.000000000e+00	3.195054829e-02	9.916692507e-04	-6.283191964e-03	1.249145367e-03	2.220662870e-02	9.375546360e-04	3.460727865e-03	1.289558248e-03
1.540000000e+02	3.849993515e+01	2.400722980e+00	6.456926349e-04	2.489078045e-02	0.000000000e+00	1.532733440e-02	0.000000000e+00	3.276728466e-02	1.000170712e-03	-8.861592971e-03	1.245297492e-03	2.130218409e-02	9.400424897e-04	2.603507368e-03	1.290848479e-03
1.550000000e+02	3.874993896e+01	2.453576565e+00	5.952225765e-04	2.358436584e-02	0.000000000e+00	1.451945305e-02	0.000000000e+00	3.333738446e-02	1.007583691e-03	-1.131507661e-02	1.242938684e-03	2.022423409e-02	9.431740036e-04	1.798075275e-03	1.292605884e-03
1.560000000e+02	3.899994278e+01	2.505362034e+00	6.251683808e-04	2.185165882e-02	0.000000000e+00	1.357889175e-02	0.000000000e+00	3.346547857e-02	1.015311806e-03	-1.348412689e-02	1.241715159e-03	1.893804595e-02	9.475590778e-04	1.043306198e-03	1.294978079e-03
1.570000000e+02	3.924994659e+01	2.555952072e+00	6.051007658e-04	1.973986626e-02	0.000000000e+00	1.250648499e-02	0.000000000e+00	3.340330720e-02	1.023331424e-03	-1.599409990e-02	1.240881509e-03	1.731693931e-02	9.525134810e-04	9.226574184e-05	1.297895680e-03
1.580000000e+02	3.949995041e+01	2.604697704e+00	6.117154262e-04	1.817381382e-02	0.000000000e+00	1.163351536e-02	0.000000000e+00	3.361251205e-02	1.031635329e-03	-1.815850660e-02	1.241120393e-03	1.603638381e-02	9.581327322e-04	-5.823823740e-04	1.301326323e-03
1.590000000e+02	3.974995422e+01	2.656730652e+00	6.039183354e-04	1.666200161e-02	0.000000000e+00	1.095700264e-02	0.000000000e+00	3.357537836e-02	1.038427814e-03	-1.975685358e-02	1.241640653e-03	1.483835280e-02	9.627282270e-04	-1.019827556e-03	1.304675476e-03
1.600000000e+02	3.999992752e+01	2.709640503e+00	5.119900452e-04	1.466250420e-02	0.000000000e+00	1.062798500e-02	0.000000000e+00	3.340343386e-02	1.048208796e-03	-2.145139500e-02	1.242134720e-03	1.316310465e-02	9.694294422e-04	-1.211067429e-03	1.309010782e-03
1.610000000e+02	4.024993134e+01	2.762254238e+00	6.090421812e-04	1.224303246e-02	0.000000000e+00	1.074469090e-02	0.000000000e+00	3.300183266e-02	1.062918105e-03	-2.329609916e-02	1.242013299e-03	1.072385069e-02	9.788416792e-04	-1.018117066e-03	1.314928406e-03
1.620000000e+02	4.049993515e+01	2.812746763e+00	6.227575359e-04	1.024615765e-02	0.000000000e+00	1.053106785e-02	0.000000000e+00	3.290482238e-02	1.071427367e-03	-2.564895712e-02	1.238735393e-03	8.482473902e-03	9.822257562e-04	-1.226607361e-03	1.317065908e-03
1.630000000e+02	4.074993515e+01	2.862499714e+00	6.007933989e-04	8.848428726e-03	0.000000000e+00	1.014852524e-02	0.000000000e+00	3.280972317e-02	1.075842301e-03	-2.724618278e-02	1.237224438e-03	7.064100821e-03	9.836957324e-04	-1.500559272e-03	1.318723778e-03
1.640000000e+02	4.099993896e+01	2.916464329e+00	6.125367363e-04	7.819056511e-03	0.000000000e+00	1.028275490e-02	0.000000000e+00	3.261347860e-02	1.081552240e-03	-2.787046321e-02	1.237675198e-03	5.948871840e-03	9.868912166e-04	-1.205854816e-03	1.321471878e-03
1.650000000e+02	4.124994278e+01	2.967531204e+00	6.413104129e-04	6.934046745e-03	0.000000000e+00	9.962558746e-03	0.000000000e+00	3.242233396e-02	1.085100346e-03	-2.869028226e-02	1.239222009e-03	5.119589157e-03	9.888437344e-04	-1.387536526e-03	1.324448269e-03
1.660000000e+02	4.149994659e+01	3.017715454e+00	5.008798325e-04	5.848765373e-03	0.000000000e+00	9.771704674e-03	0.000000000e+00	3.194415942e-02	1.089256373e-03	-2.936574817e-02	1.240050071e-03	4.131120164e-03	9.912574897e-04	-1.552708913e-03	1.326528378e-03
1.670000000e+02	4.174995041e+01	3.068237305e+00	5.810922012e-04	5.085229874e-03	0.000000000e+00	9.676098824e-03	0.000000000e+00	3.179472685e-02	1.094339066e-03	-2.981679887e-02	1.242008875e-03	3.501474857e-03	9.949514642e-04	-1.523548737e-03	1.329589053e-03
1.680000000e+02	4.199992752e+01	3.118805170e+00	6.110779359e-04	4.341363907e-03	0.000000000e+00	9.492635727e-03	0.000000000e+00	3.149398416e-02	1.097781933e-03	-3.023807146e-02	1.243962324e-03	2.863797359e-03	9.979534661e-04	-1.607883605e-03	1.331962994e-03
1.690000000e+02	4.224993134e+01	3.172865391e+00	6.181036588e-04	3.742098808e-03	0.000000000e+00	9.484410286e-03	0.000000000e+00	3.123298846e-02	1.102328300e-03	-3.039444052e-02	1.244898420e-03	2.266008873e-03	1.000498887e-03	-1.427460345e-03	1.334333443e-03
1.700000000e+02	4.249993515e+01	3.224166393e+00	5.685838405e-04	3.138422966e-03	0.000000000e+00	9.312629700e-03	0.000000000e+00	3.098993190e-02	1.105288626e-03	-3.072203510e-02	1.246905653e-03	1.774110831e-03	1.003010781e-03	-1.506212750e-03	1.336671645e-03
1.710000000e+02	4.274993515e+01	3.273116827e+00	5.703787901e-04	2.683043480e-03	0.000000000e+00	9.170889854e-03	0.000000000e+00	3.080036491e-02	1.112734433e-03	-3.104473650e-02	1.251892652e-03	1.280765515e-03	1.011578250e-03	-1.525136642e-03	1.341090887e-03
1.720000000e+02	4.299993896e+01	3.322440147e+00	5.476172082e-04	2.221584320e-03	0.000000000e+00	8.871078491e-03	0.000000000e+00	3.052237071e-02	1.113805571e-03	-3.137016296e-02	1.252514077e-03	8.931238553e-04	1.012328197e-03	-1.740914420e-03	1.341571915e-03
1.730000000e+02	4.324994278e+01	3.375772953e+00	5.742294015e-04	1.852512360e-03	0.000000000e+00	8.996248245e-03	0.000000000e+00	3.022194654e-02	1.116405125e-03	-3.126538917e-02	1.252797549e-03	5.303329090e-04	1.013649045e-03	-1.573776244e-03	1.342622447e-03
1.740000000e+02	4.349994659e+01	3.430040359e+00	5.670443643e-04	1.463770866e-03	0.000000000e+00	8.930563927e-03	0.000000000e+00	3.000519052e-02	1.118597575e-03	-3.141703457e-02	1.253502909e-03	1.607481099e-04	1.014839159e-03	-1.572590903e-03	1.344049932e-03
1.750000000e+02	4.374991989e+01	3.477139473e+00	4.946539993e-04	8.493661880e-04	0.000000000e+00	8.900880814e-03	0.000000000e+00	2.950155362e-02	1.121715875e-03	-3.131534159e-02	1.254136558e-03	-2.854938793e-04	1.016479335e-03	-1.528294524e-03	1.345392549e-03
1.760000000e+02	4.399992371e+01	3.526083469e+00	5.677022855e-04	4.450082779e-04	0.000000000e+00	8.802533150e-03	0.000000000e+00	2.945988625e-02	1.124365372e-03	-3.166482598e-02	1.255580923e-03	-6.731085014e-04	1.018261886e-03	-1.531829243e-03	1.347339130e-03
1.770000000e+02	4.424992752e+01	3.578226089e+00	5.390730803e-04	2.322196960e-04	0.000000000e+00	8.774280548e-03	0.000000000e+00	2.930551767e-02	1.126418822e-03	-3.165697306e-02	1.257386873e-03	-8.711601258e-04	1.019964227e-03	-1.480296021e-03	1.349148457e-03
1.780000000e+02	4.449993134e+01	3.629660130e+00	6.176513853e-04	-1.430511475e-05	0.000000000e+00	8.449077606e-03	0.000000000e+00	2.923517674e-02	1.128255040e-03	-3.199388459e-02	1.260086428e-03	-1.060561161e-03	1.022340497e-03	-1.698148670e-03	1.351044513e-03
1.790000000e+02	4.474993515e+01	3.680464983e+00	6.571000558e-04	-1.916289330e-04	0.000000000e+00	8.239150047e-03	0.000000000e+00	2.914046496e-02	1.129947370e-03	-3.216131032e-02	1.262373058e-03	-1.173163415e-03	1.024731086e-03	-1.847683219e-03	1.352368505e-03
1.800000000e+02	4.499993515e+01	3.728710651e+00	5.498165847e-04	-4.711747169e-04	0.000000000e+00	8.075118065e-03	0.000000000e+00	2.900781669e-02	1.132371370e-03	-3.227958828e-02	1.264056540e-03	-1.456717262e-03	1.026393846e-03	-1.815054798e-03	1.354328124e-03
1.810000000e+02	4.524993896e+01	3.779326916e+00	6.134560681e-04	-6.405115128e-04	0.000000000e+00	7.957816124e-03	0.000000000e+00	2.885800973e-02	1.139232772e-03	-3.223682940e-02	1.269449596e-03	-1.640846138e-03	1.034963876e-03	-1.737974701e-03	1.358600101e-03
1.820000000e+02	4.549994278e+01	3.831798553e+00	5.576958647e-04	-8.072257042e-04	0.000000000e+00	7.925868034e-03	0.000000000e+00	2.883582562e-02	1.140239998e-03	-3.239371628e-02	1.269591390e-03	-1.830088673e-03	1.035400201e-03	-1.727803727e-03	1.358810347e-03
1.830000000e+02	4.574991608e+01	3.883399010e+00	5.297489697e-04	-9.035468102e-04	0.000000000e+00	7.672071457e-03	0.000000000e+00	2.892367169e-02	1.140302629e-03	-3.269586712e-02	1.270391513e-03	-1.895922585e-03	1.036237576e-03	-1.876270981e-03	1.358564594e-03
1.840000000e+02	4.599991989e+01	3.932489634e+00	4.933204618e-04	-1.059055328e-03	0.000000000e+00	7.444143295e-03	0.000000000e+00	2.897395566e-02	1.140667591e-03	-3.300705180e-02	1.271713409e-03	-2.000229433e-03	1.036980539e-03	-2.032868098e-03	1.359257381e-03
1.850000000e+02	4.624992371e+01	3.980127811e+00	5.812536110e-04	-1.132726669e-03	0.000000000e+00	7.129549980e-03	0.000000000e+00	2.890765667e-02	1.140851411e-03	-3.321865946e-02	1.273392350e-03	-2.053974895e-03	1.038464135e-03	-2.257029992e-03	1.359430724e-03
1.860000000e+02	4.649992752e+01	4.032026768e+00	5.183572066e-04	-1.152455807e-03	0.000000000e+00	6.909012794e-03	0.000000000e+00	2.812201343e-02	1.143231522e-03	-3.251796588e-02	1.274333918e-03	-2.281144029e-03	1.039435505e-03	-2.114807721e-03	1.360383932e-03
1.870000000e+02	4.674993134e+01	4.085049629e+00	5.095789093e-04	-1.382172108e-03	0.000000000e+00	7.569789886e-03	0.000000000e+00	2.360684425e-02	1.161009888e-03	-2.754927427e-02	1.273840317e-03	-3.426626092e-03	1.045265002e-03	-5.158050917e-04	1.366079785e-03
1.880000000e+02	4.699993515e+01	4.134791851e+00	5.108229234e-04	-1.519858837e-03	0.000000000e+00	7.676124573e-03	0.000000000e+00	2.331360616e-02	1.163212000e-03	-2.736263908e-02	1.275127172e-03	-3.574149683e-03	1.047204831e-03	-4.748814390e-04	1.366763725e-03
1.890000000e+02	4.724993515e+01	4.184621334e+00	4.820840841e-04	-1.522660255e-03	0.000000000e+00	7.688403130e-03	0.000000000e+00	2.343179286e-02	1.164245885e-03	-2.749546990e-02	1.276990864e-03	-3.622570075e-03	1.048420556e-03	-4.411069967e-04	1.368149067e-03
1.900000000e+02	4.749993896e+01	4.233602047e+00	5.194701953e-04	-1.553773880e-03	0.000000000e+00	7.745504379e-03	0.000000000e+00	2.362040617e-02	1.165263355e-03	-2.758816816e-02	1.278348616e-03	-3.583420068e-03	1.049797749e-03	-3.843431186e-04	1.368750585e-03
1.910000000e+02	4.774991226e+01	4.284714222e+00	5.256915465e-04	-1.520574093e-03	0.000000000e+00	7.701873779e-03	0.000000000e+00	2.377736382e-02	1.170553267e-03	-2.779619209e-02	1.285452745e-03	-3.600992030e-03	1.058441354e-03	-4.178375530e-04	1.373225125e-03
1.920000000e+02	4.799991608e+01	4.335459709e+00	5.679239403e-04	-1.501679420e-03	0.000000000e+00	7.553696632e-03	0.000000000e+00	2.400980890e-02	1.169927418e-03	-2.802706882e-02	1.286617597e-03	-3.553082468e-03	1.058297581e-03	-4.641773703e-04	1.373604755e-03
1.930000000e+02	4.824991989e+01	4.384703636e+00	5.867661675e-04	-1.581907272e-03	0.000000000e+00	7.417082787e-03	0.000000000e+00	2.415006422e-02	1.170256641e-03	-2.836041339e-02	1.287796185e-03	-3.635598812e-03	1.059225062e-03	-5.747507093e-04	1.373879844e-03
1.940000000e+02	4.849992371e+01	4.434979916e+00	5.286353407e-04	-1.637518406e-03	0.000000000e+00	7.355690002e-03	0.000000000e+00	2.433249913e-02	1.170521253e-03	-2.853471227e-02	1.289216336e-03	-3.644239157e-03	1.059912844e-03	-5.579725839e-04	1.374692423e-03
1.950000000e+02	4.874992752e+01	4.486158371e+00	6.179247866e-04	-1.618325710e-03	0.000000000e+00	7.334947586e-03	0.000000000e+00	2.457290888e-02	1.170500997e-03	-2.882437408e-02	1.291183988e-03	-3.618478775e-03	1.061462448e-03	-6.329844473e-04	1.375039690e-03
1.960000000e+02	4.899993134e+01	4.537796974e+00	5.899196840e-04	-1.576006413e-03	0.000000000e+00	3.263235092e-03	0.000000000e+00	2.450726181e-02	1.161702210e-03	-3.125700355e-02	1.305645099e-03	-3.093452891e-03	1.067644567e-03	-3.656289540e-03	1.377546811e-03
1.970000000e+02	4.924993515e+01	4.587886810e+00	5.619344884e-04	-1.708567142e-03	0.000000000e+00	1.546978951e-03	0.000000000e+00	2.460787259e-02	1.159103587e-03	-3.241667524e-02	1.309929881e-03	-3.041646443e-03	1.069654594e-03	-4.767154809e-03	1.378154499e-03
1.980000000e+02	4.949993515e+01	4.637771606e+00	4.820144386e-04	-1.705765724e-03	0.000000000e+00	-5.601525307e-03	0.000000000e+00	2.287233993e-02	1.144154114e-03	-3.652275354e-02	1.341487747e-03	-1.812149887e-03	1.086233184e-03	-1.183826476e-02	1.384795643e-03
1.990000000e+02	4.974991608e+01	4.688879490e+00	5.931884516e-04	-1.738309860e-03	0.000000000e+00	-6.653010845e-03	0.000000000e+00	2.290735394e-02	1.143380301e-03	-3.713413700e-02	1.345777535e-03	-1.615320682e-03	1.088928781e-03	-1.261146367e-02	1.386171323e-03
2.000000000e+02	4.999991608e+01	4.740570068e+00	5.568889319e-04	-1.826643944e-03	0.000000000e+00	-7.266521454e-03	0.000000000e+00	2.314990014e-02	1.145363902e-03	-3.766718134e-02	1.349964412e-03	-1.542177983e-03	1.092683990e-03	-1.297510415e-02	1.388957375e-03
2.010000000e+02	5.024991989e+01	4.792458057e+00	5.196162965e-04	-1.897990704e-03	0.000000000e+00	-7.921040058e-03	0.000000000e+00	2.339114435e-02	1.149840420e-03	-3.834924847e-02	1.356320689e-03	-1.532585011e-03	1.100370195e-03	-1.342551969e-02	1.393116079e-03
2.020000000e+02	5.049992371e+01	4.840586662e+00	5.374294124e-04	-2.053856850e-03	0.000000000e+00	-8.559882641e-03	0.000000000e+00	2.368509211e-02	1.149101998e-03	-3.917982429e-02	1.358101028e-03	-1.526585198e-03	1.101206290e-03	-1.396814175e-02	1.393435872e-03
2.030000000e+02	5.074992752e+01	4.889542580e+00	5.609727814e-04	-2.137243748e-03	0.000000000e+00	-9.345173836e-03	0.000000000e+00	2.399407886e-02	1.148578362e-03	-4.012434185e-02	1.360193826e-03	-1.479656086e-03	1.102926792e-03	-1.465060934e-02	1.393851358e-03
2.040000000e+02	5.099993134e+01	4.914807320e+00	4.231883504e-04	-2.681612968e-03	0.000000000e+00	-1.063078642e-02	0.000000000e+00	2.365296893e-02	1.147859264e-03	-4.133597016e-02	1.362330513e-03	-1.988486387e-03	1.104137627e-03	-1.569451392e-02	1.394345541e-03
2.050000000e+02	5.124993515e+01	4.917984486e+00	4.892424913e-04	-3.332376480e-03	0.000000000e+00	-1.166737080e-02	0.000000000e+00	2.317840233e-02	1.147883246e-03	-4.224454239e-02	1.363960211e-03	-2.577023581e-03	1.105066389e-03	-1.648912206e-02	1.394967083e-03
2.060000000e+02	5.149990845e+01	4.918497086e+00	4.476445902e-04	-3.815293312e-03	0.000000000e+00	-1.244074106e-02	0.000000000e+00	2.266991697e-02	1.148096519e-03	-4.287271202e-02	1.364942640e-03	-3.117354354e-03	1.105972449e-03	-1.708544046e-02	1.395325642e-03
2.070000000e+02	5.174991226e+01	4.918960094e+00	4.806462966e-04	-4.220366478e-03	0.000000000e+00	-1.300388575e-02	0.000000000e+00	2.232089266e-02	1.148623414e-03	-4.324143752e-02	1.366947312e-03	-3.404692747e-03	1.107414602e-03	-1.751584932e-02	1.396063133e-03
