# Supplementary material for: Approach to Standardized Material Characterization of the Human Lumbopelvic System: Testing and Evaluation
Source: Bioengineering (Basel). 2025 Aug 11;12(8):862. doi: 10.3390/bioengineering12080862 (PMC12383908; doi:10.3390/bioengineering12080862)
Supplement: Supplementary file 1 [file bioengineering-12-00862-s001.zip › File S3 Evaluation code/ExMechEva-0.1.2/data/Test/TBT/Complete_Eva/TBT-Summary-all.log]

TS:
(D:\Gebhardt\Programme\DEV\Git\ExMechEva\data\Test\TBT\Series_Test\eva\TBT_Protocol_Series_Test.log)
 paths:
  prot: D:\Gebhardt\Programme\DEV\Git\ExMechEva\data\Test\TBT\Series_Test\TBT_Protocol_Series_Test.xlsx
  opts: D:\Gebhardt\Programme\DEV\Git\ExMechEva\data\Test\TBT\Series_Test\com_eva_opts.json
  meas: D:\Gebhardt\Programme\DEV\Git\ExMechEva\data\Test\TBT\Series_Test\meas\conventional\
  dic: D:\Gebhardt\Programme\DEV\Git\ExMechEva\data\Test\TBT\Series_Test\meas\optical\
  out: D:\Gebhardt\Programme\DEV\Git\ExMechEva\data\Test\TBT\Series_Test\eva\
 evaluation: 1 / 1
['cl12a']
 not evaluated: 0 / 1
[]
 cl12a
   Eva_time: 252.30162 s (Control: )
----------------------------------------------------------------------------------------------------
