# Supplementary material for: Approach to Standardized Material Characterization of the Human Lumbopelvic System: Testing and Evaluation
Source: Bioengineering (Basel). 2025 Aug 11;12(8):862. doi: 10.3390/bioengineering12080862 (PMC12383908; doi:10.3390/bioengineering12080862)
Supplement: Supplementary file 1 [file bioengineering-12-00862-s001.zip › File S3 Evaluation code/ExMechEva-0.1.2/data/Test/TBT/Series_Test/com_eva_opts.json]

{
 "mtype": {
  "OPT_Testtype": "String",
  "OPT_File_Meas": "String",
  "OPT_File_DIC": "String",
  "OPT_Measurement_file": "Json",
  "OPT_Start": "Float",
  "OPT_End": "Float",
  "OPT_Resampling": "Bool",
  "OPT_Resampling_moveave": "Bool",
  "OPT_Resampling_Frequency": "Float",
  "OPT_Springreduction": "Bool",
  "OPT_Springreduction_K": "Float",
  "OPT_LVDT_failure": "Bool",
  "OPT_Compression": "Bool",
  "OPT_DIC": "Bool",
  "OPT_Rise_Smoothing": "Array",
  "OPT_TimeOS": "String",
  "OPT_DIC_Points_device_prefix": "String",
  "OPT_DIC_Points_TBT_device": "Array",
  "OPT_DIC_Points_meas_prefix": "String",
  "OPT_DIC_Points_meas_fork": "Array",
  "OPT_DIC_Tester": "Array",
  "OPT_DIC_Fitting": "Json",
  "OPT_Poisson_prediction": "Float",
  "OPT_Determination_Distance": "Int",
  "OPT_YM_Determination_range": "Array",
  "OPT_YM_Determination_refinement": "Array"
 },
 "stype": {
  "OPT_Testtype": null,
  "OPT_File_Meas": null,
  "OPT_File_DIC": null,
  "OPT_Measurement_file": null,
  "OPT_Start": null,
  "OPT_End": null,
  "OPT_Resampling": null,
  "OPT_Resampling_moveave": null,
  "OPT_Resampling_Frequency": null,
  "OPT_Springreduction": null,
  "OPT_Springreduction_K": null,
  "OPT_LVDT_failure": null,
  "OPT_Compression": null,
  "OPT_DIC": null,
  "OPT_Rise_Smoothing": [
   "Bool",
   "Int"
  ],
  "OPT_TimeOS": null,
  "OPT_DIC_Points_device_prefix": null,
  "OPT_DIC_Points_meas_prefix": null,
  "OPT_DIC_Tester": [
   "Float",
   "Float",
   "Int",
   "Int"
  ],
  "OPT_DIC_Fitting": null,
  "OPT_Poisson_prediction": null,
  "OPT_Determination_Distance": null,
  "OPT_YM_Determination_range": [
   "Float",
   "Float",
   "String"
  ],
  "OPT_YM_Determination_refinement": [
   "Float",
   "Float",
   "String",
   "String",
   "Bool",
   "Int"
  ]
 },
 "preset": {
  "OPT_Testtype": "destructive",
  "OPT_File_Meas": null,
  "OPT_File_DIC": null,
  "OPT_Measurement_file": {
   "header": 48,
   "head_names": [
    "Time",
    "Trigger",
    "F_WZ",
    "L_PM",
    "F_PM",
    "L_IWA1",
    "L_IWA2"
   ],
   "used_names_dict": {
    "Time": "Time",
    "Force": "F_WZ",
    "Way": [
     "L_IWA1",
     "L_IWA2"
    ]
   }
  },
  "OPT_Start": NaN,
  "OPT_End": NaN,
  "OPT_Resampling": true,
  "OPT_Resampling_moveave": true,
  "OPT_Resampling_Frequency": 4.0,
  "OPT_Springreduction": false,
  "OPT_Springreduction_K": NaN,
  "OPT_LVDT_failure": false,
  "OPT_Compression": true,
  "OPT_DIC": true,
  "OPT_Rise_Smoothing": [
   true,
   2
  ],
  "OPT_DIC_Points_device_prefix": "S",
  "OPT_DIC_Points_TBT_device": [
   "S1",
   "S2",
   "S3"
  ],
  "OPT_DIC_Points_meas_prefix": "P",
  "OPT_DIC_Points_meas_fork": [
   "P3",
   "P4",
   "P5"
  ],
  "OPT_DIC_Tester": [
   0.005,
   50.0,
   3,
   6
  ],
  "OPT_DIC_Fitting": {
   "Bending_Legion_Builder": "FSE_fixed",
   "Bending_Legion_Name": "FSE fit",
   "Bending_MCFit_opts": {
    "error_weights_pre": [
     1,
     0,
     1000,
     100
    ],
    "error_weights_bend": [
     1,
     10,
     1000,
     100
    ],
    "error_weights_pre_inc": [
     1,
     0,
     1000,
     100
    ],
    "error_weights_bend_inc": [
     1,
     10,
     1000,
     100
    ],
    "fit_max_nfev_pre": 500,
    "fit_max_nfev_bend": 500,
    "fit_max_nfev_pre_inc": 500,
    "fit_max_nfev_bend_inc": 500
   },
   "pwargs": {
    "param_val": {
     "xmin": -10,
     "xmax": 10,
     "FP": "pi/(xmax-xmin)",
     "b1": -1.0,
     "b2": -0.1,
     "b3": -0.01,
     "b4": -0.001,
     "c": 0.0,
     "d": 0.0
    },
    "param_min": {},
    "param_max": {
     "b1": 1.0,
     "b2": 1.0,
     "b3": 1.0,
     "b4": 1.0
    }
   }
  },
  "OPT_Poisson_prediction": 0.3,
  "OPT_Determination_Distance": 30,
  "OPT_YM_Determination_range": [
   0.25,
   0.5,
   "U"
  ],
  "OPT_YM_Determination_refinement": [
   0.15,
   0.75,
   "U",
   "d_M",
   true,
   8
  ]
 }
}
