# Supplementary material for: Approach to Standardized Material Characterization of the Human Lumbopelvic System: Testing and Evaluation
Source: Bioengineering (Basel). 2025 Aug 11;12(8):862. doi: 10.3390/bioengineering12080862 (PMC12383908; doi:10.3390/bioengineering12080862)
Supplement: Supplementary file 1 [file bioengineering-12-00862-s001.zip › File S3 Evaluation code/ExMechEva-0.1.2/data/Test/TBT/Series_Test/eva/cl12a-Mat.csv]

	Date_eva	geo_MoI_max	geo_MoI_min	geo_MoI_mid	geo_curve_max	geo_curve_min	geo_curve_mid	ind_U_l	ind_U_r	ind_Fcon_l	ind_Fcon_r	ind_Fopt_l	ind_Fopt_r	ind_Rcon_l	ind_Rcon_r	ind_Ropt_l	ind_Ropt_r	leos_con	leos_opt	fy	ey_con	Uy_con	ey_opt	Uy_opt	fy0	ey0_con	Uy0_con	ey0_opt	Uy0_opt	fy1	ey1_con	Uy1_con	ey1_opt	Uy1_opt	fy2	ey2_con	Uy2_con	ey2_opt	Uy2_opt	fyk	eyk_con	Uyk_con	eyk_opt	Uyk_opt	fu	eu_con	Uu_con	eu_opt	Uu_opt
0000-0001-8378-3108_LEIULANA_48-17_LuPeCo_cl12a	19.02.2024	84.21301242666661	15.968934804699163	19.707494399999998	0.01998884839878593	-0.01596589571947493	-0.0010443718567720657	-0.8386597921034589	-0.5905628673064104	-0.12126031734817451	-0.10949654880757959	-0.12126031734817451	-0.10949654880757959	-0.34654073282545317	-0.2536964550064186	-0.2311687356989841	-0.20996718309742585	0.008319445185290356	-0.00033633486205487777	13.666304976835786	0.03270998811190029	0.235406945924562	0.01366137636296807	0.09557138265549166	10.622843589956661	0.02387092933423457	0.1272369234094913	0.007678728730213282	0.03194449302428745	10.860439106382561	0.024474837767951493	0.1337233415681571	0.008083673779087221	0.03537619232120515	12.675270294061958	0.029483002589621138	0.19288829319379283	0.011385599958672358	0.06838765477327184	12.111700366640443	0.027745176637066826	0.17134227437562827	0.008830488636032783	0.042087656670037735	15.91586641916297	0.0496847705625429	0.4932873825892358	0.02750283441999564	0.3018987242784914
[truncated: 1,112 more columns]
