# Supplementary material for: Approach to Standardized Material Characterization of the Human Lumbopelvic System: Testing and Evaluation
Source: Bioengineering (Basel). 2025 Aug 11;12(8):862. doi: 10.3390/bioengineering12080862 (PMC12383908; doi:10.3390/bioengineering12080862)
Supplement: Supplementary file 1 [file bioengineering-12-00862-s001.zip › File S3 Evaluation code/ExMechEva-0.1.2/data/Test/TBT/Series_Test/eva/cl12a.csv]

	Time	Force	Way	Disp_opt_head	driF	dcuF	driF_schg	Moment	Stress	Strain	Disp_opt_A	Strain_opt_d_A	Disp_opt_S	Strain_opt_d_S	Disp_opt_M	Strain_opt_d_M	Strain_opt_c_A	Strain_opt_c_S	Strain_opt_c_M	VIP_m	VIP_d
44	11.0	0.3156043161451817	0.0	0.0	0.07136937975883487	0.061384869664907485	False	1.5780215807259084	0.11530390571849196	0.0	0.0	0.0	0.0	0.0	0.0	0.0	0.0	0.0	0.0	S	S
45	11.25	0.49968873277306564	0.029171843528747465	0.02876427095556444	0.15914812296628955	0.08777874320745468	False	2.498443663865328	0.18255790426438342	0.0012602236404418907	-0.0002573978279528943	-1.1119586167565034e-05	0.001123263169251043	4.852496891164506e-05	0.001058030846225133	4.570693255692576e-05	5.1518713014350765e-05	5.1518713014350765e-05	4.8755320104988065e-05
46	11.5	0.7397640110552312	0.05772292733192441	0.057757714136293714	0.21207984745502473	0.05293172448873518	False	3.6988200552761556	0.27026778602548607	0.0024936304607391345	0.0020943775892969655	9.047711185762891e-05	0.0028630554898463334	0.00012368399716136162	0.0026688781764978575	0.00011529553722470746	0.0001311910043064735	0.0001311910043064735	0.0001226204765751785
47	11.75	1.0280006124079226	0.08514207124710094	0.08488682877725928	0.26415593981742846	0.052076092362403736	False	5.140003062039613	0.3755730819508462	0.0036781374778747603	0.0060069367515101	0.00025949966766523636	0.004941485821388314	0.00021347218748397518	0.0045783536281776005	0.00019778487673727236	0.00022642707825563872	0.00022642707825563872	0.00021054034256767212
48	12.0	1.4100951983034613	0.1121526145935059	0.11355286468235448	0.3351655936241151	0.07100965380668661	False	7.050475991517306	0.5151687587329682	0.004844992950439455	0.013795570781437772	0.0005959686577581118	0.007679164532159	0.00033173990778926883	0.007109864769880625	0.00030714615805884304	0.0003518235479609945	0.0003518235479609945	0.0003257504581491251
49	12.25	1.8523436333239078	0.13931652069091793	0.1410014900594998	0.4121715104579926	0.07700591683387753	False	9.26171816661954	0.6767412380912379	0.0060184736938476546	0.023347764560793707	0.0010086234290262882	0.010862897440917285	0.0004692771694476267	0.0100228164014462	0.00043298566854247587	0.000497656143445385	0.000497656143445385	0.0004592130472900499
50	12.5	2.3608156944811345	0.16872790575027463	0.17139337816149514	0.4753602480888366	0.06318873763084398	False	11.804078472405672	0.8625080720694849	0.007289045528411865	0.042298096059263705	0.0018272777497601923	0.015158035774181622	0.0006548271454446461	0.014015726063933975	0.0006054793659619477	0.0006943393175128081	0.0006943393175128081	0.0006432845616096616
51	12.75	3.031945130974054	0.19803840637207037	0.20132291675026437	0.5898007488250732	0.11444050073623657	False	15.159725654870272	1.1077006797481668	0.00855525915527344	0.062247670014896325	0.002689099344643521	0.020812116003413816	0.0008990834113474769	0.019256361327551375	0.0008318748093502195	0.0009533810236202774	0.0009533810236202774	0.0008820778060613417
52	13.0	3.736983106285334	0.22710916757583632	0.23052839639101208	0.6880837059020997	0.0982829570770265	False	18.684915531426668	1.365281543109529	0.00981111603927613	0.08449302432592022	0.003650098650879754	0.026749970039533277	0.0011555987057078375	0.024759668692153847	0.0010696176875010462	0.0012253892506504218	0.0012253892506504218	0.0011340536218098164
53	13.25	4.430155904442072	0.2554749083518981	0.2591396050722725	0.6991053867340091	0.011021680831909464	False	22.150779522210364	1.6185275441196076	0.011036516040802	0.10910580470772052	0.004713370763373526	0.03246164944901686	0.0014023432561975286	0.030034843249546084	0.001297505228380391	0.001487012766998519	0.001487012766998519	0.0013757928992374686
54	13.5	5.477281892448664	0.28340665817260735	0.2888521494094185	0.8701493930816651	0.17104400634765593	False	27.38640946224332	2.0010879528972683	0.012243167633056638	0.1331854416237312	0.005753611078145188	0.04139170156112759	0.001788121507440712	0.038201762486823165	0.0016503161394307608	0.001896005022843943	0.001896005022843943	0.0017497635830863874
55	13.75	6.519173677116632	0.3097800946235656	0.3150684518497915	1.04450888633728	0.17435949325561495	False	32.59586838558316	2.3817360808302324	0.013382500087738034	0.15532232386382214	0.006709924390917117	0.04898979304335693	0.0021163590594730198	0.04535224110899372	0.001959216815908529	0.0022442091902563294	0.0022442091902563294	0.0020774464075195673		F3
56	14.0	7.677141416221858	0.3363945388793945	0.34174601901052704	1.0999297618865969	0.05542087554931685	False	38.38570708110929	2.8047917748893223	0.014532244079589845	0.1803849102563732	0.007792628123075324	0.058374200898382744	0.0025217654788101344	0.05392548052897039	0.002329580758851521	0.0026818045652129943	0.0026818045652129943	0.002470117643213118
57	14.25	8.947996347099544	0.36386818170547475	0.3695355932809754	1.2144113349914556	0.11448157310485874	False	44.73998173549772	3.269090042167751	0.01571910544967651	0.2067958006807104	0.00893357858940669	0.06816731751468952	0.0029448281166345874	0.06299978450413235	0.0027215906905785174	0.003122821461808781	0.003122821461808781	0.0028857905825542	F3
58	14.5	10.350979020744562	0.3929974675178527	0.39919152956971615	1.3369188022613523	0.1225074672698967	False	51.75489510372281	3.78166028804559	0.016977490596771238	0.23570317618490516	0.010182377211187903	0.07924849008957802	0.0034235347718697706	0.07336040937999355	0.0031691696852157213	0.0036306018394794805	0.0036306018394794805	0.00336062042746874	F1	F1,FM
59	14.75	11.799370439201594	0.4216153573989869	0.42808361802433836	1.4256870460510251	0.08876824378967285	False	58.99685219600797	4.310820312208308	0.018213783439636234	0.2645533065752569	0.011428702844051097	0.09087853281886327	0.003925952617774894	0.08410996015333883	0.0036335502786242375	0.004163341920893958	0.004163341920893958	0.0038531861491353106
60	15.0	13.303025186210872	0.44985091447830206	0.45657573097566306	1.476023082733155	0.05033603668212994	False	66.51512593105436	4.86017042028023	0.01943355950546265	0.2932725812640239	0.012669375510605834	0.10289086068729758	0.004444885181691256	0.09518944118526873	0.0041121838592036095	0.004714270706321816	0.004714270706321816	0.0043607888527039595
61	15.25	14.801149003654718	0.47735168695449826	0.4846383618113954	1.500889282226562	0.02486619949340696	False	74.00574501827359	5.407499840584198	0.020621592876434326	0.3219408422101179	0.013907844383477093	0.11495814035959384	0.004966191663534455	0.10625954746288935	0.00459041245039682	0.005267152244002857	0.005267152244002857	0.004867919921162464
62	15.5	16.27616151586175	0.504188470840454	0.5117912880308797	1.4865681648254396	-0.014321117401122407	False	81.38080757930877	5.946385701583892	0.021780941940307615	0.35077920024809045	0.015153661450717509	0.12723415255018278	0.005496515390167897	0.11774292135037268	0.0050864942023361006	0.005829562193718241	0.005829562193718241	0.005394314949415034
63	15.75	17.761934220939875	0.5301757311820983	0.5382926932617345	1.4803926086425783	-0.006175556182861364	False	88.80967110469938	6.489202726388551	0.022903591587066646	0.37928344156885035	0.016385044675774337	0.13965467367388773	0.006033081902711951	0.12919930035496296	0.005581409775334401	0.0063985519102040655	0.0063985519102040655	0.005918870913832054
64	16.0	19.321762635856867	0.5566617846488953	0.5652194141061724	1.5228005599975578	0.042407951354979545	False	96.60881317928434	7.059075504705938	0.02404778909683228	0.40823098991572093	0.017635578764359144	0.15289446065897305	0.006605040700467636	0.14149963980113145	0.0061127844394088795	0.007005259182040891	0.007005259182040891	0.006482452759556096	FM
65	16.25	21.020378053337335	0.5849628472328186	0.5940558718221745	1.6292219161987305	0.10642135620117266	False	105.10189026668668	7.679653177221191	0.02527039500045776	0.43956105551766345	0.01898903759836306	0.16772793634445926	0.007245846850080641	0.15505337439676126	0.006698305773940086	0.007684610775739428	0.007684610775739428	0.007103137053866332	F2	F2
66	16.5	22.58588907018304	0.6136945915222167	0.6232101032895194	1.6320632171630862	0.002841300964355753	False	112.9294453509152	8.251602055780257	0.02651160635375976	0.4720172283574975	0.020391144265043893	0.18246989105857736	0.007882699293730543	0.168874645297866	0.007295384676867812	0.008359669119572484	0.008359669119572484	0.00773613819324201		Y0
67	16.75	24.072182023674248	0.6420280456542968	0.6519400310632619	1.5259019851684563	-0.1061612319946299	False	120.36091011837124	8.794609149829549	0.027735611572265624	0.5056501073823407	0.02184408463891712	0.19774587423580403	0.008542621766986735	0.18294453194788285	0.00790320378014854	0.00905933528033244	0.00905933528033244	0.008380503293584744		Y1
68	17.0	25.502210405021906	0.6697979402542114	0.6801774607815911	1.458160667419433	-0.06774131774902337	False	127.51105202510954	9.317060362384664	0.028935271018981933	0.5395647902785018	0.023309198940031278	0.2126643000598316	0.009187097762584726	0.19662392995319222	0.008494153773977905	0.009742497951625807	0.009742497951625807	0.009007046540476966		F4,YK
69	17.25	26.8987998367846	0.6974391365051269	0.7080571044724611	1.4133089065551765	-0.04485176086425646	False	134.493999183923	9.827294880512518	0.030129370697021485	0.5741008054572053	0.024801154795751273	0.22843965467410854	0.009868593081921489	0.21121640847190148	0.009124548845986145	0.010465065976357518	0.010465065976357518	0.009675763276107306
70	17.5	28.102666185051202	0.7237727594375609	0.7343481248318877	1.3002278900146482	-0.11308101654052827	False	140.513330925256	10.267119321488615	0.03126698320770263	0.6075141575317777	0.0262446116053728	0.24316355834007086	0.010504665720291063	0.2248514125658898	0.00971358102284644	0.011139612457970165	0.011139612457970165	0.010300214509900818
71	17.75	29.310612657219174	0.750290548801422	0.7614776141570196	1.2059064102172865	-0.09432147979736172	False	146.55306328609586	10.708434408180173	0.03241255170822143	0.6424273799976654	0.02775286281589915	0.258794399232102	0.011179918046826807	0.23926196660109444	0.01033611695716728	0.01185531229968306	0.01185531229968306	0.010960411416259143	Y0,Y1
72	18.0	30.589948594719175	0.777461361885071	0.7886749117199816	1.2436412048339864	0.03773479461669993	False	152.94974297359587	11.175831153958265	0.03358633083343507	0.6768949953418875	0.02924186379876954	0.27521912986026087	0.01188946640996327	0.2543835907197882	0.010989371119094853	0.012607506886511884	0.012607506886511884	0.01165279955152		Y2
73	18.25	31.957146089226008	0.806328673362732	0.817881945888022	1.3232667160034168	0.0796255111694304	False	159.78573044613003	11.675327526284988	0.034833398689270025	0.7134138357198782	0.030819477703098737	0.2932184633015469	0.012667037614626826	0.2711151824202629	0.011712175880555358	0.013431430155729823	0.013431430155729823	0.01241898533149596
74	18.5	33.15156488195062	0.8348292088508606	0.8465512391169696	1.2808081436157224	-0.04245857238769446	False	165.75782440975308	12.111700366640443	0.03606462182235718	0.7500723057455767	0.03240312360820892	0.3113252286636199	0.013449249878268382	0.28780085694453894	0.012432997020004085	0.014260057030426656	0.014260057030426656	0.013182657629967393	F4,YK
75	18.75	34.26846215978264	0.86327406167984	0.8755824903109275	1.155658035278318	-0.12515010833740448	False	171.34231079891322	12.519751245010378	0.03729343946456909	0.7884859033140714	0.03406259102316789	0.3298877318760969	0.014251150017047387	0.3049453834994922	0.013173640567178064	0.015109983801729237	0.015109983801729237	0.013967615337930138	Y2	Y
76	19.0	35.275466096550225	0.8911474514007567	0.9038577360377786	1.0619506072998028	-0.09370742797851506	False	176.37733048275112	12.887653333300536	0.038497569900512695	0.8258703585555155	0.035677599489598276	0.34840229335065653	0.015050979072748362	0.32204501195525936	0.013912344516467206	0.01595773333652667	0.01595773333652667	0.014750136541900905
77	19.25	36.31556894078851	0.9187220668792724	0.9319860663898005	1.0235533905029328	-0.038397216796870026	False	181.57784470394256	13.267647883927713	0.039688793289184565	0.8624394751199458	0.03725738532518166	0.36728707029009167	0.01586680143653196	0.33939619068088467	0.014661915437414219	0.01682238985065565	0.01682238985065565	0.015544517710917184
78	19.5	37.25227990880609	0.9452221965789795	0.9588406054602832	0.9884069061279313	-0.03514648437500156	False	186.26139954403044	13.609868910753253	0.040833598892211914	0.8976090918372027	0.03877671276736716	0.3848619882611648	0.01662603789288232	0.3557319742017544	0.015367621285515791	0.017627226479346395	0.017627226479346395	0.016292619332265407	Y
79	19.75	38.16978921666741	0.972147467136383	0.9860781103761873	0.9271101379394509	-0.0612967681884804	False	190.84894608333707	13.945074740703992	0.04199677058029175	0.9339653032504679	0.040347301100420216	0.40318664334375387	0.017417662992450168	0.37257572367208724	0.01609527126263417	0.018466013040161905	0.018466013040161905	0.017064393236352723
80	20.0	39.120121705681086	1.000325481891632	1.0144502522341536	0.9339208984374991	0.006810760498048296	False	195.60060852840542	14.292272298243242	0.04321406081771851	0.9722757215283006	0.042002311170022594	0.42206989869844036	0.018233419623772625	0.3900689101957431	0.016850976920456104	0.019330377917528188	0.019330377917528188	0.017864989182146337
81	20.25	39.92480050817132	1.0295956683158876	1.044155611361111	0.8775056457519561	-0.05641525268554304	False	199.62400254085662	14.586256264968597	0.04447853287124635	1.0128866004049404	0.04375670113749343	0.44219470979924713	0.019102811463327478	0.4085824621672014	0.0176507623656231	0.020251509078430704	0.020251509078430704	0.018712818341278515
82	20.5	40.51375833287835	1.0584939956665038	1.073414690491834	0.6968183135986337	-0.18068733215332244	False	202.56879166439177	14.801428029162558	0.04572694061279296	1.052127477151101	0.04545190701292757	0.4620352138035213	0.01995992123631212	0.42698088581186244	0.01844557426707246	0.02115969631312104	0.02115969631312104	0.019554279994388187
83	20.75	41.13179101720453	1.087056665420532	1.10252837438272	0.6034952545166021	-0.09332305908203153	False	205.65895508602264	15.027222096984211	0.046960847946166985	1.0906397711555234	0.04711563811391861	0.482081606934875	0.0208259254195866	0.4454817317617945	0.019244810812109523	0.022076778207286377	0.022076778207286377	0.020401621811468915
84	21.0	41.57841272130609	1.1153871512413027	1.1313555247607887	0.5323271942138668	-0.07116806030273537	False	207.89206360653043	15.190392320669838	0.04818472493362428	1.1278286845893535	0.04872219917426007	0.5023860940445743	0.021703079262725616	0.464226539098721	0.020054586489064746	0.023006616364609	0.023006616364609	0.02125860545629223
85	21.25	41.947245271354916	1.142717254161835	1.158346557155248	0.4077271270751943	-0.12460006713867244	False	209.73622635677458	15.325142802210078	0.049365385379791266	1.162184407772912	0.0502063664157898	0.522276409136607	0.022562340874701423	0.48251253595964405	0.020844541553456625	0.023916788014864264	0.023916788014864264	0.022095170887128278
86	21.5	42.36676934972406	1.169583384990692	1.1855065022653495	0.3941783142089861	-0.013548812866208237	False	211.8338467486203	15.478413091316837	0.0505260022315979	1.1952940606356903	0.051636703419461825	0.5425653871505944	0.02343882472490568	0.5012211879896187	0.021652755321151528	0.024845422397776415	0.024845422397776415	0.022950659667615433
87	21.75	42.707647035270924	1.1970707583427425	1.2133254574389447	0.38020088195800383	-0.013977432250982247	False	213.53823517635462	15.60295045188244	0.05171345676040648	1.2280966652922185	0.05305377594062384	0.5635897010914117	0.024347075087148985	0.5206571041824537	0.022492386900682	0.025807907981141943	0.025807907981141943	0.023840010242610735
88	22.0	42.99505929723382	1.2265515971183776	1.2438034366169326	0.3141449737548818	-0.06605590820312202	False	214.9752964861691	15.707954580978267	0.05298702899551391	1.2625955317195543	0.05454412697028475	0.5873037786643618	0.02537152323830043	0.5425418385267045	0.023437807424353637	0.026893902478186727	0.026893902478186727	0.02484096494827641
89	22.25	43.28607782140374	1.2559589791297912	1.2736890858787149	0.28921539306640653	-0.024929580688475284	False	216.4303891070187	15.814276233619374	0.054257427898406985	1.2965700608301833	0.05601182662786393	0.6106144305847396	0.02637854340126075	0.5641129309916963	0.024369678618841283	0.027965740888212312	0.027965740888212312	0.025826681721772445
90	22.5	43.497775056511166	1.2851244091987608	1.303450902652024	0.25135787963867173	-0.0378575134277348	False	217.48887528255582	15.891618388935349	0.05551737447738647	1.3301115457321766	0.05746081877563003	0.6338959574197092	0.02738430536053144	0.5856061139130933	0.02529818412104563	0.029040068286982326	0.029040068286982326	0.02680968451377866
91	22.75	43.56245691075921	1.3142587780952453	1.332960465406975	0.13818954467773636	-0.11316833496093537	False	217.81228455379605	15.915249467606918	0.0567759792137146	1.3625407935801772	0.058861762282663654	0.6574554740579994	0.028402076479305576	0.6072668680485547	0.02623392869969756	0.030131992580170547	0.030131992580170547	0.027799587702798532
92	23.0	43.56414560094476	1.3426901793479917	1.3620410897130082	0.03318527221679801	-0.10500427246093835	False	217.8207280047238	15.91586641916297	0.05800421574783325	1.3940187742709416	0.060221611048504674	0.6807881055632108	0.029410046160330706	0.6288541564338139	0.027166499557940763	0.031176152168840995	0.031176152168840995	0.02878587471368894	U	U
93	23.25	43.452514894157645	1.3699318623542784	1.3897349093327787	-0.05497100830078239	-0.0881562805175804	True	217.26257447078822	15.875082894248346	0.05918105645370483	1.4237910571999322	0.061507773671037075	0.7029184244959632	0.030366075938225615	0.6493171438606036	0.028050500614778078	0.032195615497830794	0.032195615497830794	0.029720819298610437
94	23.5	43.30209100499749	1.397683198451996	1.417862909645775	-0.13102729797363466	-0.07605628967285227	False	216.51045502498746	15.82012654211293	0.06037991417312623	1.457302990112416	0.06295548917285637	0.728561713520101	0.03147386602406836	0.6692462790868241	0.028911439256550802	0.03434867251300844	0.03434867251300844	0.030632007707703197
95	23.75	42.92616693273187	1.4266441512107848	1.4471108532617318	-0.2631739807128888	-0.13214668273925412	False	214.63083466365933	15.682785220817795	0.0616310273323059	1.4868329848611512	0.06423118494600173	0.7521588622891804	0.032493262850892594	0.6918072819955907	0.029886074582209522	0.03524217614994012	0.03524217614994012	0.03166096399313843
96	24.0	41.96835000768304	1.4571860575675966	1.478352052082542	-0.6668704986572251	-0.40369651794433636	False	209.84175003841523	15.332853275113346	0.06295043768692017	1.5160355924851756	0.06549273759535959	0.7799895299766892	0.03369554769499297	0.7180521324392108	0.03101985212137391	0.03649405918174832	0.03649405918174832	0.032951494888373664
97	24.25	41.07214288488031	1.4872638297080991	1.5088541168924472	-0.92701202392578	-0.26014152526855483	False	205.36071442440152	15.005430054626235	0.06424979744338988	1.5436424637897375	0.06668535443571666	0.8068017001115702	0.034853833444819834	0.7440898798536371	0.032144682809677125	0.03774052969794353	0.03774052969794353	0.0344950573703851
98	24.5	39.769440858513114	1.5175575041770935	1.539473750704751	-1.0994545745849642	-0.17244255065918423	False	198.84720429256558	14.529496666064988	0.06555848418045045	1.5719090130357942	0.06790646936314632	0.8357716926046088	0.0361053371205191	0.7710690196867342	0.033310181650466925	0.03947534301234216	0.03947534301234216	0.03619255079684303
99	24.75	38.37890481725336	1.5472157788276673	1.569830415741155	-1.3466190338134751	-0.24716445922851094	False	191.89452408626678	14.021473713280576	0.06683972164535523	1.5997436565607388	0.06910892596342393	0.8648551395920026	0.03736174203037451	0.79516033567007	0.03435092650094703	0.04138253253888946	0.04138253253888946	0.037131740117138184
100	25.0	36.88602075353265	1.5760686230659489	1.5988846324883141	-1.441710052490233	-0.09509101867675795	False	184.43010376766324	13.476058601616808	0.068086164516449	1.6245612708568422	0.07018104690101559	0.8920803678264186	0.03853787189010129	0.8188965416181264	0.035376330597903065	0.04299638621165735	0.04299638621165735	0.038222575131176065
101	25.25	35.72181558385491	1.604263331890106	1.6274556934025348	-1.3285446166992223	0.1131654357910108	False	178.60907791927457	13.050724104417625	0.06930417593765259	1.6485065686964564	0.07121548376768692	0.9183389469831202	0.0396722425096708	0.8439510107068373	0.03645868366253537	0.044267308943657165	0.044267308943657165	0.03964127291076647
102	25.5	35.06404046788812	1.6327442145347595	1.6561554193340164	-0.9109901428222642	0.4175544738769581	False	175.32020233944058	12.81041040756528	0.07053455006790162	1.673429059556852	0.072292135372856	0.944347007700064	0.040795790732642764	0.8686075816179069	0.03752384752589358	0.04557161626805098	0.04557161626805098	0.041028906093749894
103	25.75	34.55102960363031	1.662571370601654	1.687041861543598	-0.5853929901123003	0.3255971527099639	False	172.75514801815154	12.622985352523466	0.07182308320999146	1.699920263764044	0.07343655539460671	0.971750534576306	0.041979623093696426	0.8941584828864364	0.038627646460694054	0.046790399141290635	0.046790399141290635	0.042216185296281905
104	26.0	33.98987329259515	1.6929532217979428	1.7182205189372368	-0.5370835876464852	0.048309402465815054	False	169.94936646297575	12.417970683613898	0.07313557918167113	1.7268790494742303	0.07460117493728675	0.9996588406325686	0.04318526191532697	0.9211016655454052	0.039791591951561504	0.04805851058160983	0.04805851058160983	0.04369964833817238
105	26.25	32.88800088658929	1.7231013894081113	1.748884494180345	-0.8315143585205114	-0.29443077087402614	False	164.44000443294644	12.015409040707016	0.07443798002243042	1.754258111305369	0.07578395040839195	1.0286060680256808	0.04443578213870941	0.9487389048036279	0.04098552068751673	0.04941269004694763	0.04941269004694763	0.04515426079455674
106	26.5	31.948504121452572	1.752799422740936	1.779006942639425	-1.0206845855712885	-0.18917022705077713	False	159.74252060726286	11.672170241715685	0.07572093506240844	1.7810924606035456	0.07694319429807318	1.0567712619294964	0.045652518515354255	0.9745311531745933	0.04209974581714243	0.05079696151303245	0.05079696151303245	0.04630090651899839
107	26.75	31.04603311315179	1.7820697093009952	1.808921586340535	-0.9209838867187496	0.09970069885253885	False	155.23016556575894	11.34245855296008	0.07698541144180299	1.8077847600425	0.07809630163383602	1.0846216993862443	0.04685565741348576	1.001375681617531	0.04325942944587734	0.05212184552942718	0.05212184552942718	0.047809208554848395
108	27.0	30.416044404655697	1.810081741809845	1.8370992099399128	-0.7662298583984377	0.15475402832031193	False	152.08022202327848	11.11229643244354	0.0781955312461853	1.8334848339514376	0.07920654482670211	1.1113570981220424	0.048010626638872234	1.0259030430156526	0.04431901145827619	0.05356426554641085	0.05356426554641085	0.04912721110471793
109	27.25	29.871715715080498	1.837930705547333	1.8652899738559423	-0.5871586990356459	0.17907115936279183	False	149.35857857540248	10.913429621402281	0.07939860647964479	1.8606099487611745	0.08037834978648274	1.1404844197173654	0.049268926931790184	1.0509858419881304	0.045402588373887234	0.05522175267763022	0.05522175267763022	0.05033971635289789
110	27.5	29.375118348747492	1.8667120766639709	1.8945528226820425	-0.5204630279541025	0.0666956710815434	False	146.87559174373746	10.732001126991666	0.08064196171188355	1.8868036353807596	0.08150991704844883	1.1680148693847625	0.050458242357421745	1.0761424380508724	0.04648935332379769	0.056479918371935556	0.056479918371935556	0.05153011020292162
111	27.75	28.30825891271234	1.8973214030265808	1.9258064537965378	-0.781728401184079	-0.26126537322997656	False	141.5412945635617	10.342231236231068	0.08196428461074828	1.9140950576380138	0.08268890648996219	1.1972513336602733	0.05172125761412381	1.1014220723767043	0.047581433526673635	0.05801713393527577	0.05801713393527577	0.052576626057697404	B	B
112	28.0	26.604566896110775	1.9279687333106992	1.9567213185273626	-1.3852757263183584	-0.6035473251342793	False	133.02283448055388	9.719798862507737	0.08328824927902222	1.9422884102836715	0.08390685932425461	1.229418598047293	0.053110883435643054	1.1292519613741387	0.0487836847313628	0.059468787870693124	0.059468787870693124	0.05375720463356356
113	28.25	24.775413758903742	1.9583959794044494	1.9875528657761503	-1.766422576904299	-0.38114685058594056	False	123.8770687945187	9.05153011557405	0.08460270631027222	1.9685819170004808	0.08504273881442077	1.2554810417567503	0.054236781003891614	1.154858713647496	0.049889896429571826	0.06092932731642536	0.06092932731642536	0.0551074141376304
114	28.5	23.629484269768	1.9881604647636415	2.017925041872177	-1.4875413131713877	0.2788812637329112	False	118.14742134884	8.632872514850472	0.08588853207778932	1.9974454468000844	0.08628964330176364	1.2875420835231532	0.05562181800820023	1.1830248890615538	0.051106675207459124	0.06238355718198789	0.06238355718198789	0.05653252891086748
115	28.75	22.567088334709403	2.0171416592597957	2.0472603928234463	-1.1041627120971693	0.3833786010742184	False	112.83544167354702	8.24473333403092	0.08714051968002318	2.02245389664109	0.08737000833489508	1.312634990625029	0.056705831595001255	1.2077924498924673	0.05217663383535459	0.06380487847964321	0.06380487847964321	0.05763129743488279
116	29.0	21.523136079460382	2.045302565097809	2.075977482548245	-1.0531740951538087	0.050988616943360654	False	107.61568039730192	7.863332427084934	0.08835707081222535	2.0462054867454507	0.08839607702740347	1.337413450954896	0.057776261081251515	1.234246586206931	0.05331945252413942	0.06486581661857167	0.06486581661857167	0.059321628364049556
117	29.25	20.468929383903742	2.0738883996009827	2.105142120467571	-1.0490794754028308	0.0040946197509779125	False	102.34464691951871	7.478185129617844	0.08959197886276246	2.0701700972176984	0.08943134819980457	1.3621454332575818	0.058844682716727534	1.2578494674952154	0.05433909699579331	0.06601149762211658	0.06601149762211658	0.06049162809234268
118	29.5	19.611819169670344	2.103696105480194	2.1356267442591292	-0.9556584548950191	0.09342102050781165	False	98.05909584835172	7.165045700666366	0.0908796717567444	2.096729851474098	0.09057872958368104	1.3912583631854003	0.0601023612896093	1.2837894540944306	0.0554597044168794	0.06724800831496172	0.06724800831496172	0.06157474993084003
119	29.75	18.83209298864007	2.1340862345695495	2.1666518943347324	-0.8184181976318357	0.13724025726318345	False	94.16046494320035	6.880178005693535	0.09219252533340454	2.1243566356617936	0.09177220666058948	1.4221158674754069	0.061435405474937574	1.3123378625951192	0.05669299566410915	0.06859250601795754	0.06859250601795754	0.06281790914376727
120	30.0	18.243647554069756	2.1639915633201596	2.196952807503834	-0.6840858078002938	0.13433238983154183	False	91.21823777034878	6.665193439776	0.0934844355354309	2.1524100012281373	0.09298411205305554	1.4526972833009375	0.0627565226386005	1.3395536341328158	0.05786871699453765	0.07014316163083786	0.07014316163083786	0.06394992054536142
121	30.25	17.765241334587337	2.193349759578705	2.2267361493217006	-0.5334258270263668	0.15065998077392706	False	88.82620667293668	6.490410958027664	0.09475270961380006	2.178885407792354	0.0941278496166297	1.4815087404528706	0.06400117758756402	1.365969970132124	0.05900990270970776	0.07140972680831477	0.07140972680831477	0.06507652676984368
122	30.5	17.28796129003167	2.2224153256416317	2.2559492707324367	-0.4778431320190428	0.055582695007323935	False	86.43980645015836	6.316039916684083	0.09600834206771851	2.205125380551262	0.09526141643981452	1.5095974734840625	0.06521461085451151	1.3920993446872902	0.06013869169049094	0.07266715582417546	0.07266715582417546	0.06623134303291951
123	30.75	16.878360994011167	2.25040203332901	2.2841188417979197	-0.4434401702880848	0.034402961730958026	False	84.39180497005583	6.166395214445952	0.09721736783981325	2.232075019074671	0.09642564082402581	1.540050063171101	0.06653016272899157	1.4190556998485242	0.06130320623345625	0.07405657422548184	0.07405657422548184	0.06738636697760114
124	31.0	16.531720826774837	2.278090035915375	2.312149352268527	-0.3781202316284169	0.0653199386596679	False	82.65860413387418	6.039752570107483	0.09841348955154419	2.2569796953918315	0.09750152284092711	1.5666070566662316	0.06767742484798121	1.4438601223047962	0.0623747572835672	0.07533645375028762	0.07533645375028762	0.06846744977312211
125	31.25	16.18009446874261	2.306484839916229	2.341213480184905	-0.3491332626342789	0.028986968994137996	False	80.90047234371305	5.911288254632044	0.0996401450843811	2.283309747000089	0.09863898107040385	1.5946902465927038	0.06889061865280481	1.4704041628687794	0.06352145983593127	0.07660653645123318	0.07660653645123318	0.06977448577058594
126	31.5	15.884172380119562	2.3362990546226503	2.3717314674141843	-0.3237742233276375	0.025359039306641407	False	79.42086190059781	5.803175117830344	0.1009281191596985	2.311024895808365	0.09983627549892138	1.6237881508871903	0.07014764811832663	1.497682998859331	0.0646999055507231	0.07798825078676247	0.07798825078676247	0.07102434977264278
127	31.75	15.507354333549737	2.3662417912483216	2.4017841391498393	-0.3363700675964365	-0.012595844268799006	False	77.53677166774868	5.66550718905992	0.1022216453819275	2.3391530926410478	0.10105141360209327	1.654792780497024	0.07148704811747143	1.5263626738679368	0.06593886751109487	0.07944785236224554	0.07944785236224554	0.07245838912495166
128	32.0	15.19206300511956	2.3957153439521788	2.4315470599237052	-0.34605468750000057	-0.009684619903564062	False	75.96031502559781	5.550317631289589	0.10349490285873414	2.3667386186474513	0.10224310832556989	1.6851489115454685	0.07279843297876425	1.5540735143694562	0.06713597582076052	0.08085172691176576	0.08085172691176576	0.07373587718491098
129	32.25	14.859641549736262	2.425058386325836	2.461543839100086	-0.32385639190673743	0.02219829559326314	False	74.2982077486813	5.428869697311754	0.10476252228927613	2.3945643256728433	0.10344517886906683	1.7143103138032705	0.07405820555630128	1.581214165973209	0.06830845197004264	0.08225428059820632	0.08225428059820632	0.07496573576050732
130	32.5	14.475422418266536	2.4537132954597474	2.490596861091598	-0.3583202934265124	-0.034463901519774964	False	72.37711209133268	5.288497832150548	0.10600041436386108	2.4217143620067585	0.10461806043869197	1.7420893841295293	0.07525826139439568	1.6065941327121138	0.06940486653316333	0.0837516979012172	0.0837516979012172	0.07613670332092085
131	32.75	13.873335435539484	2.481666419506073	2.518906380257887	-0.49315305709838864	-0.13483276367187624	False	69.36667717769743	5.068529418731399	0.10720798932266236	2.4493925846141	0.10581375965532912	1.7741269213549278	0.07664228300253288	1.6353947140142144	0.07064905164541407	0.08527045693900613	0.08527045693900613	0.07745336599927387
132	33.0	13.552626893669368	2.509659216403961	2.5472347427811304	-0.4613977622985841	0.031755294799804545	False	67.76313446834683	4.951360718611669	0.10841727814865113	2.4758449440740193	0.10695650158399765	1.8023945725461983	0.07786344553399577	1.6620583830166717	0.07180092214632022	0.08660316958756972	0.08660316958756972	0.07877571906537013
133	33.25	13.370169084221125	2.538895061016083	2.577080795405708	-0.25158317565917976	0.20981458663940433	False	66.85084542110562	4.884700990014849	0.10968026663589478	2.50461183693806	0.1081992313557242	1.8345291161181847	0.07925165781630558	1.6910246381248915	0.07305226436699531	0.0881490126730936	0.0881490126730936	0.08010221416971283
134	33.5	13.186991403251886	2.568579013347626	2.6072373891134877	-0.18281774520874094	0.06876543045043881	False	65.93495701625943	4.817778261218919	0.11096261337661745	2.5325958349482485	0.10940814006976433	1.864266908858369	0.08053633046268155	1.7187398661957376	0.07424956221965587	0.08961162138479795	0.08961162138479795	0.08139311328918752
135	33.75	12.963198220878839	2.598131105899811	2.6371981164173874	-0.20348543167114297	-0.020667686462402024	False	64.8159911043942	4.736016933249903	0.11223926377487185	2.5609036389222872	0.11063103720144282	1.895258430994981	0.08187516421898318	1.7474945516360518	0.07549176463067744	0.09107295451736587	0.09107295451736587	0.08277377548439613
136	34.0	12.672164743095637	2.6272994828224183	2.6666988969104377	-0.2574133300781245	-0.053927898406981534	False	63.36082371547818	4.629689817407158	0.11349933765792848	2.588659740113653	0.11183010077290981	1.9254483089176848	0.08317936694524398	1.7753721019730782	0.07669607480523698	0.09248896473168249	0.09248896473168249	0.08406714320472608
137	34.25	12.423366563469173	2.6563467812538146	2.6958256185413596	-0.2699158287048329	-0.01250249862670838	False	62.116832817345866	4.538793082543159	0.11475418095016479	2.6168119752136185	0.11304627732922834	1.9553237733732445	0.08446998700972416	1.8028421675526765	0.07788278163827562	0.09408594020819322	0.09408594020819322	0.0854051393775429
138	34.5	12.16090631261468	2.684177119731903	2.7241413476698906	-0.25562921524047866	0.014286613464354225	False	60.8045315630734	4.442905002212036	0.11595645157241823	2.6416023513594005	0.1141172215787261	1.9795640776933245	0.08551716815635162	1.8253043111039398	0.07885314623969021	0.09539450014538307	0.09539450014538307	0.08646043424135165
139	34.75	11.910056817680598	2.7118133425712587	2.75211734279063	-0.2566548728942877	-0.00102565765380902	False	59.55028408840299	4.351258833152341	0.11715033639907839	2.669997677674068	0.11534389967551974	2.013612548620226	0.08698806210039375	1.85800726710035	0.08026591393873513	0.09697804276483878	0.09697804276483878	0.08834684680698544
140	35.0	11.700238740593196	2.740324504375458	2.7809689198027776	-0.23033378601074173	0.026321086883545952	False	58.50119370296598	4.274603215529571	0.11838201858901981	2.7028606961000907	0.11676358207152393	2.049035466862281	0.08851833216845055	1.8859053721772703	0.08147111207805809	0.09992582252102734	0.09992582252102734	0.08996862662814921
141	35.25	11.482261674553156	2.7698418354988097	2.8108126767164308	-0.21389757156372102	0.016436214447020703	False	57.41130837276578	4.1949667663882595	0.11965716729354858	2.7307038574389546	0.11796640664136286	2.0789025300421824	0.08980858929782227	1.9139726800408503	0.08268361977776474	0.10134269314302276	0.10134269314302276	0.0913156603919676
142	35.5	11.238077027946712	2.799794933795929	2.8414084485232944	-0.23108085632324205	-0.017183284759521023	False	56.190385139733564	4.105755554659264	0.12095114113998413	2.759491503203986	0.1192100329384122	2.1106007706536936	0.09117795329223957	1.9428761469737992	0.08393224954926813	0.10277767924257387	0.10277767924257387	0.09265808048065677
143	35.75	10.77638295903802	2.8293144202232363	2.871395803301274	-0.3529393577575677	-0.12185850143432564	False	53.8819147951901	3.937078744270695	0.12222638295364381	2.787578746455365	0.12042340184687177	2.1422431274613682	0.09254490310633111	1.9724587649515493	0.08521021864590693	0.1042549249831839	0.1042549249831839	0.09403370953357014
144	36.0	10.448451554924251	2.8585109639167783	2.900864002430753	-0.3948127365112306	-0.041873378753662926	False	52.24225777462125	3.817271220204158	0.12348767364120483	2.8154317911989635	0.12162665337979522	2.1719176335581514	0.09382684176971214	2.0006649094799815	0.08642872408953521	0.10569989308206403	0.10569989308206403	0.09544688783820822
145	36.25	10.191510865837337	2.8870550560951234	2.930053790850687	-0.2924360466003417	0.10237668991088889	False	50.957554329186685	3.7233996744928075	0.12472077842330935	2.8442547158316565	0.12287180372392756	2.2055153964272076	0.09527826512565538	2.0301698016201257	0.08770333542998944	0.10732253478078768	0.10732253478078768	0.09682185336831597
146	36.5	9.863496644645931	2.9150860285758973	2.9585816323466965	-0.29247745513916	-4.140853881828832e-05	False	49.31748322322966	3.603561893766196	0.12593171643447876	2.8713596598354942	0.12404273730489336	2.235614553951913	0.09657854873072265	2.0585101322256687	0.0889276377121489	0.10872859760897301	0.10872859760897301	0.09814501790262493
147	36.75	9.53834256902337	2.9428133940696712	2.9866973351786488	-0.32658414840698313	-0.03410669326782312	False	47.691712845116854	3.484769047909422	0.12712953862380982	2.897687627995911	0.12518010552942338	2.2641095103781983	0.09780953084833817	2.0860671843188685	0.09011810236257511	0.11010603970345478	0.11010603970345478	0.09957624182162854
148	37.0	9.303267419487238	2.9717817902565002	3.016131669321986	-0.28011461257934656	0.04646953582763658	False	46.51633709743619	3.398885929421252	0.1283809733390808	2.9261094402523504	0.12640792781890156	2.2951886129503674	0.09915214807945588	2.114188928476186	0.09133296171017126	0.11171005080977263	0.11171005080977263	0.100899134021717
149	37.25	9.070791146904229	3.001382219791412	3.046180721030474	-0.23377571105957085	0.04633890151977571	False	45.35395573452114	3.3139522930784366	0.129659711894989	2.9566921528422276	0.12772910100278426	2.3314979440315406	0.10072071118216255	2.1464284760895107	0.09272571016706686	0.11351052398719255	0.11351052398719255	0.10240482389160961
150	37.5	8.755206124931574	3.0274232983589173	3.073060612690126	-0.274030647277832	-0.04025493621826115	False	43.77603062465787	3.1986554363555895	0.13078468648910524	2.981233312038445	0.12878927908006083	2.3571738082444833	0.10182990851616168	2.170373247985383	0.09376012431296855	0.1147446368179172	0.1147446368179172	0.10352912433856022
151	37.75	8.317643983513117	3.0352778601646424	3.079008941652715	-0.3765735816955562	-0.10254293441772422	False	41.58821991756558	3.038795062719614	0.13112400355911255	2.9835062471616185	0.12888746987738192	2.3588474641185035	0.10190221044991937	2.171563940779283	0.09381156224166504	0.11486360503659024	0.11486360503659024	0.10361735840020737
152	38.0	7.927167356163263	3.0362566685676575	3.0799234247568066	-0.4140193843841553	-0.037445802688599095	False	39.63583678081632	2.8961370636936725	0.13116628808212283	2.986873143996184	0.12903291982063517	2.3616323109206214	0.10202251583177085	2.175104903501496	0.09396453183126463	0.11504363432412473	0.11504363432412473	0.10384659920076716	E	E
