# Supplementary material for: Approach to Standardized Material Characterization of the Human Lumbopelvic System: Testing and Evaluation
Source: Bioengineering (Basel). 2025 Aug 11;12(8):862. doi: 10.3390/bioengineering12080862 (PMC12383908; doi:10.3390/bioengineering12080862)
Supplement: Supplementary file 1 [file bioengineering-12-00862-s001.zip › File S3 Evaluation code/ExMechEva-0.1.2/data/Test/TBT/Series_Test/eva/cl12a.log]

  Parameters of evaluation:
   Evaluation start time:     2024-02-19 10:03:22
   Evaluation options:        D:\Gebhardt\Programme\DEV\Git\ExMechEva\data\Test\TBT\Series_Test\com_eva_opts.json
   Path protocol:             D:\Gebhardt\Programme\DEV\Git\ExMechEva\data\Test\TBT\Series_Test\TBT_Protocol_Series_Test.xlsx
   Path measurement:          D:\Gebhardt\Programme\DEV\Git\ExMechEva\data\Test\TBT\Series_Test\meas\conventional\kl12a.xlsx
   Path optical- measurement: D:\Gebhardt\Programme\DEV\Git\ExMechEva\data\Test\TBT\Series_Test\meas\optical\KL12A.csv
   Resampling = True (Frequency = 4 Hz, moving-average = True)
   Compression = True
   LVDT failure = False
   LVDT-spring-force-reduction = False (K_Fed = nan N/mm)
   Rise and curvature smoothing = True (window = 2)
   Youngs Modulus determination between 0.250000 and 0.500000 of point U
   Distance between points: 30 steps 
   Improvment of Youngs-Modulus-determination between 0.150000*Stress_max and point U,
    with smoothing on difference-quotient (True, 8)
    with allowable deviation of 0.750000 * difference-quotient_max in determination range
   DIC-Measurement = True
   DIC-Strain-suffix for range refinement and plots = d_M
   DIC-minimal points (special / specimen) = 3 / 6
   DIC-names of special points (l,r,head), = S1, S2, S3
   DIC-names of meas. points for fork (l,m,r), = P3, P4, P5
   DIC-maximal SD = 0.005 mm and maximal displacement between steps 50.0 mm
 ====================================================================================================
 ### 2 Geometry ###
   Timing 2.000000: 0.04387 s
  Measured Geometry:
         x     t      w
   0 -10.0  2.96  10.09
   1   0.0  2.88   9.90
   2  10.0  4.76   9.37
  Function of thickness:
           2
   0.0098 x + 0.09 x + 2.88
  Function of width:
            2
   -0.0017 x - 0.036 x + 9.9
  Function of area:
               4             3           2
   -1.666e-05 x - 0.0005058 x + 0.08888 x + 0.7873 x + 28.51
  Function of moment of inertia:
               8             7             6             5             4
   -1.333e-10 x - 6.497e-09 x + 5.474e-07 x + 1.593e-05 x + 0.0007887 x
               3          2
    + 0.01192 x + 0.2488 x + 1.776 x + 19.71
 ====================================================================================================
 ### 3 Read in measurements ###
   Timing 3.000000: 0.69233 s
   Timing 3.100000: 0.69293 s
   Timing 3.200000: 1.09080 s
   Timing 3.300000: 1.09191 s
 ----------------------------------------------------------------------------------------------------
  DIC-Tester:
 ----------------------------------------------------------------------------------------------------
  Coordinate transformation and curvature calculation:
  Step 0 coordinate transformation:
    Fitting solution: 0.022069 x + 0.007322 y + 0.789102 = z
    Mean distance from meas. to spec. points = 6.997e-01
  Step 1 coordinate transformation:
    Fitting solution: 0.022108 x + 0.007391 y + 0.787182 = z
    Mean distance from meas. to spec. points = 7.003e-01
  Step 2 coordinate transformation:
    Fitting solution: 0.022158 x + 0.007328 y + 0.788152 = z
    Mean distance from meas. to spec. points = 7.002e-01
  Step 3 coordinate transformation:
    Fitting solution: 0.022208 x + 0.007308 y + 0.788345 = z
    Mean distance from meas. to spec. points = 6.998e-01
  Step 4 coordinate transformation:
    Fitting solution: 0.022164 x + 0.007376 y + 0.788209 = z
    Mean distance from meas. to spec. points = 7.001e-01
  Step 5 coordinate transformation:
    Fitting solution: 0.022153 x + 0.007318 y + 0.788953 = z
    Mean distance from meas. to spec. points = 7.003e-01
  Step 6 coordinate transformation:
    Fitting solution: 0.022137 x + 0.007365 y + 0.789290 = z
    Mean distance from meas. to spec. points = 7.004e-01
  Step 7 coordinate transformation:
    Fitting solution: 0.022183 x + 0.007374 y + 0.788962 = z
    Mean distance from meas. to spec. points = 7.003e-01
  Step 8 coordinate transformation:
    Fitting solution: 0.022112 x + 0.007342 y + 0.788043 = z
    Mean distance from meas. to spec. points = 7.003e-01
  Step 9 coordinate transformation:
    Fitting solution: 0.022127 x + 0.007303 y + 0.788662 = z
    Mean distance from meas. to spec. points = 6.999e-01
  Step 10 coordinate transformation:
    Fitting solution: 0.022132 x + 0.007354 y + 0.788963 = z
    Mean distance from meas. to spec. points = 7.000e-01
  Step 11 coordinate transformation:
    Fitting solution: 0.022166 x + 0.007358 y + 0.789607 = z
    Mean distance from meas. to spec. points = 7.001e-01
  Step 12 coordinate transformation:
    Fitting solution: 0.022148 x + 0.007271 y + 0.789889 = z
    Mean distance from meas. to spec. points = 6.998e-01
  Step 13 coordinate transformation:
    Fitting solution: 0.022154 x + 0.007265 y + 0.790344 = z
    Mean distance from meas. to spec. points = 6.999e-01
  Step 14 coordinate transformation:
    Fitting solution: 0.022169 x + 0.007224 y + 0.790167 = z
    Mean distance from meas. to spec. points = 6.997e-01
  Step 15 coordinate transformation:
    Fitting solution: 0.022176 x + 0.007394 y + 0.790082 = z
    Mean distance from meas. to spec. points = 7.003e-01
  Step 16 coordinate transformation:
    Fitting solution: 0.022184 x + 0.007311 y + 0.790127 = z
    Mean distance from meas. to spec. points = 6.996e-01
  Step 17 coordinate transformation:
    Fitting solution: 0.022130 x + 0.007331 y + 0.790052 = z
    Mean distance from meas. to spec. points = 7.002e-01
  Step 18 coordinate transformation:
    Fitting solution: 0.022124 x + 0.007268 y + 0.789860 = z
    Mean distance from meas. to spec. points = 6.999e-01
  Step 19 coordinate transformation:
    Fitting solution: 0.022076 x + 0.007350 y + 0.788988 = z
    Mean distance from meas. to spec. points = 7.003e-01
  Step 20 coordinate transformation:
    Fitting solution: 0.021965 x + 0.007406 y + 0.787512 = z
    Mean distance from meas. to spec. points = 7.004e-01
  Step 21 coordinate transformation:
    Fitting solution: 0.022026 x + 0.007329 y + 0.787464 = z
    Mean distance from meas. to spec. points = 7.007e-01
  Step 22 coordinate transformation:
    Fitting solution: 0.022098 x + 0.007398 y + 0.788240 = z
    Mean distance from meas. to spec. points = 7.004e-01
  Step 23 coordinate transformation:
    Fitting solution: 0.022086 x + 0.007437 y + 0.788941 = z
    Mean distance from meas. to spec. points = 7.004e-01
  Step 24 coordinate transformation:
    Fitting solution: 0.022042 x + 0.007448 y + 0.788935 = z
    Mean distance from meas. to spec. points = 7.010e-01
  Step 25 coordinate transformation:
    Fitting solution: 0.022096 x + 0.007404 y + 0.789192 = z
    Mean distance from meas. to spec. points = 7.010e-01
  Step 26 coordinate transformation:
    Fitting solution: 0.022160 x + 0.007394 y + 0.789723 = z
    Mean distance from meas. to spec. points = 7.013e-01
  Step 27 coordinate transformation:
    Fitting solution: 0.022188 x + 0.007427 y + 0.789205 = z
    Mean distance from meas. to spec. points = 7.016e-01
  Step 28 coordinate transformation:
    Fitting solution: 0.022156 x + 0.007401 y + 0.789149 = z
    Mean distance from meas. to spec. points = 7.015e-01
  Step 29 coordinate transformation:
    Fitting solution: 0.022157 x + 0.007428 y + 0.788948 = z
    Mean distance from meas. to spec. points = 7.010e-01
  Step 30 coordinate transformation:
    Fitting solution: 0.022140 x + 0.007418 y + 0.788619 = z
    Mean distance from meas. to spec. points = 7.009e-01
  Step 31 coordinate transformation:
    Fitting solution: 0.022122 x + 0.007555 y + 0.787881 = z
    Mean distance from meas. to spec. points = 7.011e-01
  Step 32 coordinate transformation:
    Fitting solution: 0.022058 x + 0.007452 y + 0.787716 = z
    Mean distance from meas. to spec. points = 6.998e-01
  Step 33 coordinate transformation:
    Fitting solution: 0.022151 x + 0.007461 y + 0.788794 = z
    Mean distance from meas. to spec. points = 6.989e-01
  Step 34 coordinate transformation:
    Fitting solution: 0.022115 x + 0.007456 y + 0.788613 = z
    Mean distance from meas. to spec. points = 6.980e-01
  Step 35 coordinate transformation:
    Fitting solution: 0.022011 x + 0.007540 y + 0.787569 = z
    Mean distance from meas. to spec. points = 6.962e-01
  Step 36 coordinate transformation:
    Fitting solution: 0.022048 x + 0.007505 y + 0.788246 = z
    Mean distance from meas. to spec. points = 6.964e-01
  Step 37 coordinate transformation:
    Fitting solution: 0.021882 x + 0.007490 y + 0.787457 = z
    Mean distance from meas. to spec. points = 6.986e-01
  Step 38 coordinate transformation:
    Fitting solution: 0.022096 x + 0.007607 y + 0.788484 = z
    Mean distance from meas. to spec. points = 7.039e-01
  Step 39 coordinate transformation:
    Fitting solution: 0.022119 x + 0.007540 y + 0.788583 = z
    Mean distance from meas. to spec. points = 7.071e-01
  Step 40 coordinate transformation:
    Fitting solution: 0.022164 x + 0.007571 y + 0.788470 = z
    Mean distance from meas. to spec. points = 7.095e-01
  Step 41 coordinate transformation:
    Fitting solution: 0.022057 x + 0.007444 y + 0.788444 = z
    Mean distance from meas. to spec. points = 7.104e-01
  Step 42 coordinate transformation:
    Fitting solution: 0.022141 x + 0.007479 y + 0.789332 = z
    Mean distance from meas. to spec. points = 7.138e-01
  Step 43 coordinate transformation:
    Fitting solution: 0.022183 x + 0.007674 y + 0.788446 = z
    Mean distance from meas. to spec. points = 7.217e-01
  Step 44 coordinate transformation:
    Fitting solution: 0.022266 x + 0.007555 y + 0.788126 = z
    Mean distance from meas. to spec. points = 7.249e-01
  Step 45 coordinate transformation:
    Fitting solution: 0.022247 x + 0.007577 y + 0.786990 = z
    Mean distance from meas. to spec. points = 7.288e-01
  Step 46 coordinate transformation:
    Fitting solution: 0.022208 x + 0.007543 y + 0.787517 = z
    Mean distance from meas. to spec. points = 7.319e-01
  Step 47 coordinate transformation:
    Fitting solution: 0.022159 x + 0.007527 y + 0.787999 = z
    Mean distance from meas. to spec. points = 7.324e-01
  Step 48 coordinate transformation:
    Fitting solution: 0.022157 x + 0.007634 y + 0.788211 = z
    Mean distance from meas. to spec. points = 7.332e-01
  Step 49 coordinate transformation:
    Fitting solution: 0.022169 x + 0.007717 y + 0.786618 = z
    Mean distance from meas. to spec. points = 7.329e-01
  Step 50 coordinate transformation:
    Fitting solution: 0.022104 x + 0.007761 y + 0.786422 = z
    Mean distance from meas. to spec. points = 7.310e-01
  Step 51 coordinate transformation:
    Fitting solution: 0.022106 x + 0.007772 y + 0.787470 = z
    Mean distance from meas. to spec. points = 7.298e-01
  Step 52 coordinate transformation:
    Fitting solution: 0.022128 x + 0.007856 y + 0.788138 = z
    Mean distance from meas. to spec. points = 7.280e-01
  Step 53 coordinate transformation:
    Fitting solution: 0.022046 x + 0.007866 y + 0.786403 = z
    Mean distance from meas. to spec. points = 7.272e-01
  Step 54 coordinate transformation:
    Fitting solution: 0.022381 x + 0.007657 y + 0.788830 = z
    Mean distance from meas. to spec. points = 7.256e-01
  Step 55 coordinate transformation:
    Fitting solution: 0.022175 x + 0.007727 y + 0.788296 = z
    Mean distance from meas. to spec. points = 7.234e-01
  Step 56 coordinate transformation:
    Fitting solution: 0.022221 x + 0.007794 y + 0.788384 = z
    Mean distance from meas. to spec. points = 7.220e-01
  Step 57 coordinate transformation:
    Fitting solution: 0.022284 x + 0.007857 y + 0.787509 = z
    Mean distance from meas. to spec. points = 7.202e-01
  Step 58 coordinate transformation:
    Fitting solution: 0.022259 x + 0.007877 y + 0.788015 = z
    Mean distance from meas. to spec. points = 7.172e-01
  Step 59 coordinate transformation:
    Fitting solution: 0.022206 x + 0.007924 y + 0.788104 = z
    Mean distance from meas. to spec. points = 7.144e-01
  Step 60 coordinate transformation:
    Fitting solution: 0.022161 x + 0.007951 y + 0.787962 = z
    Mean distance from meas. to spec. points = 7.116e-01
  Step 61 coordinate transformation:
    Fitting solution: 0.022132 x + 0.008004 y + 0.788584 = z
    Mean distance from meas. to spec. points = 7.095e-01
  Step 62 coordinate transformation:
    Fitting solution: 0.022116 x + 0.008119 y + 0.788596 = z
    Mean distance from meas. to spec. points = 7.075e-01
  Step 63 coordinate transformation:
    Fitting solution: 0.022168 x + 0.008197 y + 0.788812 = z
    Mean distance from meas. to spec. points = 7.061e-01
  Step 64 coordinate transformation:
    Fitting solution: 0.022179 x + 0.008284 y + 0.788706 = z
    Mean distance from meas. to spec. points = 7.047e-01
  Step 65 coordinate transformation:
    Fitting solution: 0.022145 x + 0.008398 y + 0.788060 = z
    Mean distance from meas. to spec. points = 7.039e-01
  Step 66 coordinate transformation:
    Fitting solution: 0.022145 x + 0.008510 y + 0.787909 = z
    Mean distance from meas. to spec. points = 7.030e-01
  Step 67 coordinate transformation:
    Fitting solution: 0.022157 x + 0.008693 y + 0.787967 = z
    Mean distance from meas. to spec. points = 7.018e-01
  Step 68 coordinate transformation:
    Fitting solution: 0.022196 x + 0.008859 y + 0.788297 = z
    Mean distance from meas. to spec. points = 7.004e-01
  Step 69 coordinate transformation:
    Fitting solution: 0.022216 x + 0.009066 y + 0.788208 = z
    Mean distance from meas. to spec. points = 6.993e-01
  Step 70 coordinate transformation:
    Fitting solution: 0.022221 x + 0.009258 y + 0.787628 = z
    Mean distance from meas. to spec. points = 6.976e-01
  Step 71 coordinate transformation:
    Fitting solution: 0.022233 x + 0.009478 y + 0.786744 = z
    Mean distance from meas. to spec. points = 6.960e-01
  Step 72 coordinate transformation:
    Fitting solution: 0.022210 x + 0.009649 y + 0.786221 = z
    Mean distance from meas. to spec. points = 6.945e-01
  Step 73 coordinate transformation:
    Fitting solution: 0.022234 x + 0.009822 y + 0.786272 = z
    Mean distance from meas. to spec. points = 6.934e-01
  Step 74 coordinate transformation:
    Fitting solution: 0.022249 x + 0.010072 y + 0.785888 = z
    Mean distance from meas. to spec. points = 6.926e-01
  Step 75 coordinate transformation:
    Fitting solution: 0.022281 x + 0.010337 y + 0.785764 = z
    Mean distance from meas. to spec. points = 6.918e-01
  Step 76 coordinate transformation:
    Fitting solution: 0.022282 x + 0.010585 y + 0.785214 = z
    Mean distance from meas. to spec. points = 6.909e-01
  Step 77 coordinate transformation:
    Fitting solution: 0.022252 x + 0.010878 y + 0.784625 = z
    Mean distance from meas. to spec. points = 6.901e-01
  Step 78 coordinate transformation:
    Fitting solution: 0.022227 x + 0.011176 y + 0.782758 = z
    Mean distance from meas. to spec. points = 6.894e-01
  Step 79 coordinate transformation:
    Fitting solution: 0.022274 x + 0.011384 y + 0.782231 = z
    Mean distance from meas. to spec. points = 6.894e-01
  Step 80 coordinate transformation:
    Fitting solution: 0.022254 x + 0.011837 y + 0.780754 = z
    Mean distance from meas. to spec. points = 6.886e-01
  Step 81 coordinate transformation:
    Fitting solution: 0.022221 x + 0.012117 y + 0.780752 = z
    Mean distance from meas. to spec. points = 6.891e-01
  Step 82 coordinate transformation:
    Fitting solution: 0.022320 x + 0.012318 y + 0.781834 = z
    Mean distance from meas. to spec. points = 6.896e-01
  Step 83 coordinate transformation:
    Fitting solution: 0.022392 x + 0.012672 y + 0.781871 = z
    Mean distance from meas. to spec. points = 6.901e-01
  Step 84 coordinate transformation:
    Fitting solution: 0.022294 x + 0.012891 y + 0.781410 = z
    Mean distance from meas. to spec. points = 6.908e-01
  Step 85 coordinate transformation:
    Fitting solution: 0.022405 x + 0.013061 y + 0.782398 = z
    Mean distance from meas. to spec. points = 6.919e-01
  Step 86 coordinate transformation:
    Fitting solution: 0.022416 x + 0.013179 y + 0.782448 = z
    Mean distance from meas. to spec. points = 6.927e-01
  Step 87 coordinate transformation:
    Fitting solution: 0.022423 x + 0.013375 y + 0.782320 = z
    Mean distance from meas. to spec. points = 6.934e-01
  Step 88 coordinate transformation:
    Fitting solution: 0.022447 x + 0.013526 y + 0.782396 = z
    Mean distance from meas. to spec. points = 6.946e-01
  Step 89 coordinate transformation:
    Fitting solution: 0.022461 x + 0.013732 y + 0.782181 = z
    Mean distance from meas. to spec. points = 6.955e-01
  Step 90 coordinate transformation:
    Fitting solution: 0.022456 x + 0.013893 y + 0.781862 = z
    Mean distance from meas. to spec. points = 6.966e-01
  Step 91 coordinate transformation:
    Fitting solution: 0.022472 x + 0.014011 y + 0.781793 = z
    Mean distance from meas. to spec. points = 6.975e-01
  Step 92 coordinate transformation:
    Fitting solution: 0.022461 x + 0.014165 y + 0.781743 = z
    Mean distance from meas. to spec. points = 6.988e-01
  Step 93 coordinate transformation:
    Fitting solution: 0.022504 x + 0.014312 y + 0.781637 = z
    Mean distance from meas. to spec. points = 7.000e-01
  Step 94 coordinate transformation:
    Fitting solution: 0.022481 x + 0.014401 y + 0.781721 = z
    Mean distance from meas. to spec. points = 7.012e-01
  Step 95 coordinate transformation:
    Fitting solution: 0.022499 x + 0.014552 y + 0.781510 = z
    Mean distance from meas. to spec. points = 7.021e-01
  Step 96 coordinate transformation:
    Fitting solution: 0.022482 x + 0.014600 y + 0.780983 = z
    Mean distance from meas. to spec. points = 7.031e-01
  Step 97 coordinate transformation:
    Fitting solution: 0.022498 x + 0.014631 y + 0.780930 = z
    Mean distance from meas. to spec. points = 7.041e-01
  Step 98 coordinate transformation:
    Fitting solution: 0.022518 x + 0.014626 y + 0.781124 = z
    Mean distance from meas. to spec. points = 7.052e-01
  Step 99 coordinate transformation:
    Fitting solution: 0.022513 x + 0.014532 y + 0.781296 = z
    Mean distance from meas. to spec. points = 7.062e-01
  Step 100 coordinate transformation:
    Fitting solution: 0.022504 x + 0.014355 y + 0.781510 = z
    Mean distance from meas. to spec. points = 7.066e-01
  Step 101 coordinate transformation:
    Fitting solution: 0.022477 x + 0.014225 y + 0.781577 = z
    Mean distance from meas. to spec. points = 7.074e-01
  Step 102 coordinate transformation:
    Fitting solution: 0.022459 x + 0.014087 y + 0.781795 = z
    Mean distance from meas. to spec. points = 7.079e-01
  Step 103 coordinate transformation:
    Fitting solution: 0.022455 x + 0.013974 y + 0.781926 = z
    Mean distance from meas. to spec. points = 7.085e-01
  Step 104 coordinate transformation:
    Fitting solution: 0.022447 x + 0.013870 y + 0.782140 = z
    Mean distance from meas. to spec. points = 7.090e-01
  Step 105 coordinate transformation:
    Fitting solution: 0.022451 x + 0.013827 y + 0.782354 = z
    Mean distance from meas. to spec. points = 7.095e-01
  Step 106 coordinate transformation:
    Fitting solution: 0.022461 x + 0.013741 y + 0.782929 = z
    Mean distance from meas. to spec. points = 7.099e-01
  Step 107 coordinate transformation:
    Fitting solution: 0.022459 x + 0.013661 y + 0.782959 = z
    Mean distance from meas. to spec. points = 7.099e-01
  Step 108 coordinate transformation:
    Fitting solution: 0.022506 x + 0.013580 y + 0.783019 = z
    Mean distance from meas. to spec. points = 7.101e-01
  Step 109 coordinate transformation:
    Fitting solution: 0.022521 x + 0.013485 y + 0.783020 = z
    Mean distance from meas. to spec. points = 7.103e-01
  Step 110 coordinate transformation:
    Fitting solution: 0.022485 x + 0.013396 y + 0.783062 = z
    Mean distance from meas. to spec. points = 7.105e-01
  Step 111 coordinate transformation:
    Fitting solution: 0.022418 x + 0.013292 y + 0.783358 = z
    Mean distance from meas. to spec. points = 7.101e-01
  Step 112 coordinate transformation:
    Fitting solution: 0.022436 x + 0.013156 y + 0.783837 = z
    Mean distance from meas. to spec. points = 7.098e-01
  Step 113 coordinate transformation:
    Fitting solution: 0.022462 x + 0.012822 y + 0.784131 = z
    Mean distance from meas. to spec. points = 7.093e-01
  Step 114 coordinate transformation:
    Fitting solution: 0.022440 x + 0.012665 y + 0.784125 = z
    Mean distance from meas. to spec. points = 7.092e-01
  Step 115 coordinate transformation:
    Fitting solution: 0.022459 x + 0.012548 y + 0.784231 = z
    Mean distance from meas. to spec. points = 7.092e-01
  Step 116 coordinate transformation:
    Fitting solution: 0.022440 x + 0.012367 y + 0.783944 = z
    Mean distance from meas. to spec. points = 7.090e-01
  Step 117 coordinate transformation:
    Fitting solution: 0.022439 x + 0.012238 y + 0.784231 = z
    Mean distance from meas. to spec. points = 7.089e-01
  Step 118 coordinate transformation:
    Fitting solution: 0.022420 x + 0.012105 y + 0.784513 = z
    Mean distance from meas. to spec. points = 7.091e-01
  Step 119 coordinate transformation:
    Fitting solution: 0.022395 x + 0.011991 y + 0.784601 = z
    Mean distance from meas. to spec. points = 7.091e-01
  Step 120 coordinate transformation:
    Fitting solution: 0.022414 x + 0.011927 y + 0.784614 = z
    Mean distance from meas. to spec. points = 7.092e-01
  Step 121 coordinate transformation:
    Fitting solution: 0.022392 x + 0.011816 y + 0.784754 = z
    Mean distance from meas. to spec. points = 7.093e-01
  Step 122 coordinate transformation:
    Fitting solution: 0.022362 x + 0.011750 y + 0.784673 = z
    Mean distance from meas. to spec. points = 7.094e-01
  Step 123 coordinate transformation:
    Fitting solution: 0.022362 x + 0.011636 y + 0.785165 = z
    Mean distance from meas. to spec. points = 7.098e-01
  Step 124 coordinate transformation:
    Fitting solution: 0.022378 x + 0.011570 y + 0.784965 = z
    Mean distance from meas. to spec. points = 7.101e-01
  Step 125 coordinate transformation:
    Fitting solution: 0.022399 x + 0.011459 y + 0.784812 = z
    Mean distance from meas. to spec. points = 7.101e-01
  Step 126 coordinate transformation:
    Fitting solution: 0.022469 x + 0.011418 y + 0.785060 = z
    Mean distance from meas. to spec. points = 7.101e-01
  Step 127 coordinate transformation:
    Fitting solution: 0.022466 x + 0.011203 y + 0.785465 = z
    Mean distance from meas. to spec. points = 7.105e-01
  Step 128 coordinate transformation:
    Fitting solution: 0.022427 x + 0.011144 y + 0.785523 = z
    Mean distance from meas. to spec. points = 7.102e-01
  Step 129 coordinate transformation:
    Fitting solution: 0.022396 x + 0.011127 y + 0.785881 = z
    Mean distance from meas. to spec. points = 7.102e-01
  Step 130 coordinate transformation:
    Fitting solution: 0.022305 x + 0.011112 y + 0.786534 = z
    Mean distance from meas. to spec. points = 7.107e-01
  Step 131 coordinate transformation:
    Fitting solution: 0.022256 x + 0.011067 y + 0.785975 = z
    Mean distance from meas. to spec. points = 7.112e-01
  Step 132 coordinate transformation:
    Fitting solution: 0.022172 x + 0.011002 y + 0.784657 = z
    Mean distance from meas. to spec. points = 7.116e-01
  Step 133 coordinate transformation:
    Fitting solution: 0.022165 x + 0.010858 y + 0.784314 = z
    Mean distance from meas. to spec. points = 7.117e-01
  Step 134 coordinate transformation:
    Fitting solution: 0.022199 x + 0.010795 y + 0.784714 = z
    Mean distance from meas. to spec. points = 7.122e-01
  Step 135 coordinate transformation:
    Fitting solution: 0.022264 x + 0.010691 y + 0.785440 = z
    Mean distance from meas. to spec. points = 7.122e-01
  Step 136 coordinate transformation:
    Fitting solution: 0.022214 x + 0.010622 y + 0.786160 = z
    Mean distance from meas. to spec. points = 7.127e-01
  Step 137 coordinate transformation:
    Fitting solution: 0.022237 x + 0.010676 y + 0.786214 = z
    Mean distance from meas. to spec. points = 7.130e-01
  Step 138 coordinate transformation:
    Fitting solution: 0.022296 x + 0.010686 y + 0.785985 = z
    Mean distance from meas. to spec. points = 7.130e-01
  Step 139 coordinate transformation:
    Fitting solution: 0.022300 x + 0.010634 y + 0.786481 = z
    Mean distance from meas. to spec. points = 7.133e-01
  Step 140 coordinate transformation:
    Fitting solution: 0.022258 x + 0.010581 y + 0.786574 = z
    Mean distance from meas. to spec. points = 7.138e-01
  Step 141 coordinate transformation:
    Fitting solution: 0.022278 x + 0.010564 y + 0.786759 = z
    Mean distance from meas. to spec. points = 7.142e-01
  Step 142 coordinate transformation:
    Fitting solution: 0.022317 x + 0.010486 y + 0.787383 = z
    Mean distance from meas. to spec. points = 7.146e-01
  Step 143 coordinate transformation:
    Fitting solution: 0.022301 x + 0.010447 y + 0.787559 = z
    Mean distance from meas. to spec. points = 7.151e-01
  Step 144 coordinate transformation:
    Fitting solution: 0.022325 x + 0.010414 y + 0.788102 = z
    Mean distance from meas. to spec. points = 7.157e-01
  Step 145 coordinate transformation:
    Fitting solution: 0.022299 x + 0.010378 y + 0.787856 = z
    Mean distance from meas. to spec. points = 7.161e-01
  Step 146 coordinate transformation:
    Fitting solution: 0.022300 x + 0.010359 y + 0.788105 = z
    Mean distance from meas. to spec. points = 7.166e-01
  Step 147 coordinate transformation:
    Fitting solution: 0.022315 x + 0.010360 y + 0.787970 = z
    Mean distance from meas. to spec. points = 7.170e-01
  Step 148 coordinate transformation:
    Fitting solution: 0.022301 x + 0.010289 y + 0.787958 = z
    Mean distance from meas. to spec. points = 7.174e-01
  Step 149 coordinate transformation:
    Fitting solution: 0.022285 x + 0.010263 y + 0.788199 = z
    Mean distance from meas. to spec. points = 7.181e-01
  Step 150 coordinate transformation:
    Fitting solution: 0.022295 x + 0.010249 y + 0.788260 = z
    Mean distance from meas. to spec. points = 7.185e-01
  Step 151 coordinate transformation:
    Fitting solution: 0.022308 x + 0.010259 y + 0.788036 = z
    Mean distance from meas. to spec. points = 7.189e-01
  Step 152 coordinate transformation:
    Fitting solution: 0.022306 x + 0.010232 y + 0.787622 = z
    Mean distance from meas. to spec. points = 7.190e-01
  Step 153 coordinate transformation:
    Fitting solution: 0.022308 x + 0.010202 y + 0.787649 = z
    Mean distance from meas. to spec. points = 7.194e-01
  Step 154 coordinate transformation:
    Fitting solution: 0.022330 x + 0.010248 y + 0.788114 = z
    Mean distance from meas. to spec. points = 7.193e-01
 ====================================================================================================
 ### 4 Merging measurements ###
   Timing 4.000000: 7.26054 s
   Timing 4.100000: 7.26104 s
 ----------------------------------------------------------------------------------------------------
   Time offset between PM and DIC: 0.192 s
   Timing 4.200000: 7.63076 s
   Timing 4.300000: 7.64312 s
 ====================================================================================================
 ### 5 Start and End ###
   Timing 5.000000: 7.64595 s
   Timing 5.100000: 7.64654 s
 ----------------------------------------------------------------------------------------------------
   Start of evaluation after 11.000 seconds, corresponds to 0.72446 % of max. force.
   Timing 5.200000: 8.01279 s
 ====================================================================================================
 ### 6 Evaluation ###
   Timing 6.000000: 8.32186 s
 ----------------------------------------------------------------------------------------------------
## Pre-fit on displacements:
   Timing 6.110000: 8.32252 s
  Step 45
   [[Fit Statistics]]
       # fitting method   = leastsq
       # function evals   = 105
       # data points      = 7
       # variables        = 6
       chi-square         = 7.6283e-14
       reduced chi-square = 7.6283e-14
       Akaike info crit   = -213.051700
       Bayesian info crit = -213.376239
       R-square-multi     = 1.00000
       R-square-disp      = 0.94860
   [[Variables]]
       xmin:  -10 (fixed)
       xmax:   10 (fixed)
       FP:     0.15707963 +/- 0.00000000 (0.00%) == 'pi/(xmax-xmin)'
       b1:    -0.00108242 +/- 6.0552e-04 (55.94%) (init = -1)
       b2:    -6.5266e-05 +/- 3.8999e-04 (597.54%) (init = -0.1)
       b3:     4.0840e-05 +/- 4.0614e-05 (99.45%) (init = -0.01)
       b4:     8.4608e-06 +/- 3.6457e-05 (430.90%) (init = -0.001)
       c:      1.3437e-05 +/- 5.9634e-05 (443.80%) (init = 0)
       d:      0.00124629 +/- 7.8804e-04 (63.23%) (init = 0)
       f_V_0: -inf (fixed)
   [[Correlations]] (unreported correlations are < 0.100)
       C(b2, b4) = -0.919
       C(b3, c)  =  0.901
       C(b2, c)  =  0.890
       C(b2, b3) =  0.834
       C(b3, d)  = -0.820
       C(c, d)   = -0.817
       C(b2, d)  = -0.738
       C(b4, c)  = -0.736
       C(b1, d)  = -0.636
       C(b3, b4) = -0.598
       C(b4, d)  =  0.441
       C(b1, b3) =  0.193
       C(b1, b4) =  0.180
       C(b1, b2) =  0.120
       C(b1, c)  =  0.109
  Step 46
   [[Fit Statistics]]
       # fitting method   = leastsq
       # function evals   = 212
       # data points      = 7
       # variables        = 6
       chi-square         = 1.7560e-13
       reduced chi-square = 1.7560e-13
       Akaike info crit   = -207.215261
       Bayesian info crit = -207.539800
       R-square-multi     = 1.00000
       R-square-disp      = 0.98374
   [[Variables]]
       xmin:  -10 (fixed)
       xmax:   10 (fixed)
       FP:     0.15707963 +/- 0.00000000 (0.00%) == 'pi/(xmax-xmin)'
       b1:    -0.00275939 +/- 4.2120e-04 (15.26%) (init = -0.001082423)
       b2:    -2.4755e-04 +/- 2.9517e-04 (119.24%) (init = -6.526602e-05)
       b3:     1.0366e-04 +/- 2.6376e-04 (254.44%) (init = 4.083992e-05)
       b4:     3.1580e-05 +/- 2.5787e-04 (816.56%) (init = 8.460841e-06)
       c:      8.2995e-05 +/- 2.7001e-05 (32.53%) (init = 1.343711e-05)
       d:     -6.1272e-05 +/- 3.7859e-04 (617.88%) (init = 0.00124629)
       f_V_0: -inf (fixed)
   [[Correlations]] (unreported correlations are < 0.100)
       C(c, d)   = -0.703
       C(b1, d)  = -0.533
       C(b2, c)  =  0.421
       C(b2, d)  = -0.302
       C(b2, b4) = -0.119
       C(b3, d)  = -0.114
  Step 47
   [[Fit Statistics]]
       # fitting method   = leastsq
       # function evals   = 217
       # data points      = 7
       # variables        = 6
       chi-square         = 3.1825e-13
       reduced chi-square = 3.1825e-13
       Akaike info crit   = -203.053014
       Bayesian info crit = -203.377553
       R-square-multi     = 1.00000
       R-square-disp      = 0.98897
   [[Variables]]
       xmin:  -10 (fixed)
       xmax:   10 (fixed)
       FP:     0.15707963 +/- 0.00000000 (0.00%) == 'pi/(xmax-xmin)'
       b1:    -0.00476258 +/- 0.00129318 (27.15%) (init = -0.002759395)
       b2:    -2.9690e-04 +/- 6.8473e-04 (230.63%) (init = -0.0002475505)
       b3:     1.7891e-04 +/- 4.0515e-04 (226.46%) (init = 0.0001036607)
       b4:     3.7877e-05 +/- 1.4889e-04 (393.08%) (init = 3.157974e-05)
       c:      1.2196e-04 +/- 9.9154e-05 (81.30%) (init = 8.299497e-05)
       d:     -0.00228506 +/- 0.00190428 (83.34%) (init = -6.127184e-05)
       f_V_0: -inf (fixed)
   [[Correlations]] (unreported correlations are < 0.100)
       C(c, d)   = -0.966
       C(b1, d)  = -0.929
       C(b3, b4) = -0.880
       C(b2, c)  =  0.847
       C(b1, c)  =  0.836
       C(b2, d)  = -0.832
       C(b1, b2) =  0.738
       C(b3, d)  = -0.599
       C(b3, c)  =  0.564
       C(b1, b3) =  0.558
       C(b2, b3) =  0.491
       C(b2, b4) = -0.403
       C(b4, d)  =  0.307
       C(b4, c)  = -0.296
       C(b1, b4) = -0.281
  Step 48
   [[Fit Statistics]]
       # fitting method   = leastsq
       # function evals   = 315
       # data points      = 7
       # variables        = 6
       chi-square         = 4.6745e-13
       reduced chi-square = 4.6745e-13
       Akaike info crit   = -200.361740
       Bayesian info crit = -200.686279
       R-square-multi     = 1.00000
       R-square-disp      = 0.99201
   [[Variables]]
       xmin:  -10 (fixed)
       xmax:   10 (fixed)
       FP:     0.15707963 +/- 0.00000000 (0.00%) == 'pi/(xmax-xmin)'
       b1:    -0.00740131 +/- 0.00139747 (18.88%) (init = -0.004762579)
       b2:    -3.3117e-04 +/- 9.0961e-04 (274.66%) (init = -0.0002968981)
       b3:     2.7785e-04 +/- 1.7540e-04 (63.13%) (init = 0.0001789066)
       b4:     4.2270e-05 +/- 1.1741e-04 (277.77%) (init = 3.787738e-05)
       c:      6.1658e-05 +/- 1.3972e-04 (226.61%) (init = 0.0001219611)
       d:     -0.00673298 +/- 0.00203553 (30.23%) (init = -0.002285062)
       f_V_0: -inf (fixed)
   [[Correlations]] (unreported correlations are < 0.100)
       C(b2, b3) =  0.904
       C(b3, c)  =  0.890
       C(c, d)   = -0.880
       C(b2, c)  =  0.875
       C(b3, b4) = -0.848
       C(b2, b4) = -0.817
       C(b2, d)  = -0.803
       C(b1, d)  = -0.735
       C(b3, d)  = -0.652
       C(b4, c)  = -0.625
       C(b1, b2) =  0.384
       C(b4, d)  =  0.368
       C(b1, c)  =  0.364
       C(b1, b4) =  0.104
  Step 49
   [[Fit Statistics]]
       # fitting method   = leastsq
       # function evals   = 310
       # data points      = 7
       # variables        = 6
       chi-square         = 6.9556e-13
       reduced chi-square = 6.9556e-13
       Akaike info crit   = -197.579773
       Bayesian info crit = -197.904312
       R-square-multi     = 1.00000
       R-square-disp      = 0.99385
   [[Variables]]
       xmin:  -10 (fixed)
       xmax:   10 (fixed)
       FP:     0.15707963 +/- 0.00000000 (0.00%) == 'pi/(xmax-xmin)'
       b1:    -0.01046996 +/- 8.3869e-04 (8.01%) (init = -0.007401311)
       b2:    -4.5128e-04 +/- 5.8758e-04 (130.20%) (init = -0.000331174)
       b3:     3.9294e-04 +/- 5.2505e-04 (133.62%) (init = 0.0002778537)
       b4:     5.7321e-05 +/- 5.1274e-04 (894.50%) (init = 4.226967e-05)
       c:     -7.0020e-05 +/- 5.3755e-05 (76.77%) (init = 6.165757e-05)
       d:     -0.01178467 +/- 7.5967e-04 (6.45%) (init = -0.006732982)
       f_V_0: -inf (fixed)
   [[Correlations]] (unreported correlations are < 0.100)
       C(c, d)   = -0.709
       C(b1, d)  = -0.539
       C(b2, c)  =  0.421
       C(b2, d)  = -0.308
       C(b3, d)  = -0.122
       C(b2, b4) = -0.119
  Step 50
   [[Fit Statistics]]
       # fitting method   = leastsq
       # function evals   = 365
       # data points      = 7
       # variables        = 6
       chi-square         = 6.0837e-13
       reduced chi-square = 6.0837e-13
       Akaike info crit   = -198.517335
       Bayesian info crit = -198.841874
       R-square-multi     = 1.00000
       R-square-disp      = 0.99784
   [[Variables]]
       xmin:  -10 (fixed)
       xmax:   10 (fixed)
       FP:     0.15707963 +/- 0.00000000 (0.00%) == 'pi/(xmax-xmin)'
       b1:    -0.01461004 +/- 0.00192389 (13.17%) (init = -0.01046996)
       b2:    -5.7172e-04 +/- 0.00100338 (175.50%) (init = -0.0004512788)
       b3:     5.4800e-04 +/- 5.8281e-04 (106.35%) (init = 0.0003929402)
       b4:     7.2338e-05 +/- 2.0080e-04 (277.58%) (init = 5.732104e-05)
       c:     -4.9373e-04 +/- 1.4845e-04 (30.07%) (init = -7.001952e-05)
       d:     -0.02220279 +/- 0.00286961 (12.92%) (init = -0.01178467)
       f_V_0: -inf (fixed)
   [[Correlations]] (unreported correlations are < 0.100)
       C(c, d)   = -0.972
       C(b1, d)  = -0.939
       C(b2, c)  =  0.865
       C(b1, c)  =  0.862
       C(b2, d)  = -0.853
       C(b3, b4) = -0.794
       C(b1, b2) =  0.772
       C(b3, d)  = -0.645
       C(b3, c)  =  0.616
       C(b1, b3) =  0.604
       C(b2, b3) =  0.547
       C(b2, b4) = -0.302
       C(b4, d)  =  0.183
       C(b4, c)  = -0.181
       C(b1, b4) = -0.165
  Step 51
   [[Fit Statistics]]
       # fitting method   = leastsq
       # function evals   = 171
       # data points      = 7
       # variables        = 6
       chi-square         = 1.0535e-12
       reduced chi-square = 1.0535e-12
       Akaike info crit   = -194.673491
       Bayesian info crit = -194.998031
       R-square-multi     = 1.00000
       R-square-disp      = 0.99845
   [[Variables]]
       xmin:  -10 (fixed)
       xmax:   10 (fixed)
       FP:     0.15707963 +/- 0.00000000 (0.00%) == 'pi/(xmax-xmin)'
       b1:    -0.02005954 +/- 0.00258792 (12.90%) (init = -0.01461004)
       b2:    -5.6043e-04 +/- 0.00134332 (239.70%) (init = -0.0005717182)
       b3:     7.5257e-04 +/- 7.7534e-04 (103.03%) (init = 0.0005479984)
       b4:     7.0396e-05 +/- 2.6408e-04 (375.13%) (init = 7.233832e-05)
       c:     -9.9527e-04 +/- 2.0007e-04 (20.10%) (init = -0.0004937268)
       d:     -0.03148283 +/- 0.00387400 (12.31%) (init = -0.02220279)
       f_V_0: -inf (fixed)
   [[Correlations]] (unreported correlations are < 0.100)
       C(c, d)   = -0.973
       C(b1, d)  = -0.942
       C(b2, c)  =  0.870
       C(b1, c)  =  0.869
       C(b2, d)  = -0.859
       C(b1, b2) =  0.782
       C(b3, b4) = -0.762
       C(b3, d)  = -0.657
       C(b3, c)  =  0.630
       C(b1, b3) =  0.616
       C(b2, b3) =  0.562
       C(b2, b4) = -0.270
       C(b4, d)  =  0.146
       C(b4, c)  = -0.145
       C(b1, b4) = -0.129
  Step 52
   [[Fit Statistics]]
       # fitting method   = leastsq
       # function evals   = 324
       # data points      = 7
       # variables        = 6
       chi-square         = 1.2305e-12
       reduced chi-square = 1.2305e-12
       Akaike info crit   = -193.586577
       Bayesian info crit = -193.911116
       R-square-multi     = 1.00000
       R-square-disp      = 0.99910
   [[Variables]]
       xmin:  -10 (fixed)
       xmax:   10 (fixed)
       FP:     0.15707963 +/- 0.00000000 (0.00%) == 'pi/(xmax-xmin)'
       b1:    -0.02578268 +/- 0.00449682 (17.44%) (init = -0.02005954)
       b2:    -7.0063e-04 +/- 0.00212498 (303.30%) (init = -0.0005604267)
       b3:     9.6729e-04 +/- 9.8879e-04 (102.22%) (init = 0.0007525721)
       b4:     8.7320e-05 +/- 3.0180e-04 (345.63%) (init = 7.039641e-05)
       c:     -0.00158773 +/- 3.3802e-04 (21.29%) (init = -0.0009952722)
       d:     -0.04186572 +/- 0.00611328 (14.60%) (init = -0.03148283)
       f_V_0: -inf (fixed)
   [[Correlations]] (unreported correlations are < 0.100)
       C(b3, d)  = -0.978
       C(b2, c)  =  0.942
       C(b3, b4) =  0.934
       C(b4, d)  = -0.895
       C(b1, b3) =  0.894
       C(c, d)   = -0.882
       C(b1, d)  = -0.880
       C(b1, b4) =  0.879
       C(b2, d)  = -0.839
       C(b3, c)  =  0.824
       C(b2, b3) =  0.793
       C(b4, c)  =  0.693
       C(b2, b4) =  0.571
       C(b1, c)  =  0.565
       C(b1, b2) =  0.549
  Step 53
   [[Fit Statistics]]
       # fitting method   = leastsq
       # function evals   = 247
       # data points      = 7
       # variables        = 6
       chi-square         = 1.9181e-12
       reduced chi-square = 1.9181e-12
       Akaike info crit   = -190.479256
       Bayesian info crit = -190.803795
       R-square-multi     = 1.00000
       R-square-disp      = 0.99924
   [[Variables]]
       xmin:  -10 (fixed)
       xmax:   10 (fixed)
       FP:     0.15707963 +/- 0.00000000 (0.00%) == 'pi/(xmax-xmin)'
       b1:    -0.03128790 +/- 0.00672877 (21.51%) (init = -0.02578268)
       b2:    -7.0317e-04 +/- 0.00285560 (406.11%) (init = -0.000700627)
       b3:     0.00117375 +/- 0.00171070 (145.75%) (init = 0.0009672916)
       b4:     8.6696e-05 +/- 5.3519e-04 (617.32%) (init = 8.731976e-05)
       c:     -0.00234805 +/- 4.5682e-04 (19.46%) (init = -0.001587734)
       d:     -0.05316367 +/- 0.00904068 (17.01%) (init = -0.04186572)
       f_V_0: -inf (fixed)
   [[Correlations]] (unreported correlations are < 0.100)
       C(b3, d)  = -0.986
       C(b3, b4) =  0.968
       C(b2, c)  =  0.950
       C(b4, d)  = -0.943
       C(b1, b3) =  0.927
       C(b1, b4) =  0.925
       C(b1, d)  = -0.920
       C(c, d)   = -0.903
       C(b2, d)  = -0.865
       C(b3, c)  =  0.865
       C(b2, b3) =  0.834
       C(b4, c)  =  0.785
       C(b2, b4) =  0.695
       C(b1, c)  =  0.674
       C(b1, b2) =  0.654
  Step 54
   [[Fit Statistics]]
       # fitting method   = leastsq
       # function evals   = 395
       # data points      = 7
       # variables        = 6
       chi-square         = 2.4375e-12
       reduced chi-square = 2.4375e-12
       Akaike info crit   = -188.801776
       Bayesian info crit = -189.126315
       R-square-multi     = 1.00000
       R-square-disp      = 0.99934
   [[Variables]]
       xmin:  -10 (fixed)
       xmax:   10 (fixed)
       FP:     0.15707963 +/- 0.00000000 (0.00%) == 'pi/(xmax-xmin)'
       b1:    -0.03989534 +/- 0.00730893 (18.32%) (init = -0.0312879)
       b2:    -8.6818e-04 +/- 0.00323388 (372.49%) (init = -0.0007031658)
       b3:     0.00149637 +/- 0.00174154 (116.38%) (init = 0.001173748)
       b4:     1.0665e-04 +/- 5.1999e-04 (487.57%) (init = 8.669609e-05)
       c:     -0.00276427 +/- 5.1926e-04 (18.78%) (init = -0.002348049)
       d:     -0.06415104 +/- 0.00971755 (15.15%) (init = -0.05316367)
       f_V_0: -inf (fixed)
   [[Correlations]] (unreported correlations are < 0.100)
       C(b3, d)  = -0.973
       C(b3, b4) =  0.955
       C(b2, c)  =  0.950
       C(b4, d)  = -0.937
       C(b1, b3) =  0.931
       C(b1, d)  = -0.891
       C(c, d)   = -0.876
       C(b1, b4) =  0.868
       C(b2, d)  = -0.839
       C(b4, c)  =  0.783
       C(b3, c)  =  0.780
       C(b2, b3) =  0.753
       C(b2, b4) =  0.682
       C(b1, c)  =  0.573
       C(b1, b2) =  0.557
  Step 55
   [[Fit Statistics]]
       # fitting method   = leastsq
       # function evals   = 387
       # data points      = 7
       # variables        = 6
       chi-square         = 3.4924e-12
       reduced chi-square = 3.4924e-12
       Akaike info crit   = -186.284397
       Bayesian info crit = -186.608936
       R-square-multi     = 1.00000
       R-square-disp      = 0.99927
   [[Variables]]
       xmin:  -10 (fixed)
       xmax:   10 (fixed)
       FP:     0.15707963 +/- 0.00000000 (0.00%) == 'pi/(xmax-xmin)'
       b1:    -0.04721817 +/- 0.00845042 (17.90%) (init = -0.03989534)
       b2:    -8.1216e-04 +/- 0.00380495 (468.50%) (init = -0.0008681795)
       b3:     0.00177162 +/- 0.00194527 (109.80%) (init = 0.001496366)
       b4:     9.8264e-05 +/- 5.6668e-04 (576.69%) (init = 0.0001066493)
       c:     -0.00305772 +/- 6.1080e-04 (19.98%) (init = -0.00276427)
       d:     -0.07575531 +/- 0.01128898 (14.90%) (init = -0.06415104)
       f_V_0: -inf (fixed)
   [[Correlations]] (unreported correlations are < 0.100)
       C(b3, d)  = -0.972
       C(b2, c)  =  0.949
       C(b3, b4) =  0.948
       C(b1, b3) =  0.927
       C(b4, d)  = -0.925
       C(b1, d)  = -0.886
       C(c, d)   = -0.875
       C(b1, b4) =  0.861
       C(b2, d)  = -0.836
       C(b3, c)  =  0.776
       C(b4, c)  =  0.765
       C(b2, b3) =  0.747
       C(b2, b4) =  0.655
       C(b1, c)  =  0.563
       C(b1, b2) =  0.545
  Step 56
   [[Fit Statistics]]
       # fitting method   = leastsq
       # function evals   = 500
       # data points      = 7
       # variables        = 6
       chi-square         = 4.6847e-12
       reduced chi-square = 4.6847e-12
       Akaike info crit   = -184.228396
       Bayesian info crit = -184.552935
   ##  Warning: uncertainties could not be estimated:
       R-square-multi     = 1.00000
       R-square-disp      = 0.99924
   [[Variables]]
       xmin:  -10 (fixed)
       xmax:   10 (fixed)
       FP:     0.15707963 == 'pi/(xmax-xmin)'
       b1:    -0.05623613 (init = -0.04721817)
       b2:    -8.7360e-04 (init = -0.0008121585)
       b3:     0.00213807 (init = 0.001771621)
       b4:     9.3361e-05 (init = 9.826444e-05)
       c:     -0.00331219 (init = -0.003057722)
       d:     -0.08888879 (init = -0.07575531)
       f_V_0: -inf (fixed)
  Step 57
   [[Fit Statistics]]
       # fitting method   = leastsq
       # function evals   = 343
       # data points      = 7
       # variables        = 6
       chi-square         = 6.0146e-12
       reduced chi-square = 6.0146e-12
       Akaike info crit   = -182.479227
       Bayesian info crit = -182.803766
       R-square-multi     = 1.00000
       R-square-disp      = 0.99922
   [[Variables]]
       xmin:  -10 (fixed)
       xmax:   10 (fixed)
       FP:     0.15707963 +/- 0.00000000 (0.00%) == 'pi/(xmax-xmin)'
       b1:    -0.06570184 +/- 0.01032306 (15.71%) (init = -0.05623613)
       b2:    -0.00108299 +/- 0.00483523 (446.47%) (init = -0.0008735978)
       b3:     0.00246547 +/- 0.00218793 (88.74%) (init = 0.002138073)
       b4:     1.2950e-04 +/- 6.0609e-04 (468.02%) (init = 9.336111e-05)
       c:     -0.00352754 +/- 7.7573e-04 (21.99%) (init = -0.003312192)
       d:     -0.10335310 +/- 0.01384987 (13.40%) (init = -0.08888879)
       f_V_0: -inf (fixed)
   [[Correlations]] (unreported correlations are < 0.100)
       C(b3, d)  = -0.963
       C(b2, c)  =  0.945
       C(b3, b4) =  0.921
       C(b1, b3) =  0.920
       C(b4, d)  = -0.894
       C(b1, d)  = -0.869
       C(c, d)   = -0.868
       C(b1, b4) =  0.825
       C(b2, d)  = -0.825
       C(b3, c)  =  0.745
       C(b4, c)  =  0.725
       C(b2, b3) =  0.713
       C(b2, b4) =  0.591
       C(b1, c)  =  0.521
       C(b1, b2) =  0.501
  Step 58
   [[Fit Statistics]]
       # fitting method   = leastsq
       # function evals   = 500
       # data points      = 7
       # variables        = 6
       chi-square         = 7.9481e-12
       reduced chi-square = 7.9481e-12
       Akaike info crit   = -180.528001
       Bayesian info crit = -180.852540
   ##  Warning: uncertainties could not be estimated:
       R-square-multi     = 1.00000
       R-square-disp      = 0.99916
   [[Variables]]
       xmin:  -10 (fixed)
       xmax:   10 (fixed)
       FP:     0.15707963 == 'pi/(xmax-xmin)'
       b1:    -0.07638174 (init = -0.06570184)
       b2:    -0.00112393 (init = -0.001082991)
       b3:     0.00286675 (init = 0.002465473)
       b4:     1.3280e-04 (init = 0.0001295003)
       c:     -0.00372111 (init = -0.003527538)
       d:     -0.11924361 (init = -0.1033531)
       f_V_0: -inf (fixed)
  Step 59
   [[Fit Statistics]]
       # fitting method   = leastsq
       # function evals   = 457
       # data points      = 7
       # variables        = 6
       chi-square         = 1.0260e-11
       reduced chi-square = 1.0260e-11
       Akaike info crit   = -178.741089
       Bayesian info crit = -179.065628
       R-square-multi     = 1.00000
       R-square-disp      = 0.99911
   [[Variables]]
       xmin:  -10 (fixed)
       xmax:   10 (fixed)
       FP:     0.15707963 +/- 0.00000000 (0.00%) == 'pi/(xmax-xmin)'
       b1:    -0.08759131 +/- 0.01344701 (15.35%) (init = -0.07638174)
       b2:    -0.00135584 +/- 0.00617394 (455.36%) (init = -0.001123928)
       b3:     0.00328722 +/- 0.00434481 (132.17%) (init = 0.002866747)
       b4:     1.6054e-04 +/- 0.00142535 (887.83%) (init = 0.0001327996)
       c:     -0.00384516 +/- 9.8749e-04 (25.68%) (init = -0.003721107)
       d:     -0.13522322 +/- 0.01938941 (14.34%) (init = -0.1192436)
       f_V_0: -inf (fixed)
   [[Correlations]] (unreported correlations are < 0.100)
       C(c, d)   = -0.944
       C(b2, c)  =  0.943
       C(b1, d)  = -0.942
       C(b2, d)  = -0.893
       C(b1, b3) =  0.869
       C(b1, c)  =  0.792
       C(b1, b2) =  0.753
       C(b4, c)  =  0.750
       C(b3, d)  = -0.736
       C(b2, b4) =  0.657
       C(b4, d)  = -0.555
       C(b3, c)  =  0.498
       C(b2, b3) =  0.471
       C(b1, b4) =  0.319
  Step 60
   [[Fit Statistics]]
       # fitting method   = leastsq
       # function evals   = 480
       # data points      = 7
       # variables        = 6
       chi-square         = 1.3234e-11
       reduced chi-square = 1.3234e-11
       Akaike info crit   = -176.958982
       Bayesian info crit = -177.283521
       R-square-multi     = 1.00000
       R-square-disp      = 0.99903
   [[Variables]]
       xmin:  -10 (fixed)
       xmax:   10 (fixed)
       FP:     0.15707963 +/- 0.00000000 (0.00%) == 'pi/(xmax-xmin)'
       b1:    -0.09916696 +/- 0.01808492 (18.24%) (init = -0.08759131)
       b2:    -0.00112709 +/- 0.00785127 (696.59%) (init = -0.001355837)
       b3:     0.00372390 +/- 0.00436175 (117.13%) (init = 0.003287223)
       b4:     1.2886e-04 +/- 0.00124084 (962.93%) (init = 0.0001605436)
       c:     -0.00388095 +/- 0.00127064 (32.74%) (init = -0.003845155)
       d:     -0.15157223 +/- 0.02404349 (15.86%) (init = -0.1352232)
       f_V_0: -inf (fixed)
   [[Correlations]] (unreported correlations are < 0.100)
       C(b3, d)  = -0.968
       C(b2, c)  =  0.954
       C(b1, b3) =  0.946
       C(b3, b4) =  0.942
       C(b4, d)  = -0.941
       C(b1, d)  = -0.896
       C(c, d)   = -0.878
       C(b1, b4) =  0.851
       C(b2, d)  = -0.841
       C(b4, c)  =  0.817
       C(b3, c)  =  0.759
       C(b2, b3) =  0.730
       C(b2, b4) =  0.718
       C(b1, c)  =  0.585
       C(b1, b2) =  0.564
  Step 61
   [[Fit Statistics]]
       # fitting method   = leastsq
       # function evals   = 500
       # data points      = 7
       # variables        = 6
       chi-square         = 1.6607e-11
       reduced chi-square = 1.6607e-11
       Akaike info crit   = -175.369808
       Bayesian info crit = -175.694347
   ##  Warning: uncertainties could not be estimated:
       R-square-multi     = 1.00000
       R-square-disp      = 0.99897
   [[Variables]]
       xmin:  -10 (fixed)
       xmax:   10 (fixed)
       FP:     0.15707963 == 'pi/(xmax-xmin)'
       b1:    -0.11079756 (init = -0.09916696)
       b2:    -0.00128074 (init = -0.001127095)
       b3:     0.00416058 (init = 0.003723902)
       b4:     1.4615e-04 (init = 0.000128861)
       c:     -0.00386711 (init = -0.003880949)
       d:     -0.16831164 (init = -0.1515722)
       f_V_0: -inf (fixed)
  Step 62
   [[Fit Statistics]]
       # fitting method   = leastsq
       # function evals   = 500
       # data points      = 7
       # variables        = 6
       chi-square         = 1.9598e-11
       reduced chi-square = 1.9598e-11
       Akaike info crit   = -174.210397
       Bayesian info crit = -174.534936
   ##  Warning: uncertainties could not be estimated:
       R-square-multi     = 1.00000
       R-square-disp      = 0.99895
   [[Variables]]
       xmin:  -10 (fixed)
       xmax:   10 (fixed)
       FP:     0.15707963 == 'pi/(xmax-xmin)'
       b1:    -0.12262946 (init = -0.1107976)
       b2:    -0.00139005 (init = -0.001280743)
       b3:     0.00460469 (init = 0.004160583)
       b4:     1.5819e-04 (init = 0.0001461502)
       c:     -0.00378394 (init = -0.003867106)
       d:     -0.18570567 (init = -0.1683116)
       f_V_0: -inf (fixed)
  Step 63
   [[Fit Statistics]]
       # fitting method   = leastsq
       # function evals   = 500
       # data points      = 7
       # variables        = 6
       chi-square         = 2.2416e-11
       reduced chi-square = 2.2416e-11
       Akaike info crit   = -173.270209
       Bayesian info crit = -173.594748
   ##  Warning: uncertainties could not be estimated:
       R-square-multi     = 1.00000
       R-square-disp      = 0.99895
   [[Variables]]
       xmin:  -10 (fixed)
       xmax:   10 (fixed)
       FP:     0.15707963 == 'pi/(xmax-xmin)'
       b1:    -0.13460078 (init = -0.1226295)
       b2:    -0.00171081 (init = -0.001390052)
       b3:     0.00505389 (init = 0.004604694)
       b4:     1.9708e-04 (init = 0.0001581927)
       c:     -0.00364074 (init = -0.003783938)
       d:     -0.20322138 (init = -0.1857057)
       f_V_0: -inf (fixed)
  Step 64
   [[Fit Statistics]]
       # fitting method   = leastsq
       # function evals   = 500
       # data points      = 7
       # variables        = 6
       chi-square         = 2.6143e-11
       reduced chi-square = 2.6143e-11
       Akaike info crit   = -172.193454
       Bayesian info crit = -172.517993
   ##  Warning: uncertainties could not be estimated:
       R-square-multi     = 1.00000
       R-square-disp      = 0.99893
   [[Variables]]
       xmin:  -10 (fixed)
       xmax:   10 (fixed)
       FP:     0.15707963 == 'pi/(xmax-xmin)'
       b1:    -0.14736109 (init = -0.1346008)
       b2:    -0.00182128 (init = -0.001710809)
       b3:     0.00553337 (init = 0.00505389)
       b4:     2.0865e-04 (init = 0.0001970815)
       c:     -0.00343593 (init = -0.003640739)
       d:     -0.22097718 (init = -0.2032214)
       f_V_0: -inf (fixed)
  Step 65
   [[Fit Statistics]]
       # fitting method   = leastsq
       # function evals   = 500
       # data points      = 7
       # variables        = 6
       chi-square         = 3.0605e-11
       reduced chi-square = 3.0605e-11
       Akaike info crit   = -171.090334
       Bayesian info crit = -171.414873
   ##  Warning: uncertainties could not be estimated:
       R-square-multi     = 1.00000
       R-square-disp      = 0.99892
   [[Variables]]
       xmin:  -10 (fixed)
       xmax:   10 (fixed)
       FP:     0.15707963 == 'pi/(xmax-xmin)'
       b1:    -0.16165872 (init = -0.1473611)
       b2:    -0.00221121 (init = -0.001821283)
       b3:     0.00606921 (init = 0.005533371)
       b4:     2.5628e-04 (init = 0.0002086507)
       c:     -0.00313292 (init = -0.003435935)
       d:     -0.24050393 (init = -0.2209772)
       f_V_0: -inf (fixed)
  Step 66
   [[Fit Statistics]]
       # fitting method   = leastsq
       # function evals   = 500
       # data points      = 7
       # variables        = 6
       chi-square         = 3.5551e-11
       reduced chi-square = 3.5551e-11
       Akaike info crit   = -170.041652
       Bayesian info crit = -170.366191
   ##  Warning: uncertainties could not be estimated:
       R-square-multi     = 1.00000
       R-square-disp      = 0.99891
   [[Variables]]
       xmin:  -10 (fixed)
       xmax:   10 (fixed)
       FP:     0.15707963 == 'pi/(xmax-xmin)'
       b1:    -0.17586850 (init = -0.1616587)
       b2:    -0.00252010 (init = -0.002211209)
       b3:     0.00660139 (init = 0.006069211)
       b4:     2.9416e-04 (init = 0.0002562846)
       c:     -0.00272720 (init = -0.003132919)
       d:     -0.26227533 (init = -0.2405039)
       f_V_0: -inf (fixed)
  Step 67
   [[Fit Statistics]]
       # fitting method   = leastsq
       # function evals   = 500
       # data points      = 7
       # variables        = 6
       chi-square         = 4.0239e-11
       reduced chi-square = 4.0239e-11
       Akaike info crit   = -169.174665
       Bayesian info crit = -169.499204
   ##  Warning: uncertainties could not be estimated:
       R-square-multi     = 1.00000
       R-square-disp      = 0.99893
   [[Variables]]
       xmin:  -10 (fixed)
       xmax:   10 (fixed)
       FP:     0.15707963 == 'pi/(xmax-xmin)'
       b1:    -0.19059249 (init = -0.1758685)
       b2:    -0.00290883 (init = -0.002520097)
       b3:     0.00715338 (init = 0.006601388)
       b4:     3.4216e-04 (init = 0.0002941642)
       c:     -0.00235002 (init = -0.002727201)
       d:     -0.28440404 (init = -0.2622753)
       f_V_0: -inf (fixed)
  Step 68
   [[Fit Statistics]]
       # fitting method   = leastsq
       # function evals   = 500
       # data points      = 7
       # variables        = 6
       chi-square         = 4.3697e-11
       reduced chi-square = 4.3697e-11
       Akaike info crit   = -168.597560
       Bayesian info crit = -168.922099
   ##  Warning: uncertainties could not be estimated:
       R-square-multi     = 1.00000
       R-square-disp      = 0.99898
   [[Variables]]
       xmin:  -10 (fixed)
       xmax:   10 (fixed)
       FP:     0.15707963 == 'pi/(xmax-xmin)'
       b1:    -0.20497229 (init = -0.1905925)
       b2:    -0.00343278 (init = -0.002908829)
       b3:     0.00769201 (init = 0.007153383)
       b4:     4.0714e-04 (init = 0.0003421598)
       c:     -0.00199764 (init = -0.002350019)
       d:     -0.30692404 (init = -0.284404)
       f_V_0: -inf (fixed)
  Step 69
   [[Fit Statistics]]
       # fitting method   = leastsq
       # function evals   = 500
       # data points      = 7
       # variables        = 6
       chi-square         = 4.9349e-11
       reduced chi-square = 4.9349e-11
       Akaike info crit   = -167.746163
       Bayesian info crit = -168.070702
   ##  Warning: uncertainties could not be estimated:
       R-square-multi     = 1.00000
       R-square-disp      = 0.99899
   [[Variables]]
       xmin:  -10 (fixed)
       xmax:   10 (fixed)
       FP:     0.15707963 == 'pi/(xmax-xmin)'
       b1:    -0.22017750 (init = -0.2049723)
       b2:    -0.00374028 (init = -0.003432784)
       b3:     0.00826216 (init = 0.007692012)
       b4:     4.4506e-04 (init = 0.0004071381)
       c:     -0.00164824 (init = -0.001997645)
       d:     -0.32917871 (init = -0.306924)
       f_V_0: -inf (fixed)
  Step 70
   [[Fit Statistics]]
       # fitting method   = leastsq
       # function evals   = 500
       # data points      = 7
       # variables        = 6
       chi-square         = 5.4158e-11
       reduced chi-square = 5.4158e-11
       Akaike info crit   = -167.095216
       Bayesian info crit = -167.419755
   ##  Warning: uncertainties could not be estimated:
       R-square-multi     = 1.00000
       R-square-disp      = 0.99902
   [[Variables]]
       xmin:  -10 (fixed)
       xmax:   10 (fixed)
       FP:     0.15707963 == 'pi/(xmax-xmin)'
       b1:    -0.23436877 (init = -0.2201775)
       b2:    -0.00406368 (init = -0.003740279)
       b3:     0.00879479 (init = 0.008262157)
       b4:     4.8457e-04 (init = 0.0004450619)
       c:     -0.00127315 (init = -0.001648244)
       d:     -0.35161908 (init = -0.3291787)
       f_V_0: -inf (fixed)
  Step 71
   [[Fit Statistics]]
       # fitting method   = leastsq
       # function evals   = 500
       # data points      = 7
       # variables        = 6
       chi-square         = 5.7929e-11
       reduced chi-square = 5.7929e-11
       Akaike info crit   = -166.623948
       Bayesian info crit = -166.948487
   ##  Warning: uncertainties could not be estimated:
       R-square-multi     = 1.00000
       R-square-disp      = 0.99907
   [[Variables]]
       xmin:  -10 (fixed)
       xmax:   10 (fixed)
       FP:     0.15707963 == 'pi/(xmax-xmin)'
       b1:    -0.24943556 (init = -0.2343688)
       b2:    -0.00442462 (init = -0.004063679)
       b3:     0.00935883 (init = 0.008794789)
       b4:     5.2980e-04 (init = 0.0004845656)
       c:     -8.1949e-04 (init = -0.001273152)
       d:     -0.37543807 (init = -0.3516191)
       f_V_0: -inf (fixed)
  Step 72
   [[Fit Statistics]]
       # fitting method   = leastsq
       # function evals   = 500
       # data points      = 7
       # variables        = 6
       chi-square         = 6.0315e-11
       reduced chi-square = 6.0315e-11
       Akaike info crit   = -166.341455
       Bayesian info crit = -166.665994
   ##  Warning: uncertainties could not be estimated:
       R-square-multi     = 1.00000
       R-square-disp      = 0.99915
   [[Variables]]
       xmin:  -10 (fixed)
       xmax:   10 (fixed)
       FP:     0.15707963 == 'pi/(xmax-xmin)'
       b1:    -0.26526709 (init = -0.2494356)
       b2:    -0.00499100 (init = -0.004424622)
       b3:     0.00995204 (init = 0.009358835)
       b4:     6.0081e-04 (init = 0.0005298013)
       c:     -2.8082e-04 (init = -0.000819491)
       d:     -0.39886770 (init = -0.3754381)
       f_V_0: -inf (fixed)
  Step 73
   [[Fit Statistics]]
       # fitting method   = leastsq
       # function evals   = 500
       # data points      = 7
       # variables        = 6
       chi-square         = 6.4641e-11
       reduced chi-square = 6.4641e-11
       Akaike info crit   = -165.856598
       Bayesian info crit = -166.181138
   ##  Warning: uncertainties could not be estimated:
       R-square-multi     = 1.00000
       R-square-disp      = 0.99920
   [[Variables]]
       xmin:  -10 (fixed)
       xmax:   10 (fixed)
       FP:     0.15707963 == 'pi/(xmax-xmin)'
       b1:    -0.28261770 (init = -0.2652671)
       b2:    -0.00577251 (init = -0.004990998)
       b3:     0.01060076 (init = 0.009952037)
       b4:     6.9919e-04 (init = 0.0006008111)
       c:      4.0509e-04 (init = -0.0002808169)
       d:     -0.42424627 (init = -0.3988677)
       f_V_0: -inf (fixed)
  Step 74
   [[Fit Statistics]]
       # fitting method   = leastsq
       # function evals   = 500
       # data points      = 7
       # variables        = 6
       chi-square         = 6.7068e-11
       reduced chi-square = 6.7068e-11
       Akaike info crit   = -165.598526
       Bayesian info crit = -165.923065
   ##  Warning: uncertainties could not be estimated:
       R-square-multi     = 1.00000
       R-square-disp      = 0.99927
   [[Variables]]
       xmin:  -10 (fixed)
       xmax:   10 (fixed)
       FP:     0.15707963 == 'pi/(xmax-xmin)'
       b1:    -0.30007262 (init = -0.2826177)
       b2:    -0.00682809 (init = -0.005772507)
       b3:     0.01125261 (init = 0.01060076)
       b4:     8.3320e-04 (init = 0.0006991905)
       c:      0.00111468 (init = 0.0004050898)
       d:     -0.44989384 (init = -0.4242463)
       f_V_0: -inf (fixed)
  Step 75
   [[Fit Statistics]]
       # fitting method   = leastsq
       # function evals   = 500
       # data points      = 7
       # variables        = 6
       chi-square         = 6.9044e-11
       reduced chi-square = 6.9044e-11
       Akaike info crit   = -165.395321
       Bayesian info crit = -165.719860
   ##  Warning: uncertainties could not be estimated:
       R-square-multi     = 1.00000
       R-square-disp      = 0.99933
   [[Variables]]
       xmin:  -10 (fixed)
       xmax:   10 (fixed)
       FP:     0.15707963 == 'pi/(xmax-xmin)'
       b1:    -0.31796531 (init = -0.3000726)
       b2:    -0.00753257 (init = -0.006828093)
       b3:     0.01192242 (init = 0.01125261)
       b4:     9.2215e-04 (init = 0.0008332011)
       c:      0.00183303 (init = 0.001114676)
       d:     -0.47692847 (init = -0.4498938)
       f_V_0: -inf (fixed)
  Step 76
   [[Fit Statistics]]
       # fitting method   = leastsq
       # function evals   = 500
       # data points      = 7
       # variables        = 6
       chi-square         = 6.6805e-11
       reduced chi-square = 6.6805e-11
       Akaike info crit   = -165.626104
       Bayesian info crit = -165.950643
   ##  Warning: uncertainties could not be estimated:
       R-square-multi     = 1.00000
       R-square-disp      = 0.99943
   [[Variables]]
       xmin:  -10 (fixed)
       xmax:   10 (fixed)
       FP:     0.15707963 == 'pi/(xmax-xmin)'
       b1:    -0.33581173 (init = -0.3179653)
       b2:    -0.00829582 (init = -0.00753257)
       b3:     0.01259056 (init = 0.01192242)
       b4:     0.00101866 (init = 0.0009221467)
       c:      0.00253640 (init = 0.00183303)
       d:     -0.50283210 (init = -0.4769285)
       f_V_0: -inf (fixed)
  Step 77
   [[Fit Statistics]]
       # fitting method   = leastsq
       # function evals   = 479
       # data points      = 7
       # variables        = 6
       chi-square         = 6.5532e-11
       reduced chi-square = 6.5532e-11
       Akaike info crit   = -165.760727
       Bayesian info crit = -166.085266
       R-square-multi     = 1.00000
       R-square-disp      = 0.99950
   [[Variables]]
       xmin:  -10 (fixed)
       xmax:   10 (fixed)
       FP:     0.15707963 +/- 0.00000000 (0.00%) == 'pi/(xmax-xmin)'
       b1:    -0.35401516 +/- 0.04677641 (13.21%) (init = -0.3358117)
       b2:    -0.00917305 +/- 0.02079277 (226.67%) (init = -0.008295822)
       b3:     0.01327191 +/- 0.01521669 (114.65%) (init = 0.01259056)
       b4:     0.00112982 +/- 0.00444502 (393.43%) (init = 0.001018665)
       c:      0.00320126 +/- 0.00340067 (106.23%) (init = 0.002536403)
       d:     -0.52716500 +/- 0.04767101 (9.04%) (init = -0.5028321)
       f_V_0: -inf (fixed)
   [[Correlations]] (unreported correlations are < 0.100)
       C(b2, c)  =  0.968
       C(b1, b3) =  0.968
       C(b4, c)  =  0.931
       C(b2, b4) =  0.870
       C(b1, d)  = -0.702
       C(c, d)   = -0.634
       C(b2, d)  = -0.616
       C(b3, d)  = -0.572
       C(b3, b4) = -0.496
       C(b4, d)  = -0.392
       C(b1, b4) = -0.345
       C(b3, c)  = -0.260
       C(b2, b3) = -0.250
  Step 78
   [[Fit Statistics]]
       # fitting method   = leastsq
       # function evals   = 500
       # data points      = 7
       # variables        = 6
       chi-square         = 6.4706e-11
       reduced chi-square = 6.4706e-11
       Akaike info crit   = -165.849491
       Bayesian info crit = -166.174030
   ##  Warning: uncertainties could not be estimated:
       R-square-multi     = 1.00000
       R-square-disp      = 0.99955
   [[Variables]]
       xmin:  -10 (fixed)
       xmax:   10 (fixed)
       FP:     0.15707963 == 'pi/(xmax-xmin)'
       b1:    -0.37095545 (init = -0.3540152)
       b2:    -0.00979323 (init = -0.009173052)
       b3:     0.01390654 (init = 0.01327191)
       b4:     0.00120768 (init = 0.00112982)
       c:      0.00385388 (init = 0.003201259)
       d:     -0.55128595 (init = -0.527165)
       f_V_0: -inf (fixed)
  Step 79
   [[Fit Statistics]]
       # fitting method   = leastsq
       # function evals   = 500
       # data points      = 7
       # variables        = 6
       chi-square         = 6.2118e-11
       reduced chi-square = 6.2118e-11
       Akaike info crit   = -166.135257
       Bayesian info crit = -166.459796
   ##  Warning: uncertainties could not be estimated:
       R-square-multi     = 1.00000
       R-square-disp      = 0.99961
   [[Variables]]
       xmin:  -10 (fixed)
       xmax:   10 (fixed)
       FP:     0.15707963 == 'pi/(xmax-xmin)'
       b1:    -0.38861976 (init = -0.3709555)
       b2:    -0.01107167 (init = -0.009793234)
       b3:     0.01456689 (init = 0.01390654)
       b4:     0.00137008 (init = 0.001207675)
       c:      0.00449874 (init = 0.003853884)
       d:     -0.57576607 (init = -0.5512859)
       f_V_0: -inf (fixed)
  Step 80
   [[Fit Statistics]]
       # fitting method   = leastsq
       # function evals   = 500
       # data points      = 7
       # variables        = 6
       chi-square         = 6.0074e-11
       reduced chi-square = 6.0074e-11
       Akaike info crit   = -166.369508
       Bayesian info crit = -166.694047
   ##  Warning: uncertainties could not be estimated:
       R-square-multi     = 1.00000
       R-square-disp      = 0.99966
   [[Variables]]
       xmin:  -10 (fixed)
       xmax:   10 (fixed)
       FP:     0.15707963 == 'pi/(xmax-xmin)'
       b1:    -0.40682250 (init = -0.3886198)
       b2:    -0.01211243 (init = -0.01107167)
       b3:     0.01524740 (init = 0.01456689)
       b4:     0.00150221 (init = 0.001370077)
       c:      0.00519433 (init = 0.004498741)
       d:     -0.60214910 (init = -0.5757661)
       f_V_0: -inf (fixed)
  Step 81
   [[Fit Statistics]]
       # fitting method   = leastsq
       # function evals   = 500
       # data points      = 7
       # variables        = 6
       chi-square         = 5.7723e-11
       reduced chi-square = 5.7723e-11
       Akaike info crit   = -166.648924
       Bayesian info crit = -166.973464
   ##  Warning: uncertainties could not be estimated:
       R-square-multi     = 1.00000
       R-square-disp      = 0.99971
   [[Variables]]
       xmin:  -10 (fixed)
       xmax:   10 (fixed)
       FP:     0.15707963 == 'pi/(xmax-xmin)'
       b1:    -0.42622228 (init = -0.4068225)
       b2:    -0.01339247 (init = -0.01211243)
       b3:     0.01597243 (init = 0.0152474)
       b4:     0.00166512 (init = 0.001502209)
       c:      0.00595836 (init = 0.005194328)
       d:     -0.63027551 (init = -0.6021491)
       f_V_0: -inf (fixed)
  Step 82
   [[Fit Statistics]]
       # fitting method   = leastsq
       # function evals   = 500
       # data points      = 7
       # variables        = 6
       chi-square         = 5.4571e-11
       reduced chi-square = 5.4571e-11
       Akaike info crit   = -167.041985
       Bayesian info crit = -167.366524
   ##  Warning: uncertainties could not be estimated:
       R-square-multi     = 1.00000
       R-square-disp      = 0.99975
   [[Variables]]
       xmin:  -10 (fixed)
       xmax:   10 (fixed)
       FP:     0.15707963 == 'pi/(xmax-xmin)'
       b1:    -0.44534776 (init = -0.4262223)
       b2:    -0.01480729 (init = -0.01339247)
       b3:     0.01668746 (init = 0.01597243)
       b4:     0.00184431 (init = 0.001665117)
       c:      0.00670428 (init = 0.005958361)
       d:     -0.65713507 (init = -0.6302755)
       f_V_0: -inf (fixed)
  Step 83
   [[Fit Statistics]]
       # fitting method   = leastsq
       # function evals   = 500
       # data points      = 7
       # variables        = 6
       chi-square         = 5.0378e-11
       reduced chi-square = 5.0378e-11
       Akaike info crit   = -167.601596
       Bayesian info crit = -167.926135
   ##  Warning: uncertainties could not be estimated:
       R-square-multi     = 1.00000
       R-square-disp      = 0.99979
   [[Variables]]
       xmin:  -10 (fixed)
       xmax:   10 (fixed)
       FP:     0.15707963 == 'pi/(xmax-xmin)'
       b1:    -0.46467357 (init = -0.4453478)
       b2:    -0.01647423 (init = -0.01480729)
       b3:     0.01740804 (init = 0.01668746)
       b4:     0.00205672 (init = 0.001844309)
       c:      0.00741192 (init = 0.006704281)
       d:     -0.68267734 (init = -0.6571351)
       f_V_0: -inf (fixed)
  Step 84
   [[Fit Statistics]]
       # fitting method   = leastsq
       # function evals   = 500
       # data points      = 7
       # variables        = 6
       chi-square         = 4.8533e-11
       reduced chi-square = 4.8533e-11
       Akaike info crit   = -167.862772
       Bayesian info crit = -168.187311
   ##  Warning: uncertainties could not be estimated:
       R-square-multi     = 1.00000
       R-square-disp      = 0.99981
   [[Variables]]
       xmin:  -10 (fixed)
       xmax:   10 (fixed)
       FP:     0.15707963 == 'pi/(xmax-xmin)'
       b1:    -0.48424486 (init = -0.4646736)
       b2:    -0.01740498 (init = -0.01647423)
       b3:     0.01814124 (init = 0.01740804)
       b4:     0.00217392 (init = 0.002056724)
       c:      0.00815604 (init = 0.007411918)
       d:     -0.70700297 (init = -0.6826773)
       f_V_0: -inf (fixed)
  Step 85
   [[Fit Statistics]]
       # fitting method   = leastsq
       # function evals   = 500
       # data points      = 7
       # variables        = 6
       chi-square         = 4.4801e-11
       reduced chi-square = 4.4801e-11
       Akaike info crit   = -168.422946
       Bayesian info crit = -168.747486
   ##  Warning: uncertainties could not be estimated:
       R-square-multi     = 1.00000
       R-square-disp      = 0.99984
   [[Variables]]
       xmin:  -10 (fixed)
       xmax:   10 (fixed)
       FP:     0.15707963 == 'pi/(xmax-xmin)'
       b1:    -0.50341939 (init = -0.4842449)
       b2:    -0.01908688 (init = -0.01740498)
       b3:     0.01885702 (init = 0.01814124)
       b4:     0.00238717 (init = 0.002173923)
       c:      0.00878153 (init = 0.008156038)
       d:     -0.72772332 (init = -0.707003)
       f_V_0: -inf (fixed)
  Step 86
   [[Fit Statistics]]
       # fitting method   = leastsq
       # function evals   = 500
       # data points      = 7
       # variables        = 6
       chi-square         = 4.1113e-11
       reduced chi-square = 4.1113e-11
       Akaike info crit   = -169.024308
       Bayesian info crit = -169.348847
   ##  Warning: uncertainties could not be estimated:
       R-square-multi     = 1.00000
       R-square-disp      = 0.99987
   [[Variables]]
       xmin:  -10 (fixed)
       xmax:   10 (fixed)
       FP:     0.15707963 == 'pi/(xmax-xmin)'
       b1:    -0.52297746 (init = -0.5034194)
       b2:    -0.02078183 (init = -0.01908688)
       b3:     0.01958792 (init = 0.01885702)
       b4:     0.00260121 (init = 0.002387167)
       c:      0.00935684 (init = 0.008781532)
       d:     -0.74629712 (init = -0.7277233)
       f_V_0: -inf (fixed)
  Step 87
   [[Fit Statistics]]
       # fitting method   = leastsq
       # function evals   = 500
       # data points      = 7
       # variables        = 6
       chi-square         = 4.2648e-11
       reduced chi-square = 4.2648e-11
       Akaike info crit   = -168.767656
       Bayesian info crit = -169.092195
   ##  Warning: uncertainties could not be estimated:
       R-square-multi     = 1.00000
       R-square-disp      = 0.99987
   [[Variables]]
       xmin:  -10 (fixed)
       xmax:   10 (fixed)
       FP:     0.15707963 == 'pi/(xmax-xmin)'
       b1:    -0.54324370 (init = -0.5229775)
       b2:    -0.02188838 (init = -0.02078183)
       b3:     0.02034600 (init = 0.01958792)
       b4:     0.00274142 (init = 0.00260121)
       c:      0.00992025 (init = 0.009356845)
       d:     -0.76370942 (init = -0.7462971)
       f_V_0: -inf (fixed)
  Step 88
   [[Fit Statistics]]
       # fitting method   = leastsq
       # function evals   = 500
       # data points      = 7
       # variables        = 6
       chi-square         = 4.1655e-11
       reduced chi-square = 4.1655e-11
       Akaike info crit   = -168.932619
       Bayesian info crit = -169.257158
   ##  Warning: uncertainties could not be estimated:
       R-square-multi     = 1.00000
       R-square-disp      = 0.99989
   [[Variables]]
       xmin:  -10 (fixed)
       xmax:   10 (fixed)
       FP:     0.15707963 == 'pi/(xmax-xmin)'
       b1:    -0.56610140 (init = -0.5432437)
       b2:    -0.02399822 (init = -0.02188838)
       b3:     0.02120238 (init = 0.020346)
       b4:     0.00300304 (init = 0.002741419)
       c:      0.01046873 (init = 0.009920246)
       d:     -0.77997906 (init = -0.7637094)
       f_V_0: -inf (fixed)
  Step 89
   [[Fit Statistics]]
       # fitting method   = leastsq
       # function evals   = 500
       # data points      = 7
       # variables        = 6
       chi-square         = 4.3287e-11
       reduced chi-square = 4.3287e-11
       Akaike info crit   = -168.663613
       Bayesian info crit = -168.988152
   ##  Warning: uncertainties could not be estimated:
       R-square-multi     = 1.00000
       R-square-disp      = 0.99989
   [[Variables]]
       xmin:  -10 (fixed)
       xmax:   10 (fixed)
       FP:     0.15707963 == 'pi/(xmax-xmin)'
       b1:    -0.58855505 (init = -0.5661014)
       b2:    -0.02593535 (init = -0.02399822)
       b3:     0.02205938 (init = 0.02120238)
       b4:     0.00323826 (init = 0.003003039)
       c:      0.01100333 (init = 0.01046873)
       d:     -0.79598892 (init = -0.7799791)
       f_V_0: -inf (fixed)
  Step 90
   [[Fit Statistics]]
       # fitting method   = leastsq
       # function evals   = 500
       # data points      = 7
       # variables        = 6
       chi-square         = 4.3448e-11
       reduced chi-square = 4.3448e-11
       Akaike info crit   = -168.637616
       Bayesian info crit = -168.962155
   ##  Warning: uncertainties could not be estimated:
       R-square-multi     = 1.00000
       R-square-disp      = 0.99990
   [[Variables]]
       xmin:  -10 (fixed)
       xmax:   10 (fixed)
       FP:     0.15707963 == 'pi/(xmax-xmin)'
       b1:    -0.61096719 (init = -0.5885551)
       b2:    -0.02822335 (init = -0.02593535)
       b3:     0.02292877 (init = 0.02205938)
       b4:     0.00351905 (init = 0.003238261)
       c:      0.01150356 (init = 0.01100333)
       d:     -0.81125120 (init = -0.7959889)
       f_V_0: -inf (fixed)
  Step 91
   [[Fit Statistics]]
       # fitting method   = leastsq
       # function evals   = 500
       # data points      = 7
       # variables        = 6
       chi-square         = 3.8193e-11
       reduced chi-square = 3.8193e-11
       Akaike info crit   = -169.540040
       Bayesian info crit = -169.864579
   ##  Warning: uncertainties could not be estimated:
       R-square-multi     = 1.00000
       R-square-disp      = 0.99992
   [[Variables]]
       xmin:  -10 (fixed)
       xmax:   10 (fixed)
       FP:     0.15707963 == 'pi/(xmax-xmin)'
       b1:    -0.63363015 (init = -0.6109672)
       b2:    -0.03141682 (init = -0.02822335)
       b3:     0.02382533 (init = 0.02292877)
       b4:     0.00389854 (init = 0.003519051)
       c:      0.01198230 (init = 0.01150356)
       d:     -0.82490835 (init = -0.8112512)
       f_V_0: -inf (fixed)
  Step 92
   [[Fit Statistics]]
       # fitting method   = leastsq
       # function evals   = 500
       # data points      = 7
       # variables        = 6
       chi-square         = 3.5104e-11
       reduced chi-square = 3.5104e-11
       Akaike info crit   = -170.130368
       Bayesian info crit = -170.454907
   ##  Warning: uncertainties could not be estimated:
       R-square-multi     = 1.00000
       R-square-disp      = 0.99993
   [[Variables]]
       xmin:  -10 (fixed)
       xmax:   10 (fixed)
       FP:     0.15707963 == 'pi/(xmax-xmin)'
       b1:    -0.65620590 (init = -0.6336301)
       b2:    -0.03512015 (init = -0.03141682)
       b3:     0.02458220 (init = 0.02382533)
       b4:     0.00440110 (init = 0.00389854)
       c:      0.01241828 (init = 0.0119823)
       d:     -0.83741350 (init = -0.8249084)
       f_V_0: -inf (fixed)
  Step 93
   [[Fit Statistics]]
       # fitting method   = leastsq
       # function evals   = 500
       # data points      = 7
       # variables        = 6
       chi-square         = 4.3278e-11
       reduced chi-square = 4.3278e-11
       Akaike info crit   = -168.665088
       Bayesian info crit = -168.989627
   ##  Warning: uncertainties could not be estimated:
       R-square-multi     = 1.00000
       R-square-disp      = 0.99992
   [[Variables]]
       xmin:  -10 (fixed)
       xmax:   10 (fixed)
       FP:     0.15707963 == 'pi/(xmax-xmin)'
       b1:    -0.67751594 (init = -0.6562059)
       b2:    -0.03791168 (init = -0.03512015)
       b3:     0.02540248 (init = 0.0245822)
       b4:     0.00479692 (init = 0.004401104)
       c:      0.01288108 (init = 0.01241828)
       d:     -0.84968347 (init = -0.8374135)
       f_V_0: -inf (fixed)
  Step 94
   [[Fit Statistics]]
       # fitting method   = leastsq
       # function evals   = 500
       # data points      = 7
       # variables        = 6
       chi-square         = 5.7998e-11
       reduced chi-square = 5.7998e-11
       Akaike info crit   = -166.615606
       Bayesian info crit = -166.940145
   ##  Warning: uncertainties could not be estimated:
       R-square-multi     = 1.00000
       R-square-disp      = 0.99990
   [[Variables]]
       xmin:  -10 (fixed)
       xmax:   10 (fixed)
       FP:     0.15707963 == 'pi/(xmax-xmin)'
       b1:    -0.69878998 (init = -0.6775159)
       b2:    -0.04348263 (init = -0.03791168)
       b3:     0.02977174 (init = 0.02540248)
       b4:     0.00704789 (init = 0.004796923)
       c:      0.01325946 (init = 0.01288108)
       d:     -0.86133584 (init = -0.8496835)
       f_V_0: -inf (fixed)
  Step 95
   [[Fit Statistics]]
       # fitting method   = leastsq
       # function evals   = 500
       # data points      = 7
       # variables        = 6
       chi-square         = 5.0172e-11
       reduced chi-square = 5.0172e-11
       Akaike info crit   = -167.630256
       Bayesian info crit = -167.954795
   ##  Warning: uncertainties could not be estimated:
       R-square-multi     = 1.00000
       R-square-disp      = 0.99992
   [[Variables]]
       xmin:  -10 (fixed)
       xmax:   10 (fixed)
       FP:     0.15707963 == 'pi/(xmax-xmin)'
       b1:    -0.72219334 (init = -0.69879)
       b2:    -0.04501881 (init = -0.04348263)
       b3:     0.02996552 (init = 0.02977174)
       b4:     0.00694791 (init = 0.007047892)
       c:      0.01378868 (init = 0.01325946)
       d:     -0.87256092 (init = -0.8613358)
       f_V_0: -inf (fixed)
  Step 96
   [[Fit Statistics]]
       # fitting method   = leastsq
       # function evals   = 500
       # data points      = 7
       # variables        = 6
       chi-square         = 7.5910e-11
       reduced chi-square = 7.5910e-11
       Akaike info crit   = -164.731723
       Bayesian info crit = -165.056263
   ##  Warning: uncertainties could not be estimated:
       R-square-multi     = 1.00000
       R-square-disp      = 0.99988
   [[Variables]]
       xmin:  -10 (fixed)
       xmax:   10 (fixed)
       FP:     0.15707963 == 'pi/(xmax-xmin)'
       b1:    -0.74909859 (init = -0.7221933)
       b2:    -0.04832434 (init = -0.04501881)
       b3:     0.03089094 (init = 0.02996552)
       b4:     0.00733363 (init = 0.006947907)
       c:      0.01429483 (init = 0.01378868)
       d:     -0.87899433 (init = -0.8725609)
       f_V_0: -inf (fixed)
  Step 97
   [[Fit Statistics]]
       # fitting method   = leastsq
       # function evals   = 500
       # data points      = 7
       # variables        = 6
       chi-square         = 9.9707e-11
       reduced chi-square = 9.9707e-11
       Akaike info crit   = -162.822885
       Bayesian info crit = -163.147424
   ##  Warning: uncertainties could not be estimated:
       R-square-multi     = 1.00000
       R-square-disp      = 0.99986
   [[Variables]]
       xmin:  -10 (fixed)
       xmax:   10 (fixed)
       FP:     0.15707963 == 'pi/(xmax-xmin)'
       b1:    -0.77487708 (init = -0.7490986)
       b2:    -0.05205380 (init = -0.04832434)
       b3:     0.03192462 (init = 0.03089094)
       b4:     0.00783941 (init = 0.007333631)
       c:      0.01460540 (init = 0.01429483)
       d:     -0.88289474 (init = -0.8789943)
       f_V_0: -inf (fixed)
  Step 98
   [[Fit Statistics]]
       # fitting method   = leastsq
       # function evals   = 500
       # data points      = 7
       # variables        = 6
       chi-square         = 1.0387e-10
       reduced chi-square = 1.0387e-10
       Akaike info crit   = -162.536715
       Bayesian info crit = -162.861254
   ##  Warning: uncertainties could not be estimated:
       R-square-multi     = 1.00000
       R-square-disp      = 0.99986
   [[Variables]]
       xmin:  -10 (fixed)
       xmax:   10 (fixed)
       FP:     0.15707963 == 'pi/(xmax-xmin)'
       b1:    -0.80136508 (init = -0.7748771)
       b2:    -0.05542453 (init = -0.0520538)
       b3:     0.03440661 (init = 0.03192462)
       b4:     0.00891073 (init = 0.007839415)
       c:      0.01486307 (init = 0.0146054)
       d:     -0.88476798 (init = -0.8828947)
       f_V_0: -inf (fixed)
  Step 99
   [[Fit Statistics]]
       # fitting method   = leastsq
       # function evals   = 500
       # data points      = 7
       # variables        = 6
       chi-square         = 9.4068e-11
       reduced chi-square = 9.4068e-11
       Akaike info crit   = -163.230359
       Bayesian info crit = -163.554898
   ##  Warning: uncertainties could not be estimated:
       R-square-multi     = 1.00000
       R-square-disp      = 0.99988
   [[Variables]]
       xmin:  -10 (fixed)
       xmax:   10 (fixed)
       FP:     0.15707963 == 'pi/(xmax-xmin)'
       b1:    -0.82737428 (init = -0.8013651)
       b2:    -0.05985462 (init = -0.05542453)
       b3:     0.03748086 (init = 0.03440661)
       b4:     0.01038272 (init = 0.008910727)
       c:      0.01505121 (init = 0.01486307)
       d:     -0.88540065 (init = -0.884768)
       f_V_0: -inf (fixed)
  Step 100
   [[Fit Statistics]]
       # fitting method   = leastsq
       # function evals   = 500
       # data points      = 7
       # variables        = 6
       chi-square         = 1.0301e-10
       reduced chi-square = 1.0301e-10
       Akaike info crit   = -162.594468
       Bayesian info crit = -162.919008
   ##  Warning: uncertainties could not be estimated:
       R-square-multi     = 1.00000
       R-square-disp      = 0.99988
   [[Variables]]
       xmin:  -10 (fixed)
       xmax:   10 (fixed)
       FP:     0.15707963 == 'pi/(xmax-xmin)'
       b1:    -0.85232497 (init = -0.8273743)
       b2:    -0.06294841 (init = -0.05985462)
       b3:     0.03975540 (init = 0.03748086)
       b4:     0.01135351 (init = 0.01038272)
       c:      0.01533739 (init = 0.01505121)
       d:     -0.88585476 (init = -0.8854007)
       f_V_0: -inf (fixed)
  Step 101
   [[Fit Statistics]]
       # fitting method   = leastsq
       # function evals   = 500
       # data points      = 7
       # variables        = 6
       chi-square         = 1.4272e-10
       reduced chi-square = 1.4272e-10
       Akaike info crit   = -160.312541
       Bayesian info crit = -160.637080
   ##  Warning: uncertainties could not be estimated:
       R-square-multi     = 1.00000
       R-square-disp      = 0.99984
   [[Variables]]
       xmin:  -10 (fixed)
       xmax:   10 (fixed)
       FP:     0.15707963 == 'pi/(xmax-xmin)'
       b1:    -0.87739464 (init = -0.852325)
       b2:    -0.06520260 (init = -0.06294841)
       b3:     0.04094430 (init = 0.0397554)
       b4:     0.01168843 (init = 0.01135351)
       c:      0.01558316 (init = 0.01533739)
       d:     -0.88599920 (init = -0.8858548)
       f_V_0: -inf (fixed)
  Step 102
   [[Fit Statistics]]
       # fitting method   = leastsq
       # function evals   = 136
       # data points      = 7
       # variables        = 6
       chi-square         = 1.7451e-10
       reduced chi-square = 1.7451e-10
       Akaike info crit   = -158.904463
       Bayesian info crit = -159.229002
       R-square-multi     = 1.00000
       R-square-disp      = 0.99981
   [[Variables]]
       xmin:  -10 (fixed)
       xmax:   10 (fixed)
       FP:     0.15707963 +/- 0.00000000 (0.00%) == 'pi/(xmax-xmin)'
       b1:    -0.90206503 +/- 0.08719159 (9.67%) (init = -0.8773946)
       b2:    -0.06754977 +/- 0.03220438 (47.68%) (init = -0.0652026)
       b3:     0.04228197 +/- 0.00994512 (23.52%) (init = 0.0409443)
       b4:     0.01222866 +/- 0.00925850 (75.71%) (init = 0.01168843)
       c:      0.01578535 +/- 0.00760603 (48.18%) (init = 0.01558316)
       d:     -0.88693555 +/- 0.01264134 (1.43%) (init = -0.8859992)
       f_V_0: -inf (fixed)
   [[Correlations]] (unreported correlations are < 0.100)
       C(b1, c)  = -0.980
       C(b2, c)  =  0.974
       C(b4, c)  = -0.965
       C(b1, b4) =  0.960
       C(b1, b2) = -0.949
       C(b2, b4) = -0.926
       C(b3, b4) =  0.901
       C(b1, b3) =  0.779
       C(b3, c)  = -0.771
       C(b2, b3) = -0.674
       C(b3, d)  = -0.146
  Step 103
   [[Fit Statistics]]
       # fitting method   = leastsq
       # function evals   = 500
       # data points      = 7
       # variables        = 6
       chi-square         = 2.4241e-10
       reduced chi-square = 2.4241e-10
       Akaike info crit   = -156.604027
       Bayesian info crit = -156.928566
   ##  Warning: uncertainties could not be estimated:
       R-square-multi     = 1.00000
       R-square-disp      = 0.99975
   [[Variables]]
       xmin:  -10 (fixed)
       xmax:   10 (fixed)
       FP:     0.15707963 == 'pi/(xmax-xmin)'
       b1:    -0.92860620 (init = -0.902065)
       b2:    -0.06949717 (init = -0.06754977)
       b3:     0.04314433 (init = 0.04228197)
       b4:     0.01236800 (init = 0.01222866)
       c:      0.01599847 (init = 0.01578535)
       d:     -0.88815446 (init = -0.8869355)
       f_V_0: -inf (fixed)
  Step 104
   [[Fit Statistics]]
       # fitting method   = leastsq
       # function evals   = 500
       # data points      = 7
       # variables        = 6
       chi-square         = 3.2423e-10
       reduced chi-square = 3.2423e-10
       Akaike info crit   = -154.568362
       Bayesian info crit = -154.892901
   ##  Warning: uncertainties could not be estimated:
       R-square-multi     = 1.00000
       R-square-disp      = 0.99969
   [[Variables]]
       xmin:  -10 (fixed)
       xmax:   10 (fixed)
       FP:     0.15707963 == 'pi/(xmax-xmin)'
       b1:    -0.95554171 (init = -0.9286062)
       b2:    -0.07168436 (init = -0.06949717)
       b3:     0.04411713 (init = 0.04314433)
       b4:     0.01260843 (init = 0.012368)
       c:      0.01621173 (init = 0.01599847)
       d:     -0.88933747 (init = -0.8881545)
       f_V_0: -inf (fixed)
  Step 105
   [[Fit Statistics]]
       # fitting method   = leastsq
       # function evals   = 500
       # data points      = 7
       # variables        = 6
       chi-square         = 4.4170e-10
       reduced chi-square = 4.4170e-10
       Akaike info crit   = -152.404122
       Bayesian info crit = -152.728661
   ##  Warning: uncertainties could not be estimated:
       R-square-multi     = 1.00000
       R-square-disp      = 0.99960
   [[Variables]]
       xmin:  -10 (fixed)
       xmax:   10 (fixed)
       FP:     0.15707963 == 'pi/(xmax-xmin)'
       b1:    -0.98334321 (init = -0.9555417)
       b2:    -0.07364072 (init = -0.07168436)
       b3:     0.04526286 (init = 0.04411713)
       b4:     0.01287420 (init = 0.01260843)
       c:      0.01624193 (init = 0.01621173)
       d:     -0.88807134 (init = -0.8893375)
       f_V_0: -inf (fixed)
  Step 106
   [[Fit Statistics]]
       # fitting method   = leastsq
       # function evals   = 500
       # data points      = 7
       # variables        = 6
       chi-square         = 5.5917e-10
       reduced chi-square = 5.5917e-10
       Akaike info crit   = -150.753400
       Bayesian info crit = -151.077939
   ##  Warning: uncertainties could not be estimated:
       R-square-multi     = 1.00000
       R-square-disp      = 0.99951
   [[Variables]]
       xmin:  -10 (fixed)
       xmax:   10 (fixed)
       FP:     0.15707963 == 'pi/(xmax-xmin)'
       b1:    -1.01015905 (init = -0.9833432)
       b2:    -0.07557803 (init = -0.07364072)
       b3:     0.04661221 (init = 0.04526286)
       b4:     0.01327928 (init = 0.0128742)
       c:      0.01629911 (init = 0.01624193)
       d:     -0.88731228 (init = -0.8880713)
       f_V_0: -inf (fixed)
  Step 107
   [[Fit Statistics]]
       # fitting method   = leastsq
       # function evals   = 500
       # data points      = 7
       # variables        = 6
       chi-square         = 6.9991e-10
       reduced chi-square = 6.9991e-10
       Akaike info crit   = -149.181873
       Bayesian info crit = -149.506412
   ##  Warning: uncertainties could not be estimated:
       R-square-multi     = 1.00000
       R-square-disp      = 0.99942
   [[Variables]]
       xmin:  -10 (fixed)
       xmax:   10 (fixed)
       FP:     0.15707963 == 'pi/(xmax-xmin)'
       b1:    -1.03682972 (init = -1.010159)
       b2:    -0.07746521 (init = -0.07557803)
       b3:     0.04779198 (init = 0.04661221)
       b4:     0.01358158 (init = 0.01327928)
       c:      0.01634040 (init = 0.01629911)
       d:     -0.88656703 (init = -0.8873123)
       f_V_0: -inf (fixed)
  Step 108
   [[Fit Statistics]]
       # fitting method   = leastsq
       # function evals   = 500
       # data points      = 7
       # variables        = 6
       chi-square         = 7.7494e-10
       reduced chi-square = 7.7494e-10
       Akaike info crit   = -148.469017
       Bayesian info crit = -148.793556
   ##  Warning: uncertainties could not be estimated:
       R-square-multi     = 1.00000
       R-square-disp      = 0.99939
   [[Variables]]
       xmin:  -10 (fixed)
       xmax:   10 (fixed)
       FP:     0.15707963 == 'pi/(xmax-xmin)'
       b1:    -1.06183247 (init = -1.03683)
       b2:    -0.07937991 (init = -0.07746521)
       b3:     0.04952463 (init = 0.04779198)
       b4:     0.01424442 (init = 0.01358158)
       c:      0.01643370 (init = 0.0163404)
       d:     -0.88646477 (init = -0.886567)
       f_V_0: -inf (fixed)
  Step 109
   [[Fit Statistics]]
       # fitting method   = leastsq
       # function evals   = 446
       # data points      = 7
       # variables        = 6
       chi-square         = 8.4924e-10
       reduced chi-square = 8.4924e-10
       Akaike info crit   = -147.828141
       Bayesian info crit = -148.152680
       R-square-multi     = 1.00000
       R-square-disp      = 0.99936
   [[Variables]]
       xmin:  -10 (fixed)
       xmax:   10 (fixed)
       FP:     0.15707963 +/- 0.00000000 (0.00%) == 'pi/(xmax-xmin)'
       b1:    -1.08876951 +/- 0.17798237 (16.35%) (init = -1.061832)
       b2:    -0.08018823 +/- 0.05305424 (66.16%) (init = -0.07937991)
       b3:     0.05171491 +/- 0.01011804 (19.57%) (init = 0.04952463)
       b4:     0.01488928 +/- 0.01452538 (97.56%) (init = 0.01424442)
       c:      0.01659847 +/- 0.01601153 (96.46%) (init = 0.0164337)
       d:     -0.88611023 +/- 0.02822623 (3.19%) (init = -0.8864648)
       f_V_0: -inf (fixed)
   [[Correlations]] (unreported correlations are < 0.100)
       C(b1, c)  = -0.977
       C(b4, c)  = -0.974
       C(b1, b4) =  0.972
       C(b2, c)  =  0.946
       C(b1, b2) = -0.913
       C(b2, b4) = -0.888
       C(b2, b3) =  0.533
       C(b3, d)  = -0.280
       C(b3, c)  =  0.279
       C(b1, b3) = -0.240
       C(b2, d)  = -0.166
       C(c, d)   = -0.108
  Step 110
   [[Fit Statistics]]
       # fitting method   = leastsq
       # function evals   = 500
       # data points      = 7
       # variables        = 6
       chi-square         = 1.0411e-09
       reduced chi-square = 1.0411e-09
       Akaike info crit   = -146.402474
       Bayesian info crit = -146.727013
   ##  Warning: uncertainties could not be estimated:
       R-square-multi     = 1.00000
       R-square-disp      = 0.99925
   [[Variables]]
       xmin:  -10 (fixed)
       xmax:   10 (fixed)
       FP:     0.15707963 == 'pi/(xmax-xmin)'
       b1:    -1.11531492 (init = -1.08877)
       b2:    -0.08090451 (init = -0.08018823)
       b3:     0.05269995 (init = 0.05171491)
       b4:     0.01485443 (init = 0.01488928)
       c:      0.01677092 (init = 0.01659847)
       d:     -0.88649798 (init = -0.8861102)
       f_V_0: -inf (fixed)
  Step 111
   [[Fit Statistics]]
       # fitting method   = leastsq
       # function evals   = 500
       # data points      = 7
       # variables        = 6
       chi-square         = 1.1482e-09
       reduced chi-square = 1.1482e-09
       Akaike info crit   = -145.717151
       Bayesian info crit = -146.041690
   ##  Warning: uncertainties could not be estimated:
       R-square-multi     = 1.00000
       R-square-disp      = 0.99921
   [[Variables]]
       xmin:  -10 (fixed)
       xmax:   10 (fixed)
       FP:     0.15707963 == 'pi/(xmax-xmin)'
       b1:    -1.14279787 (init = -1.115315)
       b2:    -0.08384265 (init = -0.08090451)
       b3:     0.05445347 (init = 0.05269995)
       b4:     0.01566282 (init = 0.01485443)
       c:      0.01699136 (init = 0.01677092)
       d:     -0.88675735 (init = -0.886498)
       f_V_0: -inf (fixed)
  Step 112
   [[Fit Statistics]]
       # fitting method   = leastsq
       # function evals   = 500
       # data points      = 7
       # variables        = 6
       chi-square         = 1.5434e-09
       reduced chi-square = 1.5434e-09
       Akaike info crit   = -143.646198
       Bayesian info crit = -143.970738
   ##  Warning: uncertainties could not be estimated:
       R-square-multi     = 1.00000
       R-square-disp      = 0.99898
   [[Variables]]
       xmin:  -10 (fixed)
       xmax:   10 (fixed)
       FP:     0.15707963 == 'pi/(xmax-xmin)'
       b1:    -1.17387898 (init = -1.142798)
       b2:    -0.08362816 (init = -0.08384265)
       b3:     0.05553962 (init = 0.05445347)
       b4:     0.01537775 (init = 0.01566282)
       c:      0.01713617 (init = 0.01699136)
       d:     -0.88423150 (init = -0.8867573)
       f_V_0: -inf (fixed)
  Step 113
   [[Fit Statistics]]
       # fitting method   = leastsq
       # function evals   = 500
       # data points      = 7
       # variables        = 6
       chi-square         = 1.6042e-09
       reduced chi-square = 1.6042e-09
       Akaike info crit   = -143.375914
       Bayesian info crit = -143.700453
   ##  Warning: uncertainties could not be estimated:
       R-square-multi     = 1.00000
       R-square-disp      = 0.99900
   [[Variables]]
       xmin:  -10 (fixed)
       xmax:   10 (fixed)
       FP:     0.15707963 == 'pi/(xmax-xmin)'
       b1:    -1.19806091 (init = -1.173879)
       b2:    -0.08738457 (init = -0.08362816)
       b3:     0.05742013 (init = 0.05553962)
       b4:     0.01650720 (init = 0.01537775)
       c:      0.01709435 (init = 0.01713617)
       d:     -0.88404440 (init = -0.8842315)
       f_V_0: -inf (fixed)
  Step 114
   [[Fit Statistics]]
       # fitting method   = leastsq
       # function evals   = 500
       # data points      = 7
       # variables        = 6
       chi-square         = 2.0635e-09
       reduced chi-square = 2.0635e-09
       Akaike info crit   = -141.613338
       Bayesian info crit = -141.937877
   ##  Warning: uncertainties could not be estimated:
       R-square-multi     = 1.00000
       R-square-disp      = 0.99875
   [[Variables]]
       xmin:  -10 (fixed)
       xmax:   10 (fixed)
       FP:     0.15707963 == 'pi/(xmax-xmin)'
       b1:    -1.22901346 (init = -1.198061)
       b2:    -0.08615168 (init = -0.08738457)
       b3:     0.05852862 (init = 0.05742013)
       b4:     0.01603995 (init = 0.0165072)
       c:      0.01720798 (init = 0.01709435)
       d:     -0.88198312 (init = -0.8840444)
       f_V_0: -inf (fixed)
  Step 115
   [[Fit Statistics]]
       # fitting method   = leastsq
       # function evals   = 500
       # data points      = 7
       # variables        = 6
       chi-square         = 2.0335e-09
       reduced chi-square = 2.0335e-09
       Akaike info crit   = -141.716075
       Bayesian info crit = -142.040614
   ##  Warning: uncertainties could not be estimated:
       R-square-multi     = 1.00000
       R-square-disp      = 0.99883
   [[Variables]]
       xmin:  -10 (fixed)
       xmax:   10 (fixed)
       FP:     0.15707963 == 'pi/(xmax-xmin)'
       b1:    -1.25224263 (init = -1.229013)
       b2:    -0.09059690 (init = -0.08615168)
       b3:     0.06039236 (init = 0.05852862)
       b4:     0.01731891 (init = 0.01603995)
       c:      0.01711338 (init = 0.01720798)
       d:     -0.88095271 (init = -0.8819831)
       f_V_0: -inf (fixed)
  Step 116
   [[Fit Statistics]]
       # fitting method   = leastsq
       # function evals   = 500
       # data points      = 7
       # variables        = 6
       chi-square         = 2.3961e-09
       reduced chi-square = 2.3961e-09
       Akaike info crit   = -140.567218
       Bayesian info crit = -140.891758
   ##  Warning: uncertainties could not be estimated:
       R-square-multi     = 1.00000
       R-square-disp      = 0.99865
   [[Variables]]
       xmin:  -10 (fixed)
       xmax:   10 (fixed)
       FP:     0.15707963 == 'pi/(xmax-xmin)'
       b1:    -1.27638592 (init = -1.252243)
       b2:    -0.09104740 (init = -0.0905969)
       b3:     0.06102753 (init = 0.06039236)
       b4:     0.01710975 (init = 0.01731891)
       c:      0.01714297 (init = 0.01711338)
       d:     -0.88022172 (init = -0.8809527)
       f_V_0: -inf (fixed)
  Step 117
   [[Fit Statistics]]
       # fitting method   = leastsq
       # function evals   = 500
       # data points      = 7
       # variables        = 6
       chi-square         = 2.6401e-09
       reduced chi-square = 2.6401e-09
       Akaike info crit   = -139.888588
       Bayesian info crit = -140.213127
   ##  Warning: uncertainties could not be estimated:
       R-square-multi     = 1.00000
       R-square-disp      = 0.99857
   [[Variables]]
       xmin:  -10 (fixed)
       xmax:   10 (fixed)
       FP:     0.15707963 == 'pi/(xmax-xmin)'
       b1:    -1.30017878 (init = -1.276386)
       b2:    -0.09383664 (init = -0.0910474)
       b3:     0.06196665 (init = 0.06102753)
       b4:     0.01753673 (init = 0.01710975)
       c:      0.01707026 (init = 0.01714297)
       d:     -0.87872725 (init = -0.8802217)
       f_V_0: -inf (fixed)
  Step 118
   [[Fit Statistics]]
       # fitting method   = leastsq
       # function evals   = 500
       # data points      = 7
       # variables        = 6
       chi-square         = 2.9941e-09
       reduced chi-square = 2.9941e-09
       Akaike info crit   = -139.007643
       Bayesian info crit = -139.332183
   ##  Warning: uncertainties could not be estimated:
       R-square-multi     = 1.00000
       R-square-disp      = 0.99844
   [[Variables]]
       xmin:  -10 (fixed)
       xmax:   10 (fixed)
       FP:     0.15707963 == 'pi/(xmax-xmin)'
       b1:    -1.32858067 (init = -1.300179)
       b2:    -0.09627357 (init = -0.09383664)
       b3:     0.06267770 (init = 0.06196665)
       b4:     0.01764035 (init = 0.01753673)
       c:      0.01701701 (init = 0.01707026)
       d:     -0.87564161 (init = -0.8787273)
       f_V_0: -inf (fixed)
  Step 119
   [[Fit Statistics]]
       # fitting method   = leastsq
       # function evals   = 500
       # data points      = 7
       # variables        = 6
       chi-square         = 3.3419e-09
       reduced chi-square = 3.3419e-09
       Akaike info crit   = -138.238466
       Bayesian info crit = -138.563005
   ##  Warning: uncertainties could not be estimated:
       R-square-multi     = 1.00000
       R-square-disp      = 0.99833
   [[Variables]]
       xmin:  -10 (fixed)
       xmax:   10 (fixed)
       FP:     0.15707963 == 'pi/(xmax-xmin)'
       b1:    -1.35856528 (init = -1.328581)
       b2:    -0.09891855 (init = -0.09627357)
       b3:     0.06355058 (init = 0.0626777)
       b4:     0.01782981 (init = 0.01764035)
       c:      0.01694124 (init = 0.01701701)
       d:     -0.87165318 (init = -0.8756416)
       f_V_0: -inf (fixed)
  Step 120
   [[Fit Statistics]]
       # fitting method   = leastsq
       # function evals   = 500
       # data points      = 7
       # variables        = 6
       chi-square         = 3.5217e-09
       reduced chi-square = 3.5217e-09
       Akaike info crit   = -137.871643
       Bayesian info crit = -138.196182
   ##  Warning: uncertainties could not be estimated:
       R-square-multi     = 1.00000
       R-square-disp      = 0.99831
   [[Variables]]
       xmin:  -10 (fixed)
       xmax:   10 (fixed)
       FP:     0.15707963 == 'pi/(xmax-xmin)'
       b1:    -1.38751402 (init = -1.358565)
       b2:    -0.10197884 (init = -0.09891855)
       b3:     0.06518326 (init = 0.06355058)
       b4:     0.01855477 (init = 0.01782981)
       c:      0.01686196 (init = 0.01694124)
       d:     -0.86833235 (init = -0.8716532)
       f_V_0: -inf (fixed)
  Step 121
   [[Fit Statistics]]
       # fitting method   = leastsq
       # function evals   = 500
       # data points      = 7
       # variables        = 6
       chi-square         = 3.8881e-09
       reduced chi-square = 3.8881e-09
       Akaike info crit   = -137.178726
       Bayesian info crit = -137.503265
   ##  Warning: uncertainties could not be estimated:
       R-square-multi     = 1.00000
       R-square-disp      = 0.99820
   [[Variables]]
       xmin:  -10 (fixed)
       xmax:   10 (fixed)
       FP:     0.15707963 == 'pi/(xmax-xmin)'
       b1:    -1.41547101 (init = -1.387514)
       b2:    -0.10406188 (init = -0.1019788)
       b3:     0.06603773 (init = 0.06518326)
       b4:     0.01867935 (init = 0.01855477)
       c:      0.01687290 (init = 0.01686196)
       d:     -0.86610571 (init = -0.8683324)
       f_V_0: -inf (fixed)
  Step 122
   [[Fit Statistics]]
       # fitting method   = leastsq
       # function evals   = 500
       # data points      = 7
       # variables        = 6
       chi-square         = 4.2568e-09
       reduced chi-square = 4.2568e-09
       Akaike info crit   = -136.544609
       Bayesian info crit = -136.869148
   ##  Warning: uncertainties could not be estimated:
       R-square-multi     = 1.00000
       R-square-disp      = 0.99810
   [[Variables]]
       xmin:  -10 (fixed)
       xmax:   10 (fixed)
       FP:     0.15707963 == 'pi/(xmax-xmin)'
       b1:    -1.44264708 (init = -1.415471)
       b2:    -0.10590952 (init = -0.1040619)
       b3:     0.06695039 (init = 0.06603773)
       b4:     0.01881223 (init = 0.01867935)
       c:      0.01689333 (init = 0.0168729)
       d:     -0.86446117 (init = -0.8661057)
       f_V_0: -inf (fixed)
  Step 123
   [[Fit Statistics]]
       # fitting method   = leastsq
       # function evals   = 500
       # data points      = 7
       # variables        = 6
       chi-square         = 4.5935e-09
       reduced chi-square = 4.5935e-09
       Akaike info crit   = -136.011687
       Bayesian info crit = -136.336226
   ##  Warning: uncertainties could not be estimated:
       R-square-multi     = 1.00000
       R-square-disp      = 0.99802
   [[Variables]]
       xmin:  -10 (fixed)
       xmax:   10 (fixed)
       FP:     0.15707963 == 'pi/(xmax-xmin)'
       b1:    -1.47201814 (init = -1.442647)
       b2:    -0.10773361 (init = -0.1059095)
       b3:     0.06803193 (init = 0.06695039)
       b4:     0.01897578 (init = 0.01881223)
       c:      0.01684557 (init = 0.01689333)
       d:     -0.86048061 (init = -0.8644612)
       f_V_0: -inf (fixed)
  Step 124
   [[Fit Statistics]]
       # fitting method   = leastsq
       # function evals   = 500
       # data points      = 7
       # variables        = 6
       chi-square         = 4.8895e-09
       reduced chi-square = 4.8895e-09
       Akaike info crit   = -135.574568
       Bayesian info crit = -135.899107
   ##  Warning: uncertainties could not be estimated:
       R-square-multi     = 1.00000
       R-square-disp      = 0.99796
   [[Variables]]
       xmin:  -10 (fixed)
       xmax:   10 (fixed)
       FP:     0.15707963 == 'pi/(xmax-xmin)'
       b1:    -1.49739201 (init = -1.472018)
       b2:    -0.10975781 (init = -0.1077336)
       b3:     0.06921504 (init = 0.06803193)
       b4:     0.01934076 (init = 0.01897578)
       c:      0.01678263 (init = 0.01684557)
       d:     -0.85819890 (init = -0.8604806)
       f_V_0: -inf (fixed)
  Step 125
   [[Fit Statistics]]
       # fitting method   = leastsq
       # function evals   = 500
       # data points      = 7
       # variables        = 6
       chi-square         = 5.3118e-09
       reduced chi-square = 5.3118e-09
       Akaike info crit   = -134.994684
       Bayesian info crit = -135.319223
   ##  Warning: uncertainties could not be estimated:
       R-square-multi     = 1.00000
       R-square-disp      = 0.99785
   [[Variables]]
       xmin:  -10 (fixed)
       xmax:   10 (fixed)
       FP:     0.15707963 == 'pi/(xmax-xmin)'
       b1:    -1.52451733 (init = -1.497392)
       b2:    -0.11151739 (init = -0.1097578)
       b3:     0.07017292 (init = 0.06921504)
       b4:     0.01948330 (init = 0.01934076)
       c:      0.01675737 (init = 0.01678263)
       d:     -0.85619325 (init = -0.8581989)
       f_V_0: -inf (fixed)
  Step 126
   [[Fit Statistics]]
       # fitting method   = leastsq
       # function evals   = 500
       # data points      = 7
       # variables        = 6
       chi-square         = 5.7055e-09
       reduced chi-square = 5.7055e-09
       Akaike info crit   = -134.494193
       Bayesian info crit = -134.818732
   ##  Warning: uncertainties could not be estimated:
       R-square-multi     = 1.00000
       R-square-disp      = 0.99777
   [[Variables]]
       xmin:  -10 (fixed)
       xmax:   10 (fixed)
       FP:     0.15707963 == 'pi/(xmax-xmin)'
       b1:    -1.55239147 (init = -1.524517)
       b2:    -0.11336729 (init = -0.1115174)
       b3:     0.07139669 (init = 0.07017292)
       b4:     0.01978146 (init = 0.0194833)
       c:      0.01667365 (init = 0.01675737)
       d:     -0.85397325 (init = -0.8561932)
       f_V_0: -inf (fixed)
  Step 127
   [[Fit Statistics]]
       # fitting method   = leastsq
       # function evals   = 500
       # data points      = 7
       # variables        = 6
       chi-square         = 6.0955e-09
       reduced chi-square = 6.0955e-09
       Akaike info crit   = -134.031349
       Bayesian info crit = -134.355888
   ##  Warning: uncertainties could not be estimated:
       R-square-multi     = 1.00000
       R-square-disp      = 0.99770
   [[Variables]]
       xmin:  -10 (fixed)
       xmax:   10 (fixed)
       FP:     0.15707963 == 'pi/(xmax-xmin)'
       b1:    -1.58213665 (init = -1.552391)
       b2:    -0.11525876 (init = -0.1133673)
       b3:     0.07265613 (init = 0.07139669)
       b4:     0.02003774 (init = 0.01978146)
       c:      0.01667228 (init = 0.01667365)
       d:     -0.85108310 (init = -0.8539732)
       f_V_0: -inf (fixed)
  Step 128
   [[Fit Statistics]]
       # fitting method   = leastsq
       # function evals   = 500
       # data points      = 7
       # variables        = 6
       chi-square         = 6.5051e-09
       reduced chi-square = 6.5051e-09
       Akaike info crit   = -133.576083
       Bayesian info crit = -133.900622
   ##  Warning: uncertainties could not be estimated:
       R-square-multi     = 1.00000
       R-square-disp      = 0.99762
   [[Variables]]
       xmin:  -10 (fixed)
       xmax:   10 (fixed)
       FP:     0.15707963 == 'pi/(xmax-xmin)'
       b1:    -1.61134834 (init = -1.582137)
       b2:    -0.11700150 (init = -0.1152588)
       b3:     0.07380058 (init = 0.07265613)
       b4:     0.02021765 (init = 0.02003774)
       c:      0.01658667 (init = 0.01667228)
       d:     -0.84745638 (init = -0.8510831)
       f_V_0: -inf (fixed)
  Step 129
   [[Fit Statistics]]
       # fitting method   = leastsq
       # function evals   = 500
       # data points      = 7
       # variables        = 6
       chi-square         = 6.8976e-09
       reduced chi-square = 6.8976e-09
       Akaike info crit   = -133.166067
       Bayesian info crit = -133.490606
   ##  Warning: uncertainties could not be estimated:
       R-square-multi     = 1.00000
       R-square-disp      = 0.99756
   [[Variables]]
       xmin:  -10 (fixed)
       xmax:   10 (fixed)
       FP:     0.15707963 == 'pi/(xmax-xmin)'
       b1:    -1.63922059 (init = -1.611348)
       b2:    -0.11879320 (init = -0.1170015)
       b3:     0.07508972 (init = 0.07380058)
       b4:     0.02052701 (init = 0.02021765)
       c:      0.01657703 (init = 0.01658667)
       d:     -0.84602435 (init = -0.8474564)
       f_V_0: -inf (fixed)
  Step 130
   [[Fit Statistics]]
       # fitting method   = leastsq
       # function evals   = 500
       # data points      = 7
       # variables        = 6
       chi-square         = 7.1533e-09
       reduced chi-square = 7.1533e-09
       Akaike info crit   = -132.911239
       Bayesian info crit = -133.235779
   ##  Warning: uncertainties could not be estimated:
       R-square-multi     = 1.00000
       R-square-disp      = 0.99755
   [[Variables]]
       xmin:  -10 (fixed)
       xmax:   10 (fixed)
       FP:     0.15707963 == 'pi/(xmax-xmin)'
       b1:    -1.66520399 (init = -1.639221)
       b2:    -0.12047725 (init = -0.1187932)
       b3:     0.07688540 (init = 0.07508972)
       b4:     0.02115546 (init = 0.02052701)
       c:      0.01651448 (init = 0.01657703)
       d:     -0.84476976 (init = -0.8460244)
       f_V_0: -inf (fixed)
  Step 131
   [[Fit Statistics]]
       # fitting method   = leastsq
       # function evals   = 500
       # data points      = 7
       # variables        = 6
       chi-square         = 7.6284e-09
       reduced chi-square = 7.6284e-09
       Akaike info crit   = -132.461071
       Bayesian info crit = -132.785610
   ##  Warning: uncertainties could not be estimated:
       R-square-multi     = 1.00000
       R-square-disp      = 0.99746
   [[Variables]]
       xmin:  -10 (fixed)
       xmax:   10 (fixed)
       FP:     0.15707963 == 'pi/(xmax-xmin)'
       b1:    -1.69590308 (init = -1.665204)
       b2:    -0.12218743 (init = -0.1204772)
       b3:     0.07822384 (init = 0.0768854)
       b4:     0.02140116 (init = 0.02115546)
       c:      0.01634015 (init = 0.01651448)
       d:     -0.83866716 (init = -0.8447698)
       f_V_0: -inf (fixed)
  Step 132
   [[Fit Statistics]]
       # fitting method   = leastsq
       # function evals   = 500
       # data points      = 7
       # variables        = 6
       chi-square         = 8.0785e-09
       reduced chi-square = 8.0785e-09
       Akaike info crit   = -132.059761
       Bayesian info crit = -132.384300
   ##  Warning: uncertainties could not be estimated:
       R-square-multi     = 1.00000
       R-square-disp      = 0.99739
   [[Variables]]
       xmin:  -10 (fixed)
       xmax:   10 (fixed)
       FP:     0.15707963 == 'pi/(xmax-xmin)'
       b1:    -1.72301557 (init = -1.695903)
       b2:    -0.12373890 (init = -0.1221874)
       b3:     0.07937900 (init = 0.07822384)
       b4:     0.02161029 (init = 0.02140116)
       c:      0.01632271 (init = 0.01634015)
       d:     -0.83667749 (init = -0.8386672)
       f_V_0: -inf (fixed)
  Step 133
   [[Fit Statistics]]
       # fitting method   = leastsq
       # function evals   = 500
       # data points      = 7
       # variables        = 6
       chi-square         = 8.4545e-09
       reduced chi-square = 8.4545e-09
       Akaike info crit   = -131.741341
       Bayesian info crit = -132.065880
   ##  Warning: uncertainties could not be estimated:
       R-square-multi     = 1.00000
       R-square-disp      = 0.99735
   [[Variables]]
       xmin:  -10 (fixed)
       xmax:   10 (fixed)
       FP:     0.15707963 == 'pi/(xmax-xmin)'
       b1:    -1.75372851 (init = -1.723016)
       b2:    -0.12554175 (init = -0.1237389)
       b3:     0.08080061 (init = 0.079379)
       b4:     0.02191457 (init = 0.02161029)
       c:      0.01621702 (init = 0.01632271)
       d:     -0.83225293 (init = -0.8366775)
       f_V_0: -inf (fixed)
  Step 134
   [[Fit Statistics]]
       # fitting method   = leastsq
       # function evals   = 500
       # data points      = 7
       # variables        = 6
       chi-square         = 8.8712e-09
       reduced chi-square = 8.8712e-09
       Akaike info crit   = -131.404536
       Bayesian info crit = -131.729075
   ##  Warning: uncertainties could not be estimated:
       R-square-multi     = 1.00000
       R-square-disp      = 0.99730
   [[Variables]]
       xmin:  -10 (fixed)
       xmax:   10 (fixed)
       FP:     0.15707963 == 'pi/(xmax-xmin)'
       b1:    -1.78203793 (init = -1.753729)
       b2:    -0.12714415 (init = -0.1255417)
       b3:     0.08222898 (init = 0.08080061)
       b4:     0.02225505 (init = 0.02191457)
       c:      0.01621524 (init = 0.01621702)
       d:     -0.83048131 (init = -0.8322529)
       f_V_0: -inf (fixed)
  Step 135
   [[Fit Statistics]]
       # fitting method   = leastsq
       # function evals   = 500
       # data points      = 7
       # variables        = 6
       chi-square         = 9.3727e-09
       reduced chi-square = 9.3727e-09
       Akaike info crit   = -131.019596
       Bayesian info crit = -131.344135
   ##  Warning: uncertainties could not be estimated:
       R-square-multi     = 1.00000
       R-square-disp      = 0.99724
   [[Variables]]
       xmin:  -10 (fixed)
       xmax:   10 (fixed)
       FP:     0.15707963 == 'pi/(xmax-xmin)'
       b1:    -1.81176228 (init = -1.782038)
       b2:    -0.12881350 (init = -0.1271441)
       b3:     0.08349615 (init = 0.08222898)
       b4:     0.02247597 (init = 0.02225505)
       c:      0.01617581 (init = 0.01621524)
       d:     -0.82740328 (init = -0.8304813)
       f_V_0: -inf (fixed)
  Step 136
   [[Fit Statistics]]
       # fitting method   = leastsq
       # function evals   = 500
       # data points      = 7
       # variables        = 6
       chi-square         = 9.9058e-09
       reduced chi-square = 9.9058e-09
       Akaike info crit   = -130.632402
       Bayesian info crit = -130.956941
   ##  Warning: uncertainties could not be estimated:
       R-square-multi     = 1.00000
       R-square-disp      = 0.99716
   [[Variables]]
       xmin:  -10 (fixed)
       xmax:   10 (fixed)
       FP:     0.15707963 == 'pi/(xmax-xmin)'
       b1:    -1.84074423 (init = -1.811762)
       b2:    -0.13042658 (init = -0.1288135)
       b3:     0.08470408 (init = 0.08349615)
       b4:     0.02267337 (init = 0.02247597)
       c:      0.01613890 (init = 0.01617581)
       d:     -0.82460045 (init = -0.8274033)
       f_V_0: -inf (fixed)
  Step 137
   [[Fit Statistics]]
       # fitting method   = leastsq
       # function evals   = 500
       # data points      = 7
       # variables        = 6
       chi-square         = 1.0236e-08
       reduced chi-square = 1.0236e-08
       Akaike info crit   = -130.402991
       Bayesian info crit = -130.727530
   ##  Warning: uncertainties could not be estimated:
       R-square-multi     = 1.00000
       R-square-disp      = 0.99715
   [[Variables]]
       xmin:  -10 (fixed)
       xmax:   10 (fixed)
       FP:     0.15707963 == 'pi/(xmax-xmin)'
       b1:    -1.86873581 (init = -1.840744)
       b2:    -0.13204206 (init = -0.1304266)
       b3:     0.08658796 (init = 0.08470408)
       b4:     0.02327284 (init = 0.02267337)
       c:      0.01613672 (init = 0.0161389)
       d:     -0.82285541 (init = -0.8246005)
       f_V_0: -inf (fixed)
  Step 138
   [[Fit Statistics]]
       # fitting method   = leastsq
       # function evals   = 500
       # data points      = 7
       # variables        = 6
       chi-square         = 1.0666e-08
       reduced chi-square = 1.0666e-08
       Akaike info crit   = -130.114605
       Bayesian info crit = -130.439145
   ##  Warning: uncertainties could not be estimated:
       R-square-multi     = 1.00000
       R-square-disp      = 0.99711
   [[Variables]]
       xmin:  -10 (fixed)
       xmax:   10 (fixed)
       FP:     0.15707963 == 'pi/(xmax-xmin)'
       b1:    -1.89140252 (init = -1.868736)
       b2:    -0.13335765 (init = -0.1320421)
       b3:     0.08816156 (init = 0.08658796)
       b4:     0.02379861 (init = 0.02327284)
       c:      0.01612085 (init = 0.01613672)
       d:     -0.82324673 (init = -0.8228554)
       f_V_0: -inf (fixed)
  Step 139
   [[Fit Statistics]]
       # fitting method   = leastsq
       # function evals   = 500
       # data points      = 7
       # variables        = 6
       chi-square         = 1.1091e-08
       reduced chi-square = 1.1091e-08
       Akaike info crit   = -129.841414
       Bayesian info crit = -130.165953
   ##  Warning: uncertainties could not be estimated:
       R-square-multi     = 1.00000
       R-square-disp      = 0.99708
   [[Variables]]
       xmin:  -10 (fixed)
       xmax:   10 (fixed)
       FP:     0.15707963 == 'pi/(xmax-xmin)'
       b1:    -1.92413599 (init = -1.891403)
       b2:    -0.13507739 (init = -0.1333576)
       b3:     0.08947656 (init = 0.08816156)
       b4:     0.02396716 (init = 0.02379861)
       c:      0.01611568 (init = 0.01612085)
       d:     -0.81754191 (init = -0.8232467)
       f_V_0: -inf (fixed)
  Step 140
   [[Fit Statistics]]
       # fitting method   = leastsq
       # function evals   = 500
       # data points      = 7
       # variables        = 6
       chi-square         = 1.0112e-08
       reduced chi-square = 1.0112e-08
       Akaike info crit   = -130.488377
       Bayesian info crit = -130.812916
   ##  Warning: uncertainties could not be estimated:
       R-square-multi     = 1.00000
       R-square-disp      = 0.99740
   [[Variables]]
       xmin:  -10 (fixed)
       xmax:   10 (fixed)
       FP:     0.15707963 == 'pi/(xmax-xmin)'
       b1:    -1.95361620 (init = -1.924136)
       b2:    -0.13713545 (init = -0.1350774)
       b3:     0.09541927 (init = 0.08947656)
       b4:     0.02687865 (init = 0.02396716)
       c:      0.01609388 (init = 0.01611568)
       d:     -0.81476403 (init = -0.8175419)
       f_V_0: -inf (fixed)
  Step 141
   [[Fit Statistics]]
       # fitting method   = leastsq
       # function evals   = 500
       # data points      = 7
       # variables        = 6
       chi-square         = 1.0623e-08
       reduced chi-square = 1.0623e-08
       Akaike info crit   = -130.143279
       Bayesian info crit = -130.467818
   ##  Warning: uncertainties could not be estimated:
       R-square-multi     = 1.00000
       R-square-disp      = 0.99735
   [[Variables]]
       xmin:  -10 (fixed)
       xmax:   10 (fixed)
       FP:     0.15707963 == 'pi/(xmax-xmin)'
       b1:    -1.98223196 (init = -1.953616)
       b2:    -0.13878913 (init = -0.1371354)
       b3:     0.09667057 (init = 0.09541927)
       b4:     0.02711333 (init = 0.02687865)
       c:      0.01612428 (init = 0.01609388)
       d:     -0.81304417 (init = -0.814764)
       f_V_0: -inf (fixed)
  Step 142
   [[Fit Statistics]]
       # fitting method   = leastsq
       # function evals   = 500
       # data points      = 7
       # variables        = 6
       chi-square         = 1.1190e-08
       reduced chi-square = 1.1190e-08
       Akaike info crit   = -129.779030
       Bayesian info crit = -130.103569
   ##  Warning: uncertainties could not be estimated:
       R-square-multi     = 1.00000
       R-square-disp      = 0.99728
   [[Variables]]
       xmin:  -10 (fixed)
       xmax:   10 (fixed)
       FP:     0.15707963 == 'pi/(xmax-xmin)'
       b1:    -2.01284406 (init = -1.982232)
       b2:    -0.14063137 (init = -0.1387891)
       b3:     0.09775671 (init = 0.09667057)
       b4:     0.02725019 (init = 0.02711333)
       c:      0.01613712 (init = 0.01612428)
       d:     -0.81026195 (init = -0.8130442)
       f_V_0: -inf (fixed)
  Step 143
   [[Fit Statistics]]
       # fitting method   = leastsq
       # function evals   = 500
       # data points      = 7
       # variables        = 6
       chi-square         = 1.1905e-08
       reduced chi-square = 1.1905e-08
       Akaike info crit   = -129.345547
       Bayesian info crit = -129.670086
   ##  Warning: uncertainties could not be estimated:
       R-square-multi     = 1.00000
       R-square-disp      = 0.99719
   [[Variables]]
       xmin:  -10 (fixed)
       xmax:   10 (fixed)
       FP:     0.15707963 == 'pi/(xmax-xmin)'
       b1:    -2.04324462 (init = -2.012844)
       b2:    -0.14222693 (init = -0.1406314)
       b3:     0.09899851 (init = 0.09775671)
       b4:     0.02742606 (init = 0.02725019)
       c:      0.01604898 (init = 0.01613712)
       d:     -0.80582544 (init = -0.8102619)
       f_V_0: -inf (fixed)
  Step 144
   [[Fit Statistics]]
       # fitting method   = leastsq
       # function evals   = 500
       # data points      = 7
       # variables        = 6
       chi-square         = 1.2423e-08
       reduced chi-square = 1.2423e-08
       Akaike info crit   = -129.047175
       Bayesian info crit = -129.371714
   ##  Warning: uncertainties could not be estimated:
       R-square-multi     = 1.00000
       R-square-disp      = 0.99714
   [[Variables]]
       xmin:  -10 (fixed)
       xmax:   10 (fixed)
       FP:     0.15707963 == 'pi/(xmax-xmin)'
       b1:    -2.07154490 (init = -2.043245)
       b2:    -0.14383664 (init = -0.1422269)
       b3:     0.10037274 (init = 0.09899851)
       b4:     0.02773495 (init = 0.02742606)
       c:      0.01615149 (init = 0.01604898)
       d:     -0.80502905 (init = -0.8058254)
       f_V_0: -inf (fixed)
  Step 145
   [[Fit Statistics]]
       # fitting method   = leastsq
       # function evals   = 500
       # data points      = 7
       # variables        = 6
       chi-square         = 1.2872e-08
       reduced chi-square = 1.2872e-08
       Akaike info crit   = -128.798819
       Bayesian info crit = -129.123358
   ##  Warning: uncertainties could not be estimated:
       R-square-multi     = 1.00000
       R-square-disp      = 0.99711
   [[Variables]]
       xmin:  -10 (fixed)
       xmax:   10 (fixed)
       FP:     0.15707963 == 'pi/(xmax-xmin)'
       b1:    -2.10363377 (init = -2.071545)
       b2:    -0.14552376 (init = -0.1438366)
       b3:     0.10188163 (init = 0.1003727)
       b4:     0.02802508 (init = 0.02773495)
       c:      0.01606394 (init = 0.01615149)
       d:     -0.79937874 (init = -0.8050291)
       f_V_0: -inf (fixed)
  Step 146
   [[Fit Statistics]]
       # fitting method   = leastsq
       # function evals   = 500
       # data points      = 7
       # variables        = 6
       chi-square         = 1.3447e-08
       reduced chi-square = 1.3447e-08
       Akaike info crit   = -128.492886
       Bayesian info crit = -128.817425
   ##  Warning: uncertainties could not be estimated:
       R-square-multi     = 1.00000
       R-square-disp      = 0.99706
   [[Variables]]
       xmin:  -10 (fixed)
       xmax:   10 (fixed)
       FP:     0.15707963 == 'pi/(xmax-xmin)'
       b1:    -2.13254866 (init = -2.103634)
       b2:    -0.14713982 (init = -0.1455238)
       b3:     0.10306590 (init = 0.1018816)
       b4:     0.02821767 (init = 0.02802508)
       c:      0.01607438 (init = 0.01606394)
       d:     -0.79648886 (init = -0.7993787)
       f_V_0: -inf (fixed)
  Step 147
   [[Fit Statistics]]
       # fitting method   = leastsq
       # function evals   = 500
       # data points      = 7
       # variables        = 6
       chi-square         = 1.4007e-08
       reduced chi-square = 1.4007e-08
       Akaike info crit   = -128.207357
       Bayesian info crit = -128.531896
   ##  Warning: uncertainties could not be estimated:
       R-square-multi     = 1.00000
       R-square-disp      = 0.99701
   [[Variables]]
       xmin:  -10 (fixed)
       xmax:   10 (fixed)
       FP:     0.15707963 == 'pi/(xmax-xmin)'
       b1:    -2.15975951 (init = -2.132549)
       b2:    -0.14873397 (init = -0.1471398)
       b3:     0.10435000 (init = 0.1030659)
       b4:     0.02849362 (init = 0.02821767)
       c:      0.01616387 (init = 0.01607438)
       d:     -0.79521686 (init = -0.7964889)
       f_V_0: -inf (fixed)
  Step 148
   [[Fit Statistics]]
       # fitting method   = leastsq
       # function evals   = 500
       # data points      = 7
       # variables        = 6
       chi-square         = 1.4413e-08
       reduced chi-square = 1.4413e-08
       Akaike info crit   = -128.007116
       Bayesian info crit = -128.331655
   ##  Warning: uncertainties could not be estimated:
       R-square-multi     = 1.00000
       R-square-disp      = 0.99700
   [[Variables]]
       xmin:  -10 (fixed)
       xmax:   10 (fixed)
       FP:     0.15707963 == 'pi/(xmax-xmin)'
       b1:    -2.18908043 (init = -2.15976)
       b2:    -0.15045629 (init = -0.148734)
       b3:     0.10610818 (init = 0.10435)
       b4:     0.02902059 (init = 0.02849362)
       c:      0.01620772 (init = 0.01616387)
       d:     -0.79299798 (init = -0.7952169)
       f_V_0: -inf (fixed)
  Step 149
   [[Fit Statistics]]
       # fitting method   = leastsq
       # function evals   = 500
       # data points      = 7
       # variables        = 6
       chi-square         = 1.4801e-08
       reduced chi-square = 1.4801e-08
       Akaike info crit   = -127.821309
       Bayesian info crit = -128.145848
   ##  Warning: uncertainties could not be estimated:
       R-square-multi     = 1.00000
       R-square-disp      = 0.99700
   [[Variables]]
       xmin:  -10 (fixed)
       xmax:   10 (fixed)
       FP:     0.15707963 == 'pi/(xmax-xmin)'
       b1:    -2.22359419 (init = -2.18908)
       b2:    -0.15237044 (init = -0.1504563)
       b3:     0.10790375 (init = 0.1061082)
       b4:     0.02944379 (init = 0.02902059)
       c:      0.01605066 (init = 0.01620772)
       d:     -0.78570082 (init = -0.792998)
       f_V_0: -inf (fixed)
  Step 150
   [[Fit Statistics]]
       # fitting method   = leastsq
       # function evals   = 500
       # data points      = 7
       # variables        = 6
       chi-square         = 1.5360e-08
       reduced chi-square = 1.5360e-08
       Akaike info crit   = -127.561835
       Bayesian info crit = -127.886374
   ##  Warning: uncertainties could not be estimated:
       R-square-multi     = 1.00000
       R-square-disp      = 0.99695
   [[Variables]]
       xmin:  -10 (fixed)
       xmax:   10 (fixed)
       FP:     0.15707963 == 'pi/(xmax-xmin)'
       b1:    -2.24813781 (init = -2.223594)
       b2:    -0.15384683 (init = -0.1523704)
       b3:     0.10903600 (init = 0.1079038)
       b4:     0.02969494 (init = 0.02944379)
       c:      0.01612525 (init = 0.01605066)
       d:     -0.78531196 (init = -0.7857008)
       f_V_0: -inf (fixed)
  Step 151
   [[Fit Statistics]]
       # fitting method   = leastsq
       # function evals   = 500
       # data points      = 7
       # variables        = 6
       chi-square         = 1.5637e-08
       reduced chi-square = 1.5637e-08
       Akaike info crit   = -127.436852
       Bayesian info crit = -127.761391
   ##  Warning: uncertainties could not be estimated:
       R-square-multi     = 1.00000
       R-square-disp      = 0.99691
   [[Variables]]
       xmin:  -10 (fixed)
       xmax:   10 (fixed)
       FP:     0.15707963 == 'pi/(xmax-xmin)'
       b1:    -2.24960213 (init = -2.248138)
       b2:    -0.15396459 (init = -0.1538468)
       b3:     0.10924533 (init = 0.109036)
       b4:     0.02979029 (init = 0.02969494)
       c:      0.01609587 (init = 0.01612525)
       d:     -0.78561752 (init = -0.785312)
       f_V_0: -inf (fixed)
  Step 152
   [[Fit Statistics]]
       # fitting method   = leastsq
       # function evals   = 500
       # data points      = 7
       # variables        = 6
       chi-square         = 1.5662e-08
       reduced chi-square = 1.5662e-08
       Akaike info crit   = -127.425457
       Bayesian info crit = -127.749997
   ##  Warning: uncertainties could not be estimated:
       R-square-multi     = 1.00000
       R-square-disp      = 0.99691
   [[Variables]]
       xmin:  -10 (fixed)
       xmax:   10 (fixed)
       FP:     0.15707963 == 'pi/(xmax-xmin)'
       b1:    -2.25210172 (init = -2.249602)
       b2:    -0.15411863 (init = -0.1539646)
       b3:     0.10953059 (init = 0.1092453)
       b4:     0.02991318 (init = 0.02979029)
       c:      0.01604541 (init = 0.01609587)
       d:     -0.78569494 (init = -0.7856175)
       f_V_0: -inf (fixed)
 ----------------------------------------------------------------------------------------------------
## Bend-fit on displacements:
   Timing 6.120000: 44.18265 s
  Step 45
   [[Fit Statistics]]
       # fitting method   = leastsq
       # function evals   = 23
       # data points      = 7
       # variables        = 4
       chi-square         = 6.5062e-14
       reduced chi-square = 2.1687e-14
       Akaike info crit   = -218.165423
       Bayesian info crit = -218.381782
       R-square-multi     = 1.00000
       R-square-disp      = 0.94701
   [[Variables]]
       xmin: -10 (fixed)
       xmax:  10 (fixed)
       FP:    0.15707963 +/- 0.00000000 (0.00%) == 'pi/(xmax-xmin)'
       b1:   -0.00101876 +/- 1.0195e-04 (10.01%) (init = -1)
       b2:   -9.4422e-05 +/- 1.0485e-04 (111.04%) (init = -0.1)
       b3:    3.9272e-05 +/- 7.1254e-06 (18.14%) (init = -0.01)
       b4:    1.2573e-05 +/- 1.4779e-05 (117.55%) (init = -0.001)
   [[Correlations]] (unreported correlations are < 0.100)
       C(b2, b4) = -0.973
       C(b3, b4) =  0.264
       C(b1, b4) =  0.231
       C(b1, b3) =  0.115
  Step 46
   [[Fit Statistics]]
       # fitting method   = leastsq
       # function evals   = 54
       # data points      = 7
       # variables        = 4
       chi-square         = 1.9612e-13
       reduced chi-square = 6.5373e-14
       Akaike info crit   = -210.441752
       Bayesian info crit = -210.658111
       R-square-multi     = 1.00000
       R-square-disp      = 0.97267
   [[Variables]]
       xmin: -10 (fixed)
       xmax:  10 (fixed)
       FP:    0.15707963 +/- 0.00000000 (0.00%) == 'pi/(xmax-xmin)'
       b1:   -0.00257110 +/- 1.6996e-04 (6.61%) (init = -0.001018759)
       b2:   -2.2075e-04 +/- 1.6488e-04 (74.69%) (init = -9.442242e-05)
       b3:    9.7781e-05 +/- 1.6062e-04 (164.27%) (init = 3.927207e-05)
       b4:    2.7710e-05 +/- 1.5848e-04 (571.93%) (init = 1.257257e-05)
   [[Correlations]] (unreported correlations are < 0.100)
       C(b2, b4) = -0.107
  Step 47
   [[Fit Statistics]]
       # fitting method   = leastsq
       # function evals   = 323
       # data points      = 7
       # variables        = 4
       chi-square         = 3.3635e-13
       reduced chi-square = 1.1212e-13
       Akaike info crit   = -206.665642
       Bayesian info crit = -206.882001
       R-square-multi     = 1.00000
       R-square-disp      = 0.98333
   [[Variables]]
       xmin: -10 (fixed)
       xmax:  10 (fixed)
       FP:    0.15707963 +/- 0.00000000 (0.00%) == 'pi/(xmax-xmin)'
       b1:   -0.00440995 +/- 2.2280e-04 (5.05%) (init = -0.002571097)
       b2:   -2.8092e-04 +/- 2.1681e-04 (77.18%) (init = -0.0002207461)
       b3:    1.6841e-04 +/- 1.9394e-04 (115.16%) (init = 9.778092e-05)
       b4:    3.4653e-05 +/- 8.5026e-05 (245.36%) (init = 2.771003e-05)
   [[Correlations]] (unreported correlations are < 0.100)
       C(b3, b4) = -0.908
       C(b2, b4) = -0.289
  Step 48
   [[Fit Statistics]]
       # fitting method   = leastsq
       # function evals   = 135
       # data points      = 7
       # variables        = 4
       chi-square         = 5.0218e-13
       reduced chi-square = 1.6739e-13
       Akaike info crit   = -203.860039
       Bayesian info crit = -204.076399
       R-square-multi     = 1.00000
       R-square-disp      = 0.98952
   [[Variables]]
       xmin: -10 (fixed)
       xmax:  10 (fixed)
       FP:    0.15707963 +/- 0.00000000 (0.00%) == 'pi/(xmax-xmin)'
       b1:   -0.00685258 +/- 2.7223e-04 (3.97%) (init = -0.004409947)
       b2:   -3.0638e-04 +/- 2.6486e-04 (86.45%) (init = -0.0002809226)
       b3:    2.5729e-04 +/- 2.3641e-04 (91.89%) (init = 0.0001684071)
       b4:    3.8985e-05 +/- 1.0433e-04 (267.61%) (init = 3.465339e-05)
   [[Correlations]] (unreported correlations are < 0.100)
       C(b3, b4) = -0.908
       C(b2, b4) = -0.292
  Step 49
   [[Fit Statistics]]
       # fitting method   = leastsq
       # function evals   = 133
       # data points      = 7
       # variables        = 4
       chi-square         = 8.7387e-13
       reduced chi-square = 2.9129e-13
       Akaike info crit   = -199.982314
       Bayesian info crit = -200.198673
       R-square-multi     = 1.00000
       R-square-disp      = 0.99070
   [[Variables]]
       xmin: -10 (fixed)
       xmax:  10 (fixed)
       FP:    0.15707963 +/- 0.00000000 (0.00%) == 'pi/(xmax-xmin)'
       b1:   -0.00966011 +/- 3.5912e-04 (3.72%) (init = -0.006852576)
       b2:   -3.4454e-04 +/- 3.4926e-04 (101.37%) (init = -0.0003063825)
       b3:    3.6270e-04 +/- 3.1070e-04 (85.66%) (init = 0.0002572885)
       b4:    4.3707e-05 +/- 1.3746e-04 (314.51%) (init = 3.898537e-05)
   [[Correlations]] (unreported correlations are < 0.100)
       C(b3, b4) = -0.921
       C(b2, b4) = -0.300
  Step 50
   [[Fit Statistics]]
       # fitting method   = leastsq
       # function evals   = 500
       # data points      = 7
       # variables        = 4
       chi-square         = 7.8135e-13
       reduced chi-square = 2.6045e-13
       Akaike info crit   = -200.765629
       Bayesian info crit = -200.981988
   ##  Warning: uncertainties could not be estimated:
       R-square-multi     = 1.00000
       R-square-disp      = 0.99570
   [[Variables]]
       xmin: -10 (fixed)
       xmax:  10 (fixed)
       FP:    0.15707963 == 'pi/(xmax-xmin)'
       b1:   -0.01350455 (init = -0.009660113)
       b2:   -4.9445e-04 (init = -0.0003445375)
       b3:    5.1117e-04 (init = 0.0003627038)
       b4:    6.0205e-05 (init = 4.370747e-05)
  Step 51
   [[Fit Statistics]]
       # fitting method   = leastsq
       # function evals   = 76
       # data points      = 7
       # variables        = 4
       chi-square         = 1.1801e-12
       reduced chi-square = 3.9335e-13
       Akaike info crit   = -197.879570
       Bayesian info crit = -198.095929
       R-square-multi     = 1.00000
       R-square-disp      = 0.99653
   [[Variables]]
       xmin: -10 (fixed)
       xmax:  10 (fixed)
       FP:    0.15707963 +/- 0.00000000 (0.00%) == 'pi/(xmax-xmin)'
       b1:   -0.01856017 +/- 4.1681e-04 (2.25%) (init = -0.01350455)
       b2:   -7.3607e-04 +/- 4.0408e-04 (54.90%) (init = -0.0004944529)
       b3:    6.9619e-04 +/- 3.9874e-04 (57.27%) (init = 0.0005111715)
       b4:    9.2786e-05 +/- 3.8640e-04 (416.45%) (init = 6.020497e-05)
  Step 52
   [[Fit Statistics]]
       # fitting method   = leastsq
       # function evals   = 108
       # data points      = 7
       # variables        = 4
       chi-square         = 1.6513e-12
       reduced chi-square = 5.5044e-13
       Akaike info crit   = -195.527459
       Bayesian info crit = -195.743818
       R-square-multi     = 1.00000
       R-square-disp      = 0.99707
   [[Variables]]
       xmin: -10 (fixed)
       xmax:  10 (fixed)
       FP:    0.15707963 +/- 0.00000000 (0.00%) == 'pi/(xmax-xmin)'
       b1:   -0.02386492 +/- 4.9353e-04 (2.07%) (init = -0.01856017)
       b2:   -8.2395e-04 +/- 4.7984e-04 (58.24%) (init = -0.000736075)
       b3:    8.9475e-04 +/- 4.3209e-04 (48.29%) (init = 0.0006961898)
       b4:    1.0337e-04 +/- 2.1885e-04 (211.71%) (init = 9.278625e-05)
   [[Correlations]] (unreported correlations are < 0.100)
       C(b3, b4) = -0.664
       C(b2, b4) = -0.219
  Step 53
   [[Fit Statistics]]
       # fitting method   = leastsq
       # function evals   = 84
       # data points      = 7
       # variables        = 4
       chi-square         = 2.6722e-12
       reduced chi-square = 8.9074e-13
       Akaike info crit   = -192.158187
       Bayesian info crit = -192.374547
       R-square-multi     = 1.00000
       R-square-disp      = 0.99678
   [[Variables]]
       xmin: -10 (fixed)
       xmax:  10 (fixed)
       FP:    0.15707963 +/- 0.00000000 (0.00%) == 'pi/(xmax-xmin)'
       b1:   -0.02894903 +/- 6.2862e-04 (2.17%) (init = -0.02386492)
       b2:   -8.6722e-04 +/- 6.1140e-04 (70.50%) (init = -0.0008239544)
       b3:    0.00108582 +/- 5.5022e-04 (50.67%) (init = 0.0008947517)
       b4:    1.0810e-04 +/- 2.5977e-04 (240.31%) (init = 0.0001033728)
   [[Correlations]] (unreported correlations are < 0.100)
       C(b3, b4) =  0.937
       C(b2, b4) = -0.280
  Step 54
   [[Fit Statistics]]
       # fitting method   = leastsq
       # function evals   = 113
       # data points      = 7
       # variables        = 4
       chi-square         = 3.7305e-12
       reduced chi-square = 1.2435e-12
       Akaike info crit   = -189.822792
       Bayesian info crit = -190.039151
       R-square-multi     = 1.00000
       R-square-disp      = 0.99724
   [[Variables]]
       xmin: -10 (fixed)
       xmax:  10 (fixed)
       FP:    0.15707963 +/- 0.00000000 (0.00%) == 'pi/(xmax-xmin)'
       b1:   -0.03682115 +/- 7.4182e-04 (2.01%) (init = -0.02894903)
       b2:   -8.7276e-04 +/- 7.2034e-04 (82.54%) (init = -0.0008672224)
       b3:    0.00138062 +/- 6.3592e-04 (46.06%) (init = 0.001085817)
       b4:    1.0749e-04 +/- 2.9155e-04 (271.25%) (init = 0.000108097)
   [[Correlations]] (unreported correlations are < 0.100)
       C(b3, b4) = -0.863
       C(b2, b4) = -0.291
  Step 55
   [[Fit Statistics]]
       # fitting method   = leastsq
       # function evals   = 92
       # data points      = 7
       # variables        = 4
       chi-square         = 5.3202e-12
       reduced chi-square = 1.7734e-12
       Akaike info crit   = -187.337953
       Bayesian info crit = -187.554312
       R-square-multi     = 1.00000
       R-square-disp      = 0.99718
   [[Variables]]
       xmin: -10 (fixed)
       xmax:  10 (fixed)
       FP:    0.15707963 +/- 0.00000000 (0.00%) == 'pi/(xmax-xmin)'
       b1:   -0.04371261 +/- 8.8574e-04 (2.03%) (init = -0.03682115)
       b2:   -0.00100251 +/- 8.6036e-04 (85.82%) (init = -0.0008727577)
       b3:    0.00163963 +/- 7.7351e-04 (47.18%) (init = 0.001380617)
       b4:    1.2305e-04 +/- 4.2107e-04 (342.19%) (init = 0.0001074871)
   [[Correlations]] (unreported correlations are < 0.100)
       C(b3, b4) = -0.583
       C(b2, b4) = -0.207
  Step 56
   [[Fit Statistics]]
       # fitting method   = leastsq
       # function evals   = 85
       # data points      = 7
       # variables        = 4
       chi-square         = 7.1323e-12
       reduced chi-square = 2.3774e-12
       Akaike info crit   = -185.286053
       Bayesian info crit = -185.502412
       R-square-multi     = 1.00000
       R-square-disp      = 0.99731
   [[Variables]]
       xmin: -10 (fixed)
       xmax:  10 (fixed)
       FP:    0.15707963 +/- 0.00000000 (0.00%) == 'pi/(xmax-xmin)'
       b1:   -0.05197605 +/- 0.00102703 (1.98%) (init = -0.04371261)
       b2:   -0.00112454 +/- 0.00100185 (89.09%) (init = -0.001002514)
       b3:    0.00194943 +/- 4.2887e-04 (22.00%) (init = 0.001639627)
       b4:    1.3737e-04 +/- 2.2625e-04 (164.71%) (init = 0.0001230515)
   [[Correlations]] (unreported correlations are < 0.100)
       C(b3, b4) =  0.630
       C(b2, b4) = -0.478
  Step 57
   [[Fit Statistics]]
       # fitting method   = leastsq
       # function evals   = 178
       # data points      = 7
       # variables        = 4
       chi-square         = 9.7264e-12
       reduced chi-square = 3.2421e-12
       Akaike info crit   = -183.114605
       Bayesian info crit = -183.330964
       R-square-multi     = 1.00000
       R-square-disp      = 0.99734
   [[Variables]]
       xmin: -10 (fixed)
       xmax:  10 (fixed)
       FP:    0.15707963 +/- 0.00000000 (0.00%) == 'pi/(xmax-xmin)'
       b1:   -0.06072227 +/- 0.00119763 (1.97%) (init = -0.05197605)
       b2:   -0.00111248 +/- 0.00116900 (105.08%) (init = -0.001124536)
       b3:    0.00227752 +/- 8.9065e-04 (39.11%) (init = 0.001949428)
       b4:    1.3414e-04 +/- 4.1478e-04 (309.20%) (init = 0.0001373661)
   [[Correlations]] (unreported correlations are < 0.100)
       C(b3, b4) = -0.790
       C(b2, b4) = -0.271
  Step 58
   [[Fit Statistics]]
       # fitting method   = leastsq
       # function evals   = 98
       # data points      = 7
       # variables        = 4
       chi-square         = 1.2966e-11
       reduced chi-square = 4.3219e-12
       Akaike info crit   = -181.102340
       Bayesian info crit = -181.318699
       R-square-multi     = 1.00000
       R-square-disp      = 0.99737
   [[Variables]]
       xmin: -10 (fixed)
       xmax:  10 (fixed)
       FP:    0.15707963 +/- 0.00000000 (0.00%) == 'pi/(xmax-xmin)'
       b1:   -0.07070747 +/- 0.00138253 (1.96%) (init = -0.06072227)
       b2:   -0.00134855 +/- 0.00134207 (99.52%) (init = -0.001112477)
       b3:    0.00265294 +/- 0.00121322 (45.73%) (init = 0.002277517)
       b4:    1.6243e-04 +/- 6.2870e-04 (387.05%) (init = 0.0001341437)
   [[Correlations]] (unreported correlations are < 0.100)
       C(b3, b4) = -0.667
       C(b2, b4) = -0.229
  Step 59
   [[Fit Statistics]]
       # fitting method   = leastsq
       # function evals   = 83
       # data points      = 7
       # variables        = 4
       chi-square         = 1.6959e-11
       reduced chi-square = 5.6529e-12
       Akaike info crit   = -179.223102
       Bayesian info crit = -179.439462
       R-square-multi     = 1.00000
       R-square-disp      = 0.99738
   [[Variables]]
       xmin: -10 (fixed)
       xmax:  10 (fixed)
       FP:    0.15707963 +/- 0.00000000 (0.00%) == 'pi/(xmax-xmin)'
       b1:   -0.08106782 +/- 0.00158100 (1.95%) (init = -0.07070747)
       b2:   -0.00152863 +/- 0.00153471 (100.40%) (init = -0.001348546)
       b3:    0.00304214 +/- 0.00141062 (46.37%) (init = 0.002652936)
       b4:    1.8365e-04 +/- 8.6725e-04 (472.22%) (init = 0.0001624339)
   [[Correlations]] (unreported correlations are < 0.100)
       C(b3, b4) = -0.427
       C(b2, b4) = -0.170
  Step 60
   [[Fit Statistics]]
       # fitting method   = leastsq
       # function evals   = 98
       # data points      = 7
       # variables        = 4
       chi-square         = 2.1306e-11
       reduced chi-square = 7.1021e-12
       Akaike info crit   = -177.625534
       Bayesian info crit = -177.841893
       R-square-multi     = 1.00000
       R-square-disp      = 0.99743
   [[Variables]]
       xmin: -10 (fixed)
       xmax:  10 (fixed)
       FP:    0.15707963 +/- 0.00000000 (0.00%) == 'pi/(xmax-xmin)'
       b1:   -0.09174644 +/- 0.00177286 (1.93%) (init = -0.08106782)
       b2:   -0.00161994 +/- 0.00173185 (106.91%) (init = -0.001528633)
       b3:    0.00344300 +/- 0.00121058 (35.16%) (init = 0.003042136)
       b4:    1.9323e-04 +/- 6.3368e-04 (327.94%) (init = 0.0001836514)
   [[Correlations]] (unreported correlations are < 0.100)
       C(b3, b4) = -0.423
       C(b2, b4) = -0.237
  Step 61
   [[Fit Statistics]]
       # fitting method   = leastsq
       # function evals   = 155
       # data points      = 7
       # variables        = 4
       chi-square         = 2.6965e-11
       reduced chi-square = 8.9884e-12
       Akaike info crit   = -175.976694
       Bayesian info crit = -176.193053
       R-square-multi     = 1.00000
       R-square-disp      = 0.99740
   [[Variables]]
       xmin: -10 (fixed)
       xmax:  10 (fixed)
       FP:    0.15707963 +/- 0.00000000 (0.00%) == 'pi/(xmax-xmin)'
       b1:   -0.10241618 +/- 0.00199655 (1.95%) (init = -0.09174644)
       b2:   -0.00157478 +/- 0.00194816 (123.71%) (init = -0.001619937)
       b3:    0.00384337 +/- 8.9840e-04 (23.38%) (init = 0.003442997)
       b4:    1.8540e-04 +/- 4.5616e-04 (246.05%) (init = 0.0001932278)
   [[Correlations]] (unreported correlations are < 0.100)
       C(b2, b4) = -0.439
       C(b3, b4) = -0.325
  Step 62
   [[Fit Statistics]]
       # fitting method   = leastsq
       # function evals   = 97
       # data points      = 7
       # variables        = 4
       chi-square         = 3.2178e-11
       reduced chi-square = 1.0726e-11
       Akaike info crit   = -174.739459
       Bayesian info crit = -174.955818
       R-square-multi     = 1.00000
       R-square-disp      = 0.99747
   [[Variables]]
       xmin: -10 (fixed)
       xmax:  10 (fixed)
       FP:    0.15707963 +/- 0.00000000 (0.00%) == 'pi/(xmax-xmin)'
       b1:   -0.11348307 +/- 0.00217784 (1.92%) (init = -0.1024162)
       b2:   -0.00169451 +/- 0.00211683 (124.92%) (init = -0.001574781)
       b3:    0.00425986 +/- 0.00192880 (45.28%) (init = 0.003843369)
       b4:    1.9880e-04 +/- 9.9120e-04 (498.60%) (init = 0.0001853981)
   [[Correlations]] (unreported correlations are < 0.100)
       C(b3, b4) = -0.689
       C(b2, b4) = -0.227
  Step 63
   [[Fit Statistics]]
       # fitting method   = leastsq
       # function evals   = 372
       # data points      = 7
       # variables        = 4
       chi-square         = 3.7634e-11
       reduced chi-square = 1.2545e-11
       Akaike info crit   = -173.643175
       Bayesian info crit = -173.859534
       R-square-multi     = 1.00000
       R-square-disp      = 0.99754
   [[Variables]]
       xmin: -10 (fixed)
       xmax:  10 (fixed)
       FP:    0.15707963 +/- 0.00000000 (0.00%) == 'pi/(xmax-xmin)'
       b1:   -0.12452605 +/- 0.00235980 (1.90%) (init = -0.1134831)
       b2:   -0.00229419 +/- 0.00230122 (100.31%) (init = -0.001694511)
       b3:    0.00467325 +/- 0.00102390 (21.91%) (init = 0.004259856)
       b4:    2.7336e-04 +/- 5.1748e-04 (189.30%) (init = 0.0001987973)
   [[Correlations]] (unreported correlations are < 0.100)
       C(b3, b4) =  0.690
       C(b2, b4) = -0.484
  Step 64
   [[Fit Statistics]]
       # fitting method   = leastsq
       # function evals   = 118
       # data points      = 7
       # variables        = 4
       chi-square         = 4.3954e-11
       reduced chi-square = 1.4651e-11
       Akaike info crit   = -172.556530
       Bayesian info crit = -172.772889
       R-square-multi     = 1.00000
       R-square-disp      = 0.99760
   [[Variables]]
       xmin: -10 (fixed)
       xmax:  10 (fixed)
       FP:    0.15707963 +/- 0.00000000 (0.00%) == 'pi/(xmax-xmin)'
       b1:   -0.13638120 +/- 0.00255021 (1.87%) (init = -0.1245261)
       b2:   -0.00240700 +/- 0.00248721 (103.33%) (init = -0.002294193)
       b3:    0.00511844 +/- 0.00106773 (20.86%) (init = 0.004673247)
       b4:    2.8570e-04 +/- 5.4651e-04 (191.29%) (init = 0.000273365)
   [[Correlations]] (unreported correlations are < 0.100)
       C(b3, b4) =  0.589
       C(b2, b4) = -0.491
  Step 65
   [[Fit Statistics]]
       # fitting method   = leastsq
       # function evals   = 227
       # data points      = 7
       # variables        = 4
       chi-square         = 5.2243e-11
       reduced chi-square = 1.7414e-11
       Akaike info crit   = -171.347161
       Bayesian info crit = -171.563520
       R-square-multi     = 1.00000
       R-square-disp      = 0.99764
   [[Variables]]
       xmin: -10 (fixed)
       xmax:  10 (fixed)
       FP:    0.15707963 +/- 0.00000000 (0.00%) == 'pi/(xmax-xmin)'
       b1:   -0.14944552 +/- 0.00277895 (1.86%) (init = -0.1363812)
       b2:   -0.00246060 +/- 0.00271109 (110.18%) (init = -0.002406996)
       b3:    0.00560785 +/- 0.00132778 (23.68%) (init = 0.00511844)
       b4:    2.9042e-04 +/- 6.5524e-04 (225.62%) (init = 0.0002857028)
   [[Correlations]] (unreported correlations are < 0.100)
       C(b3, b4) = -0.472
       C(b2, b4) = -0.418
  Step 66
   [[Fit Statistics]]
       # fitting method   = leastsq
       # function evals   = 187
       # data points      = 7
       # variables        = 4
       chi-square         = 6.0741e-11
       reduced chi-square = 2.0247e-11
       Akaike info crit   = -170.292231
       Bayesian info crit = -170.508590
       R-square-multi     = 1.00000
       R-square-disp      = 0.99767
   [[Variables]]
       xmin: -10 (fixed)
       xmax:  10 (fixed)
       FP:    0.15707963 +/- 0.00000000 (0.00%) == 'pi/(xmax-xmin)'
       b1:   -0.16276749 +/- 0.00299345 (1.84%) (init = -0.1494455)
       b2:   -0.00319685 +/- 0.00292258 (91.42%) (init = -0.002460597)
       b3:    0.00610715 +/- 0.00211916 (34.70%) (init = 0.005607851)
       b4:    3.8292e-04 +/- 0.00108723 (283.93%) (init = 0.0002904229)
   [[Correlations]] (unreported correlations are < 0.100)
       C(b3, b4) = -0.465
       C(b2, b4) = -0.226
  Step 67
   [[Fit Statistics]]
       # fitting method   = leastsq
       # function evals   = 118
       # data points      = 7
       # variables        = 4
       chi-square         = 6.9872e-11
       reduced chi-square = 2.3291e-11
       Akaike info crit   = -169.311868
       Bayesian info crit = -169.528227
       R-square-multi     = 1.00000
       R-square-disp      = 0.99772
   [[Variables]]
       xmin: -10 (fixed)
       xmax:  10 (fixed)
       FP:    0.15707963 +/- 0.00000000 (0.00%) == 'pi/(xmax-xmin)'
       b1:   -0.17632918 +/- 0.00321571 (1.82%) (init = -0.1627675)
       b2:   -0.00341875 +/- 0.00313582 (91.72%) (init = -0.003196851)
       b3:    0.00661535 +/- 0.00119232 (18.02%) (init = 0.006107151)
       b4:    4.0976e-04 +/- 6.2864e-04 (153.42%) (init = 0.0003829165)
   [[Correlations]] (unreported correlations are < 0.100)
       C(b2, b4) = -0.548
       C(b3, b4) =  0.510
  Step 68
   [[Fit Statistics]]
       # fitting method   = leastsq
       # function evals   = 251
       # data points      = 7
       # variables        = 4
       chi-square         = 7.8160e-11
       reduced chi-square = 2.6053e-11
       Akaike info crit   = -168.527206
       Bayesian info crit = -168.743565
       R-square-multi     = 1.00000
       R-square-disp      = 0.99780
   [[Variables]]
       xmin: -10 (fixed)
       xmax:  10 (fixed)
       FP:    0.15707963 +/- 0.00000000 (0.00%) == 'pi/(xmax-xmin)'
       b1:   -0.18951426 +/- 0.00339945 (1.79%) (init = -0.1763292)
       b2:   -0.00349878 +/- 0.00331640 (94.79%) (init = -0.003418746)
       b3:    0.00710967 +/- 0.00156665 (22.04%) (init = 0.006615354)
       b4:    4.1822e-04 +/- 7.7727e-04 (185.85%) (init = 0.000409758)
   [[Correlations]] (unreported correlations are < 0.100)
       C(b2, b4) = -0.432
       C(b3, b4) = -0.417
  Step 69
   [[Fit Statistics]]
       # fitting method   = leastsq
       # function evals   = 500
       # data points      = 7
       # variables        = 4
       chi-square         = 8.9604e-11
       reduced chi-square = 2.9868e-11
       Akaike info crit   = -167.570710
       Bayesian info crit = -167.787069
   ##  Warning: uncertainties could not be estimated:
       R-square-multi     = 1.00000
       R-square-disp      = 0.99781
   [[Variables]]
       xmin: -10 (fixed)
       xmax:  10 (fixed)
       FP:    0.15707963 == 'pi/(xmax-xmin)'
       b1:   -0.20357819 (init = -0.1895143)
       b2:   -0.00368645 (init = -0.003498784)
       b3:    0.00763822 (init = 0.007109669)
       b4:    4.4046e-04 (init = 0.0004182168)
  Step 70
   [[Fit Statistics]]
       # fitting method   = leastsq
       # function evals   = 500
       # data points      = 7
       # variables        = 4
       chi-square         = 9.9628e-11
       reduced chi-square = 3.3209e-11
       Akaike info crit   = -166.828408
       Bayesian info crit = -167.044767
   ##  Warning: uncertainties could not be estimated:
       R-square-multi     = 1.00000
       R-square-disp      = 0.99785
   [[Variables]]
       xmin: -10 (fixed)
       xmax:  10 (fixed)
       FP:    0.15707963 == 'pi/(xmax-xmin)'
       b1:   -0.21672069 (init = -0.2035782)
       b2:   -0.00389089 (init = -0.003686454)
       b3:    0.00813072 (init = 0.007638219)
       b4:    4.6552e-04 (init = 0.0004404649)
  Step 71
   [[Fit Statistics]]
       # fitting method   = leastsq
       # function evals   = 500
       # data points      = 7
       # variables        = 4
       chi-square         = 1.0916e-10
       reduced chi-square = 3.6388e-11
       Akaike info crit   = -166.188639
       Bayesian info crit = -166.404998
   ##  Warning: uncertainties could not be estimated:
       R-square-multi     = 1.00000
       R-square-disp      = 0.99792
   [[Variables]]
       xmin: -10 (fixed)
       xmax:  10 (fixed)
       FP:    0.15707963 == 'pi/(xmax-xmin)'
       b1:   -0.23060993 (init = -0.2167207)
       b2:   -0.00416986 (init = -0.003890894)
       b3:    0.00865204 (init = 0.008130724)
       b4:    4.9963e-04 (init = 0.0004655198)
  Step 72
   [[Fit Statistics]]
       # fitting method   = leastsq
       # function evals   = 500
       # data points      = 7
       # variables        = 4
       chi-square         = 1.1821e-10
       reduced chi-square = 3.9403e-11
       Akaike info crit   = -165.631318
       Bayesian info crit = -165.847678
   ##  Warning: uncertainties could not be estimated:
       R-square-multi     = 1.00000
       R-square-disp      = 0.99801
   [[Variables]]
       xmin: -10 (fixed)
       xmax:  10 (fixed)
       FP:    0.15707963 == 'pi/(xmax-xmin)'
       b1:   -0.24518586 (init = -0.2306099)
       b2:   -0.00450249 (init = -0.004169861)
       b3:    0.00919773 (init = 0.008652041)
       b4:    5.4118e-04 (init = 0.0004996272)
  Step 73
   [[Fit Statistics]]
       # fitting method   = leastsq
       # function evals   = 500
       # data points      = 7
       # variables        = 4
       chi-square         = 1.3048e-10
       reduced chi-square = 4.3492e-11
       Akaike info crit   = -164.940201
       Bayesian info crit = -165.156561
   ##  Warning: uncertainties could not be estimated:
       R-square-multi     = 1.00000
       R-square-disp      = 0.99806
   [[Variables]]
       xmin: -10 (fixed)
       xmax:  10 (fixed)
       FP:    0.15707963 == 'pi/(xmax-xmin)'
       b1:   -0.26131339 (init = -0.2451859)
       b2:   -0.00496282 (init = -0.004502495)
       b3:    0.00980179 (init = 0.009197726)
       b4:    5.9877e-04 (init = 0.0005411832)
  Step 74
   [[Fit Statistics]]
       # fitting method   = leastsq
       # function evals   = 500
       # data points      = 7
       # variables        = 4
       chi-square         = 1.3960e-10
       reduced chi-square = 4.6533e-11
       Akaike info crit   = -164.467056
       Bayesian info crit = -164.683416
   ##  Warning: uncertainties could not be estimated:
       R-square-multi     = 1.00000
       R-square-disp      = 0.99816
   [[Variables]]
       xmin: -10 (fixed)
       xmax:  10 (fixed)
       FP:    0.15707963 == 'pi/(xmax-xmin)'
       b1:   -0.27739810 (init = -0.2613134)
       b2:   -0.00586871 (init = -0.004962819)
       b3:    0.01040276 (init = 0.009801793)
       b4:    7.1348e-04 (init = 0.0005987746)
  Step 75
   [[Fit Statistics]]
       # fitting method   = leastsq
       # function evals   = 500
       # data points      = 7
       # variables        = 4
       chi-square         = 1.4672e-10
       reduced chi-square = 4.8906e-11
       Akaike info crit   = -164.118885
       Bayesian info crit = -164.335244
   ##  Warning: uncertainties could not be estimated:
       R-square-multi     = 1.00000
       R-square-disp      = 0.99828
   [[Variables]]
       xmin: -10 (fixed)
       xmax:  10 (fixed)
       FP:    0.15707963 == 'pi/(xmax-xmin)'
       b1:   -0.29392414 (init = -0.2773981)
       b2:   -0.00682432 (init = -0.005868708)
       b3:    0.01102125 (init = 0.01040276)
       b4:    8.3417e-04 (init = 0.0007134777)
  Step 76
   [[Fit Statistics]]
       # fitting method   = leastsq
       # function evals   = 500
       # data points      = 7
       # variables        = 4
       chi-square         = 1.4809e-10
       reduced chi-square = 4.9363e-11
       Akaike info crit   = -164.053782
       Bayesian info crit = -164.270141
   ##  Warning: uncertainties could not be estimated:
       R-square-multi     = 1.00000
       R-square-disp      = 0.99844
   [[Variables]]
       xmin: -10 (fixed)
       xmax:  10 (fixed)
       FP:    0.15707963 == 'pi/(xmax-xmin)'
       b1:   -0.31040823 (init = -0.2939241)
       b2:   -0.00783059 (init = -0.006824317)
       b3:    0.01163678 (init = 0.01102125)
       b4:    9.6219e-04 (init = 0.0008341749)
  Step 77
   [[Fit Statistics]]
       # fitting method   = leastsq
       # function evals   = 500
       # data points      = 7
       # variables        = 4
       chi-square         = 1.5273e-10
       reduced chi-square = 5.0910e-11
       Akaike info crit   = -163.837869
       Bayesian info crit = -164.054228
   ##  Warning: uncertainties could not be estimated:
       R-square-multi     = 1.00000
       R-square-disp      = 0.99855
   [[Variables]]
       xmin: -10 (fixed)
       xmax:  10 (fixed)
       FP:    0.15707963 == 'pi/(xmax-xmin)'
       b1:   -0.32713360 (init = -0.3104082)
       b2:   -0.00863025 (init = -0.007830595)
       b3:    0.01226259 (init = 0.01163678)
       b4:    0.00106330 (init = 0.0009621876)
  Step 78
   [[Fit Statistics]]
       # fitting method   = leastsq
       # function evals   = 500
       # data points      = 7
       # variables        = 4
       chi-square         = 1.5740e-10
       reduced chi-square = 5.2467e-11
       Akaike info crit   = -163.626910
       Bayesian info crit = -163.843269
   ##  Warning: uncertainties could not be estimated:
       R-square-multi     = 1.00000
       R-square-disp      = 0.99864
   [[Variables]]
       xmin: -10 (fixed)
       xmax:  10 (fixed)
       FP:    0.15707963 == 'pi/(xmax-xmin)'
       b1:   -0.34287946 (init = -0.3271336)
       b2:   -0.00914557 (init = -0.008630252)
       b3:    0.01285251 (init = 0.01226259)
       b4:    0.00112819 (init = 0.001063303)
  Step 79
   [[Fit Statistics]]
       # fitting method   = leastsq
       # function evals   = 500
       # data points      = 7
       # variables        = 4
       chi-square         = 1.6464e-10
       reduced chi-square = 5.4879e-11
       Akaike info crit   = -163.312267
       Bayesian info crit = -163.528626
   ##  Warning: uncertainties could not be estimated:
       R-square-multi     = 1.00000
       R-square-disp      = 0.99870
   [[Variables]]
       xmin: -10 (fixed)
       xmax:  10 (fixed)
       FP:    0.15707963 == 'pi/(xmax-xmin)'
       b1:   -0.35911350 (init = -0.3428795)
       b2:   -0.00959597 (init = -0.009145573)
       b3:    0.01346222 (init = 0.01285251)
       b4:    0.00118404 (init = 0.001128191)
  Step 80
   [[Fit Statistics]]
       # fitting method   = leastsq
       # function evals   = 500
       # data points      = 7
       # variables        = 4
       chi-square         = 1.6970e-10
       reduced chi-square = 5.6566e-11
       Akaike info crit   = -163.100355
       Bayesian info crit = -163.316714
   ##  Warning: uncertainties could not be estimated:
       R-square-multi     = 1.00000
       R-square-disp      = 0.99878
   [[Variables]]
       xmin: -10 (fixed)
       xmax:  10 (fixed)
       FP:    0.15707963 == 'pi/(xmax-xmin)'
       b1:   -0.37597677 (init = -0.3591135)
       b2:   -0.01040924 (init = -0.009595971)
       b3:    0.01409214 (init = 0.01346222)
       b4:    0.00128779 (init = 0.001184041)
  Step 81
   [[Fit Statistics]]
       # fitting method   = leastsq
       # function evals   = 500
       # data points      = 7
       # variables        = 4
       chi-square         = 1.7431e-10
       reduced chi-square = 5.8102e-11
       Akaike info crit   = -162.912774
       Bayesian info crit = -163.129134
   ##  Warning: uncertainties could not be estimated:
       R-square-multi     = 1.00000
       R-square-disp      = 0.99886
   [[Variables]]
       xmin: -10 (fixed)
       xmax:  10 (fixed)
       FP:    0.15707963 == 'pi/(xmax-xmin)'
       b1:   -0.39382177 (init = -0.3759768)
       b2:   -0.01149659 (init = -0.01040924)
       b3:    0.01476070 (init = 0.01409214)
       b4:    0.00142502 (init = 0.001287788)
  Step 82
   [[Fit Statistics]]
       # fitting method   = leastsq
       # function evals   = 500
       # data points      = 7
       # variables        = 4
       chi-square         = 1.7596e-10
       reduced chi-square = 5.8653e-11
       Akaike info crit   = -162.846797
       Bayesian info crit = -163.063156
   ##  Warning: uncertainties could not be estimated:
       R-square-multi     = 1.00000
       R-square-disp      = 0.99894
   [[Variables]]
       xmin: -10 (fixed)
       xmax:  10 (fixed)
       FP:    0.15707963 == 'pi/(xmax-xmin)'
       b1:   -0.41155965 (init = -0.3938218)
       b2:   -0.01299833 (init = -0.01149659)
       b3:    0.01542124 (init = 0.0147607)
       b4:    0.00161680 (init = 0.00142502)
  Step 83
   [[Fit Statistics]]
       # fitting method   = leastsq
       # function evals   = 500
       # data points      = 7
       # variables        = 4
       chi-square         = 1.7909e-10
       reduced chi-square = 5.9696e-11
       Akaike info crit   = -162.723387
       Bayesian info crit = -162.939747
   ##  Warning: uncertainties could not be estimated:
       R-square-multi     = 1.00000
       R-square-disp      = 0.99901
   [[Variables]]
       xmin: -10 (fixed)
       xmax:  10 (fixed)
       FP:    0.15707963 == 'pi/(xmax-xmin)'
       b1:   -0.42939207 (init = -0.4115596)
       b2:   -0.01436287 (init = -0.01299833)
       b3:    0.01608966 (init = 0.01542124)
       b4:    0.00178909 (init = 0.001616802)
  Step 84
   [[Fit Statistics]]
       # fitting method   = leastsq
       # function evals   = 500
       # data points      = 7
       # variables        = 4
       chi-square         = 1.8137e-10
       reduced chi-square = 6.0457e-11
       Akaike info crit   = -162.634651
       Bayesian info crit = -162.851011
   ##  Warning: uncertainties could not be estimated:
       R-square-multi     = 1.00000
       R-square-disp      = 0.99908
   [[Variables]]
       xmin: -10 (fixed)
       xmax:  10 (fixed)
       FP:    0.15707963 == 'pi/(xmax-xmin)'
       b1:   -0.44746503 (init = -0.4293921)
       b2:   -0.01591306 (init = -0.01436287)
       b3:    0.01676151 (init = 0.01608966)
       b4:    0.00198674 (init = 0.001789091)
  Step 85
   [[Fit Statistics]]
       # fitting method   = leastsq
       # function evals   = 500
       # data points      = 7
       # variables        = 4
       chi-square         = 1.7495e-10
       reduced chi-square = 5.8318e-11
       Akaike info crit   = -162.886818
       Bayesian info crit = -163.103178
   ##  Warning: uncertainties could not be estimated:
       R-square-multi     = 1.00000
       R-square-disp      = 0.99918
   [[Variables]]
       xmin: -10 (fixed)
       xmax:  10 (fixed)
       FP:    0.15707963 == 'pi/(xmax-xmin)'
       b1:   -0.46509366 (init = -0.447465)
       b2:   -0.01829013 (init = -0.01591306)
       b3:    0.01741888 (init = 0.01676151)
       b4:    0.00228826 (init = 0.00198674)
  Step 86
   [[Fit Statistics]]
       # fitting method   = leastsq
       # function evals   = 500
       # data points      = 7
       # variables        = 4
       chi-square         = 1.7084e-10
       reduced chi-square = 5.6945e-11
       Akaike info crit   = -163.053577
       Bayesian info crit = -163.269937
   ##  Warning: uncertainties could not be estimated:
       R-square-multi     = 1.00000
       R-square-disp      = 0.99926
   [[Variables]]
       xmin: -10 (fixed)
       xmax:  10 (fixed)
       FP:    0.15707963 == 'pi/(xmax-xmin)'
       b1:   -0.48313120 (init = -0.4650937)
       b2:   -0.02036162 (init = -0.01829013)
       b3:    0.01808999 (init = 0.01741888)
       b4:    0.00255144 (init = 0.002288263)
  Step 87
   [[Fit Statistics]]
       # fitting method   = leastsq
       # function evals   = 500
       # data points      = 7
       # variables        = 4
       chi-square         = 1.7000e-10
       reduced chi-square = 5.6667e-11
       Akaike info crit   = -163.087854
       Bayesian info crit = -163.304214
   ##  Warning: uncertainties could not be estimated:
       R-square-multi     = 1.00000
       R-square-disp      = 0.99932
   [[Variables]]
       xmin: -10 (fixed)
       xmax:  10 (fixed)
       FP:    0.15707963 == 'pi/(xmax-xmin)'
       b1:   -0.50186778 (init = -0.4831312)
       b2:   -0.02188548 (init = -0.02036162)
       b3:    0.01878932 (init = 0.01808999)
       b4:    0.00274355 (init = 0.002551439)
  Step 88
   [[Fit Statistics]]
       # fitting method   = leastsq
       # function evals   = 500
       # data points      = 7
       # variables        = 4
       chi-square         = 1.7273e-10
       reduced chi-square = 5.7578e-11
       Akaike info crit   = -162.976230
       Bayesian info crit = -163.192589
   ##  Warning: uncertainties could not be estimated:
       R-square-multi     = 1.00000
       R-square-disp      = 0.99936
   [[Variables]]
       xmin: -10 (fixed)
       xmax:  10 (fixed)
       FP:    0.15707963 == 'pi/(xmax-xmin)'
       b1:   -0.52296665 (init = -0.5018678)
       b2:   -0.02356598 (init = -0.02188548)
       b3:    0.01957519 (init = 0.01878932)
       b4:    0.00295585 (init = 0.002743545)
  Step 89
   [[Fit Statistics]]
       # fitting method   = leastsq
       # function evals   = 500
       # data points      = 7
       # variables        = 4
       chi-square         = 1.6054e-10
       reduced chi-square = 5.3512e-11
       Akaike info crit   = -163.488924
       Bayesian info crit = -163.705284
   ##  Warning: uncertainties could not be estimated:
       R-square-multi     = 1.00000
       R-square-disp      = 0.99945
   [[Variables]]
       xmin: -10 (fixed)
       xmax:  10 (fixed)
       FP:    0.15707963 == 'pi/(xmax-xmin)'
       b1:   -0.54376628 (init = -0.5229667)
       b2:   -0.02664144 (init = -0.02356598)
       b3:    0.02034665 (init = 0.01957519)
       b4:    0.00334623 (init = 0.002955847)
  Step 90
   [[Fit Statistics]]
       # fitting method   = leastsq
       # function evals   = 500
       # data points      = 7
       # variables        = 4
       chi-square         = 1.5894e-10
       reduced chi-square = 5.2981e-11
       Akaike info crit   = -163.558650
       Bayesian info crit = -163.775010
   ##  Warning: uncertainties could not be estimated:
       R-square-multi     = 1.00000
       R-square-disp      = 0.99949
   [[Variables]]
       xmin: -10 (fixed)
       xmax:  10 (fixed)
       FP:    0.15707963 == 'pi/(xmax-xmin)'
       b1:   -0.56448782 (init = -0.5437663)
       b2:   -0.02889712 (init = -0.02664144)
       b3:    0.02111830 (init = 0.02034665)
       b4:    0.00363065 (init = 0.003346232)
  Step 91
   [[Fit Statistics]]
       # fitting method   = leastsq
       # function evals   = 500
       # data points      = 7
       # variables        = 4
       chi-square         = 1.5228e-10
       reduced chi-square = 5.0761e-11
       Akaike info crit   = -163.858383
       Bayesian info crit = -164.074742
   ##  Warning: uncertainties could not be estimated:
       R-square-multi     = 1.00000
       R-square-disp      = 0.99955
   [[Variables]]
       xmin: -10 (fixed)
       xmax:  10 (fixed)
       FP:    0.15707963 == 'pi/(xmax-xmin)'
       b1:   -0.58537359 (init = -0.5644878)
       b2:   -0.03168430 (init = -0.02889712)
       b3:    0.02189328 (init = 0.0211183)
       b4:    0.00398336 (init = 0.003630651)
  Step 92
   [[Fit Statistics]]
       # fitting method   = leastsq
       # function evals   = 500
       # data points      = 7
       # variables        = 4
       chi-square         = 1.5369e-10
       reduced chi-square = 5.1228e-11
       Akaike info crit   = -163.794177
       Bayesian info crit = -164.010536
   ##  Warning: uncertainties could not be estimated:
       R-square-multi     = 1.00000
       R-square-disp      = 0.99958
   [[Variables]]
       xmin: -10 (fixed)
       xmax:  10 (fixed)
       FP:    0.15707963 == 'pi/(xmax-xmin)'
       b1:   -0.60618944 (init = -0.5853736)
       b2:   -0.03424423 (init = -0.0316843)
       b3:    0.02266472 (init = 0.02189328)
       b4:    0.00430738 (init = 0.003983357)
  Step 93
   [[Fit Statistics]]
       # fitting method   = leastsq
       # function evals   = 500
       # data points      = 7
       # variables        = 4
       chi-square         = 1.5671e-10
       reduced chi-square = 5.2235e-11
       Akaike info crit   = -163.657960
       Bayesian info crit = -163.874319
   ##  Warning: uncertainties could not be estimated:
       R-square-multi     = 1.00000
       R-square-disp      = 0.99960
   [[Variables]]
       xmin: -10 (fixed)
       xmax:  10 (fixed)
       FP:    0.15707963 == 'pi/(xmax-xmin)'
       b1:   -0.62592107 (init = -0.6061894)
       b2:   -0.03693730 (init = -0.03424423)
       b3:    0.02339607 (init = 0.02266472)
       b4:    0.00464801 (init = 0.004307384)
  Step 94
   [[Fit Statistics]]
       # fitting method   = leastsq
       # function evals   = 500
       # data points      = 7
       # variables        = 4
       chi-square         = 1.6302e-10
       reduced chi-square = 5.4340e-11
       Akaike info crit   = -163.381363
       Bayesian info crit = -163.597722
   ##  Warning: uncertainties could not be estimated:
       R-square-multi     = 1.00000
       R-square-disp      = 0.99960
   [[Variables]]
       xmin: -10 (fixed)
       xmax:  10 (fixed)
       FP:    0.15707963 == 'pi/(xmax-xmin)'
       b1:   -0.64513570 (init = -0.6259211)
       b2:   -0.03997138 (init = -0.0369373)
       b3:    0.02411058 (init = 0.02339607)
       b4:    0.00502955 (init = 0.004648006)
  Step 95
   [[Fit Statistics]]
       # fitting method   = leastsq
       # function evals   = 500
       # data points      = 7
       # variables        = 4
       chi-square         = 1.6960e-10
       reduced chi-square = 5.6533e-11
       Akaike info crit   = -163.104502
       Bayesian info crit = -163.320862
   ##  Warning: uncertainties could not be estimated:
       R-square-multi     = 1.00000
       R-square-disp      = 0.99961
   [[Variables]]
       xmin: -10 (fixed)
       xmax:  10 (fixed)
       FP:    0.15707963 == 'pi/(xmax-xmin)'
       b1:   -0.66689686 (init = -0.6451357)
       b2:   -0.04326830 (init = -0.03997138)
       b3:    0.02491042 (init = 0.02411058)
       b4:    0.00544922 (init = 0.005029554)
  Step 96
   [[Fit Statistics]]
       # fitting method   = leastsq
       # function evals   = 47
       # data points      = 7
       # variables        = 4
       chi-square         = 1.9471e-10
       reduced chi-square = 6.4904e-11
       Akaike info crit   = -162.137864
       Bayesian info crit = -162.354223
       R-square-multi     = 1.00000
       R-square-disp      = 0.99959
   [[Variables]]
       xmin: -10 (fixed)
       xmax:  10 (fixed)
       FP:    0.15707963 +/- 0.00000000 (0.00%) == 'pi/(xmax-xmin)'
       b1:   -0.69188211 +/- 0.00537682 (0.78%) (init = -0.6668969)
       b2:   -0.04924638 +/- 0.00522099 (10.60%) (init = -0.0432683)
       b3:    0.02617003 +/- 0.00476625 (18.21%) (init = 0.02491042)
       b4:    0.00635461 +/- 0.00221304 (34.83%) (init = 0.005449223)
   [[Correlations]] (unreported correlations are < 0.100)
       C(b3, b4) =  0.895
       C(b2, b4) = -0.259
  Step 97
   [[Fit Statistics]]
       # fitting method   = leastsq
       # function evals   = 40
       # data points      = 7
       # variables        = 4
       chi-square         = 2.0777e-10
       reduced chi-square = 6.9255e-11
       Akaike info crit   = -161.683650
       Bayesian info crit = -161.900009
       R-square-multi     = 1.00000
       R-square-disp      = 0.99959
   [[Variables]]
       xmin: -10 (fixed)
       xmax:  10 (fixed)
       FP:    0.15707963 +/- 0.00000000 (0.00%) == 'pi/(xmax-xmin)'
       b1:   -0.71574417 +/- 0.00555511 (0.78%) (init = -0.6918821)
       b2:   -0.05294793 +/- 0.00539248 (10.18%) (init = -0.04924638)
       b3:    0.02834571 +/- 0.00492372 (17.37%) (init = 0.02617003)
       b4:    0.00737946 +/- 0.00225483 (30.56%) (init = 0.00635461)
   [[Correlations]] (unreported correlations are < 0.100)
       C(b3, b4) =  0.915
       C(b2, b4) = -0.269
  Step 98
   [[Fit Statistics]]
       # fitting method   = leastsq
       # function evals   = 23
       # data points      = 7
       # variables        = 4
       chi-square         = 2.0375e-10
       reduced chi-square = 6.7915e-11
       Akaike info crit   = -161.820394
       Bayesian info crit = -162.036754
       R-square-multi     = 1.00000
       R-square-disp      = 0.99962
   [[Variables]]
       xmin: -10 (fixed)
       xmax:  10 (fixed)
       FP:    0.15707963 +/- 0.00000000 (0.00%) == 'pi/(xmax-xmin)'
       b1:   -0.74012376 +/- 0.00550238 (0.74%) (init = -0.7157442)
       b2:   -0.05639012 +/- 0.00534236 (9.47%) (init = -0.05294793)
       b3:    0.03094526 +/- 0.00490450 (15.85%) (init = 0.02834571)
       b4:    0.00854446 +/- 0.00245523 (28.73%) (init = 0.007379462)
   [[Correlations]] (unreported correlations are < 0.100)
       C(b3, b4) =  0.787
       C(b2, b4) = -0.216
  Step 99
   [[Fit Statistics]]
       # fitting method   = leastsq
       # function evals   = 500
       # data points      = 7
       # variables        = 4
       chi-square         = 2.1449e-10
       reduced chi-square = 7.1497e-11
       Akaike info crit   = -161.460638
       Bayesian info crit = -161.676997
   ##  Warning: uncertainties could not be estimated:
       R-square-multi     = 1.00000
       R-square-disp      = 0.99963
   [[Variables]]
       xmin: -10 (fixed)
       xmax:  10 (fixed)
       FP:    0.15707963 == 'pi/(xmax-xmin)'
       b1:   -0.76392233 (init = -0.7401238)
       b2:   -0.05871231 (init = -0.05639012)
       b3:    0.03123801 (init = 0.03094526)
       b4:    0.00858217 (init = 0.008544463)
  Step 100
   [[Fit Statistics]]
       # fitting method   = leastsq
       # function evals   = 500
       # data points      = 7
       # variables        = 4
       chi-square         = 2.4071e-10
       reduced chi-square = 8.0238e-11
       Akaike info crit   = -160.653233
       Bayesian info crit = -160.869592
   ##  Warning: uncertainties could not be estimated:
       R-square-multi     = 1.00000
       R-square-disp      = 0.99961
   [[Variables]]
       xmin: -10 (fixed)
       xmax:  10 (fixed)
       FP:    0.15707963 == 'pi/(xmax-xmin)'
       b1:   -0.78678790 (init = -0.7639223)
       b2:   -0.06261670 (init = -0.05871231)
       b3:    0.03210865 (init = 0.03123801)
       b4:    0.00908837 (init = 0.008582172)
  Step 101
   [[Fit Statistics]]
       # fitting method   = leastsq
       # function evals   = 500
       # data points      = 7
       # variables        = 4
       chi-square         = 2.4887e-10
       reduced chi-square = 8.2958e-11
       Akaike info crit   = -160.419907
       Bayesian info crit = -160.636267
   ##  Warning: uncertainties could not be estimated:
       R-square-multi     = 1.00000
       R-square-disp      = 0.99961
   [[Variables]]
       xmin: -10 (fixed)
       xmax:  10 (fixed)
       FP:    0.15707963 == 'pi/(xmax-xmin)'
       b1:   -0.80998306 (init = -0.7867879)
       b2:   -0.06574374 (init = -0.0626167)
       b3:    0.03396795 (init = 0.03210865)
       b4:    0.00991310 (init = 0.00908837)
  Step 102
   [[Fit Statistics]]
       # fitting method   = leastsq
       # function evals   = 500
       # data points      = 7
       # variables        = 4
       chi-square         = 2.5547e-10
       reduced chi-square = 8.5157e-11
       Akaike info crit   = -160.236754
       Bayesian info crit = -160.453114
   ##  Warning: uncertainties could not be estimated:
       R-square-multi     = 1.00000
       R-square-disp      = 0.99963
   [[Variables]]
       xmin: -10 (fixed)
       xmax:  10 (fixed)
       FP:    0.15707963 == 'pi/(xmax-xmin)'
       b1:   -0.83283987 (init = -0.8099831)
       b2:   -0.06839729 (init = -0.06574374)
       b3:    0.03576771 (init = 0.03396795)
       b4:    0.01066136 (init = 0.009913103)
  Step 103
   [[Fit Statistics]]
       # fitting method   = leastsq
       # function evals   = 94
       # data points      = 7
       # variables        = 4
       chi-square         = 2.9195e-10
       reduced chi-square = 9.7317e-11
       Akaike info crit   = -159.302442
       Bayesian info crit = -159.518801
       R-square-multi     = 1.00000
       R-square-disp      = 0.99960
   [[Variables]]
       xmin: -10 (fixed)
       xmax:  10 (fixed)
       FP:    0.15707963 +/- 0.00000000 (0.00%) == 'pi/(xmax-xmin)'
       b1:   -0.85740767 +/- 0.00669691 (0.78%) (init = -0.8328399)
       b2:   -0.07057566 +/- 0.00548905 (7.78%) (init = -0.06839729)
       b3:    0.03675081 +/- 0.00377866 (10.28%) (init = 0.03576771)
       b4:    0.01096858 +/- 0.00114115 (10.40%) (init = 0.01066136)
   [[Correlations]] (unreported correlations are < 0.100)
       C(b3, b4) =  0.924
       C(b2, b3) =  0.780
       C(b2, b4) =  0.490
       C(b1, b4) = -0.244
       C(b1, b3) = -0.221
  Step 104
   [[Fit Statistics]]
       # fitting method   = leastsq
       # function evals   = 30
       # data points      = 7
       # variables        = 4
       chi-square         = 3.3258e-10
       reduced chi-square = 1.1086e-10
       Akaike info crit   = -158.390353
       Bayesian info crit = -158.606712
       R-square-multi     = 1.00000
       R-square-disp      = 0.99957
   [[Variables]]
       xmin: -10 (fixed)
       xmax:  10 (fixed)
       FP:    0.15707963 +/- 0.00000000 (0.00%) == 'pi/(xmax-xmin)'
       b1:   -0.88249979 +/- 0.00714219 (0.81%) (init = -0.8574077)
       b2:   -0.07117545 +/- 0.00584766 (8.22%) (init = -0.07057566)
       b3:    0.03860188 +/- 0.00421807 (10.93%) (init = 0.03675081)
       b4:    0.01143444 +/- 0.00137937 (12.06%) (init = 0.01096858)
   [[Correlations]] (unreported correlations are < 0.100)
       C(b3, b4) =  0.915
       C(b2, b3) =  0.722
       C(b2, b4) =  0.397
       C(b1, b4) = -0.214
       C(b1, b3) = -0.211
  Step 105
   [[Fit Statistics]]
       # fitting method   = leastsq
       # function evals   = 262
       # data points      = 7
       # variables        = 4
       chi-square         = 3.7364e-10
       reduced chi-square = 1.2455e-10
       Akaike info crit   = -157.575541
       Bayesian info crit = -157.791901
       R-square-multi     = 1.00000
       R-square-disp      = 0.99954
   [[Variables]]
       xmin: -10 (fixed)
       xmax:  10 (fixed)
       FP:    0.15707963 +/- 0.00000000 (0.00%) == 'pi/(xmax-xmin)'
       b1:   -0.90847421 +/- 0.00762405 (0.84%) (init = -0.8824998)
       b2:   -0.07225373 +/- 0.00633838 (8.77%) (init = -0.07117545)
       b3:    0.04026469 +/- 0.00414636 (10.30%) (init = 0.03860188)
       b4:    0.01186570 +/- 0.00143200 (12.07%) (init = 0.01143444)
   [[Correlations]] (unreported correlations are < 0.100)
       C(b3, b4) =  0.853
       C(b2, b3) =  0.770
       C(b2, b4) =  0.345
       C(b1, b3) = -0.180
       C(b1, b4) = -0.125
  Step 106
   [[Fit Statistics]]
       # fitting method   = leastsq
       # function evals   = 69
       # data points      = 7
       # variables        = 4
       chi-square         = 4.4869e-10
       reduced chi-square = 1.4956e-10
       Akaike info crit   = -156.294254
       Bayesian info crit = -156.510613
       R-square-multi     = 1.00000
       R-square-disp      = 0.99948
   [[Variables]]
       xmin: -10 (fixed)
       xmax:  10 (fixed)
       FP:    0.15707963 +/- 0.00000000 (0.00%) == 'pi/(xmax-xmin)'
       b1:   -0.93345648 +/- 0.00836735 (0.90%) (init = -0.9084742)
       b2:   -0.07479067 +/- 0.00693363 (9.27%) (init = -0.07225373)
       b3:    0.04107467 +/- 0.00429187 (10.45%) (init = 0.04026469)
       b4:    0.01213677 +/- 0.00130713 (10.77%) (init = 0.0118657)
   [[Correlations]] (unreported correlations are < 0.100)
       C(b3, b4) =  0.860
       C(b2, b3) =  0.851
       C(b2, b4) =  0.483
       C(b1, b3) = -0.181
       C(b1, b4) = -0.139
  Step 107
   [[Fit Statistics]]
       # fitting method   = leastsq
       # function evals   = 500
       # data points      = 7
       # variables        = 4
       chi-square         = 5.2177e-10
       reduced chi-square = 1.7392e-10
       Akaike info crit   = -155.237919
       Bayesian info crit = -155.454278
   ##  Warning: uncertainties could not be estimated:
       R-square-multi     = 1.00000
       R-square-disp      = 0.99942
   [[Variables]]
       xmin: -10 (fixed)
       xmax:  10 (fixed)
       FP:    0.15707963 == 'pi/(xmax-xmin)'
       b1:   -0.95835023 (init = -0.9334565)
       b2:   -0.07523084 (init = -0.07479067)
       b3:    0.04302546 (init = 0.04107467)
       b4:    0.01263090 (init = 0.01213677)
  Step 108
   [[Fit Statistics]]
       # fitting method   = leastsq
       # function evals   = 466
       # data points      = 7
       # variables        = 4
       chi-square         = 6.0560e-10
       reduced chi-square = 2.0187e-10
       Akaike info crit   = -154.194923
       Bayesian info crit = -154.411283
       R-square-multi     = 1.00000
       R-square-disp      = 0.99936
   [[Variables]]
       xmin: -10 (fixed)
       xmax:  10 (fixed)
       FP:    0.15707963 +/- 0.00000000 (0.00%) == 'pi/(xmax-xmin)'
       b1:   -0.98130665 +/- 0.00977632 (1.00%) (init = -0.9583502)
       b2:   -0.07595435 +/- 0.00841715 (11.08%) (init = -0.07523084)
       b3:    0.04459640 +/- 0.00497114 (11.15%) (init = 0.04302546)
       b4:    0.01302333 +/- 0.00184824 (14.19%) (init = 0.0126309)
   [[Correlations]] (unreported correlations are < 0.100)
       C(b3, b4) =  0.809
       C(b2, b3) =  0.727
       C(b2, b4) =  0.196
  Step 109
   [[Fit Statistics]]
       # fitting method   = leastsq
       # function evals   = 45
       # data points      = 7
       # variables        = 4
       chi-square         = 6.9847e-10
       reduced chi-square = 2.3282e-10
       Akaike info crit   = -153.196271
       Bayesian info crit = -153.412630
       R-square-multi     = 1.00000
       R-square-disp      = 0.99930
   [[Variables]]
       xmin: -10 (fixed)
       xmax:  10 (fixed)
       FP:    0.15707963 +/- 0.00000000 (0.00%) == 'pi/(xmax-xmin)'
       b1:   -1.00525908 +/- 0.01049157 (1.04%) (init = -0.9813066)
       b2:   -0.07774260 +/- 0.00901049 (11.59%) (init = -0.07595435)
       b3:    0.04572676 +/- 0.00524930 (11.48%) (init = 0.0445964)
       b4:    0.01335283 +/- 0.00190361 (14.26%) (init = 0.01302333)
   [[Correlations]] (unreported correlations are < 0.100)
       C(b3, b4) =  0.802
       C(b2, b3) =  0.757
       C(b2, b4) =  0.228
       C(b1, b3) = -0.116
  Step 110
   [[Fit Statistics]]
       # fitting method   = leastsq
       # function evals   = 500
       # data points      = 7
       # variables        = 4
       chi-square         = 7.9607e-10
       reduced chi-square = 2.6536e-10
       Akaike info crit   = -152.280707
       Bayesian info crit = -152.497066
   ##  Warning: uncertainties could not be estimated:
       R-square-multi     = 1.00000
       R-square-disp      = 0.99923
   [[Variables]]
       xmin: -10 (fixed)
       xmax:  10 (fixed)
       FP:    0.15707963 == 'pi/(xmax-xmin)'
       b1:   -1.02937233 (init = -1.005259)
       b2:   -0.07962673 (init = -0.0777426)
       b3:    0.04677010 (init = 0.04572676)
       b4:    0.01365007 (init = 0.01335283)
  Step 111
   [[Fit Statistics]]
       # fitting method   = leastsq
       # function evals   = 500
       # data points      = 7
       # variables        = 4
       chi-square         = 9.7144e-10
       reduced chi-square = 3.2381e-10
       Akaike info crit   = -150.887091
       Bayesian info crit = -151.103450
   ##  Warning: uncertainties could not be estimated:
       R-square-multi     = 1.00000
       R-square-disp      = 0.99911
   [[Variables]]
       xmin: -10 (fixed)
       xmax:  10 (fixed)
       FP:    0.15707963 == 'pi/(xmax-xmin)'
       b1:   -1.05413018 (init = -1.029372)
       b2:   -0.08211283 (init = -0.07962673)
       b3:    0.04729189 (init = 0.0467701)
       b4:    0.01375879 (init = 0.01365007)
  Step 112
   [[Fit Statistics]]
       # fitting method   = leastsq
       # function evals   = 500
       # data points      = 7
       # variables        = 4
       chi-square         = 1.1905e-09
       reduced chi-square = 3.9683e-10
       Akaike info crit   = -149.463678
       Bayesian info crit = -149.680037
   ##  Warning: uncertainties could not be estimated:
       R-square-multi     = 1.00000
       R-square-disp      = 0.99897
   [[Variables]]
       xmin: -10 (fixed)
       xmax:  10 (fixed)
       FP:    0.15707963 == 'pi/(xmax-xmin)'
       b1:   -1.08128541 (init = -1.05413)
       b2:   -0.08493557 (init = -0.08211283)
       b3:    0.04796655 (init = 0.04729189)
       b4:    0.01394998 (init = 0.01375879)
  Step 113
   [[Fit Statistics]]
       # fitting method   = leastsq
       # function evals   = 500
       # data points      = 7
       # variables        = 4
       chi-square         = 1.3378e-09
       reduced chi-square = 4.4595e-10
       Akaike info crit   = -148.646794
       Bayesian info crit = -148.863154
   ##  Warning: uncertainties could not be estimated:
       R-square-multi     = 1.00000
       R-square-disp      = 0.99888
   [[Variables]]
       xmin: -10 (fixed)
       xmax:  10 (fixed)
       FP:    0.15707963 == 'pi/(xmax-xmin)'
       b1:   -1.10534284 (init = -1.081285)
       b2:   -0.08647916 (init = -0.08493557)
       b3:    0.04951587 (init = 0.04796655)
       b4:    0.01446147 (init = 0.01394998)
  Step 114
   [[Fit Statistics]]
       # fitting method   = leastsq
       # function evals   = 500
       # data points      = 7
       # variables        = 4
       chi-square         = 1.5191e-09
       reduced chi-square = 5.0636e-10
       Akaike info crit   = -147.757538
       Bayesian info crit = -147.973898
   ##  Warning: uncertainties could not be estimated:
       R-square-multi     = 1.00000
       R-square-disp      = 0.99879
   [[Variables]]
       xmin: -10 (fixed)
       xmax:  10 (fixed)
       FP:    0.15707963 == 'pi/(xmax-xmin)'
       b1:   -1.13201610 (init = -1.105343)
       b2:   -0.08820175 (init = -0.08647916)
       b3:    0.05100879 (init = 0.04951587)
       b4:    0.01490730 (init = 0.01446147)
  Step 115
   [[Fit Statistics]]
       # fitting method   = leastsq
       # function evals   = 500
       # data points      = 7
       # variables        = 4
       chi-square         = 1.6768e-09
       reduced chi-square = 5.5894e-10
       Akaike info crit   = -147.065975
       Bayesian info crit = -147.282334
   ##  Warning: uncertainties could not be estimated:
       R-square-multi     = 1.00000
       R-square-disp      = 0.99872
   [[Variables]]
       xmin: -10 (fixed)
       xmax:  10 (fixed)
       FP:    0.15707963 == 'pi/(xmax-xmin)'
       b1:   -1.15601403 (init = -1.132016)
       b2:   -0.09090689 (init = -0.08820175)
       b3:    0.05177842 (init = 0.05100879)
       b4:    0.01521263 (init = 0.0149073)
  Step 116
   [[Fit Statistics]]
       # fitting method   = leastsq
       # function evals   = 500
       # data points      = 7
       # variables        = 4
       chi-square         = 1.8503e-09
       reduced chi-square = 6.1676e-10
       Akaike info crit   = -146.376895
       Bayesian info crit = -146.593254
   ##  Warning: uncertainties could not be estimated:
       R-square-multi     = 1.00000
       R-square-disp      = 0.99864
   [[Variables]]
       xmin: -10 (fixed)
       xmax:  10 (fixed)
       FP:    0.15707963 == 'pi/(xmax-xmin)'
       b1:   -1.17982819 (init = -1.156014)
       b2:   -0.08989556 (init = -0.09090689)
       b3:    0.05441840 (init = 0.05177842)
       b4:    0.01583325 (init = 0.01521263)
  Step 117
   [[Fit Statistics]]
       # fitting method   = leastsq
       # function evals   = 500
       # data points      = 7
       # variables        = 4
       chi-square         = 2.0868e-09
       reduced chi-square = 6.9559e-10
       Akaike info crit   = -145.534946
       Bayesian info crit = -145.751306
   ##  Warning: uncertainties could not be estimated:
       R-square-multi     = 1.00000
       R-square-disp      = 0.99852
   [[Variables]]
       xmin: -10 (fixed)
       xmax:  10 (fixed)
       FP:    0.15707963 == 'pi/(xmax-xmin)'
       b1:   -1.20226526 (init = -1.179828)
       b2:   -0.09061413 (init = -0.08989556)
       b3:    0.05558421 (init = 0.0544184)
       b4:    0.01601663 (init = 0.01583325)
  Step 118
   [[Fit Statistics]]
       # fitting method   = leastsq
       # function evals   = 500
       # data points      = 7
       # variables        = 4
       chi-square         = 2.3168e-09
       reduced chi-square = 7.7226e-10
       Akaike info crit   = -144.802994
       Bayesian info crit = -145.019353
   ##  Warning: uncertainties could not be estimated:
       R-square-multi     = 1.00000
       R-square-disp      = 0.99842
   [[Variables]]
       xmin: -10 (fixed)
       xmax:  10 (fixed)
       FP:    0.15707963 == 'pi/(xmax-xmin)'
       b1:   -1.22763721 (init = -1.202265)
       b2:   -0.09336833 (init = -0.09061413)
       b3:    0.05615224 (init = 0.05558421)
       b4:    0.01618753 (init = 0.01601663)
  Step 119
   [[Fit Statistics]]
       # fitting method   = leastsq
       # function evals   = 500
       # data points      = 7
       # variables        = 4
       chi-square         = 2.5017e-09
       reduced chi-square = 8.3388e-10
       Akaike info crit   = -144.265573
       Bayesian info crit = -144.481933
   ##  Warning: uncertainties could not be estimated:
       R-square-multi     = 1.00000
       R-square-disp      = 0.99837
   [[Variables]]
       xmin: -10 (fixed)
       xmax:  10 (fixed)
       FP:    0.15707963 == 'pi/(xmax-xmin)'
       b1:   -1.25538062 (init = -1.227637)
       b2:   -0.09679299 (init = -0.09336833)
       b3:    0.05695724 (init = 0.05615224)
       b4:    0.01655613 (init = 0.01618753)
  Step 120
   [[Fit Statistics]]
       # fitting method   = leastsq
       # function evals   = 500
       # data points      = 7
       # variables        = 4
       chi-square         = 2.7785e-09
       reduced chi-square = 9.2616e-10
       Akaike info crit   = -143.530925
       Bayesian info crit = -143.747284
   ##  Warning: uncertainties could not be estimated:
       R-square-multi     = 1.00000
       R-square-disp      = 0.99826
   [[Variables]]
       xmin: -10 (fixed)
       xmax:  10 (fixed)
       FP:    0.15707963 == 'pi/(xmax-xmin)'
       b1:   -1.28201584 (init = -1.255381)
       b2:   -0.09937987 (init = -0.09679299)
       b3:    0.05753780 (init = 0.05695724)
       b4:    0.01666403 (init = 0.01655613)
  Step 121
   [[Fit Statistics]]
       # fitting method   = leastsq
       # function evals   = 500
       # data points      = 7
       # variables        = 4
       chi-square         = 3.0490e-09
       reduced chi-square = 1.0163e-09
       Akaike info crit   = -142.880497
       Bayesian info crit = -143.096856
   ##  Warning: uncertainties could not be estimated:
       R-square-multi     = 1.00000
       R-square-disp      = 0.99817
   [[Variables]]
       xmin: -10 (fixed)
       xmax:  10 (fixed)
       FP:    0.15707963 == 'pi/(xmax-xmin)'
       b1:   -1.30777071 (init = -1.282016)
       b2:   -0.10172236 (init = -0.09937987)
       b3:    0.05819926 (init = 0.0575378)
       b4:    0.01679160 (init = 0.01666403)
  Step 122
   [[Fit Statistics]]
       # fitting method   = leastsq
       # function evals   = 500
       # data points      = 7
       # variables        = 4
       chi-square         = 3.2989e-09
       reduced chi-square = 1.0996e-09
       Akaike info crit   = -142.329061
       Bayesian info crit = -142.545420
   ##  Warning: uncertainties could not be estimated:
       R-square-multi     = 1.00000
       R-square-disp      = 0.99809
   [[Variables]]
       xmin: -10 (fixed)
       xmax:  10 (fixed)
       FP:    0.15707963 == 'pi/(xmax-xmin)'
       b1:   -1.33310350 (init = -1.307771)
       b2:   -0.10402322 (init = -0.1017224)
       b3:    0.05899585 (init = 0.05819926)
       b4:    0.01700101 (init = 0.0167916)
  Step 123
   [[Fit Statistics]]
       # fitting method   = leastsq
       # function evals   = 500
       # data points      = 7
       # variables        = 4
       chi-square         = 3.5940e-09
       reduced chi-square = 1.1980e-09
       Akaike info crit   = -141.729454
       Bayesian info crit = -141.945813
   ##  Warning: uncertainties could not be estimated:
       R-square-multi     = 1.00000
       R-square-disp      = 0.99799
   [[Variables]]
       xmin: -10 (fixed)
       xmax:  10 (fixed)
       FP:    0.15707963 == 'pi/(xmax-xmin)'
       b1:   -1.35936591 (init = -1.333103)
       b2:   -0.10604936 (init = -0.1040232)
       b3:    0.05968979 (init = 0.05899585)
       b4:    0.01707161 (init = 0.01700101)
  Step 124
   [[Fit Statistics]]
       # fitting method   = leastsq
       # function evals   = 500
       # data points      = 7
       # variables        = 4
       chi-square         = 3.8788e-09
       reduced chi-square = 1.2929e-09
       Akaike info crit   = -141.195493
       Bayesian info crit = -141.411853
   ##  Warning: uncertainties could not be estimated:
       R-square-multi     = 1.00000
       R-square-disp      = 0.99791
   [[Variables]]
       xmin: -10 (fixed)
       xmax:  10 (fixed)
       FP:    0.15707963 == 'pi/(xmax-xmin)'
       b1:   -1.38346753 (init = -1.359366)
       b2:   -0.10813670 (init = -0.1060494)
       b3:    0.06039259 (init = 0.05968979)
       b4:    0.01721647 (init = 0.01707161)
  Step 125
   [[Fit Statistics]]
       # fitting method   = leastsq
       # function evals   = 500
       # data points      = 7
       # variables        = 4
       chi-square         = 4.0576e-09
       reduced chi-square = 1.3525e-09
       Akaike info crit   = -140.880091
       Bayesian info crit = -141.096451
   ##  Warning: uncertainties could not be estimated:
       R-square-multi     = 1.00000
       R-square-disp      = 0.99789
   [[Variables]]
       xmin: -10 (fixed)
       xmax:  10 (fixed)
       FP:    0.15707963 == 'pi/(xmax-xmin)'
       b1:   -1.40873130 (init = -1.383468)
       b2:   -0.11064794 (init = -0.1081367)
       b3:    0.06167286 (init = 0.06039259)
       b4:    0.01773668 (init = 0.01721647)
  Step 126
   [[Fit Statistics]]
       # fitting method   = leastsq
       # function evals   = 500
       # data points      = 7
       # variables        = 4
       chi-square         = 4.3594e-09
       reduced chi-square = 1.4531e-09
       Akaike info crit   = -140.377925
       Bayesian info crit = -140.594284
   ##  Warning: uncertainties could not be estimated:
       R-square-multi     = 1.00000
       R-square-disp      = 0.99781
   [[Variables]]
       xmin: -10 (fixed)
       xmax:  10 (fixed)
       FP:    0.15707963 == 'pi/(xmax-xmin)'
       b1:   -1.43502285 (init = -1.408731)
       b2:   -0.11269726 (init = -0.1106479)
       b3:    0.06266015 (init = 0.06167286)
       b4:    0.01797260 (init = 0.01773668)
  Step 127
   [[Fit Statistics]]
       # fitting method   = leastsq
       # function evals   = 500
       # data points      = 7
       # variables        = 4
       chi-square         = 4.5629e-09
       reduced chi-square = 1.5210e-09
       Akaike info crit   = -140.058477
       Bayesian info crit = -140.274836
   ##  Warning: uncertainties could not be estimated:
       R-square-multi     = 1.00000
       R-square-disp      = 0.99779
   [[Variables]]
       xmin: -10 (fixed)
       xmax:  10 (fixed)
       FP:    0.15707963 == 'pi/(xmax-xmin)'
       b1:   -1.46224239 (init = -1.435023)
       b2:   -0.11494888 (init = -0.1126973)
       b3:    0.06412028 (init = 0.06266015)
       b4:    0.01848713 (init = 0.0179726)
  Step 128
   [[Fit Statistics]]
       # fitting method   = leastsq
       # function evals   = 500
       # data points      = 7
       # variables        = 4
       chi-square         = 4.8568e-09
       reduced chi-square = 1.6189e-09
       Akaike info crit   = -139.621519
       Bayesian info crit = -139.837878
   ##  Warning: uncertainties could not be estimated:
       R-square-multi     = 1.00000
       R-square-disp      = 0.99773
   [[Variables]]
       xmin: -10 (fixed)
       xmax:  10 (fixed)
       FP:    0.15707963 == 'pi/(xmax-xmin)'
       b1:   -1.48892276 (init = -1.462242)
       b2:   -0.11697726 (init = -0.1149489)
       b3:    0.06515075 (init = 0.06412028)
       b4:    0.01873453 (init = 0.01848713)
  Step 129
   [[Fit Statistics]]
       # fitting method   = leastsq
       # function evals   = 500
       # data points      = 7
       # variables        = 4
       chi-square         = 5.2031e-09
       reduced chi-square = 1.7344e-09
       Akaike info crit   = -139.139502
       Bayesian info crit = -139.355861
   ##  Warning: uncertainties could not be estimated:
       R-square-multi     = 1.00000
       R-square-disp      = 0.99765
   [[Variables]]
       xmin: -10 (fixed)
       xmax:  10 (fixed)
       FP:    0.15707963 == 'pi/(xmax-xmin)'
       b1:   -1.51512923 (init = -1.488923)
       b2:   -0.11877460 (init = -0.1169773)
       b3:    0.06608493 (init = 0.06515075)
       b4:    0.01889470 (init = 0.01873453)
  Step 130
   [[Fit Statistics]]
       # fitting method   = leastsq
       # function evals   = 500
       # data points      = 7
       # variables        = 4
       chi-square         = 5.5382e-09
       reduced chi-square = 1.8461e-09
       Akaike info crit   = -138.702556
       Bayesian info crit = -138.918915
   ##  Warning: uncertainties could not be estimated:
       R-square-multi     = 1.00000
       R-square-disp      = 0.99758
   [[Variables]]
       xmin: -10 (fixed)
       xmax:  10 (fixed)
       FP:    0.15707963 == 'pi/(xmax-xmin)'
       b1:   -1.53956212 (init = -1.515129)
       b2:   -0.12055270 (init = -0.1187746)
       b3:    0.06703201 (init = 0.06608493)
       b4:    0.01910724 (init = 0.0188947)
  Step 131
   [[Fit Statistics]]
       # fitting method   = leastsq
       # function evals   = 500
       # data points      = 7
       # variables        = 4
       chi-square         = 5.9363e-09
       reduced chi-square = 1.9788e-09
       Akaike info crit   = -138.216660
       Bayesian info crit = -138.433019
   ##  Warning: uncertainties could not be estimated:
       R-square-multi     = 1.00000
       R-square-disp      = 0.99748
   [[Variables]]
       xmin: -10 (fixed)
       xmax:  10 (fixed)
       FP:    0.15707963 == 'pi/(xmax-xmin)'
       b1:   -1.56733063 (init = -1.539562)
       b2:   -0.12237444 (init = -0.1205527)
       b3:    0.06806409 (init = 0.06703201)
       b4:    0.01928281 (init = 0.01910724)
  Step 132
   [[Fit Statistics]]
       # fitting method   = leastsq
       # function evals   = 500
       # data points      = 7
       # variables        = 4
       chi-square         = 6.1973e-09
       reduced chi-square = 2.0658e-09
       Akaike info crit   = -137.915470
       Bayesian info crit = -138.131830
   ##  Warning: uncertainties could not be estimated:
       R-square-multi     = 1.00000
       R-square-disp      = 0.99745
   [[Variables]]
       xmin: -10 (fixed)
       xmax:  10 (fixed)
       FP:    0.15707963 == 'pi/(xmax-xmin)'
       b1:   -1.59267509 (init = -1.567331)
       b2:   -0.12425274 (init = -0.1223744)
       b3:    0.06938330 (init = 0.06806409)
       b4:    0.01969753 (init = 0.01928281)
  Step 133
   [[Fit Statistics]]
       # fitting method   = leastsq
       # function evals   = 500
       # data points      = 7
       # variables        = 4
       chi-square         = 6.5392e-09
       reduced chi-square = 2.1797e-09
       Akaike info crit   = -137.539558
       Bayesian info crit = -137.755917
   ##  Warning: uncertainties could not be estimated:
       R-square-multi     = 1.00000
       R-square-disp      = 0.99740
   [[Variables]]
       xmin: -10 (fixed)
       xmax:  10 (fixed)
       FP:    0.15707963 == 'pi/(xmax-xmin)'
       b1:   -1.62059539 (init = -1.592675)
       b2:   -0.12606300 (init = -0.1242527)
       b3:    0.07042925 (init = 0.0693833)
       b4:    0.01987497 (init = 0.01969753)
  Step 134
   [[Fit Statistics]]
       # fitting method   = leastsq
       # function evals   = 500
       # data points      = 7
       # variables        = 4
       chi-square         = 6.9077e-09
       reduced chi-square = 2.3026e-09
       Akaike info crit   = -137.155814
       Bayesian info crit = -137.372174
   ##  Warning: uncertainties could not be estimated:
       R-square-multi     = 1.00000
       R-square-disp      = 0.99734
   [[Variables]]
       xmin: -10 (fixed)
       xmax:  10 (fixed)
       FP:    0.15707963 == 'pi/(xmax-xmin)'
       b1:   -1.64723351 (init = -1.620595)
       b2:   -0.12779107 (init = -0.126063)
       b3:    0.07150636 (init = 0.07042925)
       b4:    0.02008775 (init = 0.01987497)
  Step 135
   [[Fit Statistics]]
       # fitting method   = leastsq
       # function evals   = 500
       # data points      = 7
       # variables        = 4
       chi-square         = 7.2565e-09
       reduced chi-square = 2.4188e-09
       Akaike info crit   = -136.810902
       Bayesian info crit = -137.027261
   ##  Warning: uncertainties could not be estimated:
       R-square-multi     = 1.00000
       R-square-disp      = 0.99729
   [[Variables]]
       xmin: -10 (fixed)
       xmax:  10 (fixed)
       FP:    0.15707963 == 'pi/(xmax-xmin)'
       b1:   -1.67472523 (init = -1.647234)
       b2:   -0.12959177 (init = -0.1277911)
       b3:    0.07276932 (init = 0.07150636)
       b4:    0.02039607 (init = 0.02008775)
  Step 136
   [[Fit Statistics]]
       # fitting method   = leastsq
       # function evals   = 500
       # data points      = 7
       # variables        = 4
       chi-square         = 7.6725e-09
       reduced chi-square = 2.5575e-09
       Akaike info crit   = -136.420717
       Bayesian info crit = -136.637076
   ##  Warning: uncertainties could not be estimated:
       R-square-multi     = 1.00000
       R-square-disp      = 0.99722
   [[Variables]]
       xmin: -10 (fixed)
       xmax:  10 (fixed)
       FP:    0.15707963 == 'pi/(xmax-xmin)'
       b1:   -1.70153728 (init = -1.674725)
       b2:   -0.13127351 (init = -0.1295918)
       b3:    0.07383482 (init = 0.07276932)
       b4:    0.02058638 (init = 0.02039607)
  Step 137
   [[Fit Statistics]]
       # fitting method   = leastsq
       # function evals   = 500
       # data points      = 7
       # variables        = 4
       chi-square         = 8.0408e-09
       reduced chi-square = 2.6803e-09
       Akaike info crit   = -136.092530
       Bayesian info crit = -136.308890
   ##  Warning: uncertainties could not be estimated:
       R-square-multi     = 1.00000
       R-square-disp      = 0.99717
   [[Variables]]
       xmin: -10 (fixed)
       xmax:  10 (fixed)
       FP:    0.15707963 == 'pi/(xmax-xmin)'
       b1:   -1.72773390 (init = -1.701537)
       b2:   -0.13283104 (init = -0.1312735)
       b3:    0.07510826 (init = 0.07383482)
       b4:    0.02088846 (init = 0.02058638)
  Step 138
   [[Fit Statistics]]
       # fitting method   = leastsq
       # function evals   = 500
       # data points      = 7
       # variables        = 4
       chi-square         = 8.5207e-09
       reduced chi-square = 2.8402e-09
       Akaike info crit   = -135.686765
       Bayesian info crit = -135.903125
   ##  Warning: uncertainties could not be estimated:
       R-square-multi     = 1.00000
       R-square-disp      = 0.99709
   [[Variables]]
       xmin: -10 (fixed)
       xmax:  10 (fixed)
       FP:    0.15707963 == 'pi/(xmax-xmin)'
       b1:   -1.74929119 (init = -1.727734)
       b2:   -0.13415661 (init = -0.132831)
       b3:    0.07601313 (init = 0.07510826)
       b4:    0.02106636 (init = 0.02088846)
  Step 139
   [[Fit Statistics]]
       # fitting method   = leastsq
       # function evals   = 500
       # data points      = 7
       # variables        = 4
       chi-square         = 8.4672e-09
       reduced chi-square = 2.8224e-09
       Akaike info crit   = -135.730873
       Bayesian info crit = -135.947232
   ##  Warning: uncertainties could not be estimated:
       R-square-multi     = 1.00000
       R-square-disp      = 0.99718
   [[Variables]]
       xmin: -10 (fixed)
       xmax:  10 (fixed)
       FP:    0.15707963 == 'pi/(xmax-xmin)'
       b1:   -1.77944543 (init = -1.749291)
       b2:   -0.13583075 (init = -0.1341566)
       b3:    0.07856184 (init = 0.07601313)
       b4:    0.02198662 (init = 0.02106636)
  Step 140
   [[Fit Statistics]]
       # fitting method   = leastsq
       # function evals   = 500
       # data points      = 7
       # variables        = 4
       chi-square         = 8.5098e-09
       reduced chi-square = 2.8366e-09
       Akaike info crit   = -135.695680
       Bayesian info crit = -135.912040
   ##  Warning: uncertainties could not be estimated:
       R-square-multi     = 1.00000
       R-square-disp      = 0.99724
   [[Variables]]
       xmin: -10 (fixed)
       xmax:  10 (fixed)
       FP:    0.15707963 == 'pi/(xmax-xmin)'
       b1:   -1.80512522 (init = -1.779445)
       b2:   -0.13758410 (init = -0.1358308)
       b3:    0.08078015 (init = 0.07856184)
       b4:    0.02286686 (init = 0.02198662)
  Step 141
   [[Fit Statistics]]
       # fitting method   = leastsq
       # function evals   = 500
       # data points      = 7
       # variables        = 4
       chi-square         = 8.9015e-09
       reduced chi-square = 2.9672e-09
       Akaike info crit   = -135.380719
       Bayesian info crit = -135.597078
   ##  Warning: uncertainties could not be estimated:
       R-square-multi     = 1.00000
       R-square-disp      = 0.99720
   [[Variables]]
       xmin: -10 (fixed)
       xmax:  10 (fixed)
       FP:    0.15707963 == 'pi/(xmax-xmin)'
       b1:   -1.83196195 (init = -1.805125)
       b2:   -0.13921499 (init = -0.1375841)
       b3:    0.08201073 (init = 0.08078015)
       b4:    0.02313794 (init = 0.02286686)
  Step 142
   [[Fit Statistics]]
       # fitting method   = leastsq
       # function evals   = 500
       # data points      = 7
       # variables        = 4
       chi-square         = 9.3262e-09
       reduced chi-square = 3.1087e-09
       Akaike info crit   = -135.054463
       Bayesian info crit = -135.270822
   ##  Warning: uncertainties could not be estimated:
       R-square-multi     = 1.00000
       R-square-disp      = 0.99715
   [[Variables]]
       xmin: -10 (fixed)
       xmax:  10 (fixed)
       FP:    0.15707963 == 'pi/(xmax-xmin)'
       b1:   -1.85975558 (init = -1.831962)
       b2:   -0.14095160 (init = -0.139215)
       b3:    0.08312056 (init = 0.08201073)
       b4:    0.02333836 (init = 0.02313794)
  Step 143
   [[Fit Statistics]]
       # fitting method   = leastsq
       # function evals   = 500
       # data points      = 7
       # variables        = 4
       chi-square         = 9.8960e-09
       reduced chi-square = 3.2987e-09
       Akaike info crit   = -134.639288
       Bayesian info crit = -134.855647
   ##  Warning: uncertainties could not be estimated:
       R-square-multi     = 1.00000
       R-square-disp      = 0.99706
   [[Variables]]
       xmin: -10 (fixed)
       xmax:  10 (fixed)
       FP:    0.15707963 == 'pi/(xmax-xmin)'
       b1:   -1.88819643 (init = -1.859756)
       b2:   -0.14270501 (init = -0.1409516)
       b3:    0.08426233 (init = 0.08312056)
       b4:    0.02354015 (init = 0.02333836)
  Step 144
   [[Fit Statistics]]
       # fitting method   = leastsq
       # function evals   = 500
       # data points      = 7
       # variables        = 4
       chi-square         = 1.0250e-08
       reduced chi-square = 3.4168e-09
       Akaike info crit   = -134.393056
       Bayesian info crit = -134.609416
   ##  Warning: uncertainties could not be estimated:
       R-square-multi     = 1.00000
       R-square-disp      = 0.99704
   [[Variables]]
       xmin: -10 (fixed)
       xmax:  10 (fixed)
       FP:    0.15707963 == 'pi/(xmax-xmin)'
       b1:   -1.91495665 (init = -1.888196)
       b2:   -0.14440885 (init = -0.142705)
       b3:    0.08570826 (init = 0.08426233)
       b4:    0.02395215 (init = 0.02354015)
  Step 145
   [[Fit Statistics]]
       # fitting method   = leastsq
       # function evals   = 500
       # data points      = 7
       # variables        = 4
       chi-square         = 1.0656e-08
       reduced chi-square = 3.5519e-09
       Akaike info crit   = -134.121527
       Bayesian info crit = -134.337886
   ##  Warning: uncertainties could not be estimated:
       R-square-multi     = 1.00000
       R-square-disp      = 0.99700
   [[Variables]]
       xmin: -10 (fixed)
       xmax:  10 (fixed)
       FP:    0.15707963 == 'pi/(xmax-xmin)'
       b1:   -1.94331239 (init = -1.914957)
       b2:   -0.14622235 (init = -0.1444088)
       b3:    0.08685741 (init = 0.08570826)
       b4:    0.02417434 (init = 0.02395215)
  Step 146
   [[Fit Statistics]]
       # fitting method   = leastsq
       # function evals   = 500
       # data points      = 7
       # variables        = 4
       chi-square         = 1.1105e-08
       reduced chi-square = 3.7017e-09
       Akaike info crit   = -133.832462
       Bayesian info crit = -134.048822
   ##  Warning: uncertainties could not be estimated:
       R-square-multi     = 1.00000
       R-square-disp      = 0.99695
   [[Variables]]
       xmin: -10 (fixed)
       xmax:  10 (fixed)
       FP:    0.15707963 == 'pi/(xmax-xmin)'
       b1:   -1.97054024 (init = -1.943312)
       b2:   -0.14798077 (init = -0.1462224)
       b3:    0.08796989 (init = 0.08685741)
       b4:    0.02439333 (init = 0.02417434)
  Step 147
   [[Fit Statistics]]
       # fitting method   = leastsq
       # function evals   = 500
       # data points      = 7
       # variables        = 4
       chi-square         = 1.1417e-08
       reduced chi-square = 3.8058e-09
       Akaike info crit   = -133.638329
       Bayesian info crit = -133.854688
   ##  Warning: uncertainties could not be estimated:
       R-square-multi     = 1.00000
       R-square-disp      = 0.99695
   [[Variables]]
       xmin: -10 (fixed)
       xmax:  10 (fixed)
       FP:    0.15707963 == 'pi/(xmax-xmin)'
       b1:   -1.99650674 (init = -1.97054)
       b2:   -0.14967786 (init = -0.1479808)
       b3:    0.08956045 (init = 0.08796989)
       b4:    0.02490312 (init = 0.02439333)
  Step 148
   [[Fit Statistics]]
       # fitting method   = leastsq
       # function evals   = 500
       # data points      = 7
       # variables        = 4
       chi-square         = 1.1894e-08
       reduced chi-square = 3.9646e-09
       Akaike info crit   = -133.352078
       Bayesian info crit = -133.568438
   ##  Warning: uncertainties could not be estimated:
       R-square-multi     = 1.00000
       R-square-disp      = 0.99690
   [[Variables]]
       xmin: -10 (fixed)
       xmax:  10 (fixed)
       FP:    0.15707963 == 'pi/(xmax-xmin)'
       b1:   -2.02348964 (init = -1.996507)
       b2:   -0.15133514 (init = -0.1496779)
       b3:    0.09069929 (init = 0.08956045)
       b4:    0.02512469 (init = 0.02490312)
  Step 149
   [[Fit Statistics]]
       # fitting method   = leastsq
       # function evals   = 500
       # data points      = 7
       # variables        = 4
       chi-square         = 1.2286e-08
       reduced chi-square = 4.0953e-09
       Akaike info crit   = -133.125025
       Bayesian info crit = -133.341385
   ##  Warning: uncertainties could not be estimated:
       R-square-multi     = 1.00000
       R-square-disp      = 0.99688
   [[Variables]]
       xmin: -10 (fixed)
       xmax:  10 (fixed)
       FP:    0.15707963 == 'pi/(xmax-xmin)'
       b1:   -2.05446197 (init = -2.02349)
       b2:   -0.15336935 (init = -0.1513351)
       b3:    0.09196651 (init = 0.09069929)
       b4:    0.02538596 (init = 0.02512469)
  Step 150
   [[Fit Statistics]]
       # fitting method   = leastsq
       # function evals   = 500
       # data points      = 7
       # variables        = 4
       chi-square         = 1.2774e-08
       reduced chi-square = 4.2581e-09
       Akaike info crit   = -132.852225
       Bayesian info crit = -133.068584
   ##  Warning: uncertainties could not be estimated:
       R-square-multi     = 1.00000
       R-square-disp      = 0.99682
   [[Variables]]
       xmin: -10 (fixed)
       xmax:  10 (fixed)
       FP:    0.15707963 == 'pi/(xmax-xmin)'
       b1:   -2.07744444 (init = -2.054462)
       b2:   -0.15480117 (init = -0.1533693)
       b3:    0.09292881 (init = 0.09196651)
       b4:    0.02557339 (init = 0.02538596)
  Step 151
   [[Fit Statistics]]
       # fitting method   = leastsq
       # function evals   = 500
       # data points      = 7
       # variables        = 4
       chi-square         = 1.3029e-08
       reduced chi-square = 4.3431e-09
       Akaike info crit   = -132.713900
       Bayesian info crit = -132.930259
   ##  Warning: uncertainties could not be estimated:
       R-square-multi     = 1.00000
       R-square-disp      = 0.99678
   [[Variables]]
       xmin: -10 (fixed)
       xmax:  10 (fixed)
       FP:    0.15707963 == 'pi/(xmax-xmin)'
       b1:   -2.07847355 (init = -2.077444)
       b2:   -0.15490619 (init = -0.1548012)
       b3:    0.09309039 (init = 0.09292881)
       b4:    0.02565610 (init = 0.02557339)
  Step 152
   [[Fit Statistics]]
       # fitting method   = leastsq
       # function evals   = 500
       # data points      = 7
       # variables        = 4
       chi-square         = 1.3011e-08
       reduced chi-square = 4.3370e-09
       Akaike info crit   = -132.723609
       Bayesian info crit = -132.939969
   ##  Warning: uncertainties could not be estimated:
       R-square-multi     = 1.00000
       R-square-disp      = 0.99679
   [[Variables]]
       xmin: -10 (fixed)
       xmax:  10 (fixed)
       FP:    0.15707963 == 'pi/(xmax-xmin)'
       b1:   -2.08165064 (init = -2.078474)
       b2:   -0.15515663 (init = -0.1549062)
       b3:    0.09345426 (init = 0.09309039)
       b4:    0.02582017 (init = 0.0256561)
 ----------------------------------------------------------------------------------------------------
## Pre-fit on increments:
   Timing 6.130000: 77.00518 s
  Step 45
   [[Fit Statistics]]
       # fitting method   = leastsq
       # function evals   = 105
       # data points      = 7
       # variables        = 6
       chi-square         = 7.6283e-14
       reduced chi-square = 7.6283e-14
       Akaike info crit   = -213.051700
       Bayesian info crit = -213.376239
       R-square-multi     = 1.00000
       R-square-disp      = 0.94860
   [[Variables]]
       xmin:  -10 (fixed)
       xmax:   10 (fixed)
       FP:     0.15707963 +/- 0.00000000 (0.00%) == 'pi/(xmax-xmin)'
       b1:    -0.00108242 +/- 6.0552e-04 (55.94%) (init = -1)
       b2:    -6.5266e-05 +/- 3.8999e-04 (597.54%) (init = -0.1)
       b3:     4.0840e-05 +/- 4.0614e-05 (99.45%) (init = -0.01)
       b4:     8.4608e-06 +/- 3.6457e-05 (430.90%) (init = -0.001)
       c:      1.3437e-05 +/- 5.9634e-05 (443.80%) (init = 0)
       d:      0.00124629 +/- 7.8804e-04 (63.23%) (init = 0)
       f_V_0: -inf (fixed)
   [[Correlations]] (unreported correlations are < 0.100)
       C(b2, b4) = -0.919
       C(b3, c)  =  0.901
       C(b2, c)  =  0.890
       C(b2, b3) =  0.834
       C(b3, d)  = -0.820
       C(c, d)   = -0.817
       C(b2, d)  = -0.738
       C(b4, c)  = -0.736
       C(b1, d)  = -0.636
       C(b3, b4) = -0.598
       C(b4, d)  =  0.441
       C(b1, b3) =  0.193
       C(b1, b4) =  0.180
       C(b1, b2) =  0.120
       C(b1, c)  =  0.109
  Step 46
   [[Fit Statistics]]
       # fitting method   = leastsq
       # function evals   = 88
       # data points      = 7
       # variables        = 6
       chi-square         = 3.5796e-14
       reduced chi-square = 3.5796e-14
       Akaike info crit   = -218.347970
       Bayesian info crit = -218.672509
       R-square-multi     = 1.00000
       R-square-disp      = 0.99324
   [[Variables]]
       xmin:  -10 (fixed)
       xmax:   10 (fixed)
       FP:     0.15707963 +/- 0.00000000 (0.00%) == 'pi/(xmax-xmin)'
       b1:    -0.00170652 +/- 5.5109e-04 (32.29%) (init = -0.001082423)
       b2:    -1.6229e-04 +/- 1.7841e-04 (109.94%) (init = -6.526602e-05)
       b3:     6.5284e-05 +/- 9.3308e-05 (142.93%) (init = 4.083992e-05)
       b4:     2.1696e-05 +/- 1.0683e-05 (49.24%) (init = 8.460841e-06)
       c:      7.1140e-05 +/- 4.9920e-05 (70.17%) (init = 1.343711e-05)
       d:     -0.00130842 +/- 1.7096e-04 (13.07%) (init = 0.00124629)
       f_V_0: -inf (fixed)
   [[Correlations]] (unreported correlations are < 0.100)
       C(b3, c)  =  0.938
       C(b1, c)  = -0.909
       C(b1, b3) = -0.894
       C(b2, b3) =  0.872
       C(b4, c)  =  0.819
       C(b1, b4) = -0.788
       C(b3, b4) =  0.722
       C(b2, c)  =  0.707
       C(b1, b2) = -0.614
       C(b2, b4) =  0.320
       C(b2, d)  = -0.278
       C(c, d)   = -0.226
       C(b3, d)  = -0.129
       C(b1, d)  = -0.129
  Step 47
   [[Fit Statistics]]
       # fitting method   = leastsq
       # function evals   = 98
       # data points      = 7
       # variables        = 6
       chi-square         = 3.2651e-14
       reduced chi-square = 3.2651e-14
       Akaike info crit   = -218.991701
       Bayesian info crit = -219.316240
       R-square-multi     = 1.00000
       R-square-disp      = 0.99322
   [[Variables]]
       xmin:  -10 (fixed)
       xmax:   10 (fixed)
       FP:     0.15707963 +/- 0.00000000 (0.00%) == 'pi/(xmax-xmin)'
       b1:    -0.00193961 +/- 3.6353e-04 (18.74%) (init = -0.001706523)
       b2:    -1.6485e-04 +/- 2.4404e-04 (148.03%) (init = -0.0001622853)
       b3:     7.2347e-05 +/- 1.3535e-05 (18.71%) (init = 6.528432e-05)
       b4:     2.1120e-05 +/- 2.8904e-05 (136.86%) (init = 2.16958e-05)
       c:      2.9768e-05 +/- 3.7183e-05 (124.91%) (init = 7.113952e-05)
       d:     -0.00215155 +/- 4.0989e-04 (19.05%) (init = -0.001308415)
       f_V_0: -inf (fixed)
   [[Correlations]] (unreported correlations are < 0.100)
       C(b2, b4) = -0.989
       C(b2, c)  =  0.879
       C(b3, d)  =  0.863
       C(b4, c)  = -0.850
       C(c, d)   = -0.760
       C(b4, d)  =  0.736
       C(b2, d)  = -0.676
       C(b1, b3) = -0.632
       C(b3, c)  = -0.545
       C(b3, b4) =  0.513
       C(b2, b3) = -0.454
       C(b1, d)  = -0.449
       C(b1, c)  = -0.198
       C(b1, b2) = -0.158
  Step 48
   [[Fit Statistics]]
       # fitting method   = leastsq
       # function evals   = 89
       # data points      = 7
       # variables        = 6
       chi-square         = 2.2922e-14
       reduced chi-square = 2.2922e-14
       Akaike info crit   = -221.468013
       Bayesian info crit = -221.792552
       R-square-multi     = 1.00000
       R-square-disp      = 0.99727
   [[Variables]]
       xmin:  -10 (fixed)
       xmax:   10 (fixed)
       FP:     0.15707963 +/- 0.00000000 (0.00%) == 'pi/(xmax-xmin)'
       b1:    -0.00259473 +/- 2.9874e-04 (11.51%) (init = -0.001939614)
       b2:    -3.4165e-05 +/- 1.6336e-04 (478.13%) (init = -0.0001648539)
       b3:     9.7487e-05 +/- 9.8714e-05 (101.26%) (init = 7.234738e-05)
       b4:     4.4834e-06 +/- 4.5494e-05 (1014.72%) (init = 2.111961e-05)
       c:     -5.9245e-05 +/- 2.2742e-05 (38.39%) (init = 2.976813e-05)
       d:     -0.00448137 +/- 4.2930e-04 (9.58%) (init = -0.002151545)
       f_V_0: -inf (fixed)
   [[Correlations]] (unreported correlations are < 0.100)
       C(c, d)   = -0.953
       C(b3, b4) = -0.952
       C(b1, d)  = -0.903
       C(b2, c)  =  0.802
       C(b2, d)  = -0.781
       C(b1, c)  =  0.778
       C(b1, b2) =  0.661
       C(b2, b4) = -0.597
       C(b4, d)  =  0.570
       C(b4, c)  = -0.543
       C(b1, b4) = -0.511
       C(b3, d)  = -0.477
       C(b3, c)  =  0.436
       C(b1, b3) =  0.430
       C(b2, b3) =  0.364
  Step 49
   [[Fit Statistics]]
       # fitting method   = leastsq
       # function evals   = 170
       # data points      = 7
       # variables        = 6
       chi-square         = 5.6694e-14
       reduced chi-square = 5.6694e-14
       Akaike info crit   = -215.129076
       Bayesian info crit = -215.453615
       R-square-multi     = 1.00000
       R-square-disp      = 0.99594
   [[Variables]]
       xmin:  -10 (fixed)
       xmax:   10 (fixed)
       FP:     0.15707963 +/- 0.00000000 (0.00%) == 'pi/(xmax-xmin)'
       b1:    -0.00295077 +/- 5.3608e-04 (18.17%) (init = -0.002594733)
       b2:    -3.3453e-05 +/- 3.3807e-04 (1010.57%) (init = -3.416543e-05)
       b3:     1.1091e-04 +/- 4.3744e-05 (39.44%) (init = 9.748726e-05)
       b4:     4.3262e-06 +/- 3.2152e-05 (743.19%) (init = 4.483371e-06)
       c:     -1.2561e-04 +/- 5.2199e-05 (41.56%) (init = -5.924524e-05)
       d:     -0.00517019 +/- 7.2135e-04 (13.95%) (init = -0.004481375)
       f_V_0: -inf (fixed)
   [[Correlations]] (unreported correlations are < 0.100)
       C(b2, b3) =  0.921
       C(b3, c)  =  0.913
       C(b2, c)  =  0.891
       C(b3, d)  = -0.857
       C(b2, b4) = -0.846
       C(c, d)   = -0.835
       C(b2, d)  = -0.765
       C(b1, d)  = -0.679
       C(b4, c)  = -0.627
       C(b3, b4) = -0.603
       C(b4, d)  =  0.348
       C(b1, b3) =  0.310
       C(b1, b2) =  0.215
       C(b1, c)  =  0.196
       C(b1, b4) =  0.171
  Step 50
   [[Fit Statistics]]
       # fitting method   = leastsq
       # function evals   = 32
       # data points      = 7
       # variables        = 6
       chi-square         = 5.7877e-15
       reduced chi-square = 5.7877e-15
       Akaike info crit   = -231.102665
       Bayesian info crit = -231.427204
       R-square-multi     = 1.00000
       R-square-disp      = 0.99991
   [[Variables]]
       xmin:  -10 (fixed)
       xmax:   10 (fixed)
       FP:     0.15707963 +/- 0.00000000 (0.00%) == 'pi/(xmax-xmin)'
       b1:    -0.00409716 +/- 1.5058e-04 (3.68%) (init = -0.002950773)
       b2:    -1.1528e-04 +/- 8.0795e-05 (70.09%) (init = -3.34535e-05)
       b3:     1.6592e-04 +/- 4.8253e-05 (29.08%) (init = 0.0001109127)
       b4:     1.9485e-05 +/- 2.6788e-05 (137.48%) (init = 4.326161e-06)
       c:     -4.2027e-04 +/- 1.1528e-05 (2.74%) (init = -0.0001256086)
       d:     -0.01047954 +/- 6.9735e-05 (0.67%) (init = -0.005170192)
       f_V_0: -inf (fixed)
   [[Correlations]] (unreported correlations are < 0.100)
       C(b3, b4) =  0.931
       C(b2, c)  =  0.796
       C(b1, c)  = -0.775
       C(b1, b2) = -0.631
       C(b2, b4) = -0.614
       C(b4, c)  = -0.587
       C(b1, b4) =  0.568
       C(b1, b3) =  0.386
       C(b3, c)  = -0.361
       C(c, d)   = -0.317
       C(b2, b3) = -0.288
       C(b1, d)  = -0.263
       C(b2, d)  = -0.219
       C(b3, d)  = -0.110
  Step 51
   [[Fit Statistics]]
       # fitting method   = leastsq
       # function evals   = 238
       # data points      = 7
       # variables        = 6
       chi-square         = 1.0030e-13
       reduced chi-square = 1.0030e-13
       Akaike info crit   = -211.135616
       Bayesian info crit = -211.460155
       R-square-multi     = 1.00000
       R-square-disp      = 0.99902
   [[Variables]]
       xmin:  -10 (fixed)
       xmax:   10 (fixed)
       FP:     0.15707963 +/- 0.00000000 (0.00%) == 'pi/(xmax-xmin)'
       b1:    -0.00534523 +/- 6.6559e-04 (12.45%) (init = -0.004097156)
       b2:    -1.1341e-04 +/- 3.5214e-04 (310.49%) (init = -0.0001152775)
       b3:     2.0061e-04 +/- 2.0688e-04 (103.12%) (init = 0.0001659191)
       b4:     1.3969e-05 +/- 1.0623e-04 (760.46%) (init = 1.948473e-05)
       c:     -5.0151e-04 +/- 5.1111e-05 (10.19%) (init = -0.000420272)
       d:     -0.00934502 +/- 2.9164e-04 (3.12%) (init = -0.01047954)
       f_V_0: -inf (fixed)
   [[Correlations]] (unreported correlations are < 0.100)
       C(b3, b4) =  0.952
       C(b2, c)  =  0.816
       C(b1, c)  = -0.800
       C(b1, b2) = -0.666
       C(b2, b4) = -0.574
       C(b4, c)  = -0.528
       C(b1, b4) =  0.516
       C(b1, b3) =  0.439
       C(b3, c)  = -0.415
       C(b2, b3) = -0.339
       C(c, d)   = -0.297
       C(b1, d)  = -0.251
       C(b2, d)  = -0.210
       C(b3, d)  = -0.112
  Step 52
   [[Fit Statistics]]
       # fitting method   = leastsq
       # function evals   = 175
       # data points      = 7
       # variables        = 6
       chi-square         = 6.5723e-14
       reduced chi-square = 6.5723e-14
       Akaike info crit   = -214.094699
       Bayesian info crit = -214.419238
       R-square-multi     = 1.00000
       R-square-disp      = 0.99950
   [[Variables]]
       xmin:  -10 (fixed)
       xmax:   10 (fixed)
       FP:     0.15707963 +/- 0.00000000 (0.00%) == 'pi/(xmax-xmin)'
       b1:    -0.00565457 +/- 0.00147886 (26.15%) (init = -0.005345234)
       b2:    -1.2600e-04 +/- 4.6127e-04 (366.09%) (init = -0.000113415)
       b3:     2.1228e-04 +/- 4.9204e-04 (231.79%) (init = 0.0002006115)
       b4:     1.5404e-05 +/- 1.8628e-04 (1209.32%) (init = 1.396897e-05)
       c:     -5.8548e-04 +/- 7.3031e-05 (12.47%) (init = -0.0005015107)
       d:     -0.01050741 +/- 0.00175432 (16.70%) (init = -0.009345024)
       f_V_0: -inf (fixed)
   [[Correlations]] (unreported correlations are < 0.100)
       C(b3, b4) =  0.991
       C(b3, d)  = -0.990
       C(b4, d)  = -0.980
       C(b1, b4) =  0.953
       C(b1, d)  = -0.946
       C(b1, b3) =  0.945
       C(b2, c)  =  0.934
       C(c, d)   = -0.874
       C(b3, c)  =  0.852
       C(b2, d)  = -0.832
       C(b2, b3) =  0.823
       C(b4, c)  =  0.817
       C(b2, b4) =  0.753
       C(b1, c)  =  0.681
       C(b1, b2) =  0.660
  Step 53
   [[Fit Statistics]]
       # fitting method   = leastsq
       # function evals   = 83
       # data points      = 7
       # variables        = 6
       chi-square         = 1.1983e-13
       reduced chi-square = 1.1983e-13
       Akaike info crit   = -209.890473
       Bayesian info crit = -210.215013
       R-square-multi     = 1.00000
       R-square-disp      = 0.99938
   [[Variables]]
       xmin:  -10 (fixed)
       xmax:   10 (fixed)
       FP:     0.15707963 +/- 0.00000000 (0.00%) == 'pi/(xmax-xmin)'
       b1:    -0.00556303 +/- 3.4898e-04 (6.27%) (init = -0.005654572)
       b2:    -7.5767e-05 +/- 2.4414e-04 (322.23%) (init = -0.0001259987)
       b3:     2.1822e-04 +/- 2.1826e-04 (100.02%) (init = 0.0002122801)
       b4:     1.2473e-05 +/- 2.1242e-04 (1703.04%) (init = 1.540369e-05)
       c:     -7.5138e-04 +/- 2.2359e-05 (2.98%) (init = -0.0005854801)
       d:     -0.01140400 +/- 3.2265e-04 (2.83%) (init = -0.01050741)
       f_V_0: -inf (fixed)
   [[Correlations]] (unreported correlations are < 0.100)
       C(c, d)   = -0.723
       C(b1, d)  = -0.554
       C(b2, c)  =  0.423
       C(b2, d)  = -0.325
       C(b3, d)  = -0.144
       C(b2, b4) = -0.117
  Step 54
   [[Fit Statistics]]
       # fitting method   = leastsq
       # function evals   = 500
       # data points      = 7
       # variables        = 6
       chi-square         = 2.1986e-13
       reduced chi-square = 2.1986e-13
       Akaike info crit   = -205.641830
       Bayesian info crit = -205.966370
   ##  Warning: uncertainties could not be estimated:
       R-square-multi     = 1.00000
       R-square-disp      = 0.99815
   [[Variables]]
       xmin:  -10 (fixed)
       xmax:   10 (fixed)
       FP:     0.15707963 == 'pi/(xmax-xmin)'
       b1:    -0.00860200 (init = -0.005563031)
       b2:    -4.9407e-04 (init = -7.5767e-05)
       b3:     3.2293e-04 (init = 0.0002182166)
       b4:     6.2517e-05 (init = 1.247287e-05)
       c:     -4.2023e-04 (init = -0.0007513775)
       d:     -0.01099536 (init = -0.011404)
       f_V_0: -inf (fixed)
  Step 55
   [[Fit Statistics]]
       # fitting method   = leastsq
       # function evals   = 153
       # data points      = 7
       # variables        = 6
       chi-square         = 4.2274e-13
       reduced chi-square = 4.2274e-13
       Akaike info crit   = -201.065541
       Bayesian info crit = -201.390080
       R-square-multi     = 1.00000
       R-square-disp      = 0.99450
   [[Variables]]
       xmin:  -10 (fixed)
       xmax:   10 (fixed)
       FP:     0.15707963 +/- 0.00000000 (0.00%) == 'pi/(xmax-xmin)'
       b1:    -0.00735073 +/- 6.5950e-04 (8.97%) (init = -0.008602001)
       b2:    -3.7046e-04 +/- 4.5840e-04 (123.74%) (init = -0.00049407)
       b3:     3.0740e-04 +/- 4.1950e-04 (136.47%) (init = 0.0003229261)
       b4:     6.0674e-05 +/- 3.9857e-04 (656.92%) (init = 6.251709e-05)
       c:     -3.0193e-04 +/- 4.1968e-05 (13.90%) (init = -0.0004202349)
       d:     -0.01154654 +/- 6.1134e-04 (5.29%) (init = -0.01099536)
       f_V_0: -inf (fixed)
   [[Correlations]] (unreported correlations are < 0.100)
       C(c, d)   = -0.720
       C(b1, d)  = -0.564
       C(b2, c)  =  0.423
       C(b2, d)  = -0.327
       C(b3, d)  = -0.153
       C(b1, b3) =  0.121
       C(b2, b4) = -0.117
  Step 56
   [[Fit Statistics]]
       # fitting method   = leastsq
       # function evals   = 54
       # data points      = 7
       # variables        = 6
       chi-square         = 1.8551e-13
       reduced chi-square = 1.8551e-13
       Akaike info crit   = -206.831117
       Bayesian info crit = -207.155657
       R-square-multi     = 1.00000
       R-square-disp      = 0.99801
   [[Variables]]
       xmin:  -10 (fixed)
       xmax:   10 (fixed)
       FP:     0.15707963 +/- 0.00000000 (0.00%) == 'pi/(xmax-xmin)'
       b1:    -0.00884156 +/- 0.00231711 (26.21%) (init = -0.00735073)
       b2:    -3.9194e-04 +/- 0.00112021 (285.81%) (init = -0.0003704633)
       b3:     3.3119e-04 +/- 7.6586e-04 (231.25%) (init = 0.0003073993)
       b4:     4.9123e-05 +/- 5.3130e-04 (1081.58%) (init = 6.067355e-05)
       c:     -2.5590e-04 +/- 1.8169e-04 (71.00%) (init = -0.0003019255)
       d:     -0.01324888 +/- 4.0660e-04 (3.07%) (init = -0.01154654)
       f_V_0: -inf (fixed)
   [[Correlations]] (unreported correlations are < 0.100)
       C(b2, c)  =  0.969
       C(b1, c)  = -0.969
       C(b1, b3) =  0.944
       C(b3, c)  = -0.942
       C(b1, b2) = -0.942
       C(b4, c)  =  0.931
       C(b1, b4) = -0.922
       C(b2, b3) = -0.913
       C(b2, b4) =  0.890
       C(b3, b4) = -0.816
       C(b1, d)  = -0.145
  Step 57
   [[Fit Statistics]]
       # fitting method   = leastsq
       # function evals   = 103
       # data points      = 7
       # variables        = 6
       chi-square         = 2.4414e-13
       reduced chi-square = 2.4414e-13
       Akaike info crit   = -204.908621
       Bayesian info crit = -205.233160
       R-square-multi     = 1.00000
       R-square-disp      = 0.99764
   [[Variables]]
       xmin:  -10 (fixed)
       xmax:   10 (fixed)
       FP:     0.15707963 +/- 0.00000000 (0.00%) == 'pi/(xmax-xmin)'
       b1:    -0.00961721 +/- 9.1675e-04 (9.53%) (init = -0.008841564)
       b2:    -3.9071e-04 +/- 5.0669e-04 (129.68%) (init = -0.0003919403)
       b3:     3.6009e-04 +/- 2.9906e-04 (83.05%) (init = 0.0003311866)
       b4:     4.8601e-05 +/- 1.6667e-04 (342.94%) (init = 4.912294e-05)
       c:     -2.1505e-04 +/- 7.0434e-05 (32.75%) (init = -0.0002559015)
       d:     -0.01443220 +/- 0.00131890 (9.14%) (init = -0.01324888)
       f_V_0: -inf (fixed)
   [[Correlations]] (unreported correlations are < 0.100)
       C(c, d)   = -0.951
       C(b3, b4) = -0.906
       C(b1, d)  = -0.893
       C(b2, c)  =  0.779
       C(b1, c)  =  0.765
       C(b2, d)  = -0.760
       C(b2, b4) = -0.669
       C(b4, d)  =  0.669
       C(b4, c)  = -0.645
       C(b1, b2) =  0.636
       C(b1, b4) = -0.586
       C(b3, d)  = -0.389
       C(b3, c)  =  0.363
       C(b1, b3) =  0.332
       C(b2, b3) =  0.298
  Step 58
   [[Fit Statistics]]
       # fitting method   = leastsq
       # function evals   = 149
       # data points      = 7
       # variables        = 6
       chi-square         = 2.8704e-13
       reduced chi-square = 2.8704e-13
       Akaike info crit   = -203.775367
       Bayesian info crit = -204.099906
       R-square-multi     = 1.00000
       R-square-disp      = 0.99764
   [[Variables]]
       xmin:  -10 (fixed)
       xmax:   10 (fixed)
       FP:     0.15707963 +/- 0.00000000 (0.00%) == 'pi/(xmax-xmin)'
       b1:    -0.01058549 +/- 0.00125447 (11.85%) (init = -0.009617209)
       b2:    -3.7143e-04 +/- 6.1910e-04 (166.68%) (init = -0.0003907067)
       b3:     3.9650e-04 +/- 4.0465e-04 (102.06%) (init = 0.0003600869)
       b4:     4.5997e-05 +/- 1.6091e-04 (349.83%) (init = 4.860124e-05)
       c:     -1.9333e-04 +/- 8.9385e-05 (46.23%) (init = -0.0002150516)
       d:     -0.01598315 +/- 0.00178368 (11.16%) (init = -0.0144322)
       f_V_0: -inf (fixed)
   [[Correlations]] (unreported correlations are < 0.100)
       C(b3, b4) = -0.960
       C(c, d)   = -0.959
       C(b1, d)  = -0.931
       C(b2, c)  =  0.831
       C(b1, c)  =  0.827
       C(b2, d)  = -0.808
       C(b1, b2) =  0.712
       C(b1, b3) =  0.575
       C(b3, d)  = -0.560
       C(b1, b4) = -0.554
       C(b4, d)  =  0.543
       C(b2, b4) = -0.522
       C(b4, c)  = -0.460
       C(b3, c)  =  0.459
       C(b2, b3) =  0.392
  Step 59
   [[Fit Statistics]]
       # fitting method   = leastsq
       # function evals   = 60
       # data points      = 7
       # variables        = 6
       chi-square         = 2.0640e-13
       reduced chi-square = 2.0640e-13
       Akaike info crit   = -206.084017
       Bayesian info crit = -206.408556
       R-square-multi     = 1.00000
       R-square-disp      = 0.99836
   [[Variables]]
       xmin:  -10 (fixed)
       xmax:   10 (fixed)
       FP:     0.15707963 +/- 0.00000000 (0.00%) == 'pi/(xmax-xmin)'
       b1:    -0.01110187 +/- 9.9895e-04 (9.00%) (init = -0.01058549)
       b2:    -3.3114e-04 +/- 5.3125e-04 (160.43%) (init = -0.0003714267)
       b3:     4.1658e-04 +/- 3.0285e-04 (72.70%) (init = 0.0003965004)
       b4:     4.0428e-05 +/- 1.2993e-04 (321.38%) (init = 4.599697e-05)
       c:     -1.1826e-04 +/- 7.7594e-05 (65.61%) (init = -0.0001933293)
       d:     -0.01612723 +/- 0.00148321 (9.20%) (init = -0.01598315)
       f_V_0: -inf (fixed)
   [[Correlations]] (unreported correlations are < 0.100)
       C(c, d)   = -0.967
       C(b3, b4) = -0.952
       C(b1, d)  = -0.926
       C(b1, c)  =  0.835
       C(b2, c)  =  0.835
       C(b2, d)  = -0.822
       C(b1, b2) =  0.730
       C(b2, b4) = -0.591
       C(b3, d)  = -0.540
       C(b4, d)  =  0.531
       C(b4, c)  = -0.521
       C(b3, c)  =  0.517
       C(b1, b3) =  0.487
       C(b1, b4) = -0.478
       C(b2, b3) =  0.450
  Step 60
   [[Fit Statistics]]
       # fitting method   = leastsq
       # function evals   = 155
       # data points      = 7
       # variables        = 6
       chi-square         = 1.9322e-13
       reduced chi-square = 1.9322e-13
       Akaike info crit   = -206.546059
       Bayesian info crit = -206.870598
       R-square-multi     = 1.00000
       R-square-disp      = 0.99856
   [[Variables]]
       xmin:  -10 (fixed)
       xmax:   10 (fixed)
       FP:     0.15707963 +/- 0.00000000 (0.00%) == 'pi/(xmax-xmin)'
       b1:    -0.01155438 +/- 4.4514e-04 (3.85%) (init = -0.01110187)
       b2:    -3.4701e-04 +/- 3.1066e-04 (89.53%) (init = -0.0003311411)
       b3:     4.3340e-04 +/- 2.7798e-04 (64.14%) (init = 0.0004165817)
       b4:     4.2597e-05 +/- 2.6962e-04 (632.95%) (init = 4.042828e-05)
       c:     -5.2855e-05 +/- 2.8515e-05 (53.95%) (init = -0.0001182592)
       d:     -0.01620679 +/- 4.1968e-04 (2.59%) (init = -0.01612723)
       f_V_0: -inf (fixed)
   [[Correlations]] (unreported correlations are < 0.100)
       C(c, d)   = -0.736
       C(b1, d)  = -0.570
       C(b2, c)  =  0.428
       C(b2, d)  = -0.342
       C(b3, d)  = -0.167
       C(b2, b4) = -0.111
  Step 61
   [[Fit Statistics]]
       # fitting method   = leastsq
       # function evals   = 211
       # data points      = 7
       # variables        = 6
       chi-square         = 2.6936e-13
       reduced chi-square = 2.6936e-13
       Akaike info crit   = -204.220378
       Bayesian info crit = -204.544917
       R-square-multi     = 1.00000
       R-square-disp      = 0.99808
   [[Variables]]
       xmin:  -10 (fixed)
       xmax:   10 (fixed)
       FP:     0.15707963 +/- 0.00000000 (0.00%) == 'pi/(xmax-xmin)'
       b1:    -0.01180602 +/- 5.6740e-04 (4.81%) (init = -0.01155438)
       b2:    -3.5166e-04 +/- 3.6716e-04 (104.41%) (init = -0.00034701)
       b3:     4.4313e-04 +/- 3.3711e-04 (76.07%) (init = 0.0004333972)
       b4:     4.2954e-05 +/- 3.5186e-04 (819.15%) (init = 4.259732e-05)
       c:      1.2724e-05 +/- 3.5985e-05 (282.82%) (init = -5.285536e-05)
       d:     -0.01665988 +/- 5.8124e-04 (3.49%) (init = -0.01620679)
       f_V_0: -inf (fixed)
   [[Correlations]] (unreported correlations are < 0.100)
       C(c, d)   = -0.775
       C(b1, d)  = -0.648
       C(b4, d)  = -0.521
       C(b2, c)  =  0.438
       C(b1, b4) =  0.381
       C(b2, d)  = -0.358
       C(b4, c)  =  0.354
       C(b3, d)  = -0.263
       C(b3, b4) =  0.240
       C(b1, c)  =  0.208
       C(b3, c)  =  0.168
       C(b1, b3) =  0.158
       C(b1, b2) =  0.130
       C(b2, b4) =  0.118
       C(b2, b3) =  0.101
  Step 62
   [[Fit Statistics]]
       # fitting method   = leastsq
       # function evals   = 205
       # data points      = 7
       # variables        = 6
       chi-square         = 2.3324e-13
       reduced chi-square = 2.3324e-13
       Akaike info crit   = -205.228264
       Bayesian info crit = -205.552803
       R-square-multi     = 1.00000
       R-square-disp      = 0.99841
   [[Variables]]
       xmin:  -10 (fixed)
       xmax:   10 (fixed)
       FP:     0.15707963 +/- 0.00000000 (0.00%) == 'pi/(xmax-xmin)'
       b1:    -0.01192052 +/- 0.00102925 (8.63%) (init = -0.01180602)
       b2:    -3.5450e-04 +/- 5.4376e-04 (153.39%) (init = -0.0003516571)
       b3:     4.5369e-04 +/- 3.2487e-04 (71.61%) (init = 0.0004431324)
       b4:     4.6191e-05 +/- 1.5779e-04 (341.60%) (init = 4.295428e-05)
       c:      7.0465e-05 +/- 7.8169e-05 (110.93%) (init = 1.272367e-05)
       d:     -0.01721364 +/- 4.6247e-04 (2.69%) (init = -0.01665988)
       f_V_0: -inf (fixed)
   [[Correlations]] (unreported correlations are < 0.100)
       C(b3, b4) =  0.952
       C(b2, c)  =  0.821
       C(b1, c)  = -0.790
       C(b1, b2) = -0.659
       C(b2, b4) = -0.481
       C(b1, b3) =  0.474
       C(b1, b4) =  0.432
       C(b3, c)  = -0.423
       C(b4, c)  = -0.415
       C(b2, b3) = -0.343
       C(c, d)   = -0.296
       C(b1, d)  = -0.272
       C(b2, d)  = -0.216
       C(b3, d)  = -0.158
  Step 63
   [[Fit Statistics]]
       # fitting method   = leastsq
       # function evals   = 89
       # data points      = 7
       # variables        = 6
       chi-square         = 1.2933e-13
       reduced chi-square = 1.2933e-13
       Akaike info crit   = -209.356018
       Bayesian info crit = -209.680557
       R-square-multi     = 1.00000
       R-square-disp      = 0.99915
   [[Variables]]
       xmin:  -10 (fixed)
       xmax:   10 (fixed)
       FP:     0.15707963 +/- 0.00000000 (0.00%) == 'pi/(xmax-xmin)'
       b1:    -0.01190849 +/- 9.2102e-04 (7.73%) (init = -0.01192052)
       b2:    -3.6082e-04 +/- 4.4891e-04 (124.41%) (init = -0.0003544973)
       b3:     4.4686e-04 +/- 3.8334e-04 (85.78%) (init = 0.0004536886)
       b4:     4.4073e-05 +/- 3.5748e-04 (811.12%) (init = 4.619143e-05)
       c:      1.4706e-04 +/- 6.7626e-05 (45.98%) (init = 7.046514e-05)
       d:     -0.01759834 +/- 0.00135735 (7.71%) (init = -0.01721364)
       f_V_0: -inf (fixed)
   [[Correlations]] (unreported correlations are < 0.100)
       C(c, d)   = -0.973
       C(b1, d)  = -0.946
       C(b4, d)  = -0.945
       C(b4, c)  =  0.916
       C(b1, b4) =  0.901
       C(b1, c)  =  0.874
       C(b2, c)  =  0.857
       C(b2, d)  = -0.848
       C(b3, d)  = -0.822
       C(b3, c)  =  0.795
       C(b2, b4) =  0.786
       C(b1, b2) =  0.778
       C(b1, b3) =  0.773
       C(b3, b4) =  0.730
       C(b2, b3) =  0.710
  Step 64
   [[Fit Statistics]]
       # fitting method   = leastsq
       # function evals   = 128
       # data points      = 7
       # variables        = 6
       chi-square         = 1.6559e-13
       reduced chi-square = 1.6559e-13
       Akaike info crit   = -207.626130
       Bayesian info crit = -207.950669
       R-square-multi     = 1.00000
       R-square-disp      = 0.99911
   [[Variables]]
       xmin:  -10 (fixed)
       xmax:   10 (fixed)
       FP:     0.15707963 +/- 0.00000000 (0.00%) == 'pi/(xmax-xmin)'
       b1:    -0.01281452 +/- 8.1095e-04 (6.33%) (init = -0.01190849)
       b2:    -3.4841e-04 +/- 4.3492e-04 (124.83%) (init = -0.0003608154)
       b3:     4.8113e-04 +/- 2.6848e-04 (55.80%) (init = 0.0004468586)
       b4:     4.2467e-05 +/- 1.3713e-04 (322.91%) (init = 4.407261e-05)
       c:      1.9936e-04 +/- 6.1105e-05 (30.65%) (init = 0.0001470645)
       d:     -0.01768756 +/- 3.9025e-04 (2.21%) (init = -0.01759834)
       f_V_0: -inf (fixed)
   [[Correlations]] (unreported correlations are < 0.100)
       C(b3, b4) =  0.949
       C(b2, c)  =  0.799
       C(b1, c)  = -0.757
       C(b1, b2) = -0.616
       C(b2, b4) = -0.553
       C(b1, b4) =  0.522
       C(b4, c)  = -0.511
       C(b1, b3) =  0.428
       C(b3, c)  = -0.368
       C(c, d)   = -0.317
       C(b1, d)  = -0.294
       C(b2, b3) = -0.290
       C(b2, d)  = -0.226
       C(b3, d)  = -0.165
  Step 65
   [[Fit Statistics]]
       # fitting method   = leastsq
       # function evals   = 112
       # data points      = 7
       # variables        = 6
       chi-square         = 2.1679e-13
       reduced chi-square = 2.1679e-13
       Akaike info crit   = -205.740345
       Bayesian info crit = -206.064884
       R-square-multi     = 1.00000
       R-square-disp      = 0.99911
   [[Variables]]
       xmin:  -10 (fixed)
       xmax:   10 (fixed)
       FP:     0.15707963 +/- 0.00000000 (0.00%) == 'pi/(xmax-xmin)'
       b1:    -0.01426516 +/- 9.0453e-04 (6.34%) (init = -0.01281452)
       b2:    -3.4721e-04 +/- 4.8804e-04 (140.56%) (init = -0.0003484118)
       b3:     5.3709e-04 +/- 3.0444e-04 (56.68%) (init = 0.0004811319)
       b4:     4.2741e-05 +/- 1.5975e-04 (373.75%) (init = 4.246652e-05)
       c:      3.0113e-04 +/- 6.7961e-05 (22.57%) (init = 0.0001993597)
       d:     -0.01951793 +/- 4.4642e-04 (2.29%) (init = -0.01768756)
       f_V_0: -inf (fixed)
   [[Correlations]] (unreported correlations are < 0.100)
       C(b3, b4) =  0.941
       C(b2, c)  =  0.790
       C(b1, c)  = -0.744
       C(b1, b2) = -0.599
       C(b2, b4) = -0.571
       C(b1, b4) =  0.547
       C(b4, c)  = -0.539
       C(b1, b3) =  0.409
       C(b3, c)  = -0.346
       C(c, d)   = -0.326
       C(b1, d)  = -0.301
       C(b2, b3) = -0.269
       C(b2, d)  = -0.231
       C(b3, d)  = -0.167
  Step 66
   [[Fit Statistics]]
       # fitting method   = leastsq
       # function evals   = 103
       # data points      = 7
       # variables        = 6
       chi-square         = 1.6868e-13
       reduced chi-square = 1.6868e-13
       Akaike info crit   = -207.496685
       Bayesian info crit = -207.821224
       R-square-multi     = 1.00000
       R-square-disp      = 0.99935
   [[Variables]]
       xmin:  -10 (fixed)
       xmax:   10 (fixed)
       FP:     0.15707963 +/- 0.00000000 (0.00%) == 'pi/(xmax-xmin)'
       b1:    -0.01416808 +/- 4.1626e-04 (2.94%) (init = -0.01426516)
       b2:    -3.6863e-04 +/- 2.9039e-04 (78.77%) (init = -0.0003472121)
       b3:     5.3160e-04 +/- 2.5986e-04 (48.88%) (init = 0.0005370885)
       b4:     4.4969e-05 +/- 2.5199e-04 (560.36%) (init = 4.274068e-05)
       c:      3.9555e-04 +/- 2.6662e-05 (6.74%) (init = 0.0003011288)
       d:     -0.02167683 +/- 3.9343e-04 (1.81%) (init = -0.01951793)
       f_V_0: -inf (fixed)
   [[Correlations]] (unreported correlations are < 0.100)
       C(c, d)   = -0.738
       C(b1, d)  = -0.572
       C(b2, c)  =  0.428
       C(b2, d)  = -0.345
       C(b3, d)  = -0.171
       C(b2, b4) = -0.111
  Step 67
   [[Fit Statistics]]
       # fitting method   = leastsq
       # function evals   = 154
       # data points      = 7
       # variables        = 6
       chi-square         = 1.5822e-13
       reduced chi-square = 1.5822e-13
       Akaike info crit   = -207.944990
       Bayesian info crit = -208.269529
       R-square-multi     = 1.00000
       R-square-disp      = 0.99940
   [[Variables]]
       xmin:  -10 (fixed)
       xmax:   10 (fixed)
       FP:     0.15707963 +/- 0.00000000 (0.00%) == 'pi/(xmax-xmin)'
       b1:    -0.01453881 +/- 0.00106958 (7.36%) (init = -0.01416808)
       b2:    -3.6502e-04 +/- 5.4725e-04 (149.92%) (init = -0.0003686297)
       b3:     5.4517e-04 +/- 3.0556e-04 (56.05%) (init = 0.000531599)
       b4:     4.4311e-05 +/- 1.0036e-04 (226.48%) (init = 4.496856e-05)
       c:      3.6720e-04 +/- 8.3589e-05 (22.76%) (init = 0.0003955537)
       d:     -0.02210762 +/- 0.00162498 (7.35%) (init = -0.02167683)
       f_V_0: -inf (fixed)
   [[Correlations]] (unreported correlations are < 0.100)
       C(c, d)   = -0.978
       C(b1, d)  = -0.951
       C(b1, c)  =  0.891
       C(b2, c)  =  0.884
       C(b2, d)  = -0.875
       C(b1, b2) =  0.811
       C(b3, b4) = -0.746
       C(b3, d)  = -0.683
       C(b3, c)  =  0.665
       C(b1, b3) =  0.640
       C(b2, b3) =  0.604
       C(b2, b4) = -0.279
       C(b4, c)  = -0.156
       C(b4, d)  =  0.150
       C(b1, b4) = -0.129
  Step 68
   [[Fit Statistics]]
       # fitting method   = leastsq
       # function evals   = 60
       # data points      = 7
       # variables        = 6
       chi-square         = 8.7849e-14
       reduced chi-square = 8.7849e-14
       Akaike info crit   = -212.063472
       Bayesian info crit = -212.388011
       R-square-multi     = 1.00000
       R-square-disp      = 0.99966
   [[Variables]]
       xmin:  -10 (fixed)
       xmax:   10 (fixed)
       FP:     0.15707963 +/- 0.00000000 (0.00%) == 'pi/(xmax-xmin)'
       b1:    -0.01452058 +/- 3.0027e-04 (2.07%) (init = -0.01453881)
       b2:    -3.6047e-04 +/- 2.0953e-04 (58.13%) (init = -0.0003650238)
       b3:     5.4623e-04 +/- 1.8748e-04 (34.32%) (init = 0.000545173)
       b4:     4.4083e-05 +/- 1.8188e-04 (412.59%) (init = 4.431097e-05)
       c:      3.4289e-04 +/- 1.9232e-05 (5.61%) (init = 0.0003672)
       d:     -0.02234533 +/- 2.8326e-04 (1.27%) (init = -0.02210762)
       f_V_0: -inf (fixed)
   [[Correlations]] (unreported correlations are < 0.100)
       C(c, d)   = -0.737
       C(b1, d)  = -0.570
       C(b2, c)  =  0.428
       C(b2, d)  = -0.343
       C(b3, d)  = -0.169
       C(b2, b4) = -0.111
  Step 69
   [[Fit Statistics]]
       # fitting method   = leastsq
       # function evals   = 251
       # data points      = 7
       # variables        = 6
       chi-square         = 1.7488e-13
       reduced chi-square = 1.7488e-13
       Akaike info crit   = -207.243944
       Bayesian info crit = -207.568483
       R-square-multi     = 1.00000
       R-square-disp      = 0.99935
   [[Variables]]
       xmin:  -10 (fixed)
       xmax:   10 (fixed)
       FP:     0.15707963 +/- 0.00000000 (0.00%) == 'pi/(xmax-xmin)'
       b1:    -0.01498708 +/- 0.00125959 (8.40%) (init = -0.01452058)
       b2:    -3.5737e-04 +/- 6.3445e-04 (177.54%) (init = -0.0003604676)
       b3:     5.6203e-04 +/- 3.5634e-04 (63.40%) (init = 0.0005462302)
       b4:     4.3404e-05 +/- 1.0676e-04 (245.95%) (init = 4.40827e-05)
       c:      3.3381e-04 +/- 9.8524e-05 (29.51%) (init = 0.0003428943)
       d:     -0.02220049 +/- 0.00192897 (8.69%) (init = -0.02234533)
       f_V_0: -inf (fixed)
   [[Correlations]] (unreported correlations are < 0.100)
       C(c, d)   = -0.983
       C(b1, d)  = -0.961
       C(b1, c)  =  0.913
       C(b2, c)  =  0.906
       C(b2, d)  = -0.899
       C(b1, b2) =  0.846
       C(b3, d)  = -0.750
       C(b3, c)  =  0.734
       C(b1, b3) =  0.713
       C(b2, b3) =  0.679
       C(b3, b4) = -0.439
       C(b1, b4) =  0.172
       C(b4, d)  = -0.166
       C(b4, c)  =  0.155
  Step 70
   [[Fit Statistics]]
       # fitting method   = leastsq
       # function evals   = 121
       # data points      = 7
       # variables        = 6
       chi-square         = 9.2153e-14
       reduced chi-square = 9.2153e-14
       Akaike info crit   = -211.728692
       Bayesian info crit = -212.053231
       R-square-multi     = 1.00000
       R-square-disp      = 0.99963
   [[Variables]]
       xmin:  -10 (fixed)
       xmax:   10 (fixed)
       FP:     0.15707963 +/- 0.00000000 (0.00%) == 'pi/(xmax-xmin)'
       b1:    -0.01429867 +/- 7.0691e-04 (4.94%) (init = -0.01498708)
       b2:    -3.6690e-04 +/- 3.7154e-04 (101.26%) (init = -0.0003573661)
       b3:     5.3708e-04 +/- 2.1027e-04 (39.15%) (init = 0.0005620285)
       b4:     4.4659e-05 +/- 8.2551e-05 (184.85%) (init = 4.340436e-05)
       c:      3.5573e-04 +/- 5.5012e-05 (15.46%) (init = 0.0003338121)
       d:     -0.02218099 +/- 0.00105739 (4.77%) (init = -0.02220049)
       f_V_0: -inf (fixed)
   [[Correlations]] (unreported correlations are < 0.100)
       C(c, d)   = -0.970
       C(b1, d)  = -0.934
       C(b3, b4) = -0.930
       C(b1, c)  =  0.853
       C(b2, c)  =  0.851
       C(b2, d)  = -0.839
       C(b1, b2) =  0.756
       C(b3, d)  = -0.585
       C(b3, c)  =  0.564
       C(b1, b3) =  0.535
       C(b2, b4) = -0.526
       C(b2, b3) =  0.497
       C(b4, d)  =  0.442
       C(b4, c)  = -0.438
       C(b1, b4) = -0.400
  Step 71
   [[Fit Statistics]]
       # fitting method   = leastsq
       # function evals   = 148
       # data points      = 7
       # variables        = 6
       chi-square         = 6.0637e-14
       reduced chi-square = 6.0637e-14
       Akaike info crit   = -214.658511
       Bayesian info crit = -214.983051
       R-square-multi     = 1.00000
       R-square-disp      = 0.99979
   [[Variables]]
       xmin:  -10 (fixed)
       xmax:   10 (fixed)
       FP:     0.15707963 +/- 0.00000000 (0.00%) == 'pi/(xmax-xmin)'
       b1:    -0.01505205 +/- 4.8891e-04 (3.25%) (init = -0.01429867)
       b2:    -3.9835e-04 +/- 2.6656e-04 (66.92%) (init = -0.0003668972)
       b3:     5.6458e-04 +/- 1.5543e-04 (27.53%) (init = 0.0005370829)
       b4:     4.8672e-05 +/- 7.7112e-05 (158.43%) (init = 4.465886e-05)
       c:      4.3152e-04 +/- 3.7782e-05 (8.76%) (init = 0.0003557315)
       d:     -0.02359016 +/- 7.1389e-04 (3.03%) (init = -0.02218099)
       f_V_0: -inf (fixed)
   [[Correlations]] (unreported correlations are < 0.100)
       C(c, d)   = -0.958
       C(b3, b4) = -0.938
       C(b1, d)  = -0.908
       C(b2, c)  =  0.805
       C(b1, c)  =  0.797
       C(b2, d)  = -0.788
       C(b1, b2) =  0.678
       C(b2, b4) = -0.660
       C(b4, d)  =  0.642
       C(b4, c)  = -0.623
       C(b1, b4) = -0.571
       C(b3, d)  = -0.457
       C(b3, c)  =  0.432
       C(b1, b3) =  0.400
       C(b2, b3) =  0.367
  Step 72
   [[Fit Statistics]]
       # fitting method   = leastsq
       # function evals   = 105
       # data points      = 7
       # variables        = 6
       chi-square         = 4.1851e-14
       reduced chi-square = 4.1851e-14
       Akaike info crit   = -217.253953
       Bayesian info crit = -217.578492
       R-square-multi     = 1.00000
       R-square-disp      = 0.99988
   [[Variables]]
       xmin:  -10 (fixed)
       xmax:   10 (fixed)
       FP:     0.15707963 +/- 0.00000000 (0.00%) == 'pi/(xmax-xmin)'
       b1:    -0.01561964 +/- 4.5334e-04 (2.90%) (init = -0.01505205)
       b2:    -5.1770e-04 +/- 2.4113e-04 (46.58%) (init = -0.0003983468)
       b3:     5.8521e-04 +/- 1.3811e-04 (23.60%) (init = 0.0005645827)
       b4:     6.3985e-05 +/- 5.7348e-05 (89.63%) (init = 4.867172e-05)
       c:      5.1846e-04 +/- 3.5197e-05 (6.79%) (init = 0.0004315173)
       d:     -0.02332883 +/- 6.7330e-04 (2.89%) (init = -0.02359016)
       f_V_0: -inf (fixed)
   [[Correlations]] (unreported correlations are < 0.100)
       C(c, d)   = -0.967
       C(b3, b4) = -0.952
       C(b1, d)  = -0.927
       C(b2, c)  =  0.838
       C(b1, c)  =  0.837
       C(b2, d)  = -0.825
       C(b1, b2) =  0.733
       C(b2, b4) = -0.583
       C(b3, d)  = -0.551
       C(b3, c)  =  0.527
       C(b4, d)  =  0.521
       C(b4, c)  = -0.512
       C(b1, b3) =  0.498
       C(b1, b4) = -0.471
       C(b2, b3) =  0.461
  Step 73
   [[Fit Statistics]]
       # fitting method   = leastsq
       # function evals   = 202
       # data points      = 7
       # variables        = 6
       chi-square         = 6.4734e-14
       reduced chi-square = 6.4734e-14
       Akaike info crit   = -214.200853
       Bayesian info crit = -214.525392
       R-square-multi     = 1.00000
       R-square-disp      = 0.99986
   [[Variables]]
       xmin:  -10 (fixed)
       xmax:   10 (fixed)
       FP:     0.15707963 +/- 0.00000000 (0.00%) == 'pi/(xmax-xmin)'
       b1:    -0.01757016 +/- 2.5746e-04 (1.47%) (init = -0.01561964)
       b2:    -6.2421e-04 +/- 1.7978e-04 (28.80%) (init = -0.0005177043)
       b3:     6.5848e-04 +/- 1.6080e-04 (24.42%) (init = 0.0005852059)
       b4:     7.7496e-05 +/- 1.5621e-04 (201.58%) (init = 6.398513e-05)
       c:      6.6595e-04 +/- 1.6489e-05 (2.48%) (init = 0.000518463)
       d:     -0.02505952 +/- 2.4145e-04 (0.96%) (init = -0.02332883)
       f_V_0: -inf (fixed)
   [[Correlations]] (unreported correlations are < 0.100)
       C(c, d)   = -0.733
       C(b1, d)  = -0.566
       C(b2, c)  =  0.427
       C(b2, d)  = -0.338
       C(b3, d)  = -0.162
       C(b2, b4) = -0.113
  Step 74
   [[Fit Statistics]]
       # fitting method   = leastsq
       # function evals   = 138
       # data points      = 7
       # variables        = 6
       chi-square         = 3.5449e-14
       reduced chi-square = 3.5449e-14
       Akaike info crit   = -218.416200
       Bayesian info crit = -218.740739
       R-square-multi     = 1.00000
       R-square-disp      = 0.99992
   [[Variables]]
       xmin:  -10 (fixed)
       xmax:   10 (fixed)
       FP:     0.15707963 +/- 0.00000000 (0.00%) == 'pi/(xmax-xmin)'
       b1:    -0.01734730 +/- 1.9048e-04 (1.10%) (init = -0.01757016)
       b2:    -6.9587e-04 +/- 1.3303e-04 (19.12%) (init = -0.0006242064)
       b3:     6.5448e-04 +/- 1.1898e-04 (18.18%) (init = 0.0006584767)
       b4:     8.4804e-05 +/- 1.1562e-04 (136.34%) (init = 7.749604e-05)
       c:      6.9897e-04 +/- 1.2199e-05 (1.75%) (init = 0.000665953)
       d:     -0.02559577 +/- 1.7841e-04 (0.70%) (init = -0.02505952)
       f_V_0: -inf (fixed)
   [[Correlations]] (unreported correlations are < 0.100)
       C(c, d)   = -0.732
       C(b1, d)  = -0.565
       C(b2, c)  =  0.427
       C(b2, d)  = -0.337
       C(b3, d)  = -0.161
       C(b2, b4) = -0.113
  Step 75
   [[Fit Statistics]]
       # fitting method   = leastsq
       # function evals   = 113
       # data points      = 7
       # variables        = 6
       chi-square         = 3.1662e-14
       reduced chi-square = 3.1662e-14
       Akaike info crit   = -219.206982
       Bayesian info crit = -219.531522
       R-square-multi     = 1.00000
       R-square-disp      = 0.99993
   [[Variables]]
       xmin:  -10 (fixed)
       xmax:   10 (fixed)
       FP:     0.15707963 +/- 0.00000000 (0.00%) == 'pi/(xmax-xmin)'
       b1:    -0.01786669 +/- 3.3887e-04 (1.90%) (init = -0.0173473)
       b2:    -6.7417e-04 +/- 1.8369e-04 (27.25%) (init = -0.000695872)
       b3:     6.6959e-04 +/- 1.1405e-04 (17.03%) (init = 0.0006544793)
       b4:     8.3822e-05 +/- 6.2890e-05 (75.03%) (init = 8.480381e-05)
       c:      6.9040e-04 +/- 2.5526e-05 (3.70%) (init = 0.0006989728)
       d:     -0.02677457 +/- 1.6835e-04 (0.63%) (init = -0.02559577)
       f_V_0: -inf (fixed)
   [[Correlations]] (unreported correlations are < 0.100)
       C(b3, b4) =  0.926
       C(b2, c)  =  0.783
       C(b1, c)  = -0.740
       C(b2, b4) = -0.595
       C(b1, b2) = -0.592
       C(b4, c)  = -0.572
       C(b1, b4) =  0.569
       C(b1, b3) =  0.381
       C(c, d)   = -0.332
       C(b3, c)  = -0.327
       C(b1, d)  = -0.298
       C(b2, b3) = -0.252
       C(b2, d)  = -0.231
       C(b3, d)  = -0.153
  Step 76
   [[Fit Statistics]]
       # fitting method   = leastsq
       # function evals   = 22
       # data points      = 7
       # variables        = 6
       chi-square         = 5.4167e-16
       reduced chi-square = 5.4167e-16
       Akaike info crit   = -247.684444
       Bayesian info crit = -248.008983
       R-square-multi     = 1.00000
       R-square-disp      = 1.00000
   [[Variables]]
       xmin:  -10 (fixed)
       xmax:   10 (fixed)
       FP:     0.15707963 +/- 0.00000000 (0.00%) == 'pi/(xmax-xmin)'
       b1:    -0.01781117 +/- 2.3536e-05 (0.13%) (init = -0.01786669)
       b2:    -6.9076e-04 +/- 1.6441e-05 (2.38%) (init = -0.0006741663)
       b3:     7.7893e-04 +/- 1.4703e-05 (1.89%) (init = 0.0006695918)
       b4:     1.0773e-04 +/- 1.4297e-05 (13.27%) (init = 8.382196e-05)
       c:      6.7978e-04 +/- 1.5073e-06 (0.22%) (init = 0.0006904023)
       d:     -0.02569501 +/- 2.1989e-05 (0.09%) (init = -0.02677457)
       f_V_0: -inf (fixed)
   [[Correlations]] (unreported correlations are < 0.100)
       C(c, d)   = -0.730
       C(b1, d)  = -0.563
       C(b2, c)  =  0.426
       C(b2, d)  = -0.335
       C(b3, d)  = -0.158
       C(b2, b4) = -0.114
  Step 77
   [[Fit Statistics]]
       # fitting method   = leastsq
       # function evals   = 23
       # data points      = 7
       # variables        = 6
       chi-square         = 6.3674e-16
       reduced chi-square = 6.3674e-16
       Akaike info crit   = -246.552609
       Bayesian info crit = -246.877148
       R-square-multi     = 1.00000
       R-square-disp      = 1.00000
   [[Variables]]
       xmin:  -10 (fixed)
       xmax:   10 (fixed)
       FP:     0.15707963 +/- 0.00000000 (0.00%) == 'pi/(xmax-xmin)'
       b1:    -0.01794558 +/- 4.6797e-05 (0.26%) (init = -0.01781117)
       b2:    -6.6528e-04 +/- 2.4407e-05 (3.67%) (init = -0.0006907552)
       b3:     7.3642e-04 +/- 2.6502e-05 (3.60%) (init = 0.0007789319)
       b4:     1.1048e-04 +/- 1.6634e-05 (15.06%) (init = 0.0001077284)
       c:      6.4873e-04 +/- 3.2726e-06 (0.50%) (init = 0.0006797825)
       d:     -0.02431698 +/- 2.3819e-05 (0.10%) (init = -0.02569501)
       f_V_0: -inf (fixed)
   [[Correlations]] (unreported correlations are < 0.100)
       C(b3, c)  = -0.867
       C(b1, b3) =  0.838
       C(b2, c)  =  0.747
       C(b1, c)  = -0.713
       C(b2, b3) = -0.684
       C(b1, b2) = -0.548
       C(b1, d)  = -0.435
       C(b3, b4) = -0.367
       C(b4, c)  =  0.297
       C(b1, b4) = -0.283
       C(c, d)   = -0.219
       C(b2, b4) =  0.171
       C(b3, d)  = -0.160
       C(b2, d)  = -0.128
  Step 78
   [[Fit Statistics]]
       # fitting method   = leastsq
       # function evals   = 15
       # data points      = 7
       # variables        = 6
       chi-square         = 3.9264e-16
       reduced chi-square = 3.9264e-16
       Akaike info crit   = -249.936808
       Bayesian info crit = -250.261347
       R-square-multi     = 1.00000
       R-square-disp      = 1.00000
   [[Variables]]
       xmin:  -10 (fixed)
       xmax:   10 (fixed)
       FP:     0.15707963 +/- 0.00000000 (0.00%) == 'pi/(xmax-xmin)'
       b1:    -0.01719852 +/- 2.0033e-05 (0.12%) (init = -0.01794558)
       b2:    -7.6302e-04 +/- 1.3997e-05 (1.83%) (init = -0.0006652809)
       b3:     7.2410e-04 +/- 1.2515e-05 (1.73%) (init = 0.0007364171)
       b4:     1.2289e-04 +/- 1.2176e-05 (9.91%) (init = 0.0001104847)
       c:      6.2179e-04 +/- 1.2829e-06 (0.21%) (init = 0.0006487304)
       d:     -0.02369418 +/- 1.8678e-05 (0.08%) (init = -0.02431698)
       f_V_0: -inf (fixed)
   [[Correlations]] (unreported correlations are < 0.100)
       C(c, d)   = -0.729
       C(b1, d)  = -0.561
       C(b2, c)  =  0.426
       C(b2, d)  = -0.334
       C(b3, d)  = -0.156
       C(b2, b4) = -0.114
  Step 79
   [[Fit Statistics]]
       # fitting method   = leastsq
       # function evals   = 53
       # data points      = 7
       # variables        = 6
       chi-square         = 2.4053e-14
       reduced chi-square = 2.4053e-14
       Akaike info crit   = -221.131033
       Bayesian info crit = -221.455572
       R-square-multi     = 1.00000
       R-square-disp      = 0.99995
   [[Variables]]
       xmin:  -10 (fixed)
       xmax:   10 (fixed)
       FP:     0.15707963 +/- 0.00000000 (0.00%) == 'pi/(xmax-xmin)'
       b1:    -0.01749982 +/- 1.5677e-04 (0.90%) (init = -0.01719852)
       b2:    -7.8174e-04 +/- 1.0954e-04 (14.01%) (init = -0.0007630203)
       b3:     7.3514e-04 +/- 9.7945e-05 (13.32%) (init = 0.0007240956)
       b4:     1.3179e-04 +/- 9.5316e-05 (72.33%) (init = 0.000122895)
       c:      6.4032e-04 +/- 1.0039e-05 (1.57%) (init = 0.0006217868)
       d:     -0.02453158 +/- 1.4602e-04 (0.60%) (init = -0.02369418)
       f_V_0: -inf (fixed)
   [[Correlations]] (unreported correlations are < 0.100)
       C(c, d)   = -0.728
       C(b1, d)  = -0.560
       C(b2, c)  =  0.426
       C(b2, d)  = -0.333
       C(b3, d)  = -0.155
       C(b2, b4) = -0.114
  Step 80
   [[Fit Statistics]]
       # fitting method   = leastsq
       # function evals   = 15
       # data points      = 7
       # variables        = 6
       chi-square         = 1.1662e-15
       reduced chi-square = 1.1662e-15
       Akaike info crit   = -242.316455
       Bayesian info crit = -242.640994
       R-square-multi     = 1.00000
       R-square-disp      = 1.00000
   [[Variables]]
       xmin:  -10 (fixed)
       xmax:   10 (fixed)
       FP:     0.15707963 +/- 0.00000000 (0.00%) == 'pi/(xmax-xmin)'
       b1:    -0.01830068 +/- 3.4515e-05 (0.19%) (init = -0.01749982)
       b2:    -9.7669e-04 +/- 2.4119e-05 (2.47%) (init = -0.0007817375)
       b3:     8.0519e-04 +/- 2.1565e-05 (2.68%) (init = 0.0007351405)
       b4:     1.4585e-04 +/- 2.0991e-05 (14.39%) (init = 0.0001317857)
       c:      6.7105e-04 +/- 2.2101e-06 (0.33%) (init = 0.000640324)
       d:     -0.02610327 +/- 3.2116e-05 (0.12%) (init = -0.02453158)
       f_V_0: -inf (fixed)
   [[Correlations]] (unreported correlations are < 0.100)
       C(c, d)   = -0.727
       C(b1, d)  = -0.560
       C(b2, c)  =  0.426
       C(b2, d)  = -0.332
       C(b3, d)  = -0.154
       C(b2, b4) = -0.115
  Step 81
   [[Fit Statistics]]
       # fitting method   = leastsq
       # function evals   = 54
       # data points      = 7
       # variables        = 6
       chi-square         = 1.9111e-14
       reduced chi-square = 1.9111e-14
       Akaike info crit   = -222.741136
       Bayesian info crit = -223.065675
       R-square-multi     = 1.00000
       R-square-disp      = 0.99997
   [[Variables]]
       xmin:  -10 (fixed)
       xmax:   10 (fixed)
       FP:     0.15707963 +/- 0.00000000 (0.00%) == 'pi/(xmax-xmin)'
       b1:    -0.01921197 +/- 1.3971e-04 (0.73%) (init = -0.01830068)
       b2:    -0.00104673 +/- 9.7635e-05 (9.33%) (init = -0.0009766876)
       b3:     8.0032e-04 +/- 8.7290e-05 (10.91%) (init = 0.0008051909)
       b4:     1.6655e-04 +/- 8.4993e-05 (51.03%) (init = 0.0001458523)
       c:      7.4096e-04 +/- 8.9457e-06 (1.21%) (init = 0.0006710487)
       d:     -0.02802727 +/- 1.2986e-04 (0.46%) (init = -0.02610327)
       f_V_0: -inf (fixed)
   [[Correlations]] (unreported correlations are < 0.100)
       C(c, d)   = -0.727
       C(b1, d)  = -0.559
       C(b2, c)  =  0.426
       C(b2, d)  = -0.331
       C(b3, d)  = -0.153
       C(b2, b4) = -0.115
  Step 82
   [[Fit Statistics]]
       # fitting method   = leastsq
       # function evals   = 53
       # data points      = 7
       # variables        = 6
       chi-square         = 6.9450e-14
       reduced chi-square = 6.9450e-14
       Akaike info crit   = -213.708566
       Bayesian info crit = -214.033105
       R-square-multi     = 1.00000
       R-square-disp      = 0.99988
   [[Variables]]
       xmin:  -10 (fixed)
       xmax:   10 (fixed)
       FP:     0.15707963 +/- 0.00000000 (0.00%) == 'pi/(xmax-xmin)'
       b1:    -0.01920459 +/- 2.6633e-04 (1.39%) (init = -0.01921197)
       b2:    -0.00127692 +/- 1.8613e-04 (14.58%) (init = -0.00104673)
       b3:     9.0755e-04 +/- 1.6640e-04 (18.34%) (init = 0.0008003204)
       b4:     2.3111e-04 +/- 1.6207e-04 (70.13%) (init = 0.000166554)
       c:      7.2539e-04 +/- 1.7053e-05 (2.35%) (init = 0.0007409567)
       d:     -0.02666066 +/- 2.4734e-04 (0.93%) (init = -0.02802727)
       f_V_0: -inf (fixed)
   [[Correlations]] (unreported correlations are < 0.100)
       C(c, d)   = -0.726
       C(b1, d)  = -0.558
       C(b2, c)  =  0.426
       C(b2, d)  = -0.331
       C(b3, d)  = -0.152
       C(b2, b4) = -0.115
  Step 83
   [[Fit Statistics]]
       # fitting method   = leastsq
       # function evals   = 63
       # data points      = 7
       # variables        = 6
       chi-square         = 2.7979e-12
       reduced chi-square = 2.7979e-12
       Akaike info crit   = -187.836415
       Bayesian info crit = -188.160954
       R-square-multi     = 1.00000
       R-square-disp      = 0.99912
   [[Variables]]
       xmin:  -10 (fixed)
       xmax:   10 (fixed)
       FP:     0.15707963 +/- 0.00000000 (0.00%) == 'pi/(xmax-xmin)'
       b1:    -0.01908458 +/- 0.00168075 (8.81%) (init = -0.01920459)
       b2:    -0.00128508 +/- 0.00120983 (94.14%) (init = -0.001276915)
       b3:     9.4116e-04 +/- 9.0392e-04 (96.04%) (init = 0.0009075531)
       b4:     2.5961e-04 +/- 5.7078e-04 (219.86%) (init = 0.0002311083)
       c:      7.3095e-04 +/- 1.1446e-04 (15.66%) (init = 0.0007253884)
       d:     -0.02655112 +/- 0.00173055 (6.52%) (init = -0.02666066)
       f_V_0: -inf (fixed)
   [[Correlations]] (unreported correlations are < 0.100)
       C(b3, b4) = -0.882
       C(c, d)   = -0.761
       C(b1, d)  = -0.521
       C(b2, b4) = -0.427
       C(b2, c)  =  0.298
       C(b4, d)  =  0.171
       C(b4, c)  = -0.161
       C(b2, d)  = -0.155
       C(b1, b4) = -0.103
  Step 84
   [[Fit Statistics]]
       # fitting method   = leastsq
       # function evals   = 76
       # data points      = 7
       # variables        = 6
       chi-square         = 3.2134e-13
       reduced chi-square = 3.2134e-13
       Akaike info crit   = -202.985381
       Bayesian info crit = -203.309920
       R-square-multi     = 1.00000
       R-square-disp      = 0.99943
   [[Variables]]
       xmin:  -10 (fixed)
       xmax:   10 (fixed)
       FP:     0.15707963 +/- 0.00000000 (0.00%) == 'pi/(xmax-xmin)'
       b1:    -0.01939756 +/- 5.7286e-04 (2.95%) (init = -0.01908458)
       b2:    -0.00141227 +/- 4.0038e-04 (28.35%) (init = -0.00128508)
       b3:     9.2953e-04 +/- 3.5792e-04 (38.51%) (init = 0.0009411618)
       b4:     2.6567e-04 +/- 3.4876e-04 (131.28%) (init = 0.0002596116)
       c:      7.0729e-04 +/- 3.6679e-05 (5.19%) (init = 0.000730954)
       d:     -0.02409096 +/- 5.3130e-04 (2.21%) (init = -0.02655112)
       f_V_0: -inf (fixed)
   [[Correlations]] (unreported correlations are < 0.100)
       C(c, d)   = -0.725
       C(b1, d)  = -0.557
       C(b2, c)  =  0.426
       C(b2, d)  = -0.330
       C(b3, d)  = -0.151
       C(b2, b4) = -0.115
  Step 85
   [[Fit Statistics]]
       # fitting method   = leastsq
       # function evals   = 91
       # data points      = 7
       # variables        = 6
       chi-square         = 5.7463e-13
       reduced chi-square = 5.7463e-13
       Akaike info crit   = -198.916705
       Bayesian info crit = -199.241244
       R-square-multi     = 1.00000
       R-square-disp      = 0.99914
   [[Variables]]
       xmin:  -10 (fixed)
       xmax:   10 (fixed)
       FP:     0.15707963 +/- 0.00000000 (0.00%) == 'pi/(xmax-xmin)'
       b1:    -0.01895630 +/- 0.00179571 (9.47%) (init = -0.01939756)
       b2:    -0.00139275 +/- 4.9652e-04 (35.65%) (init = -0.001412274)
       b3:     9.2381e-04 +/- 4.0407e-04 (43.74%) (init = 0.0009295257)
       b4:     2.7041e-04 +/- 9.0116e-05 (33.33%) (init = 0.0002656695)
       c:      6.2780e-04 +/- 1.5990e-04 (25.47%) (init = 0.0007072947)
       d:     -0.02089032 +/- 7.1035e-04 (3.40%) (init = -0.02409096)
       f_V_0: -inf (fixed)
   [[Correlations]] (unreported correlations are < 0.100)
       C(b3, b4) =  0.979
       C(b2, b3) =  0.902
       C(b2, b4) =  0.863
       C(b1, c)  = -0.852
       C(b3, c)  =  0.758
       C(b4, c)  =  0.698
       C(b1, b3) = -0.673
       C(b1, b4) = -0.624
       C(b2, c)  =  0.511
       C(b2, d)  = -0.359
       C(b1, b2) = -0.327
       C(b1, d)  = -0.231
       C(c, d)   = -0.230
       C(b3, d)  = -0.179
       C(b4, d)  = -0.164
  Step 86
   [[Fit Statistics]]
       # fitting method   = leastsq
       # function evals   = 46
       # data points      = 7
       # variables        = 6
       chi-square         = 4.5012e-13
       reduced chi-square = 4.5012e-13
       Akaike info crit   = -200.626130
       Bayesian info crit = -200.950669
       R-square-multi     = 1.00000
       R-square-disp      = 0.99917
   [[Variables]]
       xmin:  -10 (fixed)
       xmax:   10 (fixed)
       FP:     0.15707963 +/- 0.00000000 (0.00%) == 'pi/(xmax-xmin)'
       b1:    -0.01933437 +/- 0.00124548 (6.44%) (init = -0.0189563)
       b2:    -0.00143662 +/- 6.8015e-04 (47.34%) (init = -0.001392754)
       b3:     9.2259e-04 +/- 4.2782e-04 (46.37%) (init = 0.0009238063)
       b4:     2.6854e-04 +/- 2.4170e-04 (90.00%) (init = 0.0002704069)
       c:      5.8428e-04 +/- 9.3796e-05 (16.05%) (init = 0.0006277975)
       d:     -0.01880507 +/- 6.2873e-04 (3.34%) (init = -0.02089032)
       f_V_0: -inf (fixed)
   [[Correlations]] (unreported correlations are < 0.100)
       C(b3, b4) =  0.900
       C(b2, c)  =  0.773
       C(b1, c)  = -0.731
       C(b2, b4) = -0.629
       C(b4, c)  = -0.622
       C(b1, b4) =  0.608
       C(b1, b2) = -0.578
       C(b1, b3) =  0.360
       C(c, d)   = -0.339
       C(b3, c)  = -0.312
       C(b1, d)  = -0.300
       C(b2, b3) = -0.240
       C(b2, d)  = -0.232
       C(b3, d)  = -0.144
  Step 87
   [[Fit Statistics]]
       # fitting method   = leastsq
       # function evals   = 81
       # data points      = 7
       # variables        = 6
       chi-square         = 6.1513e-13
       reduced chi-square = 6.1513e-13
       Akaike info crit   = -198.439991
       Bayesian info crit = -198.764530
       R-square-multi     = 1.00000
       R-square-disp      = 0.99884
   [[Variables]]
       xmin:  -10 (fixed)
       xmax:   10 (fixed)
       FP:     0.15707963 +/- 0.00000000 (0.00%) == 'pi/(xmax-xmin)'
       b1:    -0.02015581 +/- 7.9297e-04 (3.93%) (init = -0.01933437)
       b2:    -0.00152881 +/- 5.5410e-04 (36.24%) (init = -0.001436621)
       b3:     9.3317e-04 +/- 4.9536e-04 (53.08%) (init = 0.0009225925)
       b4:     2.7025e-04 +/- 4.8287e-04 (178.67%) (init = 0.0002685438)
       c:      5.5236e-04 +/- 5.0766e-05 (9.19%) (init = 0.0005842767)
       d:     -0.01736593 +/- 7.3532e-04 (4.23%) (init = -0.01880507)
       f_V_0: -inf (fixed)
   [[Correlations]] (unreported correlations are < 0.100)
       C(c, d)   = -0.725
       C(b1, d)  = -0.557
       C(b2, c)  =  0.427
       C(b2, d)  = -0.330
       C(b3, d)  = -0.152
       C(b2, b4) = -0.115
  Step 88
   [[Fit Statistics]]
       # fitting method   = leastsq
       # function evals   = 146
       # data points      = 7
       # variables        = 6
       chi-square         = 1.7358e-12
       reduced chi-square = 1.7358e-12
       Akaike info crit   = -191.178292
       Bayesian info crit = -191.502831
       R-square-multi     = 1.00000
       R-square-disp      = 0.99735
   [[Variables]]
       xmin:  -10 (fixed)
       xmax:   10 (fixed)
       FP:     0.15707963 +/- 0.00000000 (0.00%) == 'pi/(xmax-xmin)'
       b1:    -0.02262862 +/- 0.00133243 (5.89%) (init = -0.02015581)
       b2:    -0.00174059 +/- 9.3093e-04 (53.48%) (init = -0.001528808)
       b3:     9.7813e-04 +/- 8.3226e-04 (85.09%) (init = 0.0009331748)
       b4:     2.6864e-04 +/- 8.1133e-04 (302.02%) (init = 0.0002702483)
       c:      5.7956e-04 +/- 8.5297e-05 (14.72%) (init = 0.0005523555)
       d:     -0.01668518 +/- 0.00123610 (7.41%) (init = -0.01736593)
       f_V_0: -inf (fixed)
   [[Correlations]] (unreported correlations are < 0.100)
       C(c, d)   = -0.725
       C(b1, d)  = -0.558
       C(b2, c)  =  0.427
       C(b2, d)  = -0.330
       C(b3, d)  = -0.153
       C(b2, b4) = -0.115
  Step 89
   [[Fit Statistics]]
       # fitting method   = leastsq
       # function evals   = 68
       # data points      = 7
       # variables        = 6
       chi-square         = 1.2485e-12
       reduced chi-square = 1.2485e-12
       Akaike info crit   = -193.484771
       Bayesian info crit = -193.809310
       R-square-multi     = 1.00000
       R-square-disp      = 0.99802
   [[Variables]]
       xmin:  -10 (fixed)
       xmax:   10 (fixed)
       FP:     0.15707963 +/- 0.00000000 (0.00%) == 'pi/(xmax-xmin)'
       b1:    -0.02253236 +/- 0.00113298 (5.03%) (init = -0.02262862)
       b2:    -0.00175500 +/- 9.7907e-04 (55.79%) (init = -0.001740587)
       b3:     9.9672e-04 +/- 0.00120085 (120.48%) (init = 0.0009781264)
       b4:     2.8464e-04 +/- 8.8223e-04 (309.95%) (init = 0.0002686399)
       c:      5.5952e-04 +/- 8.8697e-05 (15.85%) (init = 0.0005795603)
       d:     -0.01622572 +/- 0.00104926 (6.47%) (init = -0.01668518)
       f_V_0: -inf (fixed)
   [[Correlations]] (unreported correlations are < 0.100)
       C(b3, b4) = -0.810
       C(c, d)   = -0.610
       C(b2, b4) =  0.598
       C(b4, c)  = -0.579
       C(b1, d)  = -0.553
       C(b3, c)  =  0.501
       C(b2, b3) = -0.459
       C(b2, d)  = -0.251
       C(b3, d)  = -0.114
       C(b1, b2) =  0.104
  Step 90
   [[Fit Statistics]]
       # fitting method   = leastsq
       # function evals   = 38
       # data points      = 7
       # variables        = 6
       chi-square         = 1.1262e-12
       reduced chi-square = 1.1262e-12
       Akaike info crit   = -194.206851
       Bayesian info crit = -194.531390
       R-square-multi     = 1.00000
       R-square-disp      = 0.99825
   [[Variables]]
       xmin:  -10 (fixed)
       xmax:   10 (fixed)
       FP:     0.15707963 +/- 0.00000000 (0.00%) == 'pi/(xmax-xmin)'
       b1:    -0.02240355 +/- 0.00252063 (11.25%) (init = -0.02253236)
       b2:    -0.00178951 +/- 5.0225e-04 (28.07%) (init = -0.001754997)
       b3:     0.00100147 +/- 6.6459e-04 (66.36%) (init = 0.0009967232)
       b4:     2.9814e-04 +/- 3.4377e-04 (115.31%) (init = 0.0002846406)
       c:      5.4290e-04 +/- 2.0069e-04 (36.97%) (init = 0.0005595161)
       d:     -0.01569175 +/- 9.9445e-04 (6.34%) (init = -0.01622572)
       f_V_0: -inf (fixed)
   [[Correlations]] (unreported correlations are < 0.100)
       C(b3, b4) =  0.930
       C(b1, c)  = -0.842
       C(b1, b4) =  0.463
       C(b2, b4) = -0.434
       C(b4, c)  = -0.417
       C(b1, d)  = -0.410
       C(b2, c)  =  0.284
       C(b2, d)  = -0.201
       C(b2, b3) = -0.198
       C(b1, b3) =  0.195
       C(b4, d)  = -0.183
       C(b3, d)  = -0.172
       C(b1, b2) = -0.169
       C(b3, c)  = -0.128
  Step 91
   [[Fit Statistics]]
       # fitting method   = leastsq
       # function evals   = 45
       # data points      = 7
       # variables        = 6
       chi-square         = 1.8495e-12
       reduced chi-square = 1.8495e-12
       Akaike info crit   = -190.734297
       Bayesian info crit = -191.058836
       R-square-multi     = 1.00000
       R-square-disp      = 0.99708
   [[Variables]]
       xmin:  -10 (fixed)
       xmax:   10 (fixed)
       FP:     0.15707963 +/- 0.00000000 (0.00%) == 'pi/(xmax-xmin)'
       b1:    -0.02247451 +/- 0.00137664 (6.13%) (init = -0.02240355)
       b2:    -0.00180081 +/- 9.6138e-04 (53.39%) (init = -0.001789507)
       b3:     9.8824e-04 +/- 8.5958e-04 (86.98%) (init = 0.001001473)
       b4:     2.9129e-04 +/- 8.3813e-04 (287.73%) (init = 0.0002981401)
       c:      5.5303e-04 +/- 8.8114e-05 (15.93%) (init = 0.0005429038)
       d:     -0.01444184 +/- 0.00127913 (8.86%) (init = -0.01569175)
       f_V_0: -inf (fixed)
   [[Correlations]] (unreported correlations are < 0.100)
       C(c, d)   = -0.727
       C(b1, d)  = -0.559
       C(b2, c)  =  0.428
       C(b2, d)  = -0.332
       C(b3, d)  = -0.155
       C(b2, b4) = -0.114
  Step 92
   [[Fit Statistics]]
       # fitting method   = leastsq
       # function evals   = 146
       # data points      = 7
       # variables        = 6
       chi-square         = 2.5927e-12
       reduced chi-square = 2.5927e-12
       Akaike info crit   = -188.369525
       Bayesian info crit = -188.694065
       R-square-multi     = 1.00000
       R-square-disp      = 0.99591
   [[Variables]]
       xmin:  -10 (fixed)
       xmax:   10 (fixed)
       FP:     0.15707963 +/- 0.00000000 (0.00%) == 'pi/(xmax-xmin)'
       b1:    -0.02235748 +/- 0.01090139 (48.76%) (init = -0.02247451)
       b2:    -0.00180279 +/- 0.00315932 (175.25%) (init = -0.001800811)
       b3:     9.9305e-04 +/- 7.3167e-04 (73.68%) (init = 0.0009882353)
       b4:     2.9701e-04 +/- 0.00102361 (344.64%) (init = 0.0002912901)
       c:      5.6480e-04 +/- 9.8306e-04 (174.05%) (init = 0.0005530327)
       d:     -0.01399972 +/- 0.00151513 (10.82%) (init = -0.01444184)
       f_V_0: -inf (fixed)
   [[Correlations]] (unreported correlations are < 0.100)
       C(b1, c)  = -0.982
       C(b2, c)  =  0.962
       C(b1, b4) =  0.959
       C(b4, c)  = -0.957
       C(b1, b2) = -0.940
       C(b2, b4) = -0.896
       C(b2, b3) =  0.246
       C(b3, d)  = -0.246
       C(b3, b4) =  0.194
       C(b2, d)  = -0.118
  Step 93
   [[Fit Statistics]]
       # fitting method   = leastsq
       # function evals   = 112
       # data points      = 7
       # variables        = 6
       chi-square         = 3.9190e-12
       reduced chi-square = 3.9190e-12
       Akaike info crit   = -185.477701
       Bayesian info crit = -185.802240
       R-square-multi     = 1.00000
       R-square-disp      = 0.99353
   [[Variables]]
       xmin:  -10 (fixed)
       xmax:   10 (fixed)
       FP:     0.15707963 +/- 0.00000000 (0.00%) == 'pi/(xmax-xmin)'
       b1:    -0.02198715 +/- 0.01010546 (45.96%) (init = -0.02235748)
       b2:    -0.00177542 +/- 0.00280954 (158.25%) (init = -0.001802788)
       b3:     9.8451e-04 +/- 8.2375e-04 (83.67%) (init = 0.0009930503)
       b4:     2.9736e-04 +/- 5.8375e-04 (196.31%) (init = 0.0002970109)
       c:      5.2877e-04 +/- 9.1707e-04 (173.43%) (init = 0.0005648025)
       d:     -0.01261122 +/- 0.00186610 (14.80%) (init = -0.01399972)
       f_V_0: -inf (fixed)
   [[Correlations]] (unreported correlations are < 0.100)
       C(b1, c)  = -0.968
       C(b4, c)  = -0.944
       C(b1, b4) =  0.941
       C(b2, c)  =  0.913
       C(b1, b2) = -0.869
       C(b2, b3) =  0.849
       C(b2, b4) = -0.779
       C(b3, c)  =  0.604
       C(b1, b3) = -0.571
       C(b3, b4) = -0.348
       C(b3, d)  = -0.226
       C(b2, d)  = -0.199
       C(c, d)   = -0.132
  Step 94
   [[Fit Statistics]]
       # fitting method   = leastsq
       # function evals   = 76
       # data points      = 7
       # variables        = 6
       chi-square         = 4.1128e-12
       reduced chi-square = 4.1128e-12
       Akaike info crit   = -185.139874
       Bayesian info crit = -185.464413
       R-square-multi     = 1.00000
       R-square-disp      = 0.99347
   [[Variables]]
       xmin:  -10 (fixed)
       xmax:   10 (fixed)
       FP:     0.15707963 +/- 0.00000000 (0.00%) == 'pi/(xmax-xmin)'
       b1:    -0.02200693 +/- 0.00723044 (32.86%) (init = -0.02198715)
       b2:    -0.00177367 +/- 0.00191190 (107.79%) (init = -0.001775416)
       b3:     9.8415e-04 +/- 0.00100237 (101.85%) (init = 0.0009845095)
       b4:     2.9618e-04 +/- 2.6399e-04 (89.13%) (init = 0.0002973599)
       c:      5.4333e-04 +/- 6.5230e-04 (120.06%) (init = 0.0005287694)
       d:     -0.01251388 +/- 0.00191379 (15.29%) (init = -0.01261122)
       f_V_0: -inf (fixed)
   [[Correlations]] (unreported correlations are < 0.100)
       C(b2, b3) =  0.944
       C(b1, c)  = -0.935
       C(b2, c)  =  0.795
       C(b3, c)  =  0.713
       C(b1, b2) = -0.704
       C(b1, b3) = -0.658
       C(b1, b4) =  0.646
       C(b4, c)  = -0.625
       C(b2, d)  = -0.270
       C(b2, b4) = -0.203
       C(b3, d)  = -0.202
       C(c, d)   = -0.165
       C(b1, d)  = -0.141
       C(b4, d)  = -0.130
  Step 95
   [[Fit Statistics]]
       # fitting method   = leastsq
       # function evals   = 89
       # data points      = 7
       # variables        = 6
       chi-square         = 5.9458e-12
       reduced chi-square = 5.9458e-12
       Akaike info crit   = -182.559695
       Bayesian info crit = -182.884234
       R-square-multi     = 1.00000
       R-square-disp      = 0.99171
   [[Variables]]
       xmin:  -10 (fixed)
       xmax:   10 (fixed)
       FP:     0.15707963 +/- 0.00000000 (0.00%) == 'pi/(xmax-xmin)'
       b1:    -0.02338645 +/- 0.00761456 (32.56%) (init = -0.02200693)
       b2:    -0.00199956 +/- 0.00204886 (102.47%) (init = -0.001773666)
       b3:     9.9228e-04 +/- 0.00123337 (124.30%) (init = 0.000984151)
       b4:     3.0768e-04 +/- 2.1872e-04 (71.09%) (init = 0.000296176)
       c:      5.6007e-04 +/- 6.8596e-04 (122.48%) (init = 0.0005433335)
       d:     -0.01160919 +/- 0.00230419 (19.85%) (init = -0.01251388)
       f_V_0: -inf (fixed)
   [[Correlations]] (unreported correlations are < 0.100)
       C(b2, b3) =  0.959
       C(b1, c)  = -0.915
       C(b3, c)  =  0.750
       C(b2, c)  =  0.727
       C(b1, b3) = -0.688
       C(b1, b2) = -0.610
       C(b3, b4) =  0.438
       C(b2, b4) =  0.333
       C(b2, d)  = -0.306
       C(b1, b4) =  0.235
       C(b3, d)  = -0.198
       C(b4, c)  = -0.192
       C(c, d)   = -0.190
       C(b4, d)  = -0.188
       C(b1, d)  = -0.161
  Step 96
   [[Fit Statistics]]
       # fitting method   = leastsq
       # function evals   = 500
       # data points      = 7
       # variables        = 6
       chi-square         = 2.2837e-11
       reduced chi-square = 2.2837e-11
       Akaike info crit   = -173.139927
       Bayesian info crit = -173.464466
   ##  Warning: uncertainties could not be estimated:
       R-square-multi     = 1.00000
       R-square-disp      = 0.97488
   [[Variables]]
       xmin:  -10 (fixed)
       xmax:   10 (fixed)
       FP:     0.15707963 == 'pi/(xmax-xmin)'
       b1:    -0.02582199 (init = -0.02338645)
       b2:    -0.00232021 (init = -0.001999557)
       b3:     0.00100793 (init = 0.0009922792)
       b4:     3.1283e-04 (init = 0.0003076769)
       c:      6.1294e-04 (init = 0.0005600667)
       d:     -0.00793841 (init = -0.01160919)
       f_V_0: -inf (fixed)
  Step 97
   [[Fit Statistics]]
       # fitting method   = leastsq
       # function evals   = 148
       # data points      = 7
       # variables        = 6
       chi-square         = 1.0280e-11
       reduced chi-square = 1.0280e-11
       Akaike info crit   = -178.727245
       Bayesian info crit = -179.051784
       R-square-multi     = 1.00000
       R-square-disp      = 0.98681
   [[Variables]]
       xmin:  -10 (fixed)
       xmax:   10 (fixed)
       FP:     0.15707963 +/- 0.00000000 (0.00%) == 'pi/(xmax-xmin)'
       b1:    -0.02545273 +/- 0.00977494 (38.40%) (init = -0.02582199)
       b2:    -0.00230472 +/- 0.00265742 (115.30%) (init = -0.002320214)
       b3:     0.00100349 +/- 0.00166645 (166.07%) (init = 0.001007931)
       b4:     3.1739e-04 +/- 3.7174e-04 (117.12%) (init = 0.0003128337)
       c:      4.4074e-04 +/- 8.7405e-04 (198.31%) (init = 0.0006129376)
       d:     -0.00529345 +/- 0.00303983 (57.43%) (init = -0.007938413)
       f_V_0: -inf (fixed)
   [[Correlations]] (unreported correlations are < 0.100)
       C(b1, c)  = -0.909
       C(b2, b3) =  0.905
       C(b3, c)  =  0.734
       C(b2, c)  =  0.708
       C(b1, b3) = -0.662
       C(b1, b2) = -0.589
       C(b3, b4) =  0.373
       C(b1, b4) =  0.315
       C(b2, d)  = -0.306
       C(b4, c)  = -0.261
       C(b3, d)  = -0.198
       C(c, d)   = -0.192
       C(b1, d)  = -0.170
       C(b4, d)  = -0.162
       C(b2, b4) =  0.126
  Step 98
   [[Fit Statistics]]
       # fitting method   = leastsq
       # function evals   = 56
       # data points      = 7
       # variables        = 6
       chi-square         = 1.3915e-11
       reduced chi-square = 1.3915e-11
       Akaike info crit   = -176.607872
       Bayesian info crit = -176.932411
       R-square-multi     = 1.00000
       R-square-disp      = 0.98254
   [[Variables]]
       xmin:  -10 (fixed)
       xmax:   10 (fixed)
       FP:     0.15707963 +/- 0.00000000 (0.00%) == 'pi/(xmax-xmin)'
       b1:    -0.02611970 +/- 0.00502159 (19.23%) (init = -0.02545273)
       b2:    -0.00235055 +/- 0.00323512 (137.63%) (init = -0.002304718)
       b3:     0.00101880 +/- 0.00220789 (216.71%) (init = 0.001003491)
       b4:     3.1699e-04 +/- 0.00154653 (487.88%) (init = 0.0003173915)
       c:      3.5577e-04 +/- 3.8849e-04 (109.20%) (init = 0.0004407413)
       d:     -0.00273413 +/- 0.00354303 (129.59%) (init = -0.005293455)
       f_V_0: -inf (fixed)
   [[Correlations]] (unreported correlations are < 0.100)
       C(b3, b4) =  0.887
       C(b2, c)  =  0.663
       C(b4, c)  = -0.627
       C(b1, b4) =  0.602
       C(b2, b4) = -0.578
       C(b1, c)  = -0.472
       C(c, d)   = -0.457
       C(b1, b3) =  0.435
       C(b1, d)  = -0.426
       C(b1, b2) = -0.363
       C(b3, c)  = -0.349
       C(b2, d)  = -0.277
       C(b3, d)  = -0.174
       C(b2, b3) = -0.154
  Step 99
   [[Fit Statistics]]
       # fitting method   = leastsq
       # function evals   = 146
       # data points      = 7
       # variables        = 6
       chi-square         = 1.3978e-11
       reduced chi-square = 1.3978e-11
       Akaike info crit   = -176.576340
       Bayesian info crit = -176.900879
       R-square-multi     = 1.00000
       R-square-disp      = 0.98218
   [[Variables]]
       xmin:  -10 (fixed)
       xmax:   10 (fixed)
       FP:     0.15707963 +/- 0.00000000 (0.00%) == 'pi/(xmax-xmin)'
       b1:    -0.02586287 +/- 0.01113496 (43.05%) (init = -0.0261197)
       b2:    -0.00234167 +/- 0.00309944 (132.36%) (init = -0.002350546)
       b3:     0.00101684 +/- 0.00199792 (196.48%) (init = 0.001018805)
       b4:     3.2103e-04 +/- 5.5787e-04 (173.77%) (init = 0.0003169879)
       c:      3.6592e-04 +/- 9.8678e-04 (269.67%) (init = 0.0003557713)
       d:     -0.00224533 +/- 0.00355800 (158.46%) (init = -0.002734129)
       f_V_0: -inf (fixed)
   [[Correlations]] (unreported correlations are < 0.100)
       C(b1, c)  = -0.903
       C(b2, b3) =  0.817
       C(b3, c)  =  0.700
       C(b2, c)  =  0.692
       C(b1, b3) = -0.616
       C(b1, b2) = -0.573
       C(b3, b4) =  0.372
       C(b1, b4) =  0.365
       C(b4, c)  = -0.305
       C(b2, d)  = -0.304
       C(b3, d)  = -0.199
       C(c, d)   = -0.194
       C(b1, d)  = -0.180
       C(b4, d)  = -0.140
  Step 100
   [[Fit Statistics]]
       # fitting method   = leastsq
       # function evals   = 62
       # data points      = 7
       # variables        = 6
       chi-square         = 1.5942e-11
       reduced chi-square = 1.5942e-11
       Akaike info crit   = -175.655758
       Bayesian info crit = -175.980297
       R-square-multi     = 1.00000
       R-square-disp      = 0.97836
   [[Variables]]
       xmin:  -10 (fixed)
       xmax:   10 (fixed)
       FP:     0.15707963 +/- 0.00000000 (0.00%) == 'pi/(xmax-xmin)'
       b1:    -0.02569120 +/- 0.01962065 (76.37%) (init = -0.02586287)
       b2:    -0.00233099 +/- 0.00550235 (236.05%) (init = -0.002341675)
       b3:     0.00101360 +/- 0.00172202 (169.89%) (init = 0.001016839)
       b4:     3.2210e-04 +/- 0.00127175 (394.84%) (init = 0.0003210303)
       c:      3.9308e-04 +/- 0.00177148 (450.67%) (init = 0.0003659202)
       d:     -9.5974e-04 +/- 0.00380689 (396.66%) (init = -0.002245327)
       f_V_0: -inf (fixed)
   [[Correlations]] (unreported correlations are < 0.100)
       C(b1, c)  = -0.965
       C(b1, b4) =  0.928
       C(b4, c)  = -0.926
       C(b2, c)  =  0.904
       C(b1, b2) = -0.856
       C(b2, b3) =  0.817
       C(b2, b4) = -0.772
       C(b3, c)  =  0.594
       C(b1, b3) = -0.550
       C(b3, b4) = -0.300
       C(b3, d)  = -0.234
       C(b2, d)  = -0.206
       C(c, d)   = -0.133
  Step 101
   [[Fit Statistics]]
       # fitting method   = leastsq
       # function evals   = 104
       # data points      = 7
       # variables        = 6
       chi-square         = 1.2100e-11
       reduced chi-square = 1.2100e-11
       Akaike info crit   = -177.585957
       Bayesian info crit = -177.910496
       R-square-multi     = 1.00000
       R-square-disp      = 0.98328
   [[Variables]]
       xmin:  -10 (fixed)
       xmax:   10 (fixed)
       FP:     0.15707963 +/- 0.00000000 (0.00%) == 'pi/(xmax-xmin)'
       b1:    -0.02542208 +/- 0.01132283 (44.54%) (init = -0.0256912)
       b2:    -0.00230872 +/- 0.00312452 (135.34%) (init = -0.002330993)
       b3:     0.00100882 +/- 0.00172757 (171.25%) (init = 0.001013597)
       b4:     3.2205e-04 +/- 3.4066e-04 (105.78%) (init = 0.0003220953)
       c:      3.0954e-04 +/- 0.00101960 (329.39%) (init = 0.0003930781)
       d:     -5.0006e-04 +/- 0.00332280 (664.48%) (init = -0.0009597374)
       f_V_0: -inf (fixed)
   [[Correlations]] (unreported correlations are < 0.100)
       C(b2, b3) =  0.954
       C(b1, c)  = -0.920
       C(b2, c)  =  0.757
       C(b3, c)  =  0.752
       C(b1, b3) = -0.689
       C(b1, b2) = -0.646
       C(b1, b4) =  0.457
       C(b4, c)  = -0.420
       C(b2, d)  = -0.306
       C(b3, d)  = -0.211
       C(b3, b4) =  0.201
       C(c, d)   = -0.194
       C(b4, d)  = -0.157
       C(b1, d)  = -0.147
  Step 102
   [[Fit Statistics]]
       # fitting method   = leastsq
       # function evals   = 41
       # data points      = 7
       # variables        = 6
       chi-square         = 7.3270e-12
       reduced chi-square = 7.3270e-12
       Akaike info crit   = -181.097545
       Bayesian info crit = -181.422084
       R-square-multi     = 1.00000
       R-square-disp      = 0.98929
   [[Variables]]
       xmin:  -10 (fixed)
       xmax:   10 (fixed)
       FP:     0.15707963 +/- 0.00000000 (0.00%) == 'pi/(xmax-xmin)'
       b1:    -0.02492238 +/- 0.00991853 (39.80%) (init = -0.02542208)
       b2:    -0.00222552 +/- 0.00272733 (122.55%) (init = -0.002308723)
       b3:     0.00100007 +/- 0.00128437 (128.43%) (init = 0.00100882)
       b4:     3.1502e-04 +/- 3.3850e-04 (107.45%) (init = 0.00032205)
       c:      2.6281e-04 +/- 8.9597e-04 (340.92%) (init = 0.000309544)
       d:     -0.00133542 +/- 0.00259034 (193.97%) (init = -0.0005000578)
       f_V_0: -inf (fixed)
   [[Correlations]] (unreported correlations are < 0.100)
       C(b2, b3) =  0.957
       C(b1, c)  = -0.937
       C(b2, c)  =  0.815
       C(b1, b4) =  0.728
       C(b3, c)  =  0.726
       C(b1, b2) = -0.725
       C(b4, c)  = -0.714
       C(b1, b3) = -0.672
       C(b2, b4) = -0.310
       C(b2, d)  = -0.280
       C(b3, d)  = -0.220
       C(c, d)   = -0.177
       C(b1, d)  = -0.126
       C(b4, d)  = -0.108
       C(b3, b4) = -0.100
  Step 103
   [[Fit Statistics]]
       # fitting method   = leastsq
       # function evals   = 97
       # data points      = 7
       # variables        = 6
       chi-square         = 7.6468e-12
       reduced chi-square = 7.6468e-12
       Akaike info crit   = -180.798553
       Bayesian info crit = -181.123092
       R-square-multi     = 1.00000
       R-square-disp      = 0.98966
   [[Variables]]
       xmin:  -10 (fixed)
       xmax:   10 (fixed)
       FP:     0.15707963 +/- 0.00000000 (0.00%) == 'pi/(xmax-xmin)'
       b1:    -0.02670212 +/- 0.00281645 (10.55%) (init = -0.02492238)
       b2:    -0.00208531 +/- 0.00196007 (93.99%) (init = -0.002225521)
       b3:     0.00107162 +/- 0.00175524 (163.79%) (init = 0.001000074)
       b4:     2.7798e-04 +/- 0.00171206 (615.88%) (init = 0.0003150241)
       c:      2.8179e-04 +/- 1.8011e-04 (63.92%) (init = 0.0002628099)
       d:     -0.00182147 +/- 0.00265163 (145.58%) (init = -0.001335423)
       f_V_0: -inf (fixed)
   [[Correlations]] (unreported correlations are < 0.100)
       C(c, d)   = -0.736
       C(b1, d)  = -0.571
       C(b2, c)  =  0.434
       C(b2, d)  = -0.346
       C(b3, d)  = -0.175
       C(b2, b4) = -0.109
  Step 104
   [[Fit Statistics]]
       # fitting method   = leastsq
       # function evals   = 40
       # data points      = 7
       # variables        = 6
       chi-square         = 8.0132e-12
       reduced chi-square = 8.0132e-12
       Akaike info crit   = -180.470871
       Bayesian info crit = -180.795410
       R-square-multi     = 1.00000
       R-square-disp      = 0.98956
   [[Variables]]
       xmin:  -10 (fixed)
       xmax:   10 (fixed)
       FP:     0.15707963 +/- 0.00000000 (0.00%) == 'pi/(xmax-xmin)'
       b1:    -0.02670989 +/- 0.00288523 (10.80%) (init = -0.02670212)
       b2:    -0.00213100 +/- 0.00200715 (94.19%) (init = -0.002085314)
       b3:     0.00107611 +/- 0.00179774 (167.06%) (init = 0.001071624)
       b4:     2.9023e-04 +/- 0.00175349 (604.17%) (init = 0.0002779841)
       c:      2.7992e-04 +/- 1.8450e-04 (65.91%) (init = 0.0002817893)
       d:     -0.00186130 +/- 0.00271982 (146.13%) (init = -0.001821474)
       f_V_0: -inf (fixed)
   [[Correlations]] (unreported correlations are < 0.100)
       C(c, d)   = -0.737
       C(b1, d)  = -0.572
       C(b2, c)  =  0.435
       C(b2, d)  = -0.348
       C(b3, d)  = -0.177
       C(b2, b4) = -0.108
  Step 105
   [[Fit Statistics]]
       # fitting method   = leastsq
       # function evals   = 27
       # data points      = 7
       # variables        = 6
       chi-square         = 2.7243e-11
       reduced chi-square = 2.7243e-11
       Akaike info crit   = -171.904924
       Bayesian info crit = -172.229463
       R-square-multi     = 1.00000
       R-square-disp      = 0.96503
   [[Variables]]
       xmin:  -10 (fixed)
       xmax:   10 (fixed)
       FP:     0.15707963 +/- 0.00000000 (0.00%) == 'pi/(xmax-xmin)'
       b1:    -0.02670995 +/- 0.00533187 (19.96%) (init = -0.02670989)
       b2:    -0.00213044 +/- 0.00379431 (178.10%) (init = -0.002131004)
       b3:     0.00107779 +/- 0.00317193 (294.30%) (init = 0.001076107)
       b4:     2.9040e-04 +/- 0.00168626 (580.67%) (init = 0.0002902332)
       c:      2.7979e-04 +/- 3.5788e-04 (127.91%) (init = 0.0002799152)
       d:     -0.00186103 +/- 0.00502434 (269.98%) (init = -0.001861297)
       f_V_0: -inf (fixed)
   [[Correlations]] (unreported correlations are < 0.100)
       C(b3, b4) =  0.904
       C(c, d)   = -0.705
       C(b1, d)  = -0.571
       C(b2, b4) = -0.388
       C(b2, d)  = -0.337
       C(b2, c)  =  0.332
       C(b3, d)  = -0.194
       C(b3, c)  =  0.169
       C(b1, b4) =  0.105
  Step 106
   [[Fit Statistics]]
       # fitting method   = leastsq
       # function evals   = 149
       # data points      = 7
       # variables        = 6
       chi-square         = 1.1205e-11
       reduced chi-square = 1.1205e-11
       Akaike info crit   = -178.123937
       Bayesian info crit = -178.448476
       R-square-multi     = 1.00000
       R-square-disp      = 0.98556
   [[Variables]]
       xmin:  -10 (fixed)
       xmax:   10 (fixed)
       FP:     0.15707963 +/- 0.00000000 (0.00%) == 'pi/(xmax-xmin)'
       b1:    -0.02657553 +/- 0.00854143 (32.14%) (init = -0.02670995)
       b2:    -0.00208032 +/- 0.00249546 (119.96%) (init = -0.002130441)
       b3:     0.00123200 +/- 0.00175165 (142.18%) (init = 0.00107779)
       b4:     3.6972e-04 +/- 3.1787e-04 (85.97%) (init = 0.0002903995)
       c:      1.3089e-04 +/- 7.6283e-04 (582.79%) (init = 0.0002797896)
       d:      5.4209e-06 +/- 0.00322811 (59549.59%) (init = -0.001861032)
       f_V_0: -inf (fixed)
   [[Correlations]] (unreported correlations are < 0.100)
       C(b2, b3) =  0.917
       C(b3, b4) =  0.898
       C(b1, c)  = -0.867
       C(b2, b4) =  0.784
       C(b3, c)  =  0.784
       C(b1, b3) = -0.694
       C(b2, c)  =  0.609
       C(b4, c)  =  0.545
       C(b1, b4) = -0.459
       C(b1, b2) = -0.437
       C(b2, d)  = -0.371
       C(c, d)   = -0.247
       C(b3, d)  = -0.214
       C(b4, d)  = -0.206
       C(b1, d)  = -0.195
  Step 107
   [[Fit Statistics]]
       # fitting method   = leastsq
       # function evals   = 33
       # data points      = 7
       # variables        = 6
       chi-square         = 9.6948e-12
       reduced chi-square = 9.6948e-12
       Akaike info crit   = -179.137387
       Bayesian info crit = -179.461926
       R-square-multi     = 1.00000
       R-square-disp      = 0.98645
   [[Variables]]
       xmin:  -10 (fixed)
       xmax:   10 (fixed)
       FP:     0.15707963 +/- 0.00000000 (0.00%) == 'pi/(xmax-xmin)'
       b1:    -0.02654760 +/- 0.00318019 (11.98%) (init = -0.02657553)
       b2:    -0.00195511 +/- 0.00220964 (113.02%) (init = -0.002080323)
       b3:     0.00124242 +/- 0.00198038 (159.40%) (init = 0.001231998)
       b4:     3.5276e-04 +/- 0.00193193 (547.65%) (init = 0.0003697237)
       c:      1.0132e-04 +/- 2.0334e-04 (200.68%) (init = 0.0001308917)
       d:      9.1957e-05 +/- 0.00300842 (3271.57%) (init = 5.420873e-06)
       f_V_0: -inf (fixed)
   [[Correlations]] (unreported correlations are < 0.100)
       C(c, d)   = -0.739
       C(b1, d)  = -0.575
       C(b2, c)  =  0.437
       C(b2, d)  = -0.352
       C(b3, d)  = -0.183
       C(b2, b4) = -0.107
  Step 108
   [[Fit Statistics]]
       # fitting method   = leastsq
       # function evals   = 500
       # data points      = 7
       # variables        = 6
       chi-square         = 8.6149e-12
       reduced chi-square = 8.6149e-12
       Akaike info crit   = -179.964086
       Bayesian info crit = -180.288625
   ##  Warning: uncertainties could not be estimated:
       R-square-multi     = 1.00000
       R-square-disp      = 0.98663
   [[Variables]]
       xmin:  -10 (fixed)
       xmax:   10 (fixed)
       FP:     0.15707963 == 'pi/(xmax-xmin)'
       b1:    -0.02595639 (init = -0.0265476)
       b2:    -0.00193115 (init = -0.00195511)
       b3:     0.00123458 (init = 0.001242417)
       b4:     3.5923e-04 (init = 0.0003527647)
       c:      1.4484e-04 (init = 0.0001013247)
       d:      1.2511e-04 (init = 9.195667e-05)
       f_V_0: -inf (fixed)
  Step 109
   [[Fit Statistics]]
       # fitting method   = leastsq
       # function evals   = 33
       # data points      = 7
       # variables        = 6
       chi-square         = 6.7744e-12
       reduced chi-square = 6.7744e-12
       Akaike info crit   = -181.646494
       Bayesian info crit = -181.971033
       R-square-multi     = 1.00000
       R-square-disp      = 0.98943
   [[Variables]]
       xmin:  -10 (fixed)
       xmax:   10 (fixed)
       FP:     0.15707963 +/- 0.00000000 (0.00%) == 'pi/(xmax-xmin)'
       b1:    -0.02480334 +/- 0.00266219 (10.73%) (init = -0.02595639)
       b2:    -0.00162931 +/- 0.00184825 (113.44%) (init = -0.001931146)
       b3:     0.00122379 +/- 0.00165717 (135.41%) (init = 0.001234577)
       b4:     3.2563e-04 +/- 0.00161665 (496.47%) (init = 0.0003592267)
       c:      1.9727e-04 +/- 1.7021e-04 (86.28%) (init = 0.0001448413)
       d:     -8.5701e-04 +/- 0.00252390 (294.50%) (init = 0.0001251137)
       f_V_0: -inf (fixed)
   [[Correlations]] (unreported correlations are < 0.100)
       C(c, d)   = -0.740
       C(b1, d)  = -0.577
       C(b2, c)  =  0.438
       C(b2, d)  = -0.354
       C(b3, d)  = -0.186
       C(b2, b4) = -0.105
  Step 110
   [[Fit Statistics]]
       # fitting method   = leastsq
       # function evals   = 18
       # data points      = 7
       # variables        = 6
       chi-square         = 9.2378e-12
       reduced chi-square = 9.2378e-12
       Akaike info crit   = -179.475397
       Bayesian info crit = -179.799936
       R-square-multi     = 1.00000
       R-square-disp      = 0.99061
   [[Variables]]
       xmin:  -10 (fixed)
       xmax:   10 (fixed)
       FP:     0.15707963 +/- 0.00000000 (0.00%) == 'pi/(xmax-xmin)'
       b1:    -0.02480429 +/- 0.00311756 (12.57%) (init = -0.02480334)
       b2:    -0.00163005 +/- 0.00220880 (135.50%) (init = -0.001629305)
       b3:     0.00122465 +/- 0.00179897 (146.90%) (init = 0.001223789)
       b4:     3.2578e-04 +/- 0.00105303 (323.23%) (init = 0.0003256318)
       c:      1.9721e-04 +/- 2.0929e-04 (106.13%) (init = 0.0001972696)
       d:     -8.5810e-04 +/- 0.00295286 (344.12%) (init = -0.0008570102)
       f_V_0: -inf (fixed)
   [[Correlations]] (unreported correlations are < 0.100)
       C(b3, b4) =  0.913
       C(c, d)   = -0.706
       C(b1, d)  = -0.577
       C(b2, b4) = -0.347
       C(b2, d)  = -0.345
       C(b2, c)  =  0.337
       C(b3, d)  = -0.207
       C(b3, c)  =  0.171
       C(b1, b4) =  0.114
       C(b1, b2) =  0.107
  Step 111
   [[Fit Statistics]]
       # fitting method   = leastsq
       # function evals   = 179
       # data points      = 7
       # variables        = 6
       chi-square         = 1.0741e-11
       reduced chi-square = 1.0741e-11
       Akaike info crit   = -178.420266
       Bayesian info crit = -178.744805
       R-square-multi     = 1.00000
       R-square-disp      = 0.98634
   [[Variables]]
       xmin:  -10 (fixed)
       xmax:   10 (fixed)
       FP:     0.15707963 +/- 0.00000000 (0.00%) == 'pi/(xmax-xmin)'
       b1:    -0.02637591 +/- 0.00335766 (12.73%) (init = -0.02480429)
       b2:    -0.00184245 +/- 0.00232895 (126.41%) (init = -0.001630054)
       b3:     0.00123956 +/- 0.00208914 (168.54%) (init = 0.001224652)
       b4:     3.3325e-04 +/- 0.00203806 (611.58%) (init = 0.0003257779)
       c:      3.3215e-04 +/- 2.1469e-04 (64.63%) (init = 0.000197205)
       d:     -0.00188528 +/- 0.00319082 (169.25%) (init = -0.0008580988)
       f_V_0: -inf (fixed)
   [[Correlations]] (unreported correlations are < 0.100)
       C(c, d)   = -0.742
       C(b1, d)  = -0.579
       C(b2, c)  =  0.440
       C(b2, d)  = -0.357
       C(b3, d)  = -0.190
       C(b2, b4) = -0.103
  Step 112
   [[Fit Statistics]]
       # fitting method   = leastsq
       # function evals   = 63
       # data points      = 7
       # variables        = 6
       chi-square         = 1.2588e-11
       reduced chi-square = 1.2588e-11
       Akaike info crit   = -177.309129
       Bayesian info crit = -177.633668
       R-square-multi     = 1.00000
       R-square-disp      = 0.98322
   [[Variables]]
       xmin:  -10 (fixed)
       xmax:   10 (fixed)
       FP:     0.15707963 +/- 0.00000000 (0.00%) == 'pi/(xmax-xmin)'
       b1:    -0.02645061 +/- 0.00363807 (13.75%) (init = -0.02637591)
       b2:    -0.00193340 +/- 0.00252224 (130.46%) (init = -0.001842447)
       b3:     0.00125657 +/- 0.00226310 (180.10%) (init = 0.001239561)
       b4:     3.5914e-04 +/- 0.00220781 (614.75%) (init = 0.000333246)
       c:      1.5344e-04 +/- 2.3262e-04 (151.60%) (init = 0.0003321541)
       d:      1.3613e-04 +/- 0.00346148 (2542.75%) (init = -0.001885284)
       f_V_0: -inf (fixed)
   [[Correlations]] (unreported correlations are < 0.100)
       C(c, d)   = -0.743
       C(b1, d)  = -0.580
       C(b2, c)  =  0.441
       C(b2, d)  = -0.358
       C(b3, d)  = -0.192
       C(b2, b4) = -0.102
       C(b3, c)  =  0.101
       C(b3, b4) =  0.101
  Step 113
   [[Fit Statistics]]
       # fitting method   = leastsq
       # function evals   = 11
       # data points      = 7
       # variables        = 6
       chi-square         = 1.5765e-11
       reduced chi-square = 1.5765e-11
       Akaike info crit   = -175.733848
       Bayesian info crit = -176.058388
       R-square-multi     = 1.00000
       R-square-disp      = 0.98289
   [[Variables]]
       xmin:  -10 (fixed)
       xmax:   10 (fixed)
       FP:     0.15707963 +/- 0.00000000 (0.00%) == 'pi/(xmax-xmin)'
       b1:    -0.02645061 +/- 0.00406305 (15.36%) (init = -0.02645061)
       b2:    -0.00193340 +/- 0.00295661 (152.92%) (init = -0.001933399)
       b3:     0.00125657 +/- 0.00298618 (237.65%) (init = 0.001256565)
       b4:     3.5914e-04 +/- 7.5502e-04 (210.23%) (init = 0.0003591389)
       c:      1.5344e-04 +/- 2.7354e-04 (178.27%) (init = 0.000153442)
       d:      1.3613e-04 +/- 0.00387900 (2849.45%) (init = 0.0001361316)
       f_V_0: -inf (fixed)
   [[Correlations]] (unreported correlations are < 0.100)
       C(c, d)   = -0.731
       C(b1, d)  = -0.577
       C(b3, b4) =  0.527
       C(b2, b4) = -0.514
       C(b2, d)  = -0.323
       C(b2, c)  =  0.312
       C(b3, c)  =  0.245
       C(b3, d)  = -0.199
       C(b4, c)  =  0.199
       C(b2, b3) = -0.100
  Step 114
   [[Fit Statistics]]
       # fitting method   = leastsq
       # function evals   = 100
       # data points      = 7
       # variables        = 6
       chi-square         = 7.9567e-12
       reduced chi-square = 7.9567e-12
       Akaike info crit   = -180.520456
       Bayesian info crit = -180.844995
       R-square-multi     = 1.00000
       R-square-disp      = 0.98890
   [[Variables]]
       xmin:  -10 (fixed)
       xmax:   10 (fixed)
       FP:     0.15707963 +/- 0.00000000 (0.00%) == 'pi/(xmax-xmin)'
       b1:    -0.02649273 +/- 0.00290354 (10.96%) (init = -0.02645061)
       b2:    -0.00193866 +/- 0.00206251 (106.39%) (init = -0.001933399)
       b3:     0.00126154 +/- 0.00173328 (137.39%) (init = 0.001256565)
       b4:     3.6199e-04 +/- 9.1240e-04 (252.05%) (init = 0.0003591389)
       c:      1.0115e-04 +/- 1.9609e-04 (193.85%) (init = 0.000153442)
       d:     -1.3112e-04 +/- 0.00276406 (2108.01%) (init = 0.0001361316)
       f_V_0: -inf (fixed)
   [[Correlations]] (unreported correlations are < 0.100)
       C(b3, b4) =  0.912
       C(c, d)   = -0.707
       C(b1, d)  = -0.581
       C(b2, b4) = -0.351
       C(b2, d)  = -0.347
       C(b2, c)  =  0.327
       C(b3, d)  = -0.216
       C(b3, c)  =  0.199
       C(b1, b4) =  0.122
       C(b1, b2) =  0.113
       C(b4, d)  = -0.104
  Step 115
   [[Fit Statistics]]
       # fitting method   = leastsq
       # function evals   = 234
       # data points      = 7
       # variables        = 6
       chi-square         = 8.4880e-12
       reduced chi-square = 8.4880e-12
       Akaike info crit   = -180.067965
       Bayesian info crit = -180.392504
       R-square-multi     = 1.00000
       R-square-disp      = 0.98779
   [[Variables]]
       xmin:  -10 (fixed)
       xmax:   10 (fixed)
       FP:     0.15707963 +/- 0.00000000 (0.00%) == 'pi/(xmax-xmin)'
       b1:    -0.02627877 +/- 0.00709879 (27.01%) (init = -0.02649273)
       b2:    -0.00192513 +/- 0.00343600 (178.48%) (init = -0.001938662)
       b3:     0.00125986 +/- 0.00181536 (144.09%) (init = 0.00126154)
       b4:     3.6415e-04 +/- 0.00159191 (437.16%) (init = 0.000361988)
       c:      9.0294e-05 +/- 5.9309e-04 (656.84%) (init = 0.0001011538)
       d:      5.7117e-04 +/- 0.00286157 (501.00%) (init = -0.0001311218)
       f_V_0: -inf (fixed)
   [[Correlations]] (unreported correlations are < 0.100)
       C(b4, c)  = -0.896
       C(b3, b4) =  0.885
       C(b1, b4) =  0.884
       C(b2, c)  =  0.862
       C(b1, c)  = -0.841
       C(b2, b4) = -0.772
       C(b1, b2) = -0.723
       C(b1, b3) =  0.706
       C(b3, c)  = -0.656
       C(b2, b3) = -0.395
       C(b1, d)  = -0.285
       C(b3, d)  = -0.217
       C(c, d)   = -0.200
       C(b2, d)  = -0.192
  Step 116
   [[Fit Statistics]]
       # fitting method   = leastsq
       # function evals   = 175
       # data points      = 7
       # variables        = 6
       chi-square         = 7.9305e-12
       reduced chi-square = 7.9305e-12
       Akaike info crit   = -180.543516
       Bayesian info crit = -180.868055
       R-square-multi     = 1.00000
       R-square-disp      = 0.98830
   [[Variables]]
       xmin:  -10 (fixed)
       xmax:   10 (fixed)
       FP:     0.15707963 +/- 0.00000000 (0.00%) == 'pi/(xmax-xmin)'
       b1:    -0.02612873 +/- 0.01354024 (51.82%) (init = -0.02627877)
       b2:    -0.00191358 +/- 0.00379545 (198.34%) (init = -0.00192513)
       b3:     0.00125869 +/- 0.00138070 (109.69%) (init = 0.001259859)
       b4:     3.6465e-04 +/- 0.00110770 (303.77%) (init = 0.0003641451)
       c:      7.2928e-05 +/- 0.00120229 (1648.61%) (init = 9.029398e-05)
       d:      0.00101372 +/- 0.00277144 (273.39%) (init = 0.000571169)
       f_V_0: -inf (fixed)
   [[Correlations]] (unreported correlations are < 0.100)
       C(b1, c)  = -0.961
       C(b2, c)  =  0.900
       C(b1, b4) =  0.885
       C(b4, c)  = -0.870
       C(b1, b2) = -0.848
       C(b2, b4) = -0.751
       C(b2, b3) =  0.556
       C(b3, c)  =  0.381
       C(b1, b3) = -0.316
       C(b3, d)  = -0.266
       C(b2, d)  = -0.184
       C(b1, d)  = -0.135
       C(c, d)   = -0.106
  Step 117
   [[Fit Statistics]]
       # fitting method   = leastsq
       # function evals   = 39
       # data points      = 7
       # variables        = 6
       chi-square         = 7.9816e-12
       reduced chi-square = 7.9816e-12
       Akaike info crit   = -180.498510
       Bayesian info crit = -180.823050
       R-square-multi     = 1.00000
       R-square-disp      = 0.98870
   [[Variables]]
       xmin:  -10 (fixed)
       xmax:   10 (fixed)
       FP:     0.15707963 +/- 0.00000000 (0.00%) == 'pi/(xmax-xmin)'
       b1:    -0.02633271 +/- 0.00291053 (11.05%) (init = -0.02612873)
       b2:    -0.00181702 +/- 0.00201269 (110.77%) (init = -0.001913575)
       b3:     0.00129965 +/- 0.00180821 (139.13%) (init = 0.001258695)
       b4:     3.6392e-04 +/- 0.00176376 (484.66%) (init = 0.0003646478)
       c:      2.1222e-05 +/- 1.8615e-04 (877.17%) (init = 7.292782e-05)
       d:      0.00167670 +/- 0.00278726 (166.23%) (init = 0.001013722)
       f_V_0: -inf (fixed)
   [[Correlations]] (unreported correlations are < 0.100)
       C(c, d)   = -0.747
       C(b1, d)  = -0.586
       C(b2, c)  =  0.446
       C(b2, d)  = -0.366
       C(b3, d)  = -0.203
       C(b3, c)  =  0.111
       C(b3, b4) =  0.111
       C(b1, c)  =  0.109
       C(b1, b2) =  0.106
  Step 118
   [[Fit Statistics]]
       # fitting method   = leastsq
       # function evals   = 18
       # data points      = 7
       # variables        = 6
       chi-square         = 1.1435e-11
       reduced chi-square = 1.1435e-11
       Akaike info crit   = -177.981562
       Bayesian info crit = -178.306101
       R-square-multi     = 1.00000
       R-square-disp      = 0.98744
   [[Variables]]
       xmin:  -10 (fixed)
       xmax:   10 (fixed)
       FP:     0.15707963 +/- 0.00000000 (0.00%) == 'pi/(xmax-xmin)'
       b1:    -0.02633477 +/- 0.00349441 (13.27%) (init = -0.02633271)
       b2:    -0.00181768 +/- 0.00246572 (135.65%) (init = -0.001817019)
       b3:     0.00130098 +/- 0.00204276 (157.02%) (init = 0.00129965)
       b4:     3.6408e-04 +/- 0.00115459 (317.12%) (init = 0.0003639151)
       c:      2.1161e-05 +/- 2.3505e-04 (1110.78%) (init = 2.122216e-05)
       d:      0.00167537 +/- 0.00334368 (199.58%) (init = 0.001676702)
       f_V_0: -inf (fixed)
   [[Correlations]] (unreported correlations are < 0.100)
       C(b3, b4) =  0.915
       C(c, d)   = -0.713
       C(b1, d)  = -0.585
       C(b2, d)  = -0.355
       C(b2, c)  =  0.342
       C(b2, b4) = -0.337
       C(b3, d)  = -0.229
       C(b3, c)  =  0.193
       C(b1, b4) =  0.123
       C(b1, b2) =  0.119
       C(b4, d)  = -0.116
  Step 119
   [[Fit Statistics]]
       # fitting method   = leastsq
       # function evals   = 62
       # data points      = 7
       # variables        = 6
       chi-square         = 7.5713e-12
       reduced chi-square = 7.5713e-12
       Akaike info crit   = -180.867947
       Bayesian info crit = -181.192486
       R-square-multi     = 1.00000
       R-square-disp      = 0.99072
   [[Variables]]
       xmin:  -10 (fixed)
       xmax:   10 (fixed)
       FP:     0.15707963 +/- 0.00000000 (0.00%) == 'pi/(xmax-xmin)'
       b1:    -0.02864380 +/- 0.00370223 (12.93%) (init = -0.02633477)
       b2:    -0.00195489 +/- 0.00223302 (114.23%) (init = -0.001817684)
       b3:     0.00143865 +/- 0.00165969 (115.36%) (init = 0.001300983)
       b4:     4.0525e-04 +/- 0.00131252 (323.88%) (init = 0.0003640823)
       c:      7.8755e-05 +/- 2.5735e-04 (326.78%) (init = 2.11606e-05)
       d:      0.00142722 +/- 0.00272758 (191.11%) (init = 0.001675372)
       f_V_0: -inf (fixed)
   [[Correlations]] (unreported correlations are < 0.100)
       C(b3, b4) =  0.628
       C(b2, c)  =  0.616
       C(b1, b4) =  0.570
       C(b4, c)  = -0.566
       C(c, d)   = -0.515
       C(b2, b4) = -0.506
       C(b1, d)  = -0.463
       C(b1, c)  = -0.393
       C(b2, d)  = -0.315
       C(b1, b2) = -0.233
       C(b3, d)  = -0.230
       C(b1, b3) =  0.127
  Step 120
   [[Fit Statistics]]
       # fitting method   = leastsq
       # function evals   = 11
       # data points      = 7
       # variables        = 6
       chi-square         = 7.5236e-12
       reduced chi-square = 7.5236e-12
       Akaike info crit   = -180.912160
       Bayesian info crit = -181.236699
       R-square-multi     = 1.00000
       R-square-disp      = 0.99038
   [[Variables]]
       xmin:  -10 (fixed)
       xmax:   10 (fixed)
       FP:     0.15707963 +/- 0.00000000 (0.00%) == 'pi/(xmax-xmin)'
       b1:    -0.02864380 +/- 0.00346982 (12.11%) (init = -0.0286438)
       b2:    -0.00195489 +/- 0.00214764 (109.86%) (init = -0.00195489)
       b3:     0.00143865 +/- 0.00165394 (114.96%) (init = 0.001438653)
       b4:     4.0525e-04 +/- 0.00137309 (338.83%) (init = 0.0004052469)
       c:      7.8755e-05 +/- 2.3673e-04 (300.58%) (init = 7.875503e-05)
       d:      0.00142722 +/- 0.00272545 (190.96%) (init = 0.001427222)
       f_V_0: -inf (fixed)
   [[Correlations]] (unreported correlations are < 0.100)
       C(b2, c)  =  0.579
       C(c, d)   = -0.561
       C(b3, b4) =  0.549
       C(b1, b4) =  0.533
       C(b4, c)  = -0.528
       C(b1, d)  = -0.493
       C(b2, b4) = -0.461
       C(b2, d)  = -0.329
       C(b1, c)  = -0.299
       C(b3, d)  = -0.232
       C(b1, b2) = -0.155
       C(b3, c)  =  0.103
  Step 121
   [[Fit Statistics]]
       # fitting method   = leastsq
       # function evals   = 11
       # data points      = 7
       # variables        = 6
       chi-square         = 7.6278e-12
       reduced chi-square = 7.6278e-12
       Akaike info crit   = -180.815905
       Bayesian info crit = -181.140444
       R-square-multi     = 1.00000
       R-square-disp      = 0.99008
   [[Variables]]
       xmin:  -10 (fixed)
       xmax:   10 (fixed)
       FP:     0.15707963 +/- 0.00000000 (0.00%) == 'pi/(xmax-xmin)'
       b1:    -0.02864380 +/- 0.00359039 (12.53%) (init = -0.0286438)
       b2:    -0.00195489 +/- 0.00219508 (112.29%) (init = -0.00195489)
       b3:     0.00143865 +/- 0.00166818 (115.95%) (init = 0.001438653)
       b4:     4.0525e-04 +/- 0.00135591 (334.59%) (init = 0.0004052469)
       c:      7.8755e-05 +/- 2.4663e-04 (313.17%) (init = 7.875503e-05)
       d:      0.00142722 +/- 0.00275068 (192.73%) (init = 0.001427222)
       f_V_0: -inf (fixed)
   [[Correlations]] (unreported correlations are < 0.100)
       C(b2, c)  =  0.595
       C(b3, b4) =  0.585
       C(b1, b4) =  0.551
       C(b4, c)  = -0.544
       C(c, d)   = -0.541
       C(b1, d)  = -0.483
       C(b2, b4) = -0.480
       C(b1, c)  = -0.337
       C(b2, d)  = -0.324
       C(b3, d)  = -0.235
       C(b1, b2) = -0.186
       C(b1, b3) =  0.109
       C(b4, d)  = -0.101
  Step 122
   [[Fit Statistics]]
       # fitting method   = leastsq
       # function evals   = 11
       # data points      = 7
       # variables        = 6
       chi-square         = 8.8447e-12
       reduced chi-square = 8.8447e-12
       Akaike info crit   = -179.779802
       Bayesian info crit = -180.104341
       R-square-multi     = 1.00000
       R-square-disp      = 0.98808
   [[Variables]]
       xmin:  -10 (fixed)
       xmax:   10 (fixed)
       FP:     0.15707963 +/- 0.00000000 (0.00%) == 'pi/(xmax-xmin)'
       b1:    -0.02864380 +/- 0.00367658 (12.84%) (init = -0.0286438)
       b2:    -0.00195489 +/- 0.00229773 (117.54%) (init = -0.00195489)
       b3:     0.00143865 +/- 0.00179941 (125.08%) (init = 0.001438653)
       b4:     4.0525e-04 +/- 0.00151981 (375.03%) (init = 0.0004052469)
       c:      7.8755e-05 +/- 2.4845e-04 (315.47%) (init = 7.875503e-05)
       d:      0.00142722 +/- 0.00296877 (208.01%) (init = 0.001427222)
       f_V_0: -inf (fixed)
   [[Correlations]] (unreported correlations are < 0.100)
       C(c, d)   = -0.581
       C(b2, c)  =  0.564
       C(b3, b4) =  0.517
       C(b1, b4) =  0.514
       C(b1, d)  = -0.508
       C(b4, c)  = -0.504
       C(b2, b4) = -0.438
       C(b2, d)  = -0.336
       C(b1, c)  = -0.253
       C(b3, d)  = -0.237
       C(b3, c)  =  0.125
       C(b1, b2) = -0.121
       C(b4, d)  = -0.101
  Step 123
   [[Fit Statistics]]
       # fitting method   = leastsq
       # function evals   = 11
       # data points      = 7
       # variables        = 6
       chi-square         = 1.3360e-11
       reduced chi-square = 1.3360e-11
       Akaike info crit   = -176.892527
       Bayesian info crit = -177.217066
       R-square-multi     = 1.00000
       R-square-disp      = 0.98266
   [[Variables]]
       xmin:  -10 (fixed)
       xmax:   10 (fixed)
       FP:     0.15707963 +/- 0.00000000 (0.00%) == 'pi/(xmax-xmin)'
       b1:    -0.02864380 +/- 0.00452185 (15.79%) (init = -0.0286438)
       b2:    -0.00195489 +/- 0.00282401 (144.46%) (init = -0.00195489)
       b3:     0.00143865 +/- 0.00221499 (153.96%) (init = 0.001438653)
       b4:     4.0525e-04 +/- 0.00186967 (461.37%) (init = 0.0004052469)
       c:      7.8755e-05 +/- 3.0525e-04 (387.59%) (init = 7.875503e-05)
       d:      0.00142722 +/- 0.00365743 (256.26%) (init = 0.001427222)
       f_V_0: -inf (fixed)
   [[Correlations]] (unreported correlations are < 0.100)
       C(c, d)   = -0.582
       C(b2, c)  =  0.564
       C(b3, b4) =  0.518
       C(b1, b4) =  0.515
       C(b1, d)  = -0.510
       C(b4, c)  = -0.502
       C(b2, b4) = -0.436
       C(b2, d)  = -0.337
       C(b1, c)  = -0.251
       C(b3, d)  = -0.240
       C(b3, c)  =  0.126
       C(b1, b2) = -0.119
       C(b4, d)  = -0.104
  Step 124
   [[Fit Statistics]]
       # fitting method   = leastsq
       # function evals   = 11
       # data points      = 7
       # variables        = 6
       chi-square         = 1.5772e-11
       reduced chi-square = 1.5772e-11
       Akaike info crit   = -175.731034
       Bayesian info crit = -176.055573
       R-square-multi     = 1.00000
       R-square-disp      = 0.97910
   [[Variables]]
       xmin:  -10 (fixed)
       xmax:   10 (fixed)
       FP:     0.15707963 +/- 0.00000000 (0.00%) == 'pi/(xmax-xmin)'
       b1:    -0.02864380 +/- 0.00503515 (17.58%) (init = -0.0286438)
       b2:    -0.00195489 +/- 0.00306725 (156.90%) (init = -0.00195489)
       b3:     0.00143865 +/- 0.00236836 (164.62%) (init = 0.001438653)
       b4:     4.0525e-04 +/- 0.00218275 (538.62%) (init = 0.0004052469)
       c:      7.8755e-05 +/- 3.4394e-04 (436.72%) (init = 7.875503e-05)
       d:      0.00142722 +/- 0.00398317 (279.09%) (init = 0.001427222)
       f_V_0: -inf (fixed)
   [[Correlations]] (unreported correlations are < 0.100)
       C(b2, c)  =  0.574
       C(b4, c)  = -0.558
       C(b1, b4) =  0.552
       C(c, d)   = -0.551
       C(b1, d)  = -0.506
       C(b3, b4) =  0.478
       C(b2, b4) = -0.435
       C(b2, d)  = -0.336
       C(b1, c)  = -0.293
       C(b3, d)  = -0.243
       C(b1, b2) = -0.133
       C(b2, b3) =  0.115
       C(b4, d)  = -0.107
       C(b3, c)  =  0.104
  Step 125
   [[Fit Statistics]]
       # fitting method   = leastsq
       # function evals   = 11
       # data points      = 7
       # variables        = 6
       chi-square         = 1.3060e-11
       reduced chi-square = 1.3060e-11
       Akaike info crit   = -177.051393
       Bayesian info crit = -177.375932
       R-square-multi     = 1.00000
       R-square-disp      = 0.98152
   [[Variables]]
       xmin:  -10 (fixed)
       xmax:   10 (fixed)
       FP:     0.15707963 +/- 0.00000000 (0.00%) == 'pi/(xmax-xmin)'
       b1:    -0.02864380 +/- 0.00384290 (13.42%) (init = -0.0286438)
       b2:    -0.00195489 +/- 0.00269410 (137.81%) (init = -0.00195489)
       b3:     0.00143865 +/- 0.00243618 (169.34%) (init = 0.001438653)
       b4:     4.0525e-04 +/- 0.00114114 (281.59%) (init = 0.0004052469)
       c:      7.8755e-05 +/- 2.5640e-04 (325.57%) (init = 7.875503e-05)
       d:      0.00142722 +/- 0.00362891 (254.26%) (init = 0.001427222)
       f_V_0: -inf (fixed)
   [[Correlations]] (unreported correlations are < 0.100)
       C(c, d)   = -0.750
       C(b3, b4) =  0.605
       C(b1, d)  = -0.555
       C(b3, c)  =  0.413
       C(b2, c)  =  0.389
       C(b2, d)  = -0.361
       C(b2, b4) = -0.359
       C(b3, d)  = -0.233
       C(b1, b4) =  0.162
  Step 126
   [[Fit Statistics]]
       # fitting method   = leastsq
       # function evals   = 11
       # data points      = 7
       # variables        = 6
       chi-square         = 1.4090e-11
       reduced chi-square = 1.4090e-11
       Akaike info crit   = -176.520349
       Bayesian info crit = -176.844888
       R-square-multi     = 1.00000
       R-square-disp      = 0.98671
   [[Variables]]
       xmin:  -10 (fixed)
       xmax:   10 (fixed)
       FP:     0.15707963 +/- 0.00000000 (0.00%) == 'pi/(xmax-xmin)'
       b1:    -0.02864380 +/- 0.00410140 (14.32%) (init = -0.0286438)
       b2:    -0.00195489 +/- 0.00281381 (143.94%) (init = -0.00195489)
       b3:     0.00143865 +/- 0.00244600 (170.02%) (init = 0.001438653)
       b4:     4.0525e-04 +/- 0.00150710 (371.90%) (init = 0.0004052469)
       c:      7.8755e-05 +/- 2.6817e-04 (340.52%) (init = 7.875503e-05)
       d:      0.00142722 +/- 0.00377943 (264.81%) (init = 0.001427222)
       f_V_0: -inf (fixed)
   [[Correlations]] (unreported correlations are < 0.100)
       C(c, d)   = -0.727
       C(b1, d)  = -0.555
       C(b3, b4) =  0.546
       C(b2, c)  =  0.466
       C(b2, b4) = -0.377
       C(b2, d)  = -0.356
       C(b3, c)  =  0.298
       C(b1, b4) =  0.291
       C(b3, d)  = -0.241
       C(b4, c)  = -0.152
  Step 127
   [[Fit Statistics]]
       # fitting method   = leastsq
       # function evals   = 11
       # data points      = 7
       # variables        = 6
       chi-square         = 6.3472e-12
       reduced chi-square = 6.3472e-12
       Akaike info crit   = -182.102396
       Bayesian info crit = -182.426935
       R-square-multi     = 1.00000
       R-square-disp      = 0.99237
   [[Variables]]
       xmin:  -10 (fixed)
       xmax:   10 (fixed)
       FP:     0.15707963 +/- 0.00000000 (0.00%) == 'pi/(xmax-xmin)'
       b1:    -0.02864380 +/- 0.00344399 (12.02%) (init = -0.0286438)
       b2:    -0.00195489 +/- 0.00186631 (95.47%) (init = -0.00195489)
       b3:     0.00143865 +/- 0.00182702 (127.00%) (init = 0.001438653)
       b4:     4.0525e-04 +/- 1.9256e-04 (47.52%) (init = 0.0004052469)
       c:      7.8755e-05 +/- 3.2091e-04 (407.48%) (init = 7.875503e-05)
       d:      0.00142722 +/- 0.00252864 (177.17%) (init = 0.001427222)
       f_V_0: -inf (fixed)
   [[Correlations]] (unreported correlations are < 0.100)
       C(b3, c)  =  0.840
       C(b4, c)  = -0.764
       C(b3, b4) = -0.710
       C(b2, b4) = -0.693
       C(b1, b3) = -0.647
       C(c, d)   = -0.526
       C(b1, c)  = -0.515
       C(b1, b4) =  0.446
       C(b2, d)  = -0.422
       C(b4, d)  =  0.328
       C(b2, c)  =  0.324
       C(b1, d)  = -0.323
       C(b2, b3) =  0.290
       C(b3, d)  = -0.213
  Step 128
   [[Fit Statistics]]
       # fitting method   = leastsq
       # function evals   = 11
       # data points      = 7
       # variables        = 6
       chi-square         = 9.1194e-12
       reduced chi-square = 9.1194e-12
       Akaike info crit   = -179.565674
       Bayesian info crit = -179.890214
       R-square-multi     = 1.00000
       R-square-disp      = 0.98843
   [[Variables]]
       xmin:  -10 (fixed)
       xmax:   10 (fixed)
       FP:     0.15707963 +/- 0.00000000 (0.00%) == 'pi/(xmax-xmin)'
       b1:    -0.02864380 +/- 0.00318217 (11.11%) (init = -0.0286438)
       b2:    -0.00195489 +/- 0.00225312 (115.26%) (init = -0.00195489)
       b3:     0.00143865 +/- 0.00214185 (148.88%) (init = 0.001438653)
       b4:     4.0525e-04 +/- 6.0716e-04 (149.82%) (init = 0.0004052469)
       c:      7.8755e-05 +/- 2.3877e-04 (303.18%) (init = 7.875503e-05)
       d:      0.00142722 +/- 0.00304830 (213.58%) (init = 0.001427222)
       f_V_0: -inf (fixed)
   [[Correlations]] (unreported correlations are < 0.100)
       C(c, d)   = -0.736
       C(b3, b4) =  0.619
       C(b3, c)  =  0.579
       C(b1, d)  = -0.518
       C(b2, b4) = -0.483
       C(b2, d)  = -0.375
       C(b2, c)  =  0.357
       C(b4, c)  =  0.258
       C(b3, d)  = -0.238
       C(b1, b3) = -0.199
  Step 129
   [[Fit Statistics]]
       # fitting method   = leastsq
       # function evals   = 11
       # data points      = 7
       # variables        = 6
       chi-square         = 1.2101e-11
       reduced chi-square = 1.2101e-11
       Akaike info crit   = -177.585427
       Bayesian info crit = -177.909966
       R-square-multi     = 1.00000
       R-square-disp      = 0.98961
   [[Variables]]
       xmin:  -10 (fixed)
       xmax:   10 (fixed)
       FP:     0.15707963 +/- 0.00000000 (0.00%) == 'pi/(xmax-xmin)'
       b1:    -0.02864380 +/- 0.00378537 (13.22%) (init = -0.0286438)
       b2:    -0.00195489 +/- 0.00261875 (133.96%) (init = -0.00195489)
       b3:     0.00143865 +/- 0.00230521 (160.23%) (init = 0.001438653)
       b4:     4.0525e-04 +/- 0.00129170 (318.74%) (init = 0.0004052469)
       c:      7.8755e-05 +/- 2.5203e-04 (320.01%) (init = 7.875503e-05)
       d:      0.00142722 +/- 0.00352747 (247.16%) (init = 0.001427222)
       f_V_0: -inf (fixed)
   [[Correlations]] (unreported correlations are < 0.100)
       C(c, d)   = -0.738
       C(b3, b4) =  0.570
       C(b1, d)  = -0.552
       C(b2, c)  =  0.466
       C(b2, b4) = -0.394
       C(b2, d)  = -0.361
       C(b3, c)  =  0.346
       C(b1, b4) =  0.259
       C(b3, d)  = -0.250
  Step 130
   [[Fit Statistics]]
       # fitting method   = leastsq
       # function evals   = 11
       # data points      = 7
       # variables        = 6
       chi-square         = 1.0617e-11
       reduced chi-square = 1.0617e-11
       Akaike info crit   = -178.501053
       Bayesian info crit = -178.825593
       R-square-multi     = 1.00000
       R-square-disp      = 0.98632
   [[Variables]]
       xmin:  -10 (fixed)
       xmax:   10 (fixed)
       FP:     0.15707963 +/- 0.00000000 (0.00%) == 'pi/(xmax-xmin)'
       b1:    -0.02864380 +/- 0.00348029 (12.15%) (init = -0.0286438)
       b2:    -0.00195489 +/- 0.00244478 (125.06%) (init = -0.00195489)
       b3:     0.00143865 +/- 0.00221245 (153.79%) (init = 0.001438653)
       b4:     4.0525e-04 +/- 0.00102977 (254.11%) (init = 0.0004052469)
       c:      7.8755e-05 +/- 2.3716e-04 (301.14%) (init = 7.875503e-05)
       d:      0.00142722 +/- 0.00331030 (231.94%) (init = 0.001427222)
       f_V_0: -inf (fixed)
   [[Correlations]] (unreported correlations are < 0.100)
       C(c, d)   = -0.755
       C(b3, b4) =  0.600
       C(b1, d)  = -0.551
       C(b3, c)  =  0.427
       C(b2, c)  =  0.421
       C(b2, b4) = -0.389
       C(b2, d)  = -0.367
       C(b3, d)  = -0.249
       C(b1, b4) =  0.168
  Step 131
   [[Fit Statistics]]
       # fitting method   = leastsq
       # function evals   = 11
       # data points      = 7
       # variables        = 6
       chi-square         = 2.1458e-11
       reduced chi-square = 2.1458e-11
       Akaike info crit   = -173.575674
       Bayesian info crit = -173.900213
       R-square-multi     = 1.00000
       R-square-disp      = 0.97061
   [[Variables]]
       xmin:  -10 (fixed)
       xmax:   10 (fixed)
       FP:     0.15707963 +/- 0.00000000 (0.00%) == 'pi/(xmax-xmin)'
       b1:    -0.02864380 +/- 0.00488024 (17.04%) (init = -0.0286438)
       b2:    -0.00195489 +/- 0.00347061 (177.53%) (init = -0.00195489)
       b3:     0.00143865 +/- 0.00322588 (224.23%) (init = 0.001438653)
       b4:     4.0525e-04 +/- 0.00122704 (302.79%) (init = 0.0004052469)
       c:      7.8755e-05 +/- 3.4692e-04 (440.51%) (init = 7.875503e-05)
       d:      0.00142722 +/- 0.00471329 (330.24%) (init = 0.001427222)
       f_V_0: -inf (fixed)
   [[Correlations]] (unreported correlations are < 0.100)
       C(c, d)   = -0.760
       C(b3, b4) =  0.609
       C(b1, d)  = -0.542
       C(b3, c)  =  0.490
       C(b2, b4) = -0.439
       C(b2, c)  =  0.405
       C(b2, d)  = -0.372
       C(b3, d)  = -0.251
       C(b4, c)  =  0.145
       C(b1, b3) = -0.101
  Step 132
   [[Fit Statistics]]
       # fitting method   = leastsq
       # function evals   = 11
       # data points      = 7
       # variables        = 6
       chi-square         = 1.1085e-11
       reduced chi-square = 1.1085e-11
       Akaike info crit   = -178.199131
       Bayesian info crit = -178.523670
       R-square-multi     = 1.00000
       R-square-disp      = 0.98413
   [[Variables]]
       xmin:  -10 (fixed)
       xmax:   10 (fixed)
       FP:     0.15707963 +/- 0.00000000 (0.00%) == 'pi/(xmax-xmin)'
       b1:    -0.02864380 +/- 0.00352076 (12.29%) (init = -0.0286438)
       b2:    -0.00195489 +/- 0.00248763 (127.25%) (init = -0.00195489)
       b3:     0.00143865 +/- 0.00233262 (162.14%) (init = 0.001438653)
       b4:     4.0525e-04 +/- 7.8926e-04 (194.76%) (init = 0.0004052469)
       c:      7.8755e-05 +/- 2.5556e-04 (324.50%) (init = 7.875503e-05)
       d:      0.00142722 +/- 0.00339557 (237.91%) (init = 0.001427222)
       f_V_0: -inf (fixed)
   [[Correlations]] (unreported correlations are < 0.100)
       C(c, d)   = -0.751
       C(b3, b4) =  0.626
       C(b3, c)  =  0.549
       C(b1, d)  = -0.535
       C(b2, b4) = -0.400
       C(b2, d)  = -0.379
       C(b2, c)  =  0.365
       C(b3, d)  = -0.249
       C(b4, c)  =  0.220
       C(b1, b3) = -0.153
       C(b1, b2) =  0.106
  Step 133
   [[Fit Statistics]]
       # fitting method   = leastsq
       # function evals   = 11
       # data points      = 7
       # variables        = 6
       chi-square         = 9.0822e-12
       reduced chi-square = 9.0822e-12
       Akaike info crit   = -179.594338
       Bayesian info crit = -179.918878
       R-square-multi     = 1.00000
       R-square-disp      = 0.99084
   [[Variables]]
       xmin:  -10 (fixed)
       xmax:   10 (fixed)
       FP:     0.15707963 +/- 0.00000000 (0.00%) == 'pi/(xmax-xmin)'
       b1:    -0.02864380 +/- 0.00350222 (12.23%) (init = -0.0286438)
       b2:    -0.00195489 +/- 0.00230945 (118.14%) (init = -0.00195489)
       b3:     0.00143865 +/- 0.00194138 (134.94%) (init = 0.001438653)
       b4:     4.0525e-04 +/- 0.00126714 (312.68%) (init = 0.0004052469)
       c:      7.8755e-05 +/- 2.3024e-04 (292.35%) (init = 7.875503e-05)
       d:      0.00142722 +/- 0.00308895 (216.43%) (init = 0.001427222)
       f_V_0: -inf (fixed)
   [[Correlations]] (unreported correlations are < 0.100)
       C(c, d)   = -0.678
       C(b3, b4) =  0.593
       C(b1, d)  = -0.543
       C(b2, c)  =  0.514
       C(b2, b4) = -0.402
       C(b1, b4) =  0.390
       C(b2, d)  = -0.356
       C(b4, c)  = -0.270
       C(b3, d)  = -0.264
       C(b3, c)  =  0.256
       C(b4, d)  = -0.124
  Step 134
   [[Fit Statistics]]
       # fitting method   = leastsq
       # function evals   = 11
       # data points      = 7
       # variables        = 6
       chi-square         = 9.9736e-12
       reduced chi-square = 9.9736e-12
       Akaike info crit   = -178.938894
       Bayesian info crit = -179.263434
       R-square-multi     = 1.00000
       R-square-disp      = 0.99215
   [[Variables]]
       xmin:  -10 (fixed)
       xmax:   10 (fixed)
       FP:     0.15707963 +/- 0.00000000 (0.00%) == 'pi/(xmax-xmin)'
       b1:    -0.02864380 +/- 0.00407022 (14.21%) (init = -0.0286438)
       b2:    -0.00195489 +/- 0.00248298 (127.01%) (init = -0.00195489)
       b3:     0.00143865 +/- 0.00194986 (135.53%) (init = 0.001438653)
       b4:     4.0525e-04 +/- 0.00159390 (393.32%) (init = 0.0004052469)
       c:      7.8755e-05 +/- 2.7407e-04 (348.00%) (init = 7.875503e-05)
       d:      0.00142722 +/- 0.00324792 (227.57%) (init = 0.001427222)
       f_V_0: -inf (fixed)
   [[Correlations]] (unreported correlations are < 0.100)
       C(b2, c)  =  0.587
       C(b3, b4) =  0.564
       C(c, d)   = -0.562
       C(b1, b4) =  0.547
       C(b1, d)  = -0.517
       C(b4, c)  = -0.511
       C(b2, b4) = -0.447
       C(b2, d)  = -0.340
       C(b1, c)  = -0.275
       C(b3, d)  = -0.273
       C(b1, b2) = -0.138
       C(b4, d)  = -0.133
       C(b1, b3) =  0.131
       C(b3, c)  =  0.109
  Step 135
   [[Fit Statistics]]
       # fitting method   = leastsq
       # function evals   = 11
       # data points      = 7
       # variables        = 6
       chi-square         = 1.0278e-11
       reduced chi-square = 1.0278e-11
       Akaike info crit   = -178.728224
       Bayesian info crit = -179.052763
       R-square-multi     = 1.00000
       R-square-disp      = 0.99048
   [[Variables]]
       xmin:  -10 (fixed)
       xmax:   10 (fixed)
       FP:     0.15707963 +/- 0.00000000 (0.00%) == 'pi/(xmax-xmin)'
       b1:    -0.02864380 +/- 0.00414295 (14.46%) (init = -0.0286438)
       b2:    -0.00195489 +/- 0.00252297 (129.06%) (init = -0.00195489)
       b3:     0.00143865 +/- 0.00198330 (137.86%) (init = 0.001438653)
       b4:     4.0525e-04 +/- 0.00161796 (399.25%) (init = 0.0004052469)
       c:      7.8755e-05 +/- 2.7876e-04 (353.96%) (init = 7.875503e-05)
       d:      0.00142722 +/- 0.00330630 (231.66%) (init = 0.001427222)
       f_V_0: -inf (fixed)
   [[Correlations]] (unreported correlations are < 0.100)
       C(b2, c)  =  0.588
       C(b3, b4) =  0.566
       C(c, d)   = -0.561
       C(b1, b4) =  0.550
       C(b1, d)  = -0.519
       C(b4, c)  = -0.510
       C(b2, b4) = -0.447
       C(b2, d)  = -0.341
       C(b3, d)  = -0.276
       C(b1, c)  = -0.275
       C(b1, b2) = -0.138
       C(b4, d)  = -0.136
       C(b1, b3) =  0.135
       C(b3, c)  =  0.109
  Step 136
   [[Fit Statistics]]
       # fitting method   = leastsq
       # function evals   = 11
       # data points      = 7
       # variables        = 6
       chi-square         = 1.0006e-11
       reduced chi-square = 1.0006e-11
       Akaike info crit   = -178.916308
       Bayesian info crit = -179.240847
       R-square-multi     = 1.00000
       R-square-disp      = 0.98851
   [[Variables]]
       xmin:  -10 (fixed)
       xmax:   10 (fixed)
       FP:     0.15707963 +/- 0.00000000 (0.00%) == 'pi/(xmax-xmin)'
       b1:    -0.02864380 +/- 0.00409822 (14.31%) (init = -0.0286438)
       b2:    -0.00195489 +/- 0.00249155 (127.45%) (init = -0.00195489)
       b3:     0.00143865 +/- 0.00196048 (136.27%) (init = 0.001438653)
       b4:     4.0525e-04 +/- 0.00159628 (393.90%) (init = 0.0004052469)
       c:      7.8755e-05 +/- 2.7555e-04 (349.89%) (init = 7.875503e-05)
       d:      0.00142722 +/- 0.00327098 (229.19%) (init = 0.001427222)
       f_V_0: -inf (fixed)
   [[Correlations]] (unreported correlations are < 0.100)
       C(b2, c)  =  0.589
       C(b3, b4) =  0.568
       C(c, d)   = -0.560
       C(b1, b4) =  0.551
       C(b1, d)  = -0.520
       C(b4, c)  = -0.510
       C(b2, b4) = -0.446
       C(b2, d)  = -0.341
       C(b3, d)  = -0.279
       C(b1, c)  = -0.276
       C(b4, d)  = -0.139
       C(b1, b3) =  0.138
       C(b1, b2) = -0.138
       C(b3, c)  =  0.108
  Step 137
   [[Fit Statistics]]
       # fitting method   = leastsq
       # function evals   = 11
       # data points      = 7
       # variables        = 6
       chi-square         = 9.4101e-12
       reduced chi-square = 9.4101e-12
       Akaike info crit   = -179.346053
       Bayesian info crit = -179.670592
       R-square-multi     = 1.00000
       R-square-disp      = 0.98884
   [[Variables]]
       xmin:  -10 (fixed)
       xmax:   10 (fixed)
       FP:     0.15707963 +/- 0.00000000 (0.00%) == 'pi/(xmax-xmin)'
       b1:    -0.02864380 +/- 0.00400974 (14.00%) (init = -0.0286438)
       b2:    -0.00195489 +/- 0.00242688 (124.14%) (init = -0.00195489)
       b3:     0.00143865 +/- 0.00190527 (132.43%) (init = 0.001438653)
       b4:     4.0525e-04 +/- 0.00154041 (380.12%) (init = 0.0004052469)
       c:      7.8755e-05 +/- 2.6990e-04 (342.71%) (init = 7.875503e-05)
       d:      0.00142722 +/- 0.00318088 (222.87%) (init = 0.001427222)
       f_V_0: -inf (fixed)
   [[Correlations]] (unreported correlations are < 0.100)
       C(b2, c)  =  0.594
       C(b3, b4) =  0.578
       C(b1, b4) =  0.558
       C(c, d)   = -0.554
       C(b1, d)  = -0.518
       C(b4, c)  = -0.514
       C(b2, b4) = -0.451
       C(b2, d)  = -0.340
       C(b1, c)  = -0.286
       C(b3, d)  = -0.282
       C(b1, b2) = -0.146
       C(b1, b3) =  0.145
       C(b4, d)  = -0.142
       C(b3, c)  =  0.102
  Step 138
   [[Fit Statistics]]
       # fitting method   = leastsq
       # function evals   = 11
       # data points      = 7
       # variables        = 6
       chi-square         = 1.0425e-11
       reduced chi-square = 1.0425e-11
       Akaike info crit   = -178.628947
       Bayesian info crit = -178.953486
       R-square-multi     = 1.00000
       R-square-disp      = 0.98481
   [[Variables]]
       xmin:  -10 (fixed)
       xmax:   10 (fixed)
       FP:     0.15707963 +/- 0.00000000 (0.00%) == 'pi/(xmax-xmin)'
       b1:    -0.02864380 +/- 0.00428997 (14.98%) (init = -0.0286438)
       b2:    -0.00195489 +/- 0.00257672 (131.81%) (init = -0.00195489)
       b3:     0.00143865 +/- 0.00201059 (139.76%) (init = 0.001438653)
       b4:     4.0525e-04 +/- 0.00160383 (395.77%) (init = 0.0004052469)
       c:      7.8755e-05 +/- 2.8973e-04 (367.88%) (init = 7.875503e-05)
       d:      0.00142722 +/- 0.00335704 (235.21%) (init = 0.001427222)
       f_V_0: -inf (fixed)
   [[Correlations]] (unreported correlations are < 0.100)
       C(b2, c)  =  0.604
       C(b3, b4) =  0.598
       C(b1, b4) =  0.569
       C(c, d)   = -0.543
       C(b4, c)  = -0.524
       C(b1, d)  = -0.514
       C(b2, b4) = -0.462
       C(b2, d)  = -0.337
       C(b1, c)  = -0.308
       C(b3, d)  = -0.286
       C(b1, b2) = -0.163
       C(b1, b3) =  0.156
       C(b4, d)  = -0.145
  Step 139
   [[Fit Statistics]]
       # fitting method   = leastsq
       # function evals   = 11
       # data points      = 7
       # variables        = 6
       chi-square         = 1.2491e-11
       reduced chi-square = 1.2491e-11
       Akaike info crit   = -177.363226
       Bayesian info crit = -177.687765
       R-square-multi     = 1.00000
       R-square-disp      = 0.98144
   [[Variables]]
       xmin:  -10 (fixed)
       xmax:   10 (fixed)
       FP:     0.15707963 +/- 0.00000000 (0.00%) == 'pi/(xmax-xmin)'
       b1:    -0.02864380 +/- 0.00463862 (16.19%) (init = -0.0286438)
       b2:    -0.00195489 +/- 0.00279929 (143.19%) (init = -0.00195489)
       b3:     0.00143865 +/- 0.00220321 (153.14%) (init = 0.001438653)
       b4:     4.0525e-04 +/- 0.00177638 (438.35%) (init = 0.0004052469)
       c:      7.8755e-05 +/- 3.1168e-04 (395.76%) (init = 7.875503e-05)
       d:      0.00142722 +/- 0.00368515 (258.20%) (init = 0.001427222)
       f_V_0: -inf (fixed)
   [[Correlations]] (unreported correlations are < 0.100)
       C(b2, c)  =  0.596
       C(b3, b4) =  0.581
       C(b1, b4) =  0.561
       C(c, d)   = -0.554
       C(b1, d)  = -0.522
       C(b4, c)  = -0.513
       C(b2, b4) = -0.450
       C(b2, d)  = -0.342
       C(b3, d)  = -0.289
       C(b1, c)  = -0.284
       C(b1, b3) =  0.152
       C(b4, d)  = -0.148
       C(b1, b2) = -0.144
       C(b3, c)  =  0.103
  Step 140
   [[Fit Statistics]]
       # fitting method   = leastsq
       # function evals   = 11
       # data points      = 7
       # variables        = 6
       chi-square         = 7.1423e-12
       reduced chi-square = 7.1423e-12
       Akaike info crit   = -181.276300
       Bayesian info crit = -181.600839
       R-square-multi     = 1.00000
       R-square-disp      = 0.99032
   [[Variables]]
       xmin:  -10 (fixed)
       xmax:   10 (fixed)
       FP:     0.15707963 +/- 0.00000000 (0.00%) == 'pi/(xmax-xmin)'
       b1:    -0.02864380 +/- 0.00373965 (13.06%) (init = -0.0286438)
       b2:    -0.00195489 +/- 0.00219607 (112.34%) (init = -0.00195489)
       b3:     0.00143865 +/- 0.00167788 (116.63%) (init = 0.001438653)
       b4:     4.0525e-04 +/- 0.00127943 (315.72%) (init = 0.0004052469)
       c:      7.8755e-05 +/- 2.5547e-04 (324.39%) (init = 7.875503e-05)
       d:      0.00142722 +/- 0.00279454 (195.80%) (init = 0.001427222)
       f_V_0: -inf (fixed)
   [[Correlations]] (unreported correlations are < 0.100)
       C(b3, b4) =  0.658
       C(b2, c)  =  0.633
       C(b1, b4) =  0.597
       C(b4, c)  = -0.550
       C(c, d)   = -0.506
       C(b1, d)  = -0.496
       C(b2, b4) = -0.493
       C(b1, c)  = -0.376
       C(b2, d)  = -0.327
       C(b3, d)  = -0.294
       C(b1, b2) = -0.220
       C(b1, b3) =  0.192
       C(b4, d)  = -0.154
  Step 141
   [[Fit Statistics]]
       # fitting method   = leastsq
       # function evals   = 104
       # data points      = 7
       # variables        = 6
       chi-square         = 5.1332e-12
       reduced chi-square = 5.1332e-12
       Akaike info crit   = -183.588405
       Bayesian info crit = -183.912944
       R-square-multi     = 1.00000
       R-square-disp      = 0.99321
   [[Variables]]
       xmin:  -10 (fixed)
       xmax:   10 (fixed)
       FP:     0.15707963 +/- 0.00000000 (0.00%) == 'pi/(xmax-xmin)'
       b1:    -0.02859164 +/- 0.00382817 (13.39%) (init = -0.0286438)
       b2:    -0.00195051 +/- 0.00210819 (108.08%) (init = -0.00195489)
       b3:     0.00143927 +/- 0.00149053 (103.56%) (init = 0.001438653)
       b4:     4.0609e-04 +/- 9.2582e-04 (227.98%) (init = 0.0004052469)
       c:      4.4149e-05 +/- 2.7268e-04 (617.64%) (init = 7.875503e-05)
       d:      9.4225e-04 +/- 0.00237584 (252.15%) (init = 0.001427222)
       f_V_0: -inf (fixed)
   [[Correlations]] (unreported correlations are < 0.100)
       C(b3, b4) =  0.844
       C(b2, c)  =  0.729
       C(b1, b4) =  0.634
       C(b1, c)  = -0.586
       C(b4, c)  = -0.584
       C(b2, b4) = -0.568
       C(b1, d)  = -0.423
       C(b1, b2) = -0.422
       C(c, d)   = -0.391
       C(b1, b3) =  0.332
       C(b3, d)  = -0.293
       C(b2, d)  = -0.281
       C(b4, d)  = -0.166
       C(b3, c)  = -0.156
       C(b2, b3) = -0.107
  Step 142
   [[Fit Statistics]]
       # fitting method   = leastsq
       # function evals   = 68
       # data points      = 7
       # variables        = 6
       chi-square         = 5.4432e-12
       reduced chi-square = 5.4432e-12
       Akaike info crit   = -183.178013
       Bayesian info crit = -183.502552
       R-square-multi     = 1.00000
       R-square-disp      = 0.99342
   [[Variables]]
       xmin:  -10 (fixed)
       xmax:   10 (fixed)
       FP:     0.15707963 +/- 0.00000000 (0.00%) == 'pi/(xmax-xmin)'
       b1:    -0.02862218 +/- 0.00458877 (16.03%) (init = -0.02859164)
       b2:    -0.00195160 +/- 0.00246882 (126.50%) (init = -0.001950511)
       b3:     0.00143980 +/- 0.00152134 (105.66%) (init = 0.001439266)
       b4:     4.0600e-04 +/- 0.00113746 (280.16%) (init = 0.0004060867)
       c:      4.4280e-05 +/- 3.7431e-04 (845.32%) (init = 4.414874e-05)
       d:      8.9804e-04 +/- 0.00245442 (273.31%) (init = 0.0009422497)
       f_V_0: -inf (fixed)
   [[Correlations]] (unreported correlations are < 0.100)
       C(b3, b4) =  0.869
       C(b2, c)  =  0.826
       C(b1, b4) =  0.784
       C(b4, c)  = -0.751
       C(b1, c)  = -0.720
       C(b2, b4) = -0.667
       C(b1, b2) = -0.605
       C(b1, b3) =  0.554
       C(b3, c)  = -0.409
       C(b1, d)  = -0.363
       C(b3, d)  = -0.306
       C(c, d)   = -0.294
       C(b2, d)  = -0.246
       C(b2, b3) = -0.226
       C(b4, d)  = -0.151
  Step 143
   [[Fit Statistics]]
       # fitting method   = leastsq
       # function evals   = 332
       # data points      = 7
       # variables        = 6
       chi-square         = 8.8610e-12
       reduced chi-square = 8.8610e-12
       Akaike info crit   = -179.766878
       Bayesian info crit = -180.091417
       R-square-multi     = 1.00000
       R-square-disp      = 0.98915
   [[Variables]]
       xmin:  -10 (fixed)
       xmax:   10 (fixed)
       FP:     0.15707963 +/- 0.00000000 (0.00%) == 'pi/(xmax-xmin)'
       b1:    -0.02882187 +/- 0.00317649 (11.02%) (init = -0.02862218)
       b2:    -0.00193574 +/- 0.00221016 (114.18%) (init = -0.001951601)
       b3:     0.00145538 +/- 0.00196158 (134.78%) (init = 0.001439795)
       b4:     4.0600e-04 +/- 9.2087e-04 (226.81%) (init = 0.0004059979)
       c:      1.7931e-05 +/- 2.1623e-04 (1205.89%) (init = 4.428017e-05)
       d:      0.00169041 +/- 0.00313813 (185.64%) (init = 0.0008980391)
       f_V_0: -inf (fixed)
   [[Correlations]] (unreported correlations are < 0.100)
       C(b3, b4) =  0.905
       C(c, d)   = -0.730
       C(b1, d)  = -0.613
       C(b2, d)  = -0.383
       C(b2, c)  =  0.358
       C(b2, b4) = -0.320
       C(b3, d)  = -0.300
       C(b3, c)  =  0.272
       C(b4, d)  = -0.173
       C(b1, b4) =  0.167
       C(b1, b2) =  0.150
       C(b1, b3) =  0.140
       C(b1, c)  =  0.130
  Step 144
   [[Fit Statistics]]
       # fitting method   = leastsq
       # function evals   = 19
       # data points      = 7
       # variables        = 6
       chi-square         = 6.7130e-12
       reduced chi-square = 6.7130e-12
       Akaike info crit   = -181.710247
       Bayesian info crit = -182.034786
       R-square-multi     = 1.00000
       R-square-disp      = 0.99144
   [[Variables]]
       xmin:  -10 (fixed)
       xmax:   10 (fixed)
       FP:     0.15707963 +/- 0.00000000 (0.00%) == 'pi/(xmax-xmin)'
       b1:    -0.02882182 +/- 0.00276715 (9.60%) (init = -0.02882187)
       b2:    -0.00193595 +/- 0.00187947 (97.08%) (init = -0.001935743)
       b3:     0.00145564 +/- 0.00170066 (116.83%) (init = 0.001455382)
       b4:     4.0596e-04 +/- 0.00165869 (408.59%) (init = 0.0004060039)
       c:      1.7935e-05 +/- 1.7819e-04 (993.50%) (init = 1.79315e-05)
       d:      0.00169036 +/- 0.00274751 (162.54%) (init = 0.001690408)
       f_V_0: -inf (fixed)
   [[Correlations]] (unreported correlations are < 0.100)
       C(c, d)   = -0.765
       C(b1, d)  = -0.618
       C(b2, c)  =  0.485
       C(b2, d)  = -0.409
       C(b3, d)  = -0.270
       C(b1, c)  =  0.162
       C(b3, c)  =  0.157
       C(b3, b4) =  0.154
       C(b4, d)  = -0.153
       C(b1, b3) =  0.150
       C(b1, b2) =  0.145
       C(b1, b4) =  0.116
  Step 145
   [[Fit Statistics]]
       # fitting method   = leastsq
       # function evals   = 12
       # data points      = 7
       # variables        = 6
       chi-square         = 7.1579e-12
       reduced chi-square = 7.1579e-12
       Akaike info crit   = -181.260970
       Bayesian info crit = -181.585509
       R-square-multi     = 1.00000
       R-square-disp      = 0.99029
   [[Variables]]
       xmin:  -10 (fixed)
       xmax:   10 (fixed)
       FP:     0.15707963 +/- 0.00000000 (0.00%) == 'pi/(xmax-xmin)'
       b1:    -0.02882164 +/- 0.00286251 (9.93%) (init = -0.02882182)
       b2:    -0.00193613 +/- 0.00194260 (100.33%) (init = -0.001935951)
       b3:     0.00145590 +/- 0.00175828 (120.77%) (init = 0.001455644)
       b4:     4.0592e-04 +/- 0.00171481 (422.45%) (init = 0.0004059602)
       c:      1.7942e-05 +/- 1.8441e-04 (1027.81%) (init = 1.79352e-05)
       d:      0.00169037 +/- 0.00284705 (168.43%) (init = 0.001690356)
       f_V_0: -inf (fixed)
   [[Correlations]] (unreported correlations are < 0.100)
       C(c, d)   = -0.766
       C(b1, d)  = -0.620
       C(b2, c)  =  0.487
       C(b2, d)  = -0.411
       C(b3, d)  = -0.273
       C(b1, c)  =  0.164
       C(b3, c)  =  0.159
       C(b4, d)  = -0.156
       C(b3, b4) =  0.155
       C(b1, b3) =  0.153
       C(b1, b2) =  0.147
       C(b1, b4) =  0.117
  Step 146
   [[Fit Statistics]]
       # fitting method   = leastsq
       # function evals   = 320
       # data points      = 7
       # variables        = 6
       chi-square         = 6.2900e-12
       reduced chi-square = 6.2900e-12
       Akaike info crit   = -182.165789
       Bayesian info crit = -182.490328
       R-square-multi     = 1.00000
       R-square-disp      = 0.99128
   [[Variables]]
       xmin:  -10 (fixed)
       xmax:   10 (fixed)
       FP:     0.15707963 +/- 0.00000000 (0.00%) == 'pi/(xmax-xmin)'
       b1:    -0.02846240 +/- 0.01492723 (52.45%) (init = -0.02882164)
       b2:    -0.00192455 +/- 0.00496658 (258.07%) (init = -0.001936133)
       b3:     0.00145021 +/- 0.00171761 (118.44%) (init = 0.0014559)
       b4:     4.0982e-04 +/- 0.00202744 (494.72%) (init = 0.0004059223)
       c:      7.2503e-05 +/- 0.00131801 (1817.88%) (init = 1.794226e-05)
       d:      0.00122040 +/- 0.00266280 (218.19%) (init = 0.001690368)
       f_V_0: -inf (fixed)
   [[Correlations]] (unreported correlations are < 0.100)
       C(b1, c)  = -0.971
       C(b2, c)  =  0.946
       C(b1, b4) =  0.927
       C(b1, b2) = -0.915
       C(b4, c)  = -0.914
       C(b2, b4) = -0.901
       C(b3, b4) =  0.602
       C(b3, d)  = -0.330
       C(b1, b3) =  0.313
       C(b3, c)  = -0.250
       C(b2, b3) = -0.238
       C(b1, d)  = -0.175
       C(b4, d)  = -0.145
  Step 147
   [[Fit Statistics]]
       # fitting method   = leastsq
       # function evals   = 47
       # data points      = 7
       # variables        = 6
       chi-square         = 4.8203e-12
       reduced chi-square = 4.8203e-12
       Akaike info crit   = -184.028667
       Bayesian info crit = -184.353206
       R-square-multi     = 1.00000
       R-square-disp      = 0.99336
   [[Variables]]
       xmin:  -10 (fixed)
       xmax:   10 (fixed)
       FP:     0.15707963 +/- 0.00000000 (0.00%) == 'pi/(xmax-xmin)'
       b1:    -0.02762008 +/- 0.01073248 (38.86%) (init = -0.0284624)
       b2:    -0.00182503 +/- 0.00312357 (171.15%) (init = -0.001924545)
       b3:     0.00143838 +/- 8.9076e-04 (61.93%) (init = 0.001450209)
       b4:     4.0653e-04 +/- 6.9572e-04 (171.13%) (init = 0.0004098186)
       c:      7.5499e-05 +/- 9.6037e-04 (1272.04%) (init = 7.250303e-05)
       d:      0.00114786 +/- 0.00232913 (202.91%) (init = 0.001220402)
       f_V_0: -inf (fixed)
   [[Correlations]] (unreported correlations are < 0.100)
       C(b1, c)  = -0.958
       C(b1, b4) =  0.938
       C(b4, c)  = -0.931
       C(b2, c)  =  0.909
       C(b1, b2) = -0.839
       C(b2, b3) =  0.767
       C(b2, b4) = -0.757
       C(b3, c)  =  0.489
       C(b1, b3) = -0.413
       C(b3, d)  = -0.349
       C(b2, d)  = -0.253
       C(b3, b4) = -0.180
       C(c, d)   = -0.139
       C(b1, d)  = -0.117
  Step 148
   [[Fit Statistics]]
       # fitting method   = leastsq
       # function evals   = 40
       # data points      = 7
       # variables        = 6
       chi-square         = 4.1648e-12
       reduced chi-square = 4.1648e-12
       Akaike info crit   = -185.051831
       Bayesian info crit = -185.376370
       R-square-multi     = 1.00000
       R-square-disp      = 0.99446
   [[Variables]]
       xmin:  -10 (fixed)
       xmax:   10 (fixed)
       FP:     0.15707963 +/- 0.00000000 (0.00%) == 'pi/(xmax-xmin)'
       b1:    -0.02775941 +/- 0.00361884 (13.04%) (init = -0.02762008)
       b2:    -0.00179735 +/- 0.00195488 (108.76%) (init = -0.001825032)
       b3:     0.00144945 +/- 0.00137877 (95.12%) (init = 0.001438377)
       b4:     4.0417e-04 +/- 8.1279e-04 (201.10%) (init = 0.000406533)
       c:      9.0543e-05 +/- 2.5792e-04 (284.85%) (init = 7.549863e-05)
       d:      2.6640e-04 +/- 0.00219158 (822.66%) (init = 0.001147857)
       f_V_0: -inf (fixed)
   [[Correlations]] (unreported correlations are < 0.100)
       C(b3, b4) =  0.876
       C(b2, c)  =  0.749
       C(b1, b4) =  0.635
       C(b1, c)  = -0.609
       C(b4, c)  = -0.568
       C(b2, b4) = -0.563
       C(b1, b2) = -0.449
       C(b1, d)  = -0.424
       C(b1, b3) =  0.375
       C(c, d)   = -0.370
       C(b3, d)  = -0.318
       C(b2, d)  = -0.276
       C(b4, d)  = -0.192
       C(b3, c)  = -0.187
       C(b2, b3) = -0.134
  Step 149
   [[Fit Statistics]]
       # fitting method   = leastsq
       # function evals   = 19
       # data points      = 7
       # variables        = 6
       chi-square         = 4.9966e-12
       reduced chi-square = 4.9966e-12
       Akaike info crit   = -183.777278
       Bayesian info crit = -184.101817
       R-square-multi     = 1.00000
       R-square-disp      = 0.99428
   [[Variables]]
       xmin:  -10 (fixed)
       xmax:   10 (fixed)
       FP:     0.15707963 +/- 0.00000000 (0.00%) == 'pi/(xmax-xmin)'
       b1:    -0.02776182 +/- 0.00306219 (11.03%) (init = -0.02775941)
       b2:    -0.00179809 +/- 0.00196744 (109.42%) (init = -0.001797353)
       b3:     0.00144971 +/- 0.00146602 (101.12%) (init = 0.001449447)
       b4:     4.0408e-04 +/- 9.1533e-04 (226.52%) (init = 0.0004041719)
       c:      9.0337e-05 +/- 2.2266e-04 (246.47%) (init = 9.054293e-05)
       d:      2.6306e-04 +/- 0.00240849 (915.57%) (init = 0.0002664026)
       f_V_0: -inf (fixed)
   [[Correlations]] (unreported correlations are < 0.100)
       C(b3, b4) =  0.898
       C(b2, c)  =  0.707
       C(b1, b4) =  0.589
       C(b1, d)  = -0.517
       C(b2, b4) = -0.512
       C(c, d)   = -0.510
       C(b4, c)  = -0.498
       C(b1, b3) =  0.457
       C(b1, c)  = -0.336
       C(b3, d)  = -0.330
       C(b2, d)  = -0.318
       C(b1, b2) = -0.296
       C(b3, c)  = -0.204
       C(b4, d)  = -0.186
  Step 150
   [[Fit Statistics]]
       # fitting method   = leastsq
       # function evals   = 500
       # data points      = 7
       # variables        = 6
       chi-square         = 6.1801e-12
       reduced chi-square = 6.1801e-12
       Akaike info crit   = -182.289131
       Bayesian info crit = -182.613670
   ##  Warning: uncertainties could not be estimated:
       R-square-multi     = 1.00000
       R-square-disp      = 0.99030
   [[Variables]]
       xmin:  -10 (fixed)
       xmax:   10 (fixed)
       FP:     0.15707963 == 'pi/(xmax-xmin)'
       b1:    -0.02679047 (init = -0.02776182)
       b2:    -0.00175436 (init = -0.001798086)
       b3:     0.00141046 (init = 0.001449712)
       b4:     3.9918e-04 (init = 0.0004040824)
       c:      5.7931e-05 (init = 9.033743e-05)
       d:      0.00108438 (init = 0.0002630607)
       f_V_0: -inf (fixed)
  Step 151
   [[Fit Statistics]]
       # fitting method   = leastsq
       # function evals   = 500
       # data points      = 7
       # variables        = 6
       chi-square         = 1.8444e-10
       reduced chi-square = 1.8444e-10
       Akaike info crit   = -158.517169
       Bayesian info crit = -158.841708
   ##  Warning: uncertainties could not be estimated:
       R-square-multi     = 1.00000
       R-square-disp      = -4.09043
   [[Variables]]
       xmin:  -10 (fixed)
       xmax:   10 (fixed)
       FP:     0.15707963 == 'pi/(xmax-xmin)'
       b1:    -0.01971963 (init = -0.02679047)
       b2:    -0.00154694 (init = -0.00175436)
       b3:     0.00104838 (init = 0.001410465)
       b4:     3.4713e-04 (init = 0.0003991798)
       c:     -1.5798e-04 (init = 5.793104e-05)
       d:      0.00878836 (init = 0.001084381)
       f_V_0: -inf (fixed)
  Step 152
   [[Fit Statistics]]
       # fitting method   = leastsq
       # function evals   = 500
       # data points      = 7
       # variables        = 6
       chi-square         = 1.0448e-10
       reduced chi-square = 1.0448e-10
       Akaike info crit   = -162.495524
       Bayesian info crit = -162.820063
   ##  Warning: uncertainties could not be estimated:
       R-square-multi     = 1.00000
       R-square-disp      = -18.14961
   [[Variables]]
       xmin:  -10 (fixed)
       xmax:   10 (fixed)
       FP:     0.15707963 == 'pi/(xmax-xmin)'
       b1:    -0.01124638 (init = -0.01971963)
       b2:    -9.7986e-04 (init = -0.001546936)
       b3:     6.0161e-04 (init = 0.001048378)
       b4:     2.1824e-04 (init = 0.0003471317)
       c:     -2.1341e-04 (init = -0.0001579807)
       d:      0.00700199 (init = 0.008788362)
       f_V_0: -inf (fixed)
 ----------------------------------------------------------------------------------------------------
## Bend-fit on increments:
   Timing 6.140000: 86.95437 s
  Step 45
   [[Fit Statistics]]
       # fitting method   = leastsq
       # function evals   = 23
       # data points      = 7
       # variables        = 4
       chi-square         = 6.5062e-14
       reduced chi-square = 2.1687e-14
       Akaike info crit   = -218.165423
       Bayesian info crit = -218.381782
       R-square-multi     = 1.00000
       R-square-disp      = 0.94701
   [[Variables]]
       xmin: -10 (fixed)
       xmax:  10 (fixed)
       FP:    0.15707963 +/- 0.00000000 (0.00%) == 'pi/(xmax-xmin)'
       b1:   -0.00101876 +/- 1.0195e-04 (10.01%) (init = -1)
       b2:   -9.4422e-05 +/- 1.0485e-04 (111.04%) (init = -0.1)
       b3:    3.9272e-05 +/- 7.1254e-06 (18.14%) (init = -0.01)
       b4:    1.2573e-05 +/- 1.4779e-05 (117.55%) (init = -0.001)
   [[Correlations]] (unreported correlations are < 0.100)
       C(b2, b4) = -0.973
       C(b3, b4) =  0.264
       C(b1, b4) =  0.231
       C(b1, b3) =  0.115
  Step 46
   [[Fit Statistics]]
       # fitting method   = leastsq
       # function evals   = 23
       # data points      = 7
       # variables        = 4
       chi-square         = 5.3335e-14
       reduced chi-square = 1.7778e-14
       Akaike info crit   = -219.556618
       Bayesian info crit = -219.772978
       R-square-multi     = 1.00000
       R-square-disp      = 0.97959
   [[Variables]]
       xmin: -10 (fixed)
       xmax:  10 (fixed)
       FP:    0.15707963 +/- 0.00000000 (0.00%) == 'pi/(xmax-xmin)'
       b1:   -0.00153978 +/- 8.8630e-05 (5.76%) (init = -0.001018759)
       b2:   -1.2077e-04 +/- 8.5981e-05 (71.19%) (init = -9.442242e-05)
       b3:    5.8649e-05 +/- 8.3764e-05 (142.82%) (init = 3.927207e-05)
       b4:    1.5644e-05 +/- 8.2647e-05 (528.29%) (init = 1.257257e-05)
   [[Correlations]] (unreported correlations are < 0.100)
       C(b2, b4) = -0.107
  Step 47
   [[Fit Statistics]]
       # fitting method   = leastsq
       # function evals   = 60
       # data points      = 7
       # variables        = 4
       chi-square         = 2.7224e-14
       reduced chi-square = 9.0746e-15
       Akaike info crit   = -224.264202
       Bayesian info crit = -224.480561
       R-square-multi     = 1.00000
       R-square-disp      = 0.99202
   [[Variables]]
       xmin: -10 (fixed)
       xmax:  10 (fixed)
       FP:    0.15707963 +/- 0.00000000 (0.00%) == 'pi/(xmax-xmin)'
       b1:   -0.00182128 +/- 6.3393e-05 (3.48%) (init = -0.001539776)
       b2:   -1.2539e-04 +/- 6.1680e-05 (49.19%) (init = -0.0001207735)
       b3:    6.8407e-05 +/- 5.5383e-05 (80.96%) (init = 5.864908e-05)
       b4:    1.5920e-05 +/- 2.2821e-05 (143.35%) (init = 1.564427e-05)
   [[Correlations]] (unreported correlations are < 0.100)
       C(b3, b4) = -0.950
       C(b2, b4) = -0.310
  Step 48
   [[Fit Statistics]]
       # fitting method   = leastsq
       # function evals   = 65
       # data points      = 7
       # variables        = 4
       chi-square         = 2.7647e-14
       reduced chi-square = 9.2155e-15
       Akaike info crit   = -224.156299
       Bayesian info crit = -224.372659
       R-square-multi     = 1.00000
       R-square-disp      = 0.99557
   [[Variables]]
       xmin: -10 (fixed)
       xmax:  10 (fixed)
       FP:    0.15707963 +/- 0.00000000 (0.00%) == 'pi/(xmax-xmin)'
       b1:   -0.00242682 +/- 6.3812e-05 (2.63%) (init = -0.001821278)
       b2:   -7.8475e-05 +/- 6.1898e-05 (78.88%) (init = -0.0001253918)
       b3:    9.9323e-05 +/- 6.0302e-05 (60.71%) (init = 6.84066e-05)
       b4:    1.3311e-05 +/- 5.9458e-05 (446.70%) (init = 1.592022e-05)
   [[Correlations]] (unreported correlations are < 0.100)
       C(b2, b4) = -0.107
  Step 49
   [[Fit Statistics]]
       # fitting method   = leastsq
       # function evals   = 80
       # data points      = 7
       # variables        = 4
       chi-square         = 4.7012e-14
       reduced chi-square = 1.5671e-14
       Akaike info crit   = -220.439983
       Bayesian info crit = -220.656343
       R-square-multi     = 1.00000
       R-square-disp      = 0.99407
   [[Variables]]
       xmin: -10 (fixed)
       xmax:  10 (fixed)
       FP:    0.15707963 +/- 0.00000000 (0.00%) == 'pi/(xmax-xmin)'
       b1:   -0.00275512 +/- 8.3215e-05 (3.02%) (init = -0.002426821)
       b2:   -8.8231e-05 +/- 8.0711e-05 (91.48%) (init = -7.847479e-05)
       b3:    1.0426e-04 +/- 7.8630e-05 (75.42%) (init = 9.932338e-05)
       b4:    1.1360e-05 +/- 7.7497e-05 (682.18%) (init = 1.331054e-05)
   [[Correlations]] (unreported correlations are < 0.100)
       C(b2, b4) = -0.107
  Step 50
   [[Fit Statistics]]
       # fitting method   = leastsq
       # function evals   = 55
       # data points      = 7
       # variables        = 4
       chi-square         = 1.0647e-14
       reduced chi-square = 3.5491e-15
       Akaike info crit   = -230.835593
       Bayesian info crit = -231.051953
       R-square-multi     = 1.00000
       R-square-disp      = 0.99928
   [[Variables]]
       xmin: -10 (fixed)
       xmax:  10 (fixed)
       FP:    0.15707963 +/- 0.00000000 (0.00%) == 'pi/(xmax-xmin)'
       b1:   -0.00379592 +/- 3.9638e-05 (1.04%) (init = -0.002755115)
       b2:   -1.0616e-04 +/- 3.8410e-05 (36.18%) (init = -8.823136e-05)
       b3:    1.4251e-04 +/- 2.1573e-05 (15.14%) (init = 0.0001042574)
       b4:    1.3423e-05 +/- 3.5422e-05 (263.88%) (init = 1.136024e-05)
   [[Correlations]] (unreported correlations are < 0.100)
       C(b3, b4) =  0.524
       C(b2, b3) =  0.133
       C(b2, b4) = -0.126
  Step 51
   [[Fit Statistics]]
       # fitting method   = leastsq
       # function evals   = 60
       # data points      = 7
       # variables        = 4
       chi-square         = 1.2934e-13
       reduced chi-square = 4.3114e-14
       Akaike info crit   = -213.355660
       Bayesian info crit = -213.572020
       R-square-multi     = 1.00000
       R-square-disp      = 0.99486
   [[Variables]]
       xmin: -10 (fixed)
       xmax:  10 (fixed)
       FP:    0.15707963 +/- 0.00000000 (0.00%) == 'pi/(xmax-xmin)'
       b1:   -0.00496175 +/- 1.3803e-04 (2.78%) (init = -0.003795922)
       b2:   -9.3822e-05 +/- 1.3384e-04 (142.66%) (init = -0.000106165)
       b3:    1.8700e-04 +/- 1.3041e-04 (69.74%) (init = 0.0001425086)
       b4:    1.1612e-05 +/- 1.2833e-04 (1105.21%) (init = 1.342345e-05)
   [[Correlations]] (unreported correlations are < 0.100)
       C(b2, b4) = -0.108
  Step 52
   [[Fit Statistics]]
       # fitting method   = leastsq
       # function evals   = 19
       # data points      = 7
       # variables        = 4
       chi-square         = 2.9029e-13
       reduced chi-square = 9.6765e-14
       Akaike info crit   = -207.696544
       Bayesian info crit = -207.912903
       R-square-multi     = 1.00000
       R-square-disp      = 0.99273
   [[Variables]]
       xmin: -10 (fixed)
       xmax:  10 (fixed)
       FP:    0.15707963 +/- 0.00000000 (0.00%) == 'pi/(xmax-xmin)'
       b1:   -0.00496383 +/- 2.0715e-04 (4.17%) (init = -0.004961749)
       b2:   -9.3709e-05 +/- 2.0144e-04 (214.96%) (init = -9.382233e-05)
       b3:    1.8616e-04 +/- 1.8067e-04 (97.05%) (init = 0.0001869994)
       b4:    1.1796e-05 +/- 8.5328e-05 (723.36%) (init = 1.161157e-05)
   [[Correlations]] (unreported correlations are < 0.100)
       C(b3, b4) =  0.947
       C(b2, b4) = -0.289
  Step 53
   [[Fit Statistics]]
       # fitting method   = leastsq
       # function evals   = 33
       # data points      = 7
       # variables        = 4
       chi-square         = 1.6476e-13
       reduced chi-square = 5.4920e-14
       Akaike info crit   = -211.661355
       Bayesian info crit = -211.877715
       R-square-multi     = 1.00000
       R-square-disp      = 0.99389
   [[Variables]]
       xmin: -10 (fixed)
       xmax:  10 (fixed)
       FP:    0.15707963 +/- 0.00000000 (0.00%) == 'pi/(xmax-xmin)'
       b1:   -0.00506648 +/- 1.5591e-04 (3.08%) (init = -0.004963833)
       b2:   -9.2503e-05 +/- 1.5148e-04 (163.76%) (init = -9.37087e-05)
       b3:    1.9012e-04 +/- 1.3545e-04 (71.24%) (init = 0.0001861598)
       b4:    1.1310e-05 +/- 5.6000e-05 (495.12%) (init = 1.179608e-05)
   [[Correlations]] (unreported correlations are < 0.100)
       C(b3, b4) = -0.896
       C(b2, b4) = -0.288
  Step 54
   [[Fit Statistics]]
       # fitting method   = leastsq
       # function evals   = 77
       # data points      = 7
       # variables        = 4
       chi-square         = 1.7391e-13
       reduced chi-square = 5.7969e-14
       Akaike info crit   = -211.283209
       Bayesian info crit = -211.499568
       R-square-multi     = 1.00000
       R-square-disp      = 0.99723
   [[Variables]]
       xmin: -10 (fixed)
       xmax:  10 (fixed)
       FP:    0.15707963 +/- 0.00000000 (0.00%) == 'pi/(xmax-xmin)'
       b1:   -0.00793211 +/- 1.6045e-04 (2.02%) (init = -0.005066477)
       b2:   -1.3508e-04 +/- 1.5635e-04 (115.75%) (init = -9.250345e-05)
       b3:    2.9770e-04 +/- 4.7723e-05 (16.03%) (init = 0.0001901247)
       b4:    1.6156e-05 +/- 2.9102e-05 (180.14%) (init = 1.13102e-05)
   [[Correlations]] (unreported correlations are < 0.100)
       C(b2, b4) = -0.603
       C(b2, b3) =  0.127
       C(b3, b4) =  0.123
  Step 55
   [[Fit Statistics]]
       # fitting method   = leastsq
       # function evals   = 70
       # data points      = 7
       # variables        = 4
       chi-square         = 2.2761e-13
       reduced chi-square = 7.5870e-14
       Akaike info crit   = -209.399373
       Bayesian info crit = -209.615732
       R-square-multi     = 1.00000
       R-square-disp      = 0.99499
   [[Variables]]
       xmin: -10 (fixed)
       xmax:  10 (fixed)
       FP:    0.15707963 +/- 0.00000000 (0.00%) == 'pi/(xmax-xmin)'
       b1:   -0.00679452 +/- 1.8348e-04 (2.70%) (init = -0.007932111)
       b2:   -1.0341e-04 +/- 1.7844e-04 (172.55%) (init = -0.0001350776)
       b3:    2.5739e-04 +/- 1.6065e-04 (62.41%) (init = 0.0002976974)
       b4:    1.3126e-05 +/- 7.6461e-05 (582.51%) (init = 1.615566e-05)
   [[Correlations]] (unreported correlations are < 0.100)
       C(b3, b4) =  0.944
       C(b2, b4) = -0.281
  Step 56
   [[Fit Statistics]]
       # fitting method   = leastsq
       # function evals   = 92
       # data points      = 7
       # variables        = 4
       chi-square         = 1.9358e-13
       reduced chi-square = 6.4525e-14
       Akaike info crit   = -210.533149
       Bayesian info crit = -210.749508
       R-square-multi     = 1.00000
       R-square-disp      = 0.99707
   [[Variables]]
       xmin: -10 (fixed)
       xmax:  10 (fixed)
       FP:    0.15707963 +/- 0.00000000 (0.00%) == 'pi/(xmax-xmin)'
       b1:   -0.00816500 +/- 1.6899e-04 (2.07%) (init = -0.00679452)
       b2:   -1.2407e-04 +/- 1.6395e-04 (132.14%) (init = -0.0001034142)
       b3:    3.0655e-04 +/- 1.4350e-04 (46.81%) (init = 0.000257392)
       b4:    1.4741e-05 +/- 6.3440e-05 (430.37%) (init = 1.312623e-05)
   [[Correlations]] (unreported correlations are < 0.100)
       C(b3, b4) = -0.945
       C(b2, b4) = -0.333
  Step 57
   [[Fit Statistics]]
       # fitting method   = leastsq
       # function evals   = 74
       # data points      = 7
       # variables        = 4
       chi-square         = 2.6073e-13
       reduced chi-square = 8.6909e-14
       Akaike info crit   = -208.448491
       Bayesian info crit = -208.664850
       R-square-multi     = 1.00000
       R-square-disp      = 0.99671
   [[Variables]]
       xmin: -10 (fixed)
       xmax:  10 (fixed)
       FP:    0.15707963 +/- 0.00000000 (0.00%) == 'pi/(xmax-xmin)'
       b1:   -0.00889653 +/- 1.9612e-04 (2.20%) (init = -0.008165001)
       b2:   -1.3720e-04 +/- 1.9025e-04 (138.67%) (init = -0.0001240681)
       b3:    3.3406e-04 +/- 1.6662e-04 (49.88%) (init = 0.00030655)
       b4:    1.6174e-05 +/- 7.2860e-05 (450.48%) (init = 1.474072e-05)
   [[Correlations]] (unreported correlations are < 0.100)
       C(b3, b4) = -0.945
       C(b2, b4) = -0.330
  Step 58
   [[Fit Statistics]]
       # fitting method   = leastsq
       # function evals   = 76
       # data points      = 7
       # variables        = 4
       chi-square         = 2.7851e-13
       reduced chi-square = 9.2838e-14
       Akaike info crit   = -207.986542
       Bayesian info crit = -208.202902
       R-square-multi     = 1.00000
       R-square-disp      = 0.99712
   [[Variables]]
       xmin: -10 (fixed)
       xmax:  10 (fixed)
       FP:    0.15707963 +/- 0.00000000 (0.00%) == 'pi/(xmax-xmin)'
       b1:   -0.00982443 +/- 2.0268e-04 (2.06%) (init = -0.008896527)
       b2:   -1.6724e-04 +/- 1.9669e-04 (117.61%) (init = -0.0001372029)
       b3:    3.6883e-04 +/- 1.7444e-04 (47.30%) (init = 0.0003340614)
       b4:    1.9942e-05 +/- 7.3094e-05 (366.53%) (init = 1.617386e-05)
   [[Correlations]] (unreported correlations are < 0.100)
       C(b3, b4) = -0.897
       C(b2, b4) = -0.299
  Step 59
   [[Fit Statistics]]
       # fitting method   = leastsq
       # function evals   = 14
       # data points      = 7
       # variables        = 4
       chi-square         = 7.2971e-13
       reduced chi-square = 2.4324e-13
       Akaike info crit   = -201.244254
       Bayesian info crit = -201.460614
       R-square-multi     = 1.00000
       R-square-disp      = 0.99537
   [[Variables]]
       xmin: -10 (fixed)
       xmax:  10 (fixed)
       FP:    0.15707963 +/- 0.00000000 (0.00%) == 'pi/(xmax-xmin)'
       b1:   -0.00982540 +/- 3.2863e-04 (3.34%) (init = -0.009824432)
       b2:   -1.6735e-04 +/- 3.2030e-04 (191.39%) (init = -0.000167236)
       b3:    3.6858e-04 +/- 6.9428e-05 (18.84%) (init = 0.0003688315)
       b4:    1.9965e-05 +/- 4.9026e-05 (245.56%) (init = 1.994227e-05)
   [[Correlations]] (unreported correlations are < 0.100)
       C(b2, b4) = -0.761
       C(b2, b3) =  0.109
       C(b1, b3) = -0.100
  Step 60
   [[Fit Statistics]]
       # fitting method   = leastsq
       # function evals   = 45
       # data points      = 7
       # variables        = 4
       chi-square         = 2.7960e-13
       reduced chi-square = 9.3202e-14
       Akaike info crit   = -207.959172
       Bayesian info crit = -208.175531
       R-square-multi     = 1.00000
       R-square-disp      = 0.99751
   [[Variables]]
       xmin: -10 (fixed)
       xmax:  10 (fixed)
       FP:    0.15707963 +/- 0.00000000 (0.00%) == 'pi/(xmax-xmin)'
       b1:   -0.01069977 +/- 2.0339e-04 (1.90%) (init = -0.009825403)
       b2:   -2.3612e-04 +/- 1.9819e-04 (83.93%) (init = -0.0001673538)
       b3:    4.0131e-04 +/- 6.4042e-05 (15.96%) (init = 0.0003685833)
       b4:    2.8592e-05 +/- 3.6233e-05 (126.72%) (init = 1.996529e-05)
   [[Correlations]] (unreported correlations are < 0.100)
       C(b3, b4) = -0.735
       C(b2, b4) = -0.683
  Step 61
   [[Fit Statistics]]
       # fitting method   = leastsq
       # function evals   = 60
       # data points      = 7
       # variables        = 4
       chi-square         = 3.7115e-13
       reduced chi-square = 1.2372e-13
       Akaike info crit   = -205.976624
       Bayesian info crit = -206.192984
       R-square-multi     = 1.00000
       R-square-disp      = 0.99693
   [[Variables]]
       xmin: -10 (fixed)
       xmax:  10 (fixed)
       FP:    0.15707963 +/- 0.00000000 (0.00%) == 'pi/(xmax-xmin)'
       b1:   -0.01083414 +/- 2.3399e-04 (2.16%) (init = -0.01069977)
       b2:   -2.3514e-04 +/- 2.2686e-04 (96.48%) (init = -0.0002361228)
       b3:    4.0623e-04 +/- 1.9780e-04 (48.69%) (init = 0.0004013068)
       b4:    2.8288e-05 +/- 8.7254e-05 (308.44%) (init = 2.859165e-05)
   [[Correlations]] (unreported correlations are < 0.100)
       C(b3, b4) = -0.944
       C(b2, b4) = -0.334
  Step 62
   [[Fit Statistics]]
       # fitting method   = leastsq
       # function evals   = 60
       # data points      = 7
       # variables        = 4
       chi-square         = 3.4552e-13
       reduced chi-square = 1.1517e-13
       Akaike info crit   = -206.477414
       Bayesian info crit = -206.693774
       R-square-multi     = 1.00000
       R-square-disp      = 0.99734
   [[Variables]]
       xmin: -10 (fixed)
       xmax:  10 (fixed)
       FP:    0.15707963 +/- 0.00000000 (0.00%) == 'pi/(xmax-xmin)'
       b1:   -0.01092555 +/- 2.2577e-04 (2.07%) (init = -0.01083414)
       b2:   -2.3914e-04 +/- 2.1883e-04 (91.50%) (init = -0.0002351448)
       b3:    4.0963e-04 +/- 1.9047e-04 (46.50%) (init = 0.0004062258)
       b4:    2.8650e-05 +/- 8.6029e-05 (300.28%) (init = 2.828845e-05)
   [[Correlations]] (unreported correlations are < 0.100)
       C(b3, b4) = -0.927
       C(b2, b4) = -0.338
  Step 63
   [[Fit Statistics]]
       # fitting method   = leastsq
       # function evals   = 8
       # data points      = 7
       # variables        = 4
       chi-square         = 2.5112e-13
       reduced chi-square = 8.3706e-14
       Akaike info crit   = -208.711378
       Bayesian info crit = -208.927737
       R-square-multi     = 1.00000
       R-square-disp      = 0.99798
   [[Variables]]
       xmin: -10 (fixed)
       xmax:  10 (fixed)
       FP:    0.15707963 +/- 0.00000000 (0.00%) == 'pi/(xmax-xmin)'
       b1:   -0.01092555 +/- 1.9247e-04 (1.76%) (init = -0.01092555)
       b2:   -2.3914e-04 +/- 1.8658e-04 (78.02%) (init = -0.0002391423)
       b3:    4.0963e-04 +/- 1.6255e-04 (39.68%) (init = 0.0004096332)
       b4:    2.8650e-05 +/- 7.1857e-05 (250.81%) (init = 2.865015e-05)
   [[Correlations]] (unreported correlations are < 0.100)
       C(b3, b4) = -0.943
       C(b2, b4) = -0.333
  Step 64
   [[Fit Statistics]]
       # fitting method   = leastsq
       # function evals   = 102
       # data points      = 7
       # variables        = 4
       chi-square         = 2.6860e-13
       reduced chi-square = 8.9533e-14
       Akaike info crit   = -208.240273
       Bayesian info crit = -208.456633
       R-square-multi     = 1.00000
       R-square-disp      = 0.99810
   [[Variables]]
       xmin: -10 (fixed)
       xmax:  10 (fixed)
       FP:    0.15707963 +/- 0.00000000 (0.00%) == 'pi/(xmax-xmin)'
       b1:   -0.01181761 +/- 1.9886e-04 (1.68%) (init = -0.01092555)
       b2:   -2.4168e-04 +/- 1.9418e-04 (80.35%) (init = -0.0002391423)
       b3:    4.4313e-04 +/- 1.7124e-04 (38.64%) (init = 0.0004096332)
       b4:    2.8891e-05 +/- 7.4561e-05 (258.07%) (init = 2.865015e-05)
   [[Correlations]] (unreported correlations are < 0.100)
       C(b3, b4) = -0.931
       C(b2, b4) = -0.281
  Step 65
   [[Fit Statistics]]
       # fitting method   = leastsq
       # function evals   = 87
       # data points      = 7
       # variables        = 4
       chi-square         = 3.6688e-13
       reduced chi-square = 1.2229e-13
       Akaike info crit   = -206.057478
       Bayesian info crit = -206.273837
       R-square-multi     = 1.00000
       R-square-disp      = 0.99790
   [[Variables]]
       xmin: -10 (fixed)
       xmax:  10 (fixed)
       FP:    0.15707963 +/- 0.00000000 (0.00%) == 'pi/(xmax-xmin)'
       b1:   -0.01317775 +/- 2.3264e-04 (1.77%) (init = -0.01181761)
       b2:   -2.5350e-04 +/- 2.2557e-04 (88.98%) (init = -0.0002416811)
       b3:    4.9441e-04 +/- 1.9731e-04 (39.91%) (init = 0.0004431315)
       b4:    3.0113e-05 +/- 8.8191e-05 (292.87%) (init = 2.889136e-05)
   [[Correlations]] (unreported correlations are < 0.100)
       C(b3, b4) = -0.902
       C(b2, b4) = -0.315
  Step 66
   [[Fit Statistics]]
       # fitting method   = leastsq
       # function evals   = 80
       # data points      = 7
       # variables        = 4
       chi-square         = 3.7115e-13
       reduced chi-square = 1.2372e-13
       Akaike info crit   = -205.976594
       Bayesian info crit = -206.192953
       R-square-multi     = 1.00000
       R-square-disp      = 0.99783
   [[Variables]]
       xmin: -10 (fixed)
       xmax:  10 (fixed)
       FP:    0.15707963 +/- 0.00000000 (0.00%) == 'pi/(xmax-xmin)'
       b1:   -0.01315161 +/- 2.3400e-04 (1.78%) (init = -0.01317775)
       b2:   -2.7050e-04 +/- 2.2692e-04 (83.89%) (init = -0.0002535047)
       b3:    4.9332e-04 +/- 1.9920e-04 (40.38%) (init = 0.0004944122)
       b4:    3.2426e-05 +/- 8.9581e-05 (276.26%) (init = 3.01131e-05)
   [[Correlations]] (unreported correlations are < 0.100)
       C(b3, b4) = -0.874
       C(b2, b4) = -0.303
  Step 67
   [[Fit Statistics]]
       # fitting method   = leastsq
       # function evals   = 105
       # data points      = 7
       # variables        = 4
       chi-square         = 3.1915e-13
       reduced chi-square = 1.0638e-13
       Akaike info crit   = -207.033285
       Bayesian info crit = -207.249645
       R-square-multi     = 1.00000
       R-square-disp      = 0.99823
   [[Variables]]
       xmin: -10 (fixed)
       xmax:  10 (fixed)
       FP:    0.15707963 +/- 0.00000000 (0.00%) == 'pi/(xmax-xmin)'
       b1:   -0.01343509 +/- 2.1699e-04 (1.62%) (init = -0.01315161)
       b2:   -2.7696e-04 +/- 2.1043e-04 (75.98%) (init = -0.0002705033)
       b3:    5.0423e-04 +/- 1.8468e-04 (36.63%) (init = 0.0004933229)
       b4:    3.3126e-05 +/- 8.2419e-05 (248.80%) (init = 3.242645e-05)
   [[Correlations]] (unreported correlations are < 0.100)
       C(b3, b4) = -0.886
       C(b2, b4) = -0.307
  Step 68
   [[Fit Statistics]]
       # fitting method   = leastsq
       # function evals   = 8
       # data points      = 7
       # variables        = 4
       chi-square         = 2.2318e-13
       reduced chi-square = 7.4392e-14
       Akaike info crit   = -209.537094
       Bayesian info crit = -209.753454
       R-square-multi     = 1.00000
       R-square-disp      = 0.99875
   [[Variables]]
       xmin: -10 (fixed)
       xmax:  10 (fixed)
       FP:    0.15707963 +/- 0.00000000 (0.00%) == 'pi/(xmax-xmin)'
       b1:   -0.01343509 +/- 1.8147e-04 (1.35%) (init = -0.01343509)
       b2:   -2.7696e-04 +/- 1.7595e-04 (63.53%) (init = -0.0002769572)
       b3:    5.0423e-04 +/- 1.5387e-04 (30.52%) (init = 0.0005042272)
       b4:    3.3126e-05 +/- 6.7426e-05 (203.54%) (init = 3.312641e-05)
   [[Correlations]] (unreported correlations are < 0.100)
       C(b3, b4) = -0.935
       C(b2, b4) = -0.326
  Step 69
   [[Fit Statistics]]
       # fitting method   = leastsq
       # function evals   = 109
       # data points      = 7
       # variables        = 4
       chi-square         = 3.5093e-13
       reduced chi-square = 1.1698e-13
       Akaike info crit   = -206.368680
       Bayesian info crit = -206.585039
       R-square-multi     = 1.00000
       R-square-disp      = 0.99817
   [[Variables]]
       xmin: -10 (fixed)
       xmax:  10 (fixed)
       FP:    0.15707963 +/- 0.00000000 (0.00%) == 'pi/(xmax-xmin)'
       b1:   -0.01383826 +/- 2.2796e-04 (1.65%) (init = -0.01343509)
       b2:   -2.8285e-04 +/- 2.2208e-04 (78.52%) (init = -0.0002769572)
       b3:    5.1919e-04 +/- 4.8711e-05 (9.38%) (init = 0.0005042272)
       b4:    3.3908e-05 +/- 3.4581e-05 (101.98%) (init = 3.312641e-05)
   [[Correlations]] (unreported correlations are < 0.100)
       C(b2, b4) = -0.760
       C(b3, b4) =  0.455
       C(b2, b3) =  0.127
       C(b1, b3) = -0.120
  Step 70
   [[Fit Statistics]]
       # fitting method   = leastsq
       # function evals   = 78
       # data points      = 7
       # variables        = 4
       chi-square         = 2.3466e-13
       reduced chi-square = 7.8220e-14
       Akaike info crit   = -209.185882
       Bayesian info crit = -209.402242
       R-square-multi     = 1.00000
       R-square-disp      = 0.99863
   [[Variables]]
       xmin: -10 (fixed)
       xmax:  10 (fixed)
       FP:    0.15707963 +/- 0.00000000 (0.00%) == 'pi/(xmax-xmin)'
       b1:   -0.01321663 +/- 1.8604e-04 (1.41%) (init = -0.01383826)
       b2:   -3.1803e-04 +/- 1.8051e-04 (56.76%) (init = -0.0002828464)
       b3:    5.0078e-04 +/- 1.6659e-04 (33.27%) (init = 0.000519193)
       b4:    3.6346e-05 +/- 9.1125e-05 (250.71%) (init = 3.390848e-05)
   [[Correlations]] (unreported correlations are < 0.100)
       C(b3, b4) = -0.417
       C(b2, b4) = -0.150
  Step 71
   [[Fit Statistics]]
       # fitting method   = leastsq
       # function evals   = 23
       # data points      = 7
       # variables        = 4
       chi-square         = 2.1093e-13
       reduced chi-square = 7.0311e-14
       Akaike info crit   = -209.932010
       Bayesian info crit = -210.148369
       R-square-multi     = 1.00000
       R-square-disp      = 0.99895
   [[Variables]]
       xmin: -10 (fixed)
       xmax:  10 (fixed)
       FP:    0.15707963 +/- 0.00000000 (0.00%) == 'pi/(xmax-xmin)'
       b1:   -0.01383882 +/- 1.7644e-04 (1.27%) (init = -0.01321663)
       b2:   -3.2106e-04 +/- 1.7108e-04 (53.29%) (init = -0.0003180321)
       b3:    5.1925e-04 +/- 1.4941e-04 (28.78%) (init = 0.0005007784)
       b4:    3.8804e-05 +/- 6.5969e-05 (170.00%) (init = 3.634632e-05)
   [[Correlations]] (unreported correlations are < 0.100)
       C(b3, b4) = -0.945
       C(b2, b4) = -0.333
  Step 72
   [[Fit Statistics]]
       # fitting method   = leastsq
       # function evals   = 284
       # data points      = 7
       # variables        = 4
       chi-square         = 1.6768e-13
       reduced chi-square = 5.5892e-14
       Akaike info crit   = -211.538567
       Bayesian info crit = -211.754926
       R-square-multi     = 1.00000
       R-square-disp      = 0.99919
   [[Variables]]
       xmin: -10 (fixed)
       xmax:  10 (fixed)
       FP:    0.15707963 +/- 0.00000000 (0.00%) == 'pi/(xmax-xmin)'
       b1:   -0.01446981 +/- 1.5731e-04 (1.09%) (init = -0.01383882)
       b2:   -3.8615e-04 +/- 1.5256e-04 (39.51%) (init = -0.0003210624)
       b3:    5.4327e-04 +/- 1.3350e-04 (24.57%) (init = 0.0005192477)
       b4:    4.7197e-05 +/- 5.8566e-05 (124.09%) (init = 3.880406e-05)
   [[Correlations]] (unreported correlations are < 0.100)
       C(b3, b4) = -0.942
       C(b2, b4) = -0.329
  Step 73
   [[Fit Statistics]]
       # fitting method   = leastsq
       # function evals   = 86
       # data points      = 7
       # variables        = 4
       chi-square         = 2.1725e-13
       reduced chi-square = 7.2417e-14
       Akaike info crit   = -209.725426
       Bayesian info crit = -209.941785
       R-square-multi     = 1.00000
       R-square-disp      = 0.99916
   [[Variables]]
       xmin: -10 (fixed)
       xmax:  10 (fixed)
       FP:    0.15707963 +/- 0.00000000 (0.00%) == 'pi/(xmax-xmin)'
       b1:   -0.01625069 +/- 1.7906e-04 (1.10%) (init = -0.01446981)
       b2:   -5.9383e-04 +/- 1.7457e-04 (29.40%) (init = -0.000386151)
       b3:    6.0870e-04 +/- 9.3246e-05 (15.32%) (init = 0.0005432656)
       b4:    7.3748e-05 +/- 9.7291e-05 (131.92%) (init = 4.719691e-05)
   [[Correlations]] (unreported correlations are < 0.100)
       C(b2, b3) =  0.132
       C(b2, b4) = -0.118
  Step 74
   [[Fit Statistics]]
       # fitting method   = leastsq
       # function evals   = 59
       # data points      = 7
       # variables        = 4
       chi-square         = 1.7478e-13
       reduced chi-square = 5.8260e-14
       Akaike info crit   = -211.248069
       Bayesian info crit = -211.464428
       R-square-multi     = 1.00000
       R-square-disp      = 0.99931
   [[Variables]]
       xmin: -10 (fixed)
       xmax:  10 (fixed)
       FP:    0.15707963 +/- 0.00000000 (0.00%) == 'pi/(xmax-xmin)'
       b1:   -0.01602263 +/- 1.6063e-04 (1.00%) (init = -0.01625069)
       b2:   -6.2894e-04 +/- 1.5581e-04 (24.77%) (init = -0.0005938314)
       b3:    6.0178e-04 +/- 1.3682e-04 (22.74%) (init = 0.0006087045)
       b4:    7.7698e-05 +/- 5.9590e-05 (76.69%) (init = 7.374754e-05)
   [[Correlations]] (unreported correlations are < 0.100)
       C(b3, b4) = -0.934
       C(b2, b4) = -0.322
  Step 75
   [[Fit Statistics]]
       # fitting method   = leastsq
       # function evals   = 49
       # data points      = 7
       # variables        = 4
       chi-square         = 1.4462e-13
       reduced chi-square = 4.8206e-14
       Akaike info crit   = -212.574142
       Bayesian info crit = -212.790502
       R-square-multi     = 1.00000
       R-square-disp      = 0.99947
   [[Variables]]
       xmin: -10 (fixed)
       xmax:  10 (fixed)
       FP:    0.15707963 +/- 0.00000000 (0.00%) == 'pi/(xmax-xmin)'
       b1:   -0.01648715 +/- 1.4612e-04 (0.89%) (init = -0.01602263)
       b2:   -6.3117e-04 +/- 1.4169e-04 (22.45%) (init = -0.0006289434)
       b3:    6.1860e-04 +/- 1.2373e-04 (20.00%) (init = 0.0006017755)
       b4:    7.8028e-05 +/- 5.5431e-05 (71.04%) (init = 7.76976e-05)
   [[Correlations]] (unreported correlations are < 0.100)
       C(b3, b4) = -0.945
       C(b2, b4) = -0.334
  Step 76
   [[Fit Statistics]]
       # fitting method   = leastsq
       # function evals   = 13
       # data points      = 7
       # variables        = 4
       chi-square         = 3.3290e-14
       reduced chi-square = 1.1097e-14
       Akaike info crit   = -222.856011
       Bayesian info crit = -223.072371
       R-square-multi     = 1.00000
       R-square-disp      = 0.99987
   [[Variables]]
       xmin: -10 (fixed)
       xmax:  10 (fixed)
       FP:    0.15707963 +/- 0.00000000 (0.00%) == 'pi/(xmax-xmin)'
       b1:   -0.01644617 +/- 7.0064e-05 (0.43%) (init = -0.01648715)
       b2:   -6.4528e-04 +/- 6.7870e-05 (10.52%) (init = -0.0006311667)
       b3:    6.1969e-04 +/- 6.6170e-05 (10.68%) (init = 0.0006186019)
       b4:    7.8932e-05 +/- 6.5007e-05 (82.36%) (init = 7.802798e-05)
   [[Correlations]] (unreported correlations are < 0.100)
       C(b2, b4) = -0.110
  Step 77
   [[Fit Statistics]]
       # fitting method   = leastsq
       # function evals   = 39
       # data points      = 7
       # variables        = 4
       chi-square         = 3.4600e-14
       reduced chi-square = 1.1533e-14
       Akaike info crit   = -222.585890
       Bayesian info crit = -222.802250
       R-square-multi     = 1.00000
       R-square-disp      = 0.99987
   [[Variables]]
       xmin: -10 (fixed)
       xmax:  10 (fixed)
       FP:    0.15707963 +/- 0.00000000 (0.00%) == 'pi/(xmax-xmin)'
       b1:   -0.01657146 +/- 7.1480e-05 (0.43%) (init = -0.01644617)
       b2:   -6.4346e-04 +/- 6.9377e-05 (10.78%) (init = -0.0006452801)
       b3:    6.2071e-04 +/- 6.2551e-05 (10.08%) (init = 0.0006196889)
       b4:    8.0230e-05 +/- 2.2629e-05 (28.20%) (init = 7.893233e-05)
   [[Correlations]] (unreported correlations are < 0.100)
       C(b3, b4) = -0.952
       C(b2, b4) = -0.305
  Step 78
   [[Fit Statistics]]
       # fitting method   = leastsq
       # function evals   = 39
       # data points      = 7
       # variables        = 4
       chi-square         = 3.2227e-14
       reduced chi-square = 1.0742e-14
       Akaike info crit   = -223.083120
       Bayesian info crit = -223.299480
       R-square-multi     = 1.00000
       R-square-disp      = 0.99987
   [[Variables]]
       xmin: -10 (fixed)
       xmax:  10 (fixed)
       FP:    0.15707963 +/- 0.00000000 (0.00%) == 'pi/(xmax-xmin)'
       b1:   -0.01588229 +/- 6.8991e-05 (0.43%) (init = -0.01657146)
       b2:   -7.5045e-04 +/- 6.6836e-05 (8.91%) (init = -0.0006434616)
       b3:    6.0382e-04 +/- 6.3531e-05 (10.52%) (init = 0.000620714)
       b4:    9.0073e-05 +/- 1.5888e-05 (17.64%) (init = 8.023007e-05)
   [[Correlations]] (unreported correlations are < 0.100)
       C(b3, b4) = -0.723
       C(b2, b4) = -0.150
  Step 79
   [[Fit Statistics]]
       # fitting method   = leastsq
       # function evals   = 44
       # data points      = 7
       # variables        = 4
       chi-square         = 8.5876e-14
       reduced chi-square = 2.8625e-14
       Akaike info crit   = -216.222490
       Bayesian info crit = -216.438849
       R-square-multi     = 1.00000
       R-square-disp      = 0.99967
   [[Variables]]
       xmin: -10 (fixed)
       xmax:  10 (fixed)
       FP:    0.15707963 +/- 0.00000000 (0.00%) == 'pi/(xmax-xmin)'
       b1:   -0.01616037 +/- 1.1255e-04 (0.70%) (init = -0.01588229)
       b2:   -7.5347e-04 +/- 1.0902e-04 (14.47%) (init = -0.0007504516)
       b3:    6.0548e-04 +/- 1.0628e-04 (17.55%) (init = 0.0006038236)
       b4:    9.4551e-05 +/- 1.0450e-04 (110.52%) (init = 9.007268e-05)
   [[Correlations]] (unreported correlations are < 0.100)
       C(b2, b4) = -0.110
  Step 80
   [[Fit Statistics]]
       # fitting method   = leastsq
       # function evals   = 75
       # data points      = 7
       # variables        = 4
       chi-square         = 3.1975e-14
       reduced chi-square = 1.0658e-14
       Akaike info crit   = -223.138160
       Bayesian info crit = -223.354519
       R-square-multi     = 1.00000
       R-square-disp      = 0.99989
   [[Variables]]
       xmin: -10 (fixed)
       xmax:  10 (fixed)
       FP:    0.15707963 +/- 0.00000000 (0.00%) == 'pi/(xmax-xmin)'
       b1:   -0.01689499 +/- 6.8680e-05 (0.41%) (init = -0.01616037)
       b2:   -9.7741e-04 +/- 6.6525e-05 (6.81%) (init = -0.0007534652)
       b3:    6.3410e-04 +/- 6.4853e-05 (10.23%) (init = 0.0006054805)
       b4:    1.2266e-04 +/- 6.3779e-05 (52.00%) (init = 9.455115e-05)
   [[Correlations]] (unreported correlations are < 0.100)
       C(b2, b4) = -0.110
  Step 81
   [[Fit Statistics]]
       # fitting method   = leastsq
       # function evals   = 19
       # data points      = 7
       # variables        = 4
       chi-square         = 1.6519e-12
       reduced chi-square = 5.5064e-13
       Akaike info crit   = -195.524950
       Bayesian info crit = -195.741309
       R-square-multi     = 1.00000
       R-square-disp      = 0.99754
   [[Variables]]
       xmin: -10 (fixed)
       xmax:  10 (fixed)
       FP:    0.15707963 +/- 0.00000000 (0.00%) == 'pi/(xmax-xmin)'
       b1:   -0.01690864 +/- 4.9460e-04 (2.93%) (init = -0.01689499)
       b2:   -9.7789e-04 +/- 4.8073e-04 (49.16%) (init = -0.0009774076)
       b3:    6.3361e-04 +/- 4.3488e-04 (68.64%) (init = 0.0006341002)
       b4:    1.2407e-04 +/- 1.9995e-04 (161.16%) (init = 0.0001226632)
   [[Correlations]] (unreported correlations are < 0.100)
       C(b3, b4) =  0.949
       C(b2, b4) = -0.294
  Step 82
   [[Fit Statistics]]
       # fitting method   = leastsq
       # function evals   = 16
       # data points      = 7
       # variables        = 4
       chi-square         = 1.1714e-13
       reduced chi-square = 3.9047e-14
       Akaike info crit   = -214.049086
       Bayesian info crit = -214.265445
       R-square-multi     = 1.00000
       R-square-disp      = 0.99962
   [[Variables]]
       xmin: -10 (fixed)
       xmax:  10 (fixed)
       FP:    0.15707963 +/- 0.00000000 (0.00%) == 'pi/(xmax-xmin)'
       b1:   -0.01772375 +/- 1.3147e-04 (0.74%) (init = -0.01690864)
       b2:   -0.00138698 +/- 1.2734e-04 (9.18%) (init = -0.000977887)
       b3:    7.6877e-04 +/- 1.2414e-04 (16.15%) (init = 0.0006336066)
       b4:    2.2116e-04 +/- 1.2216e-04 (55.24%) (init = 0.0001240719)
   [[Correlations]] (unreported correlations are < 0.100)
       C(b2, b4) = -0.110
  Step 83
   [[Fit Statistics]]
       # fitting method   = leastsq
       # function evals   = 243
       # data points      = 7
       # variables        = 4
       chi-square         = 1.8695e-12
       reduced chi-square = 6.2315e-13
       Akaike info crit   = -194.658998
       Bayesian info crit = -194.875357
       R-square-multi     = 1.00000
       R-square-disp      = 0.99710
   [[Variables]]
       xmin: -10 (fixed)
       xmax:  10 (fixed)
       FP:    0.15707963 +/- 0.00000000 (0.00%) == 'pi/(xmax-xmin)'
       b1:   -0.01715098 +/- 5.2623e-04 (3.07%) (init = -0.01772375)
       b2:   -0.00136536 +/- 5.1146e-04 (37.46%) (init = -0.00138698)
       b3:    7.6419e-04 +/- 4.5988e-04 (60.18%) (init = 0.0007687666)
       b4:    2.2599e-04 +/- 2.2094e-04 (97.77%) (init = 0.0002211604)
   [[Correlations]] (unreported correlations are < 0.100)
       C(b3, b4) =  0.935
       C(b2, b4) = -0.275
  Step 84
   [[Fit Statistics]]
       # fitting method   = leastsq
       # function evals   = 51
       # data points      = 7
       # variables        = 4
       chi-square         = 3.8006e-13
       reduced chi-square = 1.2669e-13
       Akaike info crit   = -205.810557
       Bayesian info crit = -206.026917
       R-square-multi     = 1.00000
       R-square-disp      = 0.99882
   [[Variables]]
       xmin: -10 (fixed)
       xmax:  10 (fixed)
       FP:    0.15707963 +/- 0.00000000 (0.00%) == 'pi/(xmax-xmin)'
       b1:   -0.01789757 +/- 2.4418e-04 (1.36%) (init = -0.01715098)
       b2:   -0.00144249 +/- 2.4354e-04 (16.88%) (init = -0.001365355)
       b3:    7.7098e-04 +/- 2.0321e-04 (26.36%) (init = 0.0007641905)
       b4:    2.2421e-04 +/- 1.2455e-04 (55.55%) (init = 0.0002259912)
   [[Correlations]] (unreported correlations are < 0.100)
       C(b3, b4) =  0.915
       C(b2, b4) = -0.412
  Step 85
   [[Fit Statistics]]
       # fitting method   = leastsq
       # function evals   = 24
       # data points      = 7
       # variables        = 4
       chi-square         = 8.9403e-13
       reduced chi-square = 2.9801e-13
       Akaike info crit   = -199.822668
       Bayesian info crit = -200.039027
       R-square-multi     = 1.00000
       R-square-disp      = 0.99769
   [[Variables]]
       xmin: -10 (fixed)
       xmax:  10 (fixed)
       FP:    0.15707963 +/- 0.00000000 (0.00%) == 'pi/(xmax-xmin)'
       b1:   -0.01788565 +/- 3.6391e-04 (2.03%) (init = -0.01789757)
       b2:   -0.00144885 +/- 3.5354e-04 (24.40%) (init = -0.001442495)
       b3:    7.7282e-04 +/- 3.1960e-04 (41.36%) (init = 0.0007709775)
       b4:    2.2886e-04 +/- 1.4772e-04 (64.55%) (init = 0.0002242119)
   [[Correlations]] (unreported correlations are < 0.100)
       C(b3, b4) =  0.945
       C(b2, b4) = -0.301
  Step 86
   [[Fit Statistics]]
       # fitting method   = leastsq
       # function evals   = 19
       # data points      = 7
       # variables        = 4
       chi-square         = 4.8189e-13
       reduced chi-square = 1.6063e-13
       Akaike info crit   = -204.148791
       Bayesian info crit = -204.365150
       R-square-multi     = 1.00000
       R-square-disp      = 0.99849
   [[Variables]]
       xmin: -10 (fixed)
       xmax:  10 (fixed)
       FP:    0.15707963 +/- 0.00000000 (0.00%) == 'pi/(xmax-xmin)'
       b1:   -0.01787128 +/- 2.6671e-04 (1.49%) (init = -0.01788565)
       b2:   -0.00145158 +/- 2.5828e-04 (17.79%) (init = -0.001448846)
       b3:    7.7322e-04 +/- 2.5183e-04 (32.57%) (init = 0.000772821)
       b4:    2.2876e-04 +/- 2.4804e-04 (108.43%) (init = 0.0002288576)
   [[Correlations]] (unreported correlations are < 0.100)
       C(b2, b4) = -0.110
  Step 87
   [[Fit Statistics]]
       # fitting method   = leastsq
       # function evals   = 107
       # data points      = 7
       # variables        = 4
       chi-square         = 6.4070e-13
       reduced chi-square = 2.1357e-13
       Akaike info crit   = -202.154830
       Bayesian info crit = -202.371189
       R-square-multi     = 1.00000
       R-square-disp      = 0.99816
   [[Variables]]
       xmin: -10 (fixed)
       xmax:  10 (fixed)
       FP:    0.15707963 +/- 0.00000000 (0.00%) == 'pi/(xmax-xmin)'
       b1:   -0.01857998 +/- 3.0756e-04 (1.66%) (init = -0.01787128)
       b2:   -0.00152754 +/- 2.9781e-04 (19.50%) (init = -0.001451576)
       b3:    7.8203e-04 +/- 2.9039e-04 (37.13%) (init = 0.0007732221)
       b4:    2.2846e-04 +/- 2.8607e-04 (125.21%) (init = 0.0002287609)
   [[Correlations]] (unreported correlations are < 0.100)
       C(b2, b4) = -0.110
  Step 88
   [[Fit Statistics]]
       # fitting method   = leastsq
       # function evals   = 72
       # data points      = 7
       # variables        = 4
       chi-square         = 1.5838e-12
       reduced chi-square = 5.2794e-13
       Akaike info crit   = -195.819645
       Bayesian info crit = -196.036005
       R-square-multi     = 1.00000
       R-square-disp      = 0.99641
   [[Variables]]
       xmin: -10 (fixed)
       xmax:  10 (fixed)
       FP:    0.15707963 +/- 0.00000000 (0.00%) == 'pi/(xmax-xmin)'
       b1:   -0.02081914 +/- 4.9872e-04 (2.40%) (init = -0.01857998)
       b2:   -0.00180984 +/- 4.9800e-04 (27.52%) (init = -0.001527539)
       b3:    8.1363e-04 +/- 4.1924e-04 (51.53%) (init = 0.0007820339)
       b4:    2.4045e-04 +/- 2.4951e-04 (103.77%) (init = 0.0002284619)
   [[Correlations]] (unreported correlations are < 0.100)
       C(b3, b4) =  0.915
       C(b2, b4) = -0.420
  Step 89
   [[Fit Statistics]]
       # fitting method   = leastsq
       # function evals   = 33
       # data points      = 7
       # variables        = 4
       chi-square         = 1.1256e-12
       reduced chi-square = 3.7521e-13
       Akaike info crit   = -198.210137
       Bayesian info crit = -198.426496
       R-square-multi     = 1.00000
       R-square-disp      = 0.99735
   [[Variables]]
       xmin: -10 (fixed)
       xmax:  10 (fixed)
       FP:    0.15707963 +/- 0.00000000 (0.00%) == 'pi/(xmax-xmin)'
       b1:   -0.02079601 +/- 4.0772e-04 (1.96%) (init = -0.02081914)
       b2:   -0.00182710 +/- 3.9472e-04 (21.60%) (init = -0.00180984)
       b3:    8.2464e-04 +/- 3.8495e-04 (46.68%) (init = 0.0008136337)
       b4:    2.5126e-04 +/- 3.7934e-04 (150.98%) (init = 0.0002404458)
   [[Correlations]] (unreported correlations are < 0.100)
       C(b2, b4) = -0.110
  Step 90
   [[Fit Statistics]]
       # fitting method   = leastsq
       # function evals   = 29
       # data points      = 7
       # variables        = 4
       chi-square         = 1.1461e-12
       reduced chi-square = 3.8204e-13
       Akaike info crit   = -198.083854
[truncated: 77,700 more chars]
