# Supplementary material for: Approach to Standardized Material Characterization of the Human Lumbopelvic System: Testing and Evaluation
Source: Bioengineering (Basel). 2025 Aug 11;12(8):862. doi: 10.3390/bioengineering12080862 (PMC12383908; doi:10.3390/bioengineering12080862)
Supplement: Supplementary file 1 [file bioengineering-12-00862-s001.zip › File S3 Evaluation code/ExMechEva-0.1.2/data/Test/TBT/Series_Test/meas/conventional/KL12A.xlsx]

## Sheet: Tabelle1
Dateikommentar:
Zeit 2 - Standardmessrate	Trigger	Wägezelle-200 N	Weg Maschine	Kraft Maschine	IWA 1	IWA 2
s	V	N	mm	N	mm	mm
14.10.20 11:32:13	14.10.20 11:32:13	14.10.20 11:32:13	14.10.20 11:32:13	14.10.20 11:32:13	14.10.20 11:32:13	14.10.20 11:32:13
10,00 ms (100 Hz)	10,00 ms (100 Hz)	10,00 ms (100 Hz)	10,00 ms (100 Hz)	10,00 ms (100 Hz)	10,00 ms (100 Hz)	10,00 ms (100 Hz)
Hardwarekanal: 0	Hardwarekanal: 1	Hardwarekanal: 2	Hardwarekanal: 3	Hardwarekanal: 4	Hardwarekanal: 5	Hardwarekanal: 6
Serien Nr. (Elektronik / AP): N.V.	Serien Nr. (Elektronik / AP): 9E500767C	Serien Nr. (Elektronik / AP): 9E500767C	Serien Nr. (Elektronik / AP): 9E500767C	Serien Nr. (Elektronik / AP): 9E500767C	Serien Nr. (Elektronik / AP): 9E500767C	Serien Nr. (Elektronik / AP): 9E500767C
Sensor:	Sensor: DC-Spannung 10 V	Sensor: Wägezelle-200 N	Sensor: DC-Spannung 10 V	Sensor: DC-Spannung 10 V	Sensor: WA+-5mm	Sensor: WA+-5mm
Sensor T-ID:	Sensor T-ID: DC_10V	Sensor T-ID: 436124291666667	Sensor T-ID: DC_10V	Sensor T-ID: DC_10V	Sensor T-ID: 26012017110111	Sensor T-ID: 26012017110111
Verstärkertyp N.V.	Verstärkertyp MX840A	Verstärkertyp MX840A	Verstärkertyp MX840A	Verstärkertyp MX840A	Verstärkertyp MX840A	Verstärkertyp MX840A
Anschlußplatte: N.V.	Anschlußplatte: N.V.	Anschlußplatte: N.V.	Anschlußplatte: N.V.	Anschlußplatte: N.V.	Anschlußplatte: N.V.	Anschlußplatte: N.V.
Aufnehmertyp: N.V.	Aufnehmertyp: DC Spannung	Aufnehmertyp: DMS Vollbrücke	Aufnehmertyp: DC Spannung	Aufnehmertyp: DC Spannung	Aufnehmertyp: Induktive Halbbrücke	Aufnehmertyp: Induktive Halbbrücke
Messbereich: N.V.	Messbereich: 10	Messbereich: 5	Messbereich: 10	Messbereich: 10	Messbereich: 120	Messbereich: 120
	Hardwareskalierung P1: 0 ; 0	Hardwareskalierung P1: 0 ; 0	Hardwareskalierung P1: 0 ; 0	Hardwareskalierung P1: 0 ; 0	Hardwareskalierung P1: 0 ; 0	Hardwareskalierung P1: 0 ; 0
	Hardwareskalierung P2: 10 ; 10	Hardwareskalierung P2: 2,0016 ; 200	Hardwareskalierung P2: 10 ; 100	Hardwareskalierung P2: 10 ; 1000	Hardwareskalierung P2: 80 ; 10,20594	Hardwareskalierung P2: 80 ; 10,018
Grundeinheit	Grundeinheit V	Grundeinheit mV/V	Grundeinheit V	Grundeinheit V	Grundeinheit mV/V	Grundeinheit mV/V
Phys. Einheit:	Phys. Einheit: V	Phys. Einheit: N	Phys. Einheit: mm	Phys. Einheit: N	Phys. Einheit: mm	Phys. Einheit: mm
Endwert: 0	Endwert: 10 V	Endwert: 499,6003 N	Endwert: 100 mm	Endwert: 1000 N	Endwert: 15,30891 mm	Endwert: 15,027 mm
catman Skalierung: Keine	catman Skalierung: Extern Hardware	catman Skalierung: Extern Hardware	catman Skalierung: Extern Hardware	catman Skalierung: Extern Hardware	catman Skalierung: Extern Hardware	catman Skalierung: Extern Hardware
Speisespannung: N.V.	Speisespannung: Keine Speisung	Speisespannung: 2.5 V Speisung	Speisespannung: Keine Speisung	Speisespannung: Keine Speisung	Speisespannung: 2.5 V Speisung	Speisespannung: 2.5 V Speisung
Filtercharakteristik: N.V.	Filtercharakteristik: Kein Filter	Filtercharakteristik: Kein Filter	Filtercharakteristik: Kein Filter	Filtercharakteristik: Kein Filter	Filtercharakteristik: Kein Filter	Filtercharakteristik: Kein Filter
Filterfrequenz: N.V.	Filterfrequenz: 0.01 Hz	Filterfrequenz: 0.01 Hz	Filterfrequenz: 0.01 Hz	Filterfrequenz: 0.01 Hz	Filterfrequenz: 0.01 Hz	Filterfrequenz: 0.01 Hz
Nullabgleichwert: 0 s	Nullabgleichwert: 4,240004E-03 V	Nullabgleichwert: 17,52833 N	Nullabgleichwert: 1,617993E-02 mm	Nullabgleichwert: 0,656387 N	Nullabgleichwert: 2,685908 mm	Nullabgleichwert: 3,715153 mm
Tarawert: 0 s	Tarawert: 4,240004E-03 V	Tarawert: 17,52833 N	Tarawert: 1,617993E-02 mm	Tarawert: 0,656387 N	Tarawert: 2,685908 mm	Tarawert: 3,715153 mm
Software-Nullabgleichwert: 0 s	Software-Nullabgleichwert: 0 V	Software-Nullabgleichwert: 0 N	Software-Nullabgleichwert: 0 mm	Software-Nullabgleichwert: 0 N	Software-Nullabgleichwert: 0 mm	Software-Nullabgleichwert: 0 mm
Messsignal: N.V.	Messsignal: N.V.	Messsignal: N.V.	Messsignal: N.V.	Messsignal: N.V.	Messsignal: N.V.	Messsignal: N.V.
Verstärkereingang: N.V.	Verstärkereingang: N.V.	Verstärkereingang: N.V.	Verstärkereingang: N.V.	Verstärkereingang: N.V.	Verstärkereingang: N.V.	Verstärkereingang: N.V.
k-Faktor: 0,00000	k-Faktor: 0,00000	k-Faktor: 0,00000	k-Faktor: 0,00000	k-Faktor: 0,00000	k-Faktor: 0,00000	k-Faktor: 0,00000
Brückenfaktor: 0,00000	Brückenfaktor: 0,00000	Brückenfaktor: 0,00000	Brückenfaktor: 0,00000	Brückenfaktor: 0,00000	Brückenfaktor: 0,00000	Brückenfaktor: 0,00000
N.V.	N.V.	N.V.	N.V.	N.V.	N.V.	N.V.
2.3	0.00374883	-0.0364875	-0.00717323	-0.196788	0.000106245	0.000428625
2.31	0.0034946	-0.0119577	-0.0121614	-0.17793	-0.000211164	6.05343e-05
2.32	2.81033	0.0202747	-0.00550571	0.0162671	-0.000276051	0.000211274
2.33	2.81071	-0.0433465	-0.00664137	-0.0152594	-0.000162228	0.000213928
2.34	2.81082	-0.0216799	-0.00566384	-0.19247	-0.000448274	0.00014015
2.35	2.81087	0.00591379	-0.0075326	-0.187719	-0.000296869	-5.51742e-05
2.36	2.81056	0.00213633	-0.00721635	-0.196357	5.78495e-05	-2.2797e-05
2.37	2.81075	-0.0271459	-0.0084526	-0.222845	-6.67888e-05	4.2488e-05
2.38	2.81071	-0.0296241	-0.00497385	-0.0102212	-0.000296058	0.000296994
2.39	2.81072	0.0137466	-0.00876886	-0.00662178	-5.65149e-05	0.000417214
2.4	2.81068	-0.0283271	-0.00398196	-0.192902	2.27021e-05	0.00017757
2.41	2.8109	-0.0585081	-0.00790639	-0.19247	-0.0004453	0.000155277
2.42	2.81057	-0.0283017	-0.0021419	0.15936	0.00012517	0.000177835
2.43	2.81053	0.0120074	-0.008237	0.143092	-0.000145465	-7.13922e-06
2.44	2.81097	-0.00815931	-0.00506009	-0.213487	-0.000461792	-0.000207241
2.45	2.81087	-0.0161984	-0.00733135	-0.211328	-0.00028254	0.000152358
2.46	2.81058	0.00593254	-0.00264505	0.0107965	-0.000473688	4.59381e-05
2.47	2.81083	0.0116401	-0.00761884	0.00187119	-0.000177638	0.000460206
2.48	2.81066	-0.0379863	-0.00329192	-0.00575824	0.000116789	-8.46615e-06
2.49	2.81093	-0.00987102	-0.00728823	0.0165547	-0.000168446	8.49499e-05
2.5	2.81049	-0.0318067	-0.00553447	-0.2001	-0.000179261	0.000125023
2.51	2.81081	0.0204281	-0.00695762	-0.207297	-0.000210082	3.42611e-05
2.52	2.81077	-0.0475706	-0.00789198	0.000863538	-6.03e-05	0.000160054
2.53	2.81069	-0.0224607	-0.00764761	-0.00460648	-9.84215e-05	7.98781e-06
2.54	2.8108	-0.0188961	-0.00961703	0.151586	-0.000100314	7.38036e-05
2.55	2.81053	-0.0182377	-0.00960262	0.16699	-0.000394471	5.70843e-05
2.56	2.81077	0.00847143	-0.00940137	-0.19794	-0.000130325	0.000463125
2.57	2.81081	-0.0458104	-0.0112989	-0.190454	3.50614e-06	-9.04705e-05
2.58	2.81047	-0.0191035	-0.0113277	-0.195637	-0.000148709	2.14931e-06
2.59	2.81059	-0.0243202	-0.0138433	-0.192614	-0.00028984	0.000364932
2.6	2.81073	-0.01404	-0.0101201	0.136615	7.19085e-05	1.08776e-06
2.61	2.81057	0.0410436	-0.0162152	0.154609	-0.000314984	5.94728e-05
2.62	2.81051	-0.0360452	-0.0127508	-0.188583	-0.000260641	0.000367586
2.63	2.81067	-0.0117802	-0.0165746	-0.173611	-0.000424752	0.000244182
2.64	2.81081	-0.00364842	-0.0123196	0.165118	-0.000362568	0.000137762
2.65	2.81072	0.0288234	-0.0155827	0.175051	-0.000259829	-1.32431e-05
2.66	2.81079	-0.0654024	-0.0104364	-0.20485	-0.00016385	0.000245243
2.67	2.81055	-0.034939	-0.015094	-0.18628	-0.000361216	0.000220032
2.68	2.81055	-0.00477007	-0.0101345	0.169292	-0.000360946	0.000110162
2.69	2.81068	0.00687552	-0.0134839	0.154033	8.92119e-05	-3.71279e-05
2.7	2.81077	-0.00434876	-0.0114139	-0.179802	-0.000264696	0.000365729
2.71	2.81064	0.00336828	-0.0123339	-0.192038	-0.000242796	0.000220562
2.72	2.81075	-0.0577041	-0.0101058	-1.71582	-0.000274159	0.000317428
2.73	2.81063	-0.00853981	-0.009962	-1.72186	-0.000154928	0.000261963
2.74	2.81076	-0.0155223	-0.00828012	0.133591	-0.000125999	6.90267e-05
2.75	2.81066	0.00203266	-0.00868262	0.13791	-0.00010437	0.000190308
2.76	2.8107	-0.00150106	-0.00656948	-0.0226012	-9.51771e-05	4.48765e-05
2.77	2.81068	-0.0355809	-0.00488761	0.00475059	-0.000379331	0.000159789
2.78	2.81068	-0.026965	-0.00471507	-0.00345528	-0.000214678	0.000127146
2.79	2.81077	-0.0124827	-0.00280318	-0.0113724	-0.000389064	-0.000189194
2.8	2.81082	-0.0377007	0.000661221	-0.00964529	-0.000110318	0.000100342
2.81	2.81061	0.00882877	0.000129362	-0.0123806	-1.2175e-05	0.000301771
2.82	2.81076	-0.065419	0.0006181	0.0105088	-0.000227115	0.00039094
2.83	2.81076	-0.00470059	-0.000675632	0.00906941	-2.00156e-05	0.000167485
2.84	2.81084	-0.0181075	0.000934356	0.00777354	-0.000111669	3.21085e-06
2.85	2.81081	-0.0485334	0.00184	-0.02001	-3.97523e-05	0.000177304
2.86	2.81065	-0.00787255	0.00406815	-0.208737	-0.00017169	4.30188e-05
2.87	2.8104	-0.00950706	0.00100624	-0.188151	-0.000249015	0.000183408
2.88	2.81059	0.00832254	0.00543376	0.14626	-0.00043043	-0.000203525
2.89	2.81065	-0.015969	-0.00195507	0.173324	-0.000129513	0.000186062
2.9	2.8107	0.00438185	0.00474378	-0.182537	-0.000253611	9.10537e-05
2.91	2.81071	-0.0108471	-0.00178253	-0.196357	-0.000148709	0.000204108
2.92	2.8107	-0.0223592	0.00173935	0.00345472	-0.000153035	-2.01432e-05
2.93	2.81063	-0.0267687	-0.00369442	-0.00935707	-0.000313632	0.000147316
2.94	2.81063	-0.0101721	-0.00391007	-0.210896	7.83198e-06	0.000243651
2.95	2.81075	-0.00647186	-0.00460006	-0.189302	-0.000145195	0.0001022
2.96	2.81064	-0.0127507	-0.0060951	-0.206145	8.11009e-05	9.50345e-05
2.97	2.81052	0.0066759	-0.00792075	-0.189447	-0.000494236	0.00030469
2.98	2.81062	-0.00836666	-0.0112989	0.00287884	-7.19257e-05	-0.000136382
2.99	2.81083	-0.0462372	-0.00963139	-0.0198659	-0.00028957	-1.5661e-06
3	2.81071	-0.0403234	-0.0127508	-0.197364	-0.000205216	5.0715e-05
3.01	2.81061	-0.00318189	-0.0126789	-0.173035	-7.97663e-05	0.000124227
3.02	2.81065	-0.0251904	-0.0170777	0.143812	-0.000352024	0.000235955
3.03	2.81079	-0.0439674	-0.0143465	0.142517	-9.03105e-05	0.000177304
3.04	2.81079	0.0257231	-0.0164165	-0.173611	-0.000271996	-9.71052e-05
3.05	2.81076	-0.00985558	-0.0166034	-0.199811	-0.000339046	0.000342109
3.06	2.81073	-0.0306597	-0.018774	0.175771	-4.08337e-05	0.000140416
3.07	2.81066	-0.0384837	-0.019464	0.181097	-5.05669e-05	0.000194024
3.08	2.81057	0.0357596	-0.0200678	-1.72172	-0.000172772	0.000263024
3.09	2.81082	-0.0252489	-0.0217496	-1.71222	-0.000285785	0.000358032
3.1	2.81076	-0.0124298	-0.0169483	-0.19722	0.000237913	1.35315e-06
3.11	2.81072	-0.0543811	-0.0231584	-0.186711	-0.000108425	0.000343702
3.12	2.811	-0.00372783	-0.0175234	0.159504	-0.000365272	0.000280274
3.13	2.81071	-0.0364379	-0.0192196	0.156768	-0.000179531	1.11724e-05
3.14	2.81071	-0.0128489	-0.0158558	-0.223852	-0.000313632	-1.88162e-05
3.15	2.81065	-0.043159	-0.0218791	-0.19391	-0.000108695	-1.66931e-05
3.16	2.81083	0.0150812	-0.0131677	0.135031	-0.000166283	0.000130331
3.17	2.81075	-0.0173421	-0.0149646	0.156481	-5.70556e-05	0.00027364
3.18	2.81066	0.019484	-0.0120608	-0.220541	-0.000254152	0.000424644
3.19	2.81076	-0.0318707	-0.0131821	-0.198228	-0.000239552	-1.19162e-05
3.2	2.81073	-0.0133441	-0.00849572	-0.190886	6.83938e-05	-1.00585e-05
3.21	2.81055	-0.00402561	-0.00898452	-0.182825	-6.48962e-05	6.87613e-05
3.22	2.81077	0.0380106	-0.00434134	-0.190022	-0.000329854	-6.1278e-05
3.23	2.8107	-0.019688	-0.00531881	-0.193621	-1.94749e-05	0.000215785
3.24	2.81078	0.00165767	-0.00342134	-0.189015	-0.000206838	0.000264616
3.25	2.8106	-0.0232614	-0.0015238	-0.196788	4.51424e-05	0.000316367
3.26	2.81087	0.0187031	-0.000230014	-0.190454	-5.24594e-05	1.59494e-05
3.27	2.81089	-0.0320461	0.0020269	-0.194773	-0.000272537	8.44191e-05
3.28	2.81069	0.0210302	0.00260188	-1.71006	7.35307e-05	0.000180489
3.29	2.81079	-0.0642179	0.00516069	-1.7079	-0.000414749	-2.2797e-05
3.3	2.81078	0.021317	0.00382378	0.307347	-0.000217923	0.000327513
3.31	2.81063	-0.0347515	0.00461442	0.318	-3.16413e-05	0.000173058
3.32	2.81076	-0.000827181	0.00516069	-0.2001	-0.000380412	0.000277886
3.33	2.81055	-0.0417583	0.00326315	-0.179802	-0.000255233	0.000188185
3.34	2.81072	-0.0465758	0.00619569	0.00619001	-0.00032661	0.000344232
3.35	2.8105	-0.0539741	0.00107813	0.0116606	-0.000132487	0.000151827
3.36	2.81052	0.0335438	0.00349317	-0.00460648	-0.000143843	0.000211539
3.37	2.81058	-0.0547472	-0.00115002	-0.00187175	-0.00044557	-4.74779e-05
3.38	2.81073	-0.0636466	0.00178247	-0.203698	-6.00297e-05	0.000127412
3.39	2.8108	-0.0185972	-0.0028463	-0.182105	-0.000110318	0.00029779
3.4	2.81036	-0.0139066	-0.00149504	0.00532647	-3.35339e-05	0.000384306
3.41	2.81077	-0.0493882	-0.00638259	-0.0241847	-0.000244959	0.000135373
3.42	2.81071	-0.0575894	-0.00524698	-0.208161	-0.000205216	0.000131658
3.43	2.81069	0.0211935	-0.00999076	-0.17174	-0.000126539	7.69883e-05
3.44	2.81057	-0.0508407	-0.0115289	0.319583	-3.21821e-05	0.000280805
3.45	2.81069	-0.0503102	-0.0123196	0.327645	1.0806e-05	3.47624e-06
3.46	2.81061	-0.0819096	-0.0138577	-0.17721	-0.0002747	0.000202516
3.47	2.8106	0.0355952	-0.0150796	-0.200819	-7.81441e-05	4.64688e-05
3.48	2.81082	0.0148815	-0.0163302	-0.0215935	-0.000143843	0.00023622
3.49	2.81069	-0.0215365	-0.0167327	-0.000575881	0.000143285	-0.000187337
3.5	2.81065	0.00569321	-0.0158846	-0.00575824	-0.000157902	-2.36226e-06
3.51	2.81061	0.0262349	-0.0189896	-0.0125241	-0.000286055	0.000104588
3.52	2.81082	-0.0660994	-0.0193059	-0.193477	-0.000182775	0.00019137
3.53	2.81081	-0.0104765	-0.0204415	-0.185128	0.00010976	0.000343436
3.54	2.81075	-0.0451563	-0.0187596	-1.70718	-0.000102747	4.40804e-05
3.55	2.81082	0.0031488	-0.0319848	-1.70128	7.0016e-05	-5.65011e-05
3.56	2.81055	-0.0868584	-0.0180121	0.0204418	-0.000136273	0.000243651
3.57	2.81046	0.00994712	-0.0277872	0.00417471	-0.000133839	0.000103262
3.58	2.8106	0.0262668	-0.00983263	-0.0028794	-0.000121673	0.000270986
3.59	2.81092	-0.0187461	-0.0317548	-0.00532647	0.000258731	5.65535e-05
3.6	2.81088	-0.0597445	-0.007317	-1.72258	-2.78562e-05	0.000171997
3.61	2.81079	0.023782	-0.0282329	-1.71078	-0.000412045	-3.7924e-05
3.62	2.81068	-0.0606147	-0.00189753	-0.00691	1.13467e-05	5.49612e-05
3.63	2.81083	0.0213975	-0.0290235	-0.0152594	-0.000240363	-6.15434e-05
3.64	2.81067	-0.0332262	0.00605192	-0.0175629	-0.000143032	0.000316898
3.65	2.81074	0.0464809	-0.0174515	-0.00590235	2.10799e-05	0.000294605
3.66	2.8105	-0.0383713	0.00764755	-0.180809	-5.70556e-05	4.30188e-05
3.67	2.81071	-0.0387165	-0.0185871	-0.186424	-0.000175746	-5.04559e-07
3.68	2.81063	-0.0262856	0.0122907	-0.17937	-0.000110318	9.02576e-05
3.69	2.81075	-0.0265139	-0.0135558	-0.20413	-0.000311199	0.000144131
3.7	2.8106	-0.0542994	0.00567819	0.0122365	1.40504e-05	0.000152623
3.71	2.81084	0.0151749	-0.00928636	-0.00748588	-0.000100855	0.000337067
3.72	2.81073	0.00490573	0.0121183	-0.00806176	-0.000397445	0.000302036
3.73	2.81093	-0.029162	-0.00583632	0.00287884	-0.000211704	0.000147316
3.74	2.81043	-0.0578442	0.0166321	-0.00215941	-0.000224682	9.60961e-05
3.75	2.81075	0.00900414	-0.00191194	-0.0149718	-0.000138976	0.000190043
3.76	2.81059	0.0432858	0.0157551	0.000287658	-0.000241715	9.79538e-05
3.77	2.81062	0.01389	-0.00208443	-0.00158353	-0.000290381	0.000251347
3.78	2.81066	-0.0844474	0.0166895	0.0100771	-0.00034148	3.00149e-05
3.79	2.81081	0.00209111	-0.0056926	0.00143942	-0.000189264	0.000109365
3.8	2.81077	-0.0355357	0.00976069	0.00705355	-8.76069e-05	8.99922e-05
3.81	2.81066	-0.0432637	-0.00920012	0.0168429	-0.000249556	0.000194024
3.82	2.81059	-0.00123857	0.00856755	-0.188439	-2.83969e-05	0.000158196
3.83	2.8107	-0.00642885	-0.0106233	-0.194485	-0.000281459	0.000118654
3.84	2.81061	0.029677	0.00504568	-0.0178506	-7.70627e-05	0.000172262
3.85	2.81071	0.00596452	-0.006397	-0.0364212	-0.000219275	0.000145458
3.86	2.8107	-0.0160694	0.00470066	0.132152	-0.000186831	0.000176508
3.87	2.81057	0.022121	-0.0129808	0.15936	4.31723e-06	0.000116265
3.88	2.8107	0.0247139	-0.00240068	-1.70588	2.56761e-05	-0.00018999
3.89	2.81055	-0.0294763	-0.018429	-1.72503	-0.000254963	-6.97704e-05
3.9	2.8106	-0.0498779	-0.0140302	-0.0185706	-9.51771e-05	0.00019482
3.91	2.81055	-0.0414164	-0.023144	-0.0139635	-0.000459359	0.000448264
3.92	2.81049	-0.00575718	-0.0165602	-0.200387	-8.73365e-05	9.07884e-05
3.93	2.81057	-0.0591368	-0.019809	-0.188439	-0.000373112	0.000316632
3.94	2.81064	0.0536454	-0.0201397	-1.72935	-0.00011951	0.000296463
3.95	2.81063	-0.033417	-0.0189896	-1.70416	-8.30107e-05	9.0523e-05
3.96	2.81063	-0.0414031	-0.0237909	-0.00806176	-3.65079e-05	0.000119185
3.97	0.401348	-0.0310899	-0.0207003	0.00647823	-9.11216e-05	0.000299117
3.98	0.0264903	0.0380172	-0.0261053	-0.210608	-6.78702e-05	0.000151296
3.99	0.0152955	-0.0238923	-0.017624	-0.198516	-3.97523e-05	2.76264e-05
4	0.0175793	-0.0480415	-0.0245385	-0.00806176	-0.00029714	0.000145989
4.01	0.0134786	-0.0544263	-0.018659	-0.0171306	8.29935e-05	0.000212601
4.02	0.0158155	0.0511407	-0.0224828	-1.69998	-0.000296599	0.000418541
4.03	0.0125421	-0.0546689	-0.0184434	-1.73165	-0.000151143	4.91227e-05
4.04	0.0170852	0.0215376	-0.0274566	0.167853	-4.81336e-05	0.000135108
4.05	0.0113384	-0.0769675	-0.0182709	0.163102	-0.000244689	0.000117327
4.06	0.0154622	0.0742268	-0.0219509	-1.69653	-4.00226e-05	0.000140681
4.07	0.00884639	-0.0682667	-0.0104939	-1.71553	-1.67712e-05	-2.33278e-05
4.08	0.0130936	-0.0151109	-0.0196653	-0.00475059	0.000101108	8.38883e-05
4.09	0.00402317	-0.0413601	-0.00330633	-0.00705411	-0.000145465	-7.93538e-06
4.1	0.0107021	-0.0210512	-0.0156546	-0.176635	-0.000117347	-9.79308e-06
4.11	0.000278652	-0.0990069	0.00156687	-0.192182	8.32638e-05	0.000141212
4.12	0.00832931	0.0375562	-0.0130383	-0.204706	1.51318e-05	0.000315305
4.13	-0.00227515	-0.0258852	0.00547694	-0.207873	-0.000224412	0.000297259
4.14	0.00746751	0.0255213	-0.0111839	-0.208305	-4.60481e-06	0.000170404
4.15	-0.00482896	-0.0639929	0.00990446	-0.195781	-9.59882e-05	-0.000159206
4.16	0.00690877	0.0274602	-0.00930077	0.170012	-6.46259e-05	-0.000182825
4.17	-0.00620641	-0.0524796	0.010997	0.153745	-0.000104099	0.000184735
4.18	0.00595936	-0.0145661	-0.00924324	0.149715	-0.000325528	0.000124492
4.19	-0.00827473	-0.0405076	0.0164452	0.139925	-0.00010437	0.00010565
4.2	0.00664736	-0.00151098	-0.00540511	-1.70574	-0.000187101	0.00016722
4.21	-0.00906328	-0.032024	0.016977	-1.70891	-1.75823e-05	-2.59816e-05
4.22	0.00407632	0.0245154	-0.00682821	-1.72445	-1.2175e-05	0.000101138
4.23	-0.0108314	-0.0635208	0.0154821	-1.71582	-0.000185479	-2.25316e-05
4.24	0.0044785	0.0184009	-0.00727388	-0.00331117	5.67681e-05	0.000203843
4.25	-0.00963207	-0.032099	0.0127795	-0.0048947	-0.000247122	0.000175977
4.26	0.00456036	0.0397014	-0.00632511	-0.197364	-0.000191697	0.000158196
4.27	-0.00615182	0.00658546	0.0047869	-0.199235	-0.000340398	0.000139089
4.28	0.00381203	0.00362195	-0.00938702	-0.190886	-0.000337965	0.000294605
4.29	-0.00705815	-0.0415178	0.00743195	-0.17793	-0.000223871	-5.14587e-05
4.3	0.00402174	-0.066673	-0.00984704	-0.0118047	-3.27228e-05	-0.000277303
4.31	-0.00472985	0.00644208	0.00309061	-0.000863539	3.43278e-05	-1.24469e-05
4.32	0.00518661	0.0226758	-0.00944449	-1.87258	-0.000346617	-0.000139832
4.33	-0.000280087	-0.0355831	-0.00332068	-1.86668	1.59429e-05	0.00038696
4.34	0.00933906	0.021703	-0.0156977	0.0105088	-0.000217923	0.000240732
4.35	0.00350179	-0.0498382	-0.00897011	-0.0172747	-2.40711e-05	0.000430483
4.36	0.0115151	0.0111868	-0.0205996	0.154609	-9.62586e-05	0.000125023
4.37	0.0063012	-0.0703048	-0.0140446	0.134311	-6.27333e-05	4.93881e-05
4.38	0.0126599	0.0387672	-0.0204415	-0.204418	-0.00011978	3.42611e-05
4.39	0.00805641	0.0126195	-0.0175234	-0.203122	-0.000191427	0.000291155
4.4	0.013842	-0.0121717	-0.0209446	-0.211616	-0.000231441	0.000203312
4.41	0.0106605	-0.0579743	-0.0219365	-0.19031	-0.000220897	-4.75074e-06
4.42	0.0147426	0.00185619	-0.0243372	0.00475059	-0.000305792	-5.19895e-05
4.43	0.0120896	-0.0330674	-0.0215053	-5.75517e-10	0.000179784	-0.000128421
4.44	0.0148531	-0.037597	-0.0229428	0.148131	-7.48997e-05	-5.27857e-05
4.45	0.013029	-0.0114724	-0.0218646	0.140933	-0.000182775	0.000422521
4.46	0.0143088	0.0226228	-0.0201397	-0.00647823	-0.000150872	0.000218439
4.47	0.0131683	-0.0317097	-0.0223821	0.0105088	-0.00043043	7.77844e-05
4.48	0.0126972	-0.0142518	-0.0200246	-0.194341	-0.000231441	7.77844e-05
4.49	0.0121543	0.0303575	-0.0197227	-0.186568	-6.03e-05	0.000444548
4.5	0.0115453	-0.00252897	-0.0164021	-0.0152594	-0.000194131	-3.95458e-06
4.51	0.010547	-0.00712147	-0.0145189	-0.00834942	4.89275e-05	0.000490195
4.52	0.00950136	-0.000528293	-0.0122046	-0.0129559	-0.000203053	0.000347948
4.53	0.00783234	0.028123	-0.0135415	-0.00215941	-0.000284162	-5.19895e-05
4.54	0.00761258	-0.013943	-0.011572	-1.74245	1.94577e-05	0.000370506
4.55	0.00517368	-0.0364952	-0.00714446	-1.71754	3.29759e-05	-0.000118867
4.56	0.00515214	0.0192325	-0.00668449	-0.188007	-0.000130595	0.000260105
4.57	0.00230388	-0.0328711	-0.00333504	-0.192038	-0.000492614	-9.12667e-05
4.58	0.00290571	-0.0297112	-0.00448505	-1.70603	-0.000111669	0.000357502
4.59	-0.000436644	-0.0136011	0.000891235	-1.71481	-0.000120591	0.000238609
4.6	0.000795728	0.0233772	0.000632511	-0.00762999	-3.52335e-06	0.00021897
4.61	-0.00225792	-0.00461567	0.00129373	0.0020153	-0.000270644	-0.00016876
4.62	-0.00147081	-0.0182928	0.00411127	-1.73093	-0.000464766	0.000456225
4.63	-0.00367127	-0.0565582	0.00464318	-1.70891	-5.00261e-05	0.000244978
4.64	-0.00547244	-0.00239	0.00516069	-0.00820531	-9.11216e-05	0.000136435
4.65	-0.00584589	-0.0222313	0.00398191	0.00316706	-0.000249556	6.92921e-05
4.66	-0.0041783	0.00462559	0.00460001	-1.70732	-0.000187372	0.000406333
4.67	-0.00447562	0.0378926	0.00559189	-1.71956	-0.000236578	0.000481437
4.68	-0.00377038	-0.036718	0.00373754	-0.0158353	-0.000100314	0.000210478
4.69	-0.00364398	-0.037747	0.00378066	0.00158353	-5.48927e-05	8.17652e-05
4.7	-0.00303785	-0.000293374	0.00276	0.148131	-7.1385e-05	0.000229055
4.71	-0.00142341	0.0340004	4.31207e-05	0.145108	-0.000554527	0.00029779
4.72	-0.00030163	-0.0144371	0.000258724	0.0168429	3.21648e-05	0.000434994
4.73	0.000491227	-0.0268801	-0.00368006	-0.0102212	-0.000264155	5.12458e-05
4.74	0.00319728	-0.00394951	-0.00507444	0.312385	-0.000215219	0.000515937
4.75	0.0033998	-0.0228269	-0.00382383	0.320735	-5.4352e-05	-2.30624e-05
4.76	0.00699208	-0.0130165	-0.00805011	0.000863538	-0.000359594	0.00019482
4.77	0.00446557	-0.00439178	-0.00905641	0.00359883	-0.000148169	0.000272313
4.78	0.00710699	0.00318299	-0.0141308	-0.196644	-0.000225223	0.000155012
4.79	0.00637877	-0.0393054	-0.0108821	-0.177498	-4.67818e-05	0.000152358
4.8	0.00854045	-0.00520793	-0.0154246	-0.183401	-0.000184938	0.00040129
4.81	0.007321	-0.0416689	-0.0135415	-0.208881	-0.000402582	4.59381e-05
4.82	0.0102569	-0.0530609	-0.0182852	-0.00590235	3.78425e-05	-2.09393e-05
4.83	0.00890241	-0.0217196	-0.0179546	-0.00849353	-2.75858e-05	0.000341844
4.84	0.0124602	-0.00473809	-0.0199671	-1.71927	-0.000132758	-1.53662e-05
4.85	0.0115424	0.0229317	-0.0186015	-1.70891	-0.000213327	-5.5469e-06
4.86	0.0132215	-0.00585203	-0.0187309	0.154609	-0.000327961	0.000168016
4.87	0.0137572	0.00489029	-0.0211028	0.148707	-7.84145e-05	3.2138e-05
4.88	0.0161387	0.0197696	-0.0191909	-0.188871	-6.16518e-05	3.71803e-05
4.89	0.0164791	-0.0268437	-0.0199671	-0.186855	-3.81301e-05	0.000159523
4.9	0.0161875	-0.0325777	-0.018889	-0.00950118	5.32123e-07	0.000144131
4.91	0.0156546	-0.011361	-0.0190471	-0.0028794	-0.000417182	0.000317163
4.92	0.0142499	-0.0135735	-0.0178252	-0.0198659	-0.000116536	0.000372894
4.93	0.0128696	-0.0227971	-0.0161002	0.00446237	-0.00034878	0.000373159
4.94	0.0124889	0.00541197	-0.0155827	0.144388	-4.92151e-05	0.000202251
4.95	0.0102224	-0.057842	-0.0146052	0.153601	3.21648e-05	-4.75074e-06
4.96	0.0104005	-0.00827401	-0.0139295	0.0089253	-0.000204945	-0.000213344
4.97	0.00701794	-0.0517374	-0.0103789	-0.0233212	-1.7312e-05	0.000169077
4.98	0.00849162	-0.00689317	-0.00816511	-1.7102	-0.00011978	0.000241793
4.99	0.00484907	0.00922803	-0.00812199	-1.70243	-5.67853e-05	0.000315836
5	0.00637158	-0.015873	-0.00702951	-0.0152594	-0.00048261	0.000201985
5.01	0.00234841	-0.0116467	-0.00658384	0.0100771	-9.38253e-05	0.000242324
5.02	0.00418692	0.00778211	-0.00534758	0.332539	-0.000243337	0.000354317
5.03	0.000314556	0.035539	-0.00230003	0.332107	-0.000160335	6.74344e-05
5.04	0.00206402	0.0264411	-5.75317e-05	-0.183544	-2.94784e-05	-8.54282e-05
5.05	-0.000745458	0.00945633	0.000488738	-0.209744	-0.00041583	6.95574e-05
5.06	0.000759824	0.0268415	0.000143717	-0.196069	-4.19152e-05	-3.65971e-05
5.07	-0.00160582	-0.0197034	0.000790583	-0.185272	-0.000145465	6.50459e-05
5.08	-0.000416536	-0.00541307	-0.00143756	-0.230618	8.38046e-05	0.000271251
5.09	-0.00185575	-0.0249687	-0.000345021	-0.186424	-0.000375005	0.000103527
5.1	-0.000554427	-0.0377735	0.00126497	0.155905	-6.73295e-05	-2.14701e-05
5.11	-0.00152539	-0.0335504	0.000934356	0.132296	-0.000292003	-0.000123644
5.12	-0.000741151	-0.0448685	0.000560625	-0.00921352	-0.000168446	6.55766e-05
5.13	-0.00142772	-0.0149885	-0.000345021	0.00359883	-1.35269e-05	0.000114142
5.14	0.000294448	-0.0631161	-0.00242945	-0.202259	4.13572e-05	0.000253736
5.15	-0.0005257	0.0112408	-0.00276006	-0.19722	-0.000244689	8.65422e-05
5.16	0.00168482	-0.0423075	-0.00518945	-0.203554	2.83797e-05	0.000271516
5.17	8.47441e-05	-0.0199351	-0.00369442	-0.178362	-0.000349861	9.79538e-05
5.18	0.00353626	0.0305605	-0.0067995	-0.204418	-0.00028281	0.000132454
5.19	0.00145357	-0.0149631	-0.0066126	-0.20629	-0.00021576	0.000344232
5.2	0.00491801	-0.0587541	-0.0113133	-0.000719992	-0.000329584	0.00020172
5.21	0.00244895	0.00913759	-0.00773385	-0.0188582	-0.000295518	-9.5277e-06
5.22	0.00686281	-0.0088012	-0.0117589	-1.72186	-7.62516e-05	0.000202251
5.23	0.00392407	-0.00516492	-0.0105802	-1.70905	-0.00016412	0.000121573
5.24	0.00826324	0.0228434	-0.0137139	0.326205	-5.40816e-05	0.000156604
5.25	0.00523975	-0.0122809	-0.0117158	0.334698	-8.00367e-05	0.000154216
5.26	0.0088823	-0.023278	-0.0174802	-0.199811	-0.000175205	0.000119981
5.27	0.00644484	-0.00203597	-0.0124058	-0.210464	-7.54405e-05	0.000111223
5.28	0.00925862	-0.0411958	-0.0157265	0.144964	-4.59707e-05	0.000389613
5.29	0.00749049	-0.000367268	-0.0156402	0.169149	-9.1392e-05	-2.17355e-05
5.3	0.00934049	0.00122533	-0.0145333	0.0118041	-0.000159254	3.16072e-05
5.31	0.00805928	-0.0293781	-0.0146339	-0.00691	-0.000305521	-3.50048e-05
5.32	0.0089297	-0.034639	-0.0135702	-0.00431882	-0.000151683	-5.83588e-05
5.33	0.00782659	-0.0729827	-0.015669	-0.0122365	-0.000199808	0.000251878
5.34	0.00846145	-0.123057	-0.0151083	0.00820531	-8.49032e-05	-9.36552e-05
5.35	0.00743304	-0.159262	-0.0140733	-0.0145394	-3.62375e-05	0.000496299
5.36	0.00821153	-0.153348	-0.0148064	-0.208305	-0.000381223	0.000580692
5.37	0.00638595	-0.303731	-0.0131246	-0.180809	-1.62305e-05	0.00102866
5.38	0.00821153	-0.425743	-0.0127795	-0.0120924	0.000529907	0.00248643
5.39	0.0054868	-0.336677	-0.0119026	0.00719766	0.00208451	0.00354718
5.4	0.00719891	-0.270887	-0.0162727	-2.04735	0.00307566	0.00439589
5.41	0.00415819	-0.299498	-0.0125496	-2.05814	0.00370318	0.00560233
5.42	0.00670194	-0.26263	-0.0139008	-1.71826	0.00460755	0.00620715
5.43	0.00350179	-0.231988	-0.0119026	-1.71337	0.00598831	0.0070248
5.44	0.00612885	-0.213227	-0.0176671	-1.72892	0.00695189	0.00832652
5.45	0.00249491	-0.164629	-0.0144183	-1.70013	0.00790682	0.00907571
5.46	0.00556005	-0.205069	-0.0153815	-0.206002	0.00939193	0.0101078
5.47	0.00232687	-0.17129	-0.0115002	-0.165118	0.010544	0.0111149
5.48	0.00472411	-0.148379	-0.0182278	-0.204562	0.0115662	0.011995
5.49	0.00169057	-0.206134	-0.0125352	-0.182968	0.0121962	0.0132396
5.5	0.00458478	-0.180193	-0.0198953	-0.178794	0.0134388	0.014324
5.51	0.00177244	-0.217004	-0.020384	-0.187719	0.0145673	0.0152974
5.52	0.00421852	-0.15233	-0.0202547	-0.0159794	0.0162649	0.0160466
5.53	0.00179542	-0.14879	-0.0181271	0.0295112	0.0173023	0.0170909
5.54	0.00472267	-0.133616	-0.022454	-1.69192	0.0182683	0.0185967
5.55	0.00231681	-0.121841	-0.022224	-1.71783	0.0189939	0.0199311
5.56	0.00434061	-0.162039	-0.0294547	-0.187431	0.0202384	0.0208493
5.57	0.0027434	-0.134847	-0.0260479	-0.192902	0.0211463	0.0215165
5.58	0.00444689	-0.155395	-0.0287073	-0.202402	0.0226093	0.0225634
5.59	0.00272473	-0.141473	-0.0262203	-0.192038	0.0240014	0.0236881
5.6	0.00540493	-0.133569	-0.0318411	-0.189878	0.0248993	0.0250379
5.61	0.00310392	-0.110879	-0.0324879	-0.199668	0.0262957	0.0260679
5.62	0.00511048	-0.141951	-0.0352479	-0.19866	0.0274783	0.0274874
5.63	0.00315132	-0.115334	-0.0342129	-0.198228	0.0281518	0.0285906
5.64	0.00559596	-0.161653	-0.0374905	-0.01382	0.0294641	0.0301477
5.65	0.00341704	-0.114818	-0.0354348	0.000863538	0.0312182	0.0308921
5.66	0.00567496	-0.126645	-0.0382236	-0.19103	0.0324162	0.0317471
5.67	0.00356067	-0.0846856	-0.0356361	-0.185272	0.0338135	0.0333142
5.68	0.00580998	-0.123758	-0.042033	-0.195493	0.0344602	0.0343729
5.69	0.0034946	-0.117851	-0.0403943	-0.186568	0.0358034	0.0360692
5.7	0.00575396	-0.0628823	-0.0462162	-0.181097	0.0374388	0.0370384
5.71	0.00375889	-0.133958	-0.043068	-0.213487	0.0385549	0.0383765
5.72	0.00562469	-0.116126	-0.0459718	-0.190742	0.0398618	0.0394208
5.73	0.00391114	-0.0882337	-0.0476106	-0.204274	0.0410611	0.0407408
5.74	0.00571518	-0.119725	-0.04728	-1.72028	0.0428561	0.0417782
5.75	0.00386375	-0.0982823	-0.0451956	-1.69322	0.0438967	0.0431723
5.76	0.00559309	-0.148083	-0.0505575	0.0102206	0.0444896	0.0447728
5.77	0.00391258	-0.0533653	-0.0490481	-0.0178506	0.0458407	0.0459432
5.78	0.00561607	-0.125246	-0.0537344	-1.87345	0.0474158	0.0465748
5.79	0.00371293	-0.109095	-0.053605	-1.87935	0.0486043	0.0476549
5.8	0.005708	-0.126201	-0.0571126	-0.00662178	0.0497182	0.0490503
5.81	0.00363249	-0.0853253	-0.0549851	-0.0131	0.0504758	0.0500938
5.82	0.00577407	-0.146745	-0.0553588	-1.72129	0.0520074	0.0516652
5.83	0.00366553	-0.100013	-0.0551719	-1.7151	0.0533295	0.0523459
5.84	0.00550691	-0.10854	-0.0612958	-0.178794	0.0543734	0.0534234
5.85	0.00370144	-0.129213	-0.0600308	-0.198084	0.0554121	0.0550006
5.86	0.00556149	-0.162534	-0.0643577	-1.69681	0.0565952	0.0557527
5.87	0.00340842	-0.0852625	-0.0618133	-1.70761	0.0583258	0.0571783
5.88	0.00525555	-0.118596	-0.0643001	-1.72359	0.0596068	0.0581518
5.89	0.00372729	-0.0903822	-0.0641851	-1.72215	0.0603295	0.0596817
5.9	0.00529433	-0.174903	-0.066744	-0.209744	0.0612198	0.0610524
5.91	0.00370431	-0.105357	-0.0655652	-0.213631	0.0630005	0.0616756
5.92	0.00519666	-0.150041	-0.0664996	-0.172316	0.0644266	0.0629882
5.93	0.00364542	-0.144178	-0.0678652	-0.18009	0.0653716	0.0644969
5.94	0.00516507	-0.0974253	-0.069619	-1.71251	0.0665614	0.0656622
5.95	0.00372011	-0.12303	-0.0724653	-1.71826	0.0681428	0.0670114
5.96	0.00522683	-0.0847926	-0.0767203	-0.00834942	0.069864	0.0681698
5.97	0.00359515	-0.119032	-0.074219	-0.00906941	0.0710765	0.0693357
5.98	0.0053604	-0.137579	-0.0748659	-1.72604	0.0715029	0.0712441
5.99	0.00367414	-0.10382	-0.073184	-1.72345	0.0733435	0.0720691
6	0.00519379	-0.157436	-0.0775397	0.00215941	0.075042	0.0728964
6.01	0.00335385	-0.0706445	-0.0754553	0.0185706	0.0763162	0.0742822
6.02	0.00531588	-0.08724	-0.0804866	-1.86582	0.0767937	0.0754605
6.03	0.00338113	-0.0804747	-0.0774822	-1.88353	0.0778146	0.0769034
6.04	0.00548249	-0.120231	-0.0829448	-0.0135318	0.0793416	0.0777121
6.05	0.00359371	-0.100586	-0.081766	-0.0131	0.0808648	0.0786759
6.06	0.00558878	-0.0473644	-0.0863517	-1.68746	0.0820217	0.0800846
6.07	0.00367846	-0.114184	-0.0850148	-1.71826	0.0827222	0.0813569
6.08	0.00547675	-0.145004	-0.0874298	-0.186135	0.0837972	0.0825678
6.09	0.00351184	-0.125873	-0.0858485	-0.188439	0.0852956	0.0830723
6.1	0.00553277	-0.0896796	-0.0898736	-1.72474	0.0865493	0.0842727
6.11	0.00335528	-0.0889826	-0.0881342	-1.70847	0.0870465	0.0855478
6.12	0.00568071	-0.0888579	-0.0925186	-1.87964	0.0883942	0.0869868
6.13	0.00384938	-0.133887	-0.091958	-1.86049	0.0898101	0.0874639
6.14	0.00564767	-0.0780506	-0.0968312	-0.206002	0.0911103	0.0884231
6.15	0.00375602	-0.0554387	-0.0957674	-0.192758	0.0918054	0.0898782
6.16	0.00577982	-0.0924446	-0.0967162	-1.71179	0.0924943	0.0912136
6.17	0.00408494	-0.11976	-0.0944449	-1.71049	0.0940422	0.0923895
6.18	0.00556867	-0.110519	-0.0990162	-0.208161	0.0955881	0.092824
6.19	0.0041625	-0.0612753	-0.0985706	-0.202259	0.0969326	0.0943112
6.2	0.00549686	-0.0876436	-0.100986	-1.74288	0.0975185	0.096136
6.21	0.00436215	-0.0770833	-0.101287	-1.6984	0.09855	0.0966344
6.22	0.00533168	-0.121164	-0.106477	-0.189159	0.100572	0.0976949
6.23	0.00447562	-0.094914	-0.104508	-0.190598	0.101601	0.0987784
6.24	0.00545664	-0.0561358	-0.105269	-0.0112288	0.102465	0.100225
6.25	0.00447131	-0.0997922	-0.105169	-0.0247606	0.10312	0.101841
6.26	0.00491514	-0.105406	-0.10928	-0.208881	0.105399	0.102935
6.27	0.00432768	-0.0910549	-0.106779	-0.20629	0.10691	0.103441
6.28	0.00550691	-0.0728426	-0.111321	-1.87431	0.107772	0.105131
6.29	0.00423719	-0.109194	-0.109381	-1.86323	0.108363	0.106779
6.3	0.00522826	-0.148038	-0.114628	-0.210464	0.109325	0.107647
6.31	0.00400307	-0.0796586	-0.111638	-0.206002	0.111354	0.108242
6.32	0.00516507	-0.10872	-0.11365	-1.70185	0.112633	0.109187
6.33	0.00398583	-0.0622117	-0.11112	-1.70833	0.113594	0.110624
6.34	0.00553564	-0.136837	-0.117531	0.145828	0.11387	0.112239
6.35	0.00383933	-0.0662108	-0.116108	0.156049	0.115176	0.112831
6.36	0.00495249	-0.0919946	-0.120636	-1.85042	0.117067	0.11375
6.37	0.00365978	-0.0395447	-0.117373	-1.86668	0.11819	0.114751
6.38	0.0048505	-0.0995969	-0.120967	-0.210752	0.118526	0.116334
6.39	0.00348599	-0.151553	-0.121096	-0.19722	0.119718	0.117167
6.4	0.00477725	-0.122029	-0.123785	0.00978884	0.121579	0.117696
6.41	0.00372873	-0.0441571	-0.121355	0.00316706	0.122866	0.119028
6.42	0.00510187	-0.0563354	-0.126473	-1.86899	0.123146	0.120846
6.43	0.00378474	-0.0786649	-0.124101	-1.85877	0.123895	0.122197
6.44	0.00532737	-0.106068	-0.129448	-0.00259118	0.126024	0.122741
6.45	0.00413234	-0.0836401	-0.127551	0.00475059	0.127601	0.123383
6.46	0.00486918	-0.056578	-0.13241	0.152018	0.128237	0.12536
6.47	0.00331219	-0.0781112	-0.130455	0.171164	0.128877	0.126697
6.48	0.00462069	-0.12095	-0.131447	0.000863538	0.130832	0.12768
6.49	0.00355493	-0.11572	-0.130225	-0.00604646	0.1326	0.128312
6.5	0.00478875	-0.0946471	-0.136147	-0.199668	0.133508	0.129911
6.51	0.00390683	-0.0617529	-0.132956	-0.175195	0.134203	0.131428
6.52	0.00537333	-0.0963555	-0.137269	-0.188295	0.135302	0.132448
6.53	0.00429752	-0.0506885	-0.13839	-0.209025	0.137357	0.132787
6.54	0.00539918	-0.0832629	-0.141437	-0.194629	0.138215	0.133955
6.55	0.00446988	-0.106283	-0.141912	-0.189878	0.138891	0.135685
6.56	0.00495249	-0.0719967	-0.143666	-1.72604	0.139311	0.137086
6.57	0.00387954	-0.137869	-0.140675	-1.68659	0.141066	0.137474
6.58	0.0044311	-0.0806258	-0.144657	-1.72748	0.143019	0.138381
6.59	0.00417112	-0.0276157	-0.145491	-1.72546	0.143817	0.139975
6.6	0.00456611	-0.0624587	-0.148927	-0.190742	0.143925	0.141147
6.61	0.00492089	-0.0760785	-0.14874	-0.214639	0.145138	0.141887
6.62	0.00532449	-0.0792461	-0.150278	-0.187287	0.146978	0.142619
6.63	0.00510043	-0.031391	-0.150192	-0.201251	0.148099	0.143966
6.64	0.0054035	-0.0789649	-0.152607	0.00115176	0.148585	0.145269
6.65	0.00516219	-0.107429	-0.151284	-0.00374294	0.149257	0.14622
6.66	0.00468676	-0.091859	-0.155511	-2.04836	0.151116	0.146724
6.67	0.00465804	-0.0663664	-0.152923	-2.03079	0.152542	0.147658
6.68	0.00481316	-0.0716824	-0.157408	0.00345472	0.153089	0.149275
6.69	0.0041151	-0.0771561	-0.156991	-0.0405959	0.153457	0.1503
6.7	0.00498408	-0.135716	-0.160298	-0.197796	0.154936	0.151243
6.71	0.0044986	-0.089962	-0.161174	-0.190742	0.156472	0.152202
6.72	0.0057554	-0.0500124	-0.165775	0.00359883	0.157563	0.153014
6.73	0.00460776	-0.0787487	-0.16185	-0.00331117	0.158524	0.154951
6.74	0.00597515	-0.0989937	-0.163604	-0.193045	0.159345	0.155649
6.75	0.00424006	-0.0878047	-0.163331	-0.196932	0.160892	0.156203
6.76	0.00538769	-0.0901175	-0.1675	-2.03209	0.162305	0.157479
6.77	0.00407632	-0.0963125	-0.165084	-2.0367	0.163153	0.159233
6.78	0.00488641	-0.0770634	-0.169526	-0.0100771	0.163838	0.160408
6.79	0.00380629	-0.110814	-0.166522	-0.000288222	0.165305	0.161047
6.8	0.0045618	-0.0859981	-0.172962	-1.71524	0.166977	0.161855
6.81	0.00414526	-0.109201	-0.170863	-1.71164	0.167988	0.163093
6.82	0.00447562	-0.0661105	-0.17243	-0.196932	0.16883	0.164949
6.83	0.00436215	-0.0674483	-0.170403	-0.211184	0.170024	0.165983
6.84	0.00446701	-0.0910196	-0.174788	-1.85214	0.171385	0.166555
6.85	0.00413377	-0.105261	-0.175938	-1.89029	0.172814	0.167436
6.86	0.00430326	-0.0705188	-0.179287	-0.02001	0.173653	0.168885
6.87	0.00406627	-0.112473	-0.17624	0.00791765	0.174478	0.170447
6.88	0.00453308	-0.0994238	-0.180955	-1.8723	0.175602	0.171118
6.89	0.00431619	-0.103731	-0.180078	-1.87158	0.177017	0.171767
6.9	0.00468245	-0.00352379	-0.179532	-0.199235	0.17796	0.172922
6.91	0.00400594	-0.0836423	-0.180049	-0.213487	0.178291	0.174119
6.92	0.00433486	-0.117004	-0.18498	-0.00834942	0.179458	0.175389
6.93	0.00371293	-0.102913	-0.182349	0.00619001	0.180952	0.175614
6.94	0.00491083	-0.090338	-0.187265	-1.72532	0.182208	0.176648
6.95	0.00387236	-0.0421994	-0.185339	-1.71236	0.182903	0.178027
6.96	0.00504728	-0.106504	-0.190543	-0.00100765	0.18373	0.179202
6.97	0.0046566	-0.0707791	-0.189594	-0.0162671	0.184701	0.179936
6.98	0.00557011	-0.135132	-0.190284	-0.185128	0.186315	0.180992
6.99	0.00473703	-0.126596	-0.189307	-0.190598	0.187218	0.182017
7	0.00549829	-0.0729397	-0.195761	-1.71207	0.188438	0.183234
7.01	0.00407488	-0.0443358	-0.193864	-1.71884	0.18914	0.1845
7.02	0.00481029	-0.116736	-0.196839	-0.203554	0.190625	0.185551
7.03	0.00429034	-0.052119	-0.195531	-0.176778	0.192251	0.186446
7.04	0.0047514	-0.0569983	-0.198665	-1.68933	0.19338	0.188034
7.05	0.00466091	-0.0906458	-0.200893	-1.71495	0.194179	0.189229
7.06	0.00525555	-0.0741121	-0.201382	-0.0103647	0.195254	0.190485
7.07	0.00518374	-0.112643	-0.199527	-0.00503825	0.196763	0.191335
7.08	0.00580998	-0.0686306	-0.20361	-0.00158353	0.19801	0.192287
7.09	0.0055816	-0.055195	-0.203294	-0.00460648	0.198937	0.193247
7.1	0.0059651	-0.0874903	-0.208512	-0.0220253	0.199867	0.194877
7.11	0.00507314	-0.0982051	-0.204286	-0.0204418	0.201073	0.195825
7.12	0.00487061	-0.124766	-0.211689	-1.7043	0.202438	0.196722
7.13	0.00434635	-0.030352	-0.209029	-1.71668	0.20378	0.19795
7.14	0.00482609	-0.0971044	-0.209791	-0.0191465	0.204746	0.19931
7.15	0.00458765	-0.103508	-0.207621	-0.00993295	0.205716	0.200472
7.16	0.00568358	-0.113416	-0.214478	-0.00878119	0.206788	0.201241
7.17	0.00509038	-0.0602849	-0.210481	-0.00820531	0.208207	0.202097
7.18	0.00610299	-0.0604978	-0.220558	-1.71063	0.209173	0.203124
7.19	0.00537333	-0.080767	-0.215527	-1.71049	0.209729	0.204461
7.2	0.00569651	-0.130248	-0.218733	-1.7233	0.211063	0.205524
7.21	0.00440524	-0.0992517	-0.219279	-1.71452	0.212811	0.206276
7.22	0.00475571	-0.084432	-0.217956	-1.7066	0.214081	0.207382
7.23	0.00426592	-0.0674009	-0.218618	-1.72157	0.214863	0.20892
7.24	0.00458478	-0.0918931	-0.223016	0.142517	0.215486	0.210193
7.25	0.00422283	-0.0950662	-0.219437	0.155473	0.217273	0.211059
7.26	0.00492232	-0.0802222	-0.225043	-2.04648	0.218665	0.212038
7.27	0.00443253	-0.0688666	-0.223232	-2.04058	0.220017	0.213705
7.28	0.00457473	-0.072922	-0.22927	-0.210608	0.220618	0.215044
7.29	0.00484189	-0.105418	-0.226524	-0.199235	0.222441	0.216035
7.3	0.00458478	-0.0934196	-0.230204	-1.89792	0.224414	0.217358
7.31	0.00447706	-0.0539112	-0.228968	-1.8638	0.225706	0.218675
7.32	0.00418692	-0.0196505	-0.23019	-0.188439	0.226331	0.220133
7.33	0.00429464	-0.131215	-0.22766	-0.201827	0.227271	0.221755
7.34	0.00427597	-0.105597	-0.232964	0.00719766	0.229356	0.2221
7.35	0.00408637	-0.0857323	-0.23203	-0.00518236	0.231014	0.223663
7.36	0.00416825	-0.0255047	-0.237133	-0.19319	0.23161	0.225378
7.37	0.00420416	-0.0898009	-0.236486	-0.205282	0.232658	0.22636
7.38	0.00454313	-0.108504	-0.23755	0.00878119	0.234255	0.227342
7.39	0.00438226	-0.0891723	-0.238355	-0.0118047	0.235679	0.228353
7.4	0.00451441	-0.0976117	-0.239677	-0.208161	0.236907	0.230049
7.41	0.00472267	-0.00990631	-0.238398	-0.198228	0.237311	0.23176
7.42	0.00459053	-0.080928	-0.242969	-0.21248	0.23872	0.232749
7.43	0.0046724	-0.0979977	-0.243415	-0.201251	0.240497	0.233198
7.44	0.00500707	-0.0582655	-0.247756	-0.181961	0.241907	0.234206
7.45	0.00525412	-0.0689416	-0.246477	-0.195637	0.242426	0.235931
7.46	0.0042257	-0.145791	-0.24639	0.146835	0.242805	0.23743
7.47	0.00508176	-0.0872289	-0.248374	0.15936	0.244627	0.237863
7.48	0.00455893	-0.12984	-0.248633	-1.68616	0.246454	0.238909
7.49	0.00511479	-0.100451	-0.248015	-1.71898	0.247425	0.240164
7.5	0.00445264	-0.0955746	-0.250818	-0.213775	0.248136	0.241765
7.51	0.00554569	-0.105501	-0.251206	-0.196069	0.249015	0.242766
7.52	0.00482465	-0.126473	-0.256209	-1.70588	0.25076	0.243166
7.53	0.00624806	-0.0762583	-0.255821	-1.7197	0.252262	0.244673
7.54	0.00572811	-0.0744606	-0.262361	-1.71927	0.252933	0.246258
7.55	0.0064276	-0.119039	-0.259803	-1.70761	0.253768	0.247848
7.56	0.00515788	-0.0914542	-0.260061	-0.188727	0.256072	0.248616
7.57	0.00550117	-0.0845765	-0.256985	-0.20557	0.257504	0.249398
7.58	0.00474278	-0.0398844	-0.262318	-0.202978	0.258381	0.251315
7.59	0.00483614	-0.0832552	-0.261312	-0.207153	0.258975	0.252816
7.6	0.00458478	-0.0727136	-0.267364	-1.70041	0.260345	0.253866
7.61	0.00555575	-0.0969202	-0.262649	-1.71236	0.262543	0.25455
7.62	0.00469682	-0.0799608	-0.269966	-0.19103	0.263767	0.255572
7.63	0.0057238	-0.0666454	-0.267853	-0.199524	0.264082	0.257414
7.64	0.00579561	-0.0981246	-0.270756	-1.72978	0.265228	0.25922
7.65	0.00598234	-0.0379488	-0.268931	-1.6971	0.267196	0.259155
7.66	0.00533455	-0.0685909	-0.272999	-0.188439	0.269067	0.260152
7.67	0.00555288	-0.0449104	-0.271633	-0.217806	0.269609	0.262164
7.68	0.00410648	-0.0448211	-0.275457	-1.69869	0.270084	0.263433
7.69	0.00462213	-0.100478	-0.275083	-1.70502	0.271692	0.263825
7.7	0.00364542	-0.0757984	-0.275759	-0.199524	0.273654	0.264946
7.71	0.00472554	-0.0819063	-0.277498	-0.203842	0.274713	0.266374
7.72	0.00345295	-0.0488853	-0.276406	-1.70214	0.275049	0.267861
7.73	0.00503436	-0.0573049	-0.278016	-1.7233	0.275751	0.26915
7.74	0.0038623	-0.11085	-0.281969	-0.209601	0.277648	0.269451
7.75	0.00497978	-0.0331887	-0.280215	-0.236377	0.279376	0.270344
7.76	0.00385081	-0.0584739	-0.282098	-0.00878119	0.280025	0.271805
7.77	0.00462788	-0.0735474	-0.283062	0.0128123	0.280585	0.273856
7.78	0.00356642	-0.0583206	-0.285002	-0.23321	0.281991	0.27456
7.79	0.00383358	-0.110839	-0.282788	-0.205858	0.284074	0.275148
7.8	0.00336677	-0.0545972	-0.284657	-0.0135318	0.285535	0.276598
7.81	0.00333661	-0.0756716	-0.283378	-0.00906941	0.285905	0.278469
7.82	0.00339693	-0.0832905	-0.28805	-0.175195	0.286709	0.279824
7.83	0.00317574	-0.0732264	-0.283105	-0.199092	0.288917	0.280151
7.84	0.00403323	-0.0507569	-0.290307	0.154321	0.291042	0.280991
7.85	0.00351902	0.00173267	-0.290033	0.164542	0.291701	0.282915
7.86	0.00383502	-0.0807196	-0.294289	0.0040306	0.291557	0.284713
7.87	0.0035535	-0.0870194	-0.293067	0.0103647	0.293452	0.28549
7.88	0.00364686	-0.0575872	-0.297911	-1.69336	0.295554	0.286125
7.89	0.00434635	-0.0849492	-0.298429	-1.73165	0.297013	0.287539
7.9	0.00422283	-0.0617749	-0.297695	-0.208737	0.29711	0.289359
7.91	0.00545951	-0.07588	-0.298601	-0.198372	0.298395	0.290644
7.92	0.00455175	-0.0627268	-0.302396	-0.181529	0.300192	0.290864
7.93	0.00585163	-0.0436001	-0.302051	-0.18484	0.301639	0.292312
7.94	0.00499127	-0.0659119	-0.307413	-0.00633412	0.30233	0.294047
7.95	0.00655112	-0.0636984	-0.304826	-0.0158353	0.302998	0.295405
7.96	0.00545808	-0.0843537	-0.311352	-0.206145	0.304559	0.295951
7.97	0.00684414	-0.0584971	-0.30921	-0.192182	0.306101	0.296755
7.98	0.00696623	-0.0506532	-0.310662	-0.209025	0.307521	0.29797
7.99	0.00763269	-0.00133562	-0.311007	-0.183401	0.307754	0.299866
8	0.00775909	-0.0979966	-0.316628	-0.19722	0.30882	0.300696
8.01	0.00875734	-0.0838066	-0.314946	-0.188727	0.310407	0.301092
8.02	0.0086094	-0.0955151	-0.318956	-0.205426	0.311644	0.30222
8.03	0.008483	-0.0471846	-0.315578	-0.209025	0.312479	0.303663
8.04	0.00892539	-0.0591489	-0.322967	-0.211616	0.312925	0.305105
8.05	0.00782372	-0.0704129	-0.320379	-0.204562	0.31484	0.305806
8.06	0.00814977	-0.0635595	-0.321486	-1.72489	0.316078	0.306807
8.07	0.00782947	-0.0862242	-0.321228	-1.70113	0.317545	0.307787
8.08	0.00780649	-0.072975	-0.322938	-1.7115	0.318015	0.30974
8.09	0.00767578	-0.0238912	-0.320868	-1.71006	0.319415	0.310569
8.1	0.00758385	-0.0870723	-0.328228	-0.190598	0.320834	0.311463
8.11	0.00786968	-0.0470842	-0.324476	-0.195205	0.322611	0.312484
8.12	0.00653676	-0.00343556	-0.327395	0.00273529	0.322951	0.314151
8.13	0.00636153	-0.0558501	-0.323643	-0.0112288	0.32393	0.31537
8.14	0.00488498	-0.0733389	-0.324218	-1.70963	0.325545	0.31636
8.15	0.00473273	-0.0723606	-0.319503	-1.73482	0.327039	0.317021
8.16	0.00243315	-0.0494731	-0.324706	-0.202115	0.328067	0.318491
8.17	0.00255524	-0.0625073	-0.320466	-0.204994	0.329191	0.320294
8.18	0.000758383	-0.0570203	-0.325928	-0.187575	0.330015	0.321112
8.19	0.00179829	-0.110228	-0.325411	-0.182681	0.331752	0.321715
8.2	0.00085031	-0.0588125	-0.329752	-0.179082	0.33284	0.323043
8.21	0.000982453	-0.0773326	-0.326604	-0.208593	0.334192	0.324434
8.22	5.02701e-05	-0.0923167	-0.326446	-0.197077	0.334675	0.325926
8.23	0.000689441	-0.0864845	-0.325626	-0.201539	0.336062	0.326452
8.24	-1.29247e-05	-0.0461622	-0.327581	-0.195205	0.3374	0.327333
8.25	-0.00102411	-0.0524002	-0.327581	-0.190742	0.338534	0.328511
8.26	-0.00109592	-0.0250018	-0.330888	-0.01929	0.339224	0.329804
8.27	-0.00123668	-0.0872951	-0.331635	0.00518236	0.339901	0.330936
8.28	-0.00104996	-0.0515918	-0.335114	-1.87532	0.341644	0.331697
8.29	-0.00123238	-0.041659	-0.333375	-1.85891	0.343062	0.332598
8.3	0.000259979	-0.0447284	-0.336782	-1.72877	0.343815	0.334106
8.31	0.000254232	-0.0587199	-0.334769	-1.69753	0.344826	0.3352
8.32	0.00138606	-0.0837184	-0.343797	-1.71913	0.346236	0.336495
8.33	0.00196778	-0.0357287	-0.343365	-1.69192	0.347754	0.337614
8.34	0.00253513	-0.0597357	-0.348713	-0.17865	0.348607	0.338763
8.35	0.00366697	-0.0277734	-0.347735	-0.21248	0.34951	0.339747
8.36	0.00370431	-0.138928	-0.353327	-1.87518	0.350736	0.341234
8.37	0.00554138	-0.0709776	-0.356274	-1.87071	0.352556	0.342142
8.38	0.00575396	-0.0515003	-0.356131	-1.86927	0.353903	0.343403
8.39	0.00785245	-0.0532009	-0.357812	-1.88252	0.354947	0.344592
8.4	0.00724344	-0.0692538	-0.361665	-0.00100765	0.355791	0.345963
8.41	0.00989779	-0.0941155	-0.364008	-0.0194341	0.356574	0.346873
8.42	0.00835947	-0.0677351	-0.366208	-0.0165553	0.358455	0.347366
8.43	0.0111402	-0.0235548	-0.369356	-0.00964529	0.359662	0.348641
8.44	0.00911498	-0.056899	-0.369241	-2.04332	0.360314	0.349984
8.45	0.0120264	-0.0796343	-0.371958	-2.06002	0.36111	0.351484
8.46	0.0102741	-0.0873944	-0.373783	-0.196932	0.362466	0.352055
8.47	0.0127834	-0.0684012	-0.377104	-0.197796	0.363986	0.352777
8.48	0.0111115	-0.0372011	-0.3742	-0.204706	0.365068	0.354112
8.49	0.0132272	-0.0413524	-0.376141	-0.209169	0.365664	0.355575
8.5	0.0115481	-0.0615908	-0.379763	-0.0040306	0.366599	0.35613
8.51	0.0127346	-0.0630411	-0.373697	0.00115176	0.368196	0.356747
8.52	0.0104407	-0.0546303	-0.379965	-0.199955	0.369161	0.358426
8.53	0.0112321	-0.0156569	-0.377765	-0.189015	0.36987	0.359506
8.54	0.00979868	-0.0655689	-0.380511	-0.196357	0.370988	0.360602
8.55	0.00946114	-0.0847353	-0.377665	-0.19794	0.372094	0.360938
8.56	0.00849736	-0.0352048	-0.3787	-0.185128	0.373659	0.362029
8.57	0.00839395	-0.0288035	-0.376198	-0.195061	0.373975	0.363575
8.58	0.0064391	-0.0519139	-0.378283	-0.190167	0.374628	0.364024
8.59	0.00647069	-0.101005	-0.376457	-0.212192	0.376091	0.365233
8.6	0.00461064	-0.0387683	-0.379275	-0.193477	0.377746	0.366034
8.61	0.00449717	-0.0654112	-0.375695	-0.193621	0.378479	0.367247
8.62	0.00118067	-0.0754003	-0.378182	-1.73381	0.379266	0.368836
8.63	0.00277931	-0.0889418	-0.374804	-1.71107	0.380313	0.369768
8.64	-0.00140187	-0.102005	-0.374301	0.00259118	0.382218	0.370826
8.65	0.000287265	-0.0228445	-0.371828	0.0118041	0.383521	0.37158
8.66	-0.00341848	-0.0606919	-0.374675	-2.02633	0.38435	0.37355
8.67	-0.000160869	-0.0352533	-0.377391	-2.0318	0.384808	0.374614
8.68	-0.00404759	-0.0840316	-0.377276	-1.71956	0.386139	0.37526
8.69	-0.000792857	-0.034221	-0.377823	-1.73395	0.387863	0.376026
8.7	-0.00288416	-0.045967	-0.382926	-0.199092	0.388764	0.377461
8.71	-0.00102267	-0.0369562	-0.381675	-0.186135	0.38956	0.378748
8.72	-0.00410648	-0.0691225	-0.382653	-0.194629	0.390711	0.379842
8.73	-0.00193474	-0.0564678	-0.380525	-0.186135	0.392559	0.380499
8.74	-0.00333086	-0.0530686	-0.386376	-1.71006	0.393549	0.381249
8.75	-0.00206114	-0.0682137	-0.385499	-1.71927	0.394222	0.382915
8.76	-0.00231106	-0.0528315	-0.390947	-0.00331117	0.395212	0.384242
8.77	-0.00122232	-0.0611573	-0.38846	0.00417471	0.396687	0.384754
8.78	-0.000304501	-0.0617738	-0.395519	-0.203842	0.398087	0.385721
8.79	0.00107294	-0.0451938	-0.396482	-0.185848	0.39893	0.38737
8.8	0.00230963	-0.0325689	-0.400277	-1.72014	0.399167	0.388153
8.81	0.00361526	-0.0925836	-0.400205	-1.73295	0.400495	0.389115
8.82	0.00433342	-0.0265922	-0.409851	0.15245	0.4019	0.389783
8.83	0.00637733	-0.0461026	-0.405667	0.176778	0.402728	0.390961
8.84	0.00647788	-0.0710813	-0.411992	-1.71481	0.403836	0.391968
8.85	0.0089139	-0.0612786	-0.413559	-1.71884	0.404676	0.393403
8.86	0.00780505	-0.0695273	-0.419036	-1.73539	0.405721	0.393906
8.87	0.0109952	-0.0285885	-0.420517	-1.7151	0.407147	0.394981
8.88	0.00933475	-0.0724456	-0.419568	-0.00100765	0.408012	0.396171
8.89	0.0126067	-0.0558215	-0.422846	-0.0179947	0.409343	0.397383
8.9	0.0101104	-0.107454	-0.423766	-1.7246	0.410191	0.398493
8.91	0.0141307	-0.144179	-0.424427	-1.71927	0.411842	0.399831
8.92	0.0111057	-0.0897998	-0.430019	-1.72445	0.412979	0.400732
8.93	0.0147382	-0.108512	-0.430522	-1.70344	0.413883	0.401832
8.94	0.0121155	-0.0619757	-0.432621	-0.0162671	0.414857	0.403344
8.95	0.0141924	-0.054359	-0.432017	-0.0149718	0.41604	0.404468
8.96	0.0121112	-0.071046	-0.430795	-1.72589	0.4177	0.405192
8.97	0.0132085	0.00157385	-0.42805	-1.70905	0.419137	0.40649
8.98	0.0123812	-0.0679248	-0.432937	-1.73626	0.419785	0.407526
8.99	0.0120939	-0.115482	-0.42874	-1.71251	0.420863	0.408678
9	0.0114792	-0.0943901	-0.433685	-0.191462	0.422299	0.409871
9.01	0.00999402	-0.111294	-0.431787	-0.193765	0.423774	0.410974
9.02	0.00847151	-0.0354386	-0.433081	-0.197796	0.42495	0.411976
9.03	0.00740288	-0.0561942	-0.428078	-0.202115	0.425512	0.413777
9.04	0.0072061	-0.03077	-0.429027	0.161807	0.426646	0.414503
9.05	0.00498408	-0.0764436	-0.427187	0.154321	0.428554	0.415013
9.06	0.00476145	-0.0448144	-0.429041	-1.69825	0.429699	0.416401
9.07	0.00325474	-0.0420472	-0.425491	-1.73511	0.430081	0.417432
9.08	0.00161157	-0.0428744	-0.428869	-1.69768	0.430634	0.419266
9.09	0.000192467	-0.0681718	-0.42539	-1.70588	0.43268	0.419436
9.1	-0.00105139	-0.100049	-0.42782	-0.213487	0.434222	0.419902
9.11	-0.000752641	-0.0127287	-0.428165	-0.198228	0.434851	0.421741
9.12	-0.00343571	-0.0312707	-0.427115	-0.193765	0.435001	0.423374
9.13	-0.0016561	-0.0919626	-0.42838	-0.192614	0.43708	0.424197
9.14	-0.0038623	-0.0881708	-0.429013	0.302308	0.438883	0.424807
9.15	-0.00196778	-0.0526969	-0.428021	0.344488	0.43988	0.426481
9.16	-0.00407058	-0.0658998	-0.431945	-0.183977	0.440479	0.428342
9.17	-0.00240873	-0.084797	-0.43045	-0.184696	0.441822	0.429661
9.18	-0.00406627	-0.0608485	-0.434303	-1.8543	0.443984	0.430036
9.19	-0.00274197	-0.0349059	-0.435295	-1.85257	0.445469	0.43111
9.2	-0.00261844	-0.0499441	-0.442683	-0.023033	0.446085	0.43308
9.21	-0.00197065	-0.09396	-0.439794	-0.0171306	0.44712	0.434706
9.22	-0.00131568	-0.0844629	-0.443302	-1.71438	0.448307	0.435566
9.23	-0.000856057	-0.0449027	-0.440987	-1.72474	0.450283	0.435967
9.24	0.00104996	-0.0477923	-0.448908	-0.195349	0.451376	0.437899
9.25	0.00116918	-0.0390573	-0.452128	-0.197652	0.451889	0.439459
9.26	0.00376751	-0.0682645	-0.457849	-0.213487	0.453325	0.440186
9.27	0.00410936	-0.0974474	-0.456829	-0.201107	0.455278	0.440882
9.28	0.00577838	-0.049718	-0.46347	-0.189302	0.457075	0.442397
9.29	0.00708544	-0.0126614	-0.463211	-0.215791	0.456747	0.44427
9.3	0.00752927	-0.0677207	-0.46462	-0.189302	0.458049	0.445564
9.31	0.00965505	-0.0914531	-0.465698	-0.201395	0.459938	0.445866
9.32	0.00911498	-0.072257	-0.469579	-0.21248	0.461824	0.447025
9.33	0.0118613	-0.0597908	-0.473547	-0.199524	0.462503	0.448794
9.34	0.0100156	-0.0501801	-0.475919	-0.0250483	0.462632	0.45018
9.35	0.0131023	-0.0428127	-0.47543	-0.0120924	0.464525	0.450737
9.36	0.0115582	-0.086394	-0.480404	-0.187431	0.466182	0.451387
9.37	0.0138147	-0.0805365	-0.480303	-0.198948	0.46744	0.452836
9.38	0.011709	-0.0342541	-0.479728	-0.181097	0.467653	0.454609
9.39	0.013536	-0.0790046	-0.480864	-0.195493	0.468547	0.455459
9.4	0.011946	-0.040126	-0.482776	0.00518236	0.471016	0.456168
9.41	0.0130663	-0.0751179	-0.481425	-0.00518236	0.472164	0.457314
9.42	0.0121083	-0.0466353	-0.486657	-1.70488	0.472749	0.459038
9.43	0.0118929	-0.057606	-0.480907	-1.71639	0.473634	0.460317
9.44	0.0112997	-0.0699387	-0.485766	-0.183257	0.475033	0.460732
9.45	0.0101535	-0.0245838	-0.48154	-0.198084	0.47726	0.462054
9.46	0.00860221	-0.0395911	-0.483336	-0.210177	0.477914	0.46348
9.47	0.00742585	-0.0369463	-0.478449	-0.184408	0.478847	0.465235
9.48	0.00631988	-0.0795582	-0.481913	-1.70056	0.479715	0.46659
9.49	0.00542791	-0.0900403	-0.479254	-1.7364	0.481554	0.466984
9.5	0.00340699	-0.10945	-0.480806	-0.00691	0.483405	0.468131
9.51	0.00374883	-0.0703545	-0.478075	-0.00950118	0.484325	0.469699
9.52	0.00141048	-0.0500709	-0.479843	-1.7174	0.485071	0.47126
9.53	0.00215163	-0.0533344	-0.480778	-1.71798	0.48645	0.472283
9.54	-0.00110024	-0.0539664	-0.477385	-1.71639	0.488239	0.473089
9.55	0.00094942	-0.0591732	-0.478664	-1.70761	0.489526	0.474115
9.56	-0.00340412	-0.0707769	-0.479527	0.0149712	0.490066	0.475813
9.57	-0.000883348	-0.0649149	-0.477946	0.0251924	0.491196	0.476848
9.58	-0.0043047	-0.057285	-0.481051	0.144964	0.492622	0.477746
9.59	-0.00220765	-0.0591544	-0.478147	0.155473	0.494374	0.478917
9.6	-0.00469538	-0.0604338	-0.483538	-1.86265	0.495217	0.480302
9.61	-0.00146506	-0.0368327	-0.483955	-1.8461	0.495807	0.481907
9.62	-0.00333661	-0.101451	-0.490136	-1.84567	0.497009	0.482528
9.63	-0.00141192	-0.0634227	-0.489604	-1.86208	0.498731	0.483225
9.64	-0.00249348	-0.0206972	-0.490754	-0.2001	0.499782	0.484171
9.65	-9.33622e-05	-0.0308373	-0.492968	-0.184696	0.500462	0.485948
9.66	-0.0016604	-0.0691291	-0.497237	-0.00604646	0.501359	0.487528
9.67	0.00112609	-0.107911	-0.496087	0.00057588	0.503002	0.487673
9.68	-5.45818e-05	-0.036257	-0.502154	-1.72157	0.504672	0.488264
9.69	0.00263424	-0.0684133	-0.501032	-1.70862	0.505658	0.490533
9.7	0.00165179	-0.0544958	-0.508723	-2.04706	0.506116	0.492187
9.71	0.00556149	-0.106062	-0.510362	-2.06419	0.507596	0.493045
9.72	0.00433486	-0.080638	-0.50937	0.0048947	0.509761	0.493647
9.73	0.00827329	-0.0569387	-0.512374	-0.000719992	0.510647	0.495099
9.74	0.00696335	-0.0201799	-0.514861	-0.0241847	0.511366	0.497125
9.75	0.0100788	-0.0578409	-0.519878	0.00316706	0.512638	0.498225
9.76	0.00823308	-0.0543314	-0.522408	-1.87734	0.514629	0.498628
9.77	0.0114505	-0.0631084	-0.523228	-1.88108	0.515934	0.499833
9.78	0.00963494	-0.0565858	-0.527238	-0.191462	0.516518	0.501811
9.79	0.0121255	-0.0411296	-0.528029	-0.189015	0.517836	0.503201
9.8	0.010547	-0.0624323	-0.527123	-0.182681	0.519288	0.503777
9.81	0.012183	-0.0857312	-0.525298	-0.196788	0.521208	0.504949
9.82	0.0105427	-0.0638319	-0.53007	-0.205282	0.522303	0.506106
9.83	0.0121126	-0.0776833	-0.529438	-0.20413	0.52245	0.507728
9.84	0.0106188	-0.076244	-0.53237	-0.19866	0.523781	0.508691
9.85	0.0114318	-0.046471	-0.532298	-0.19031	0.525463	0.509548
9.86	0.00961196	-0.082825	-0.534397	-0.180809	0.526766	0.510465
9.87	0.0106404	-0.0760036	-0.532701	-0.188007	0.527791	0.511802
9.88	0.00823595	-0.0567501	-0.531292	-0.194485	0.528348	0.513373
9.89	0.00930171	-0.062879	-0.53122	-0.208305	0.529535	0.514127
9.9	0.00666891	-0.0880241	-0.5325	-1.88065	0.531259	0.514528
9.91	0.00793863	-0.0488136	-0.530056	-1.83976	0.532588	0.515863
9.92	0.00465947	-0.0572442	-0.533923	-0.192902	0.532587	0.517387
9.93	0.00632418	-0.0950508	-0.531249	-0.196644	0.533182	0.518526
9.94	0.00283389	-0.0633422	-0.531982	0.135751	0.535606	0.518814
9.95	0.00423719	-0.057928	-0.530616	0.156337	0.536958	0.520082
9.96	0.00146075	-0.0617882	-0.531723	-0.189735	0.537921	0.521859
9.97	0.00254375	-0.0428843	-0.531048	-0.186135	0.538399	0.523221
9.98	0.000642042	-0.0650054	-0.532931	-1.72417	0.539856	0.523923
9.99	0.00232255	-0.0570005	-0.532155	-1.7341	0.541944	0.524888
10	0.000567352	-0.0519811	-0.537531	-1.88338	0.542673	0.526173
10.01	0.00127834	-0.0520032	-0.531709	-1.84495	0.543509	0.527707
10.02	0.00043808	-0.0759098	-0.538336	0.0112288	0.544687	0.528915
10.03	0.000466807	-0.051851	-0.538307	0.0131	0.546249	0.529534
10.04	0.000231253	-0.0615897	-0.536913	-0.214927	0.547289	0.530673
10.05	0.000475425	0.0138547	-0.537861	-0.196788	0.548538	0.532209
10.06	0.00048692	-0.0520263	-0.543353	-0.00748588	0.549209	0.534055
10.07	0.000795728	-0.0928813	-0.541987	0.00100765	0.550706	0.534489
10.08	0.0017035	-0.0448905	-0.547809	-0.179514	0.552288	0.535174
10.09	0.0025021	-0.059975	-0.546314	-0.22342	0.553295	0.536325
10.1	0.00228664	-0.024961	-0.55228	0.333115	0.554183	0.538114
10.11	0.00399589	-0.0955636	-0.552136	0.327213	0.55519	0.539553
10.12	0.00269026	-0.0614132	-0.550943	-0.177067	0.556854	0.54008
10.13	0.0048505	-0.0901439	-0.554925	-0.187863	0.558435	0.540751
10.14	0.00335241	-0.0109982	-0.55619	-1.71682	0.558979	0.542273
10.15	0.00561176	-0.050629	-0.558892	-1.70315	0.55944	0.543548
10.16	0.00386087	-0.0841706	-0.560632	-0.00547058	0.560737	0.544212
10.17	0.0064118	-0.0477779	-0.562472	-0.0305188	0.562627	0.545087
10.18	0.00520097	-0.103206	-0.565146	-1.71323	0.563958	0.546275
10.19	0.00749624	-0.00829497	-0.565907	-1.71726	0.564286	0.548008
10.2	0.0061863	-0.0721853	-0.566871	-0.0162671	0.565102	0.549106
10.21	0.00794581	-0.109398	-0.566899	-0.0126682	0.567126	0.549526
10.22	0.00674073	-0.120672	-0.571657	-0.198948	0.568662	0.550463
10.23	0.00748187	-0.0330983	-0.567776	-0.182537	0.569268	0.55236
10.24	0.0068585	-0.0468669	-0.574331	-0.205426	0.570141	0.553882
10.25	0.00695043	-0.0800777	-0.571341	-0.182393	0.571657	0.554642
10.26	0.00616763	-0.0530432	-0.577249	0.00417471	0.573624	0.555271
10.27	0.00676227	-0.128532	-0.573526	-0.00604646	0.57461	0.557069
10.28	0.006554	-0.0512554	-0.576976	-0.222557	0.575226	0.558956
10.29	0.00696048	-0.0570666	-0.576617	-0.19794	0.576164	0.559696
10.3	0.00619061	-0.100358	-0.577925	-0.171596	0.577717	0.559994
10.31	0.00716732	-0.08037	-0.577422	-0.202691	0.579516	0.561131
10.32	0.00536328	-0.0534116	-0.581318	-0.0103647	0.580349	0.562544
10.33	0.00651091	-0.0228611	-0.579406	-0.0109406	0.58092	0.56429
10.34	0.00499845	-0.108224	-0.583115	-0.208737	0.58213	0.564949
10.35	0.00623657	-0.058464	-0.582942	-0.177067	0.583671	0.565686
10.36	0.0039054	-0.0696552	-0.58287	-1.71898	0.584935	0.566759
10.37	0.00566347	-0.0728283	-0.583086	-1.71481	0.585126	0.568188
10.38	0.00377038	-0.0587419	-0.583761	-0.206721	0.586313	0.569527
10.39	0.00546382	-0.0627907	-0.584437	-0.180809	0.58778	0.569935
10.4	0.00385656	-0.0734205	-0.586335	-1.86208	0.589542	0.570801
10.41	0.0054035	-0.0399705	-0.587096	-1.86927	0.590061	0.572148
10.42	0.00383358	-0.0312586	-0.588376	0.00590235	0.590409	0.573809
10.43	0.00526273	-0.0587563	-0.589296	0.00719766	0.591527	0.574272
10.44	0.0037316	-0.0801825	-0.592602	0.00345472	0.593318	0.574297
10.45	0.00532737	-0.0750782	-0.592444	-0.00978884	0.594212	0.575562
10.46	0.00392263	-0.0463221	-0.592545	-0.198228	0.594579	0.577006
10.47	0.00514783	-0.104828	-0.594126	-0.197508	0.595523	0.57815
10.48	0.00373304	-0.0386723	-0.596814	-1.73813	0.59705	0.578516
10.49	0.00518374	-0.124877	-0.596498	-1.72345	0.598264	0.579837
10.5	0.00411079	-0.0310502	-0.59841	-0.167277	0.599082	0.581428
10.51	0.00529433	-0.0790233	-0.598884	-0.187719	0.600064	0.582626
10.52	0.0038106	-0.0741463	-0.60163	-0.204562	0.601399	0.583469
10.53	0.00555	-0.101574	-0.602162	-0.181817	0.603159	0.584407
10.54	0.00421421	-0.0886307	-0.603125	-0.184984	0.604159	0.585424
10.55	0.00550691	-0.0148661	-0.602636	-0.181817	0.605072	0.587148
10.56	0.00413234	-0.0954489	-0.606187	-1.70862	0.605817	0.588215
10.57	0.00560889	-0.0807416	-0.605468	-1.72114	0.607746	0.589049
10.58	0.0041941	-0.0908542	-0.609033	-0.199955	0.609295	0.589823
10.59	0.00540493	-0.0998098	-0.607782	-0.195349	0.610063	0.591243
10.6	0.00408063	-0.0406576	-0.612282	-1.70085	0.610659	0.592844
10.61	0.00537046	-0.126985	-0.612857	-1.71193	0.612257	0.593674
10.62	0.00405478	-0.101756	-0.613777	0.148995	0.613709	0.59408
10.63	0.00573385	-0.0557454	-0.612109	0.172316	0.61484	0.595613
10.64	0.00426592	-0.012925	-0.616566	-1.71049	0.615121	0.597142
10.65	0.0058861	-0.0371051	-0.615214	-1.7079	0.615875	0.598175
10.66	0.00465229	-0.109499	-0.62003	-0.21867	0.617936	0.59843
10.67	0.00616906	-0.0689615	-0.619397	-0.203411	0.619286	0.599721
10.68	0.00457042	-0.00818026	-0.621022	-1.70646	0.619911	0.601108
10.69	0.00559309	-0.0514705	-0.620519	-1.7007	0.620355	0.602469
10.7	0.00421277	-0.0697721	-0.620432	-0.209888	0.621699	0.603439
10.71	0.00515932	-0.0675409	-0.620979	-0.211616	0.62332	0.603265
10.72	0.00398152	-0.0567148	-0.626829	-1.7079	0.624285	0.604647
10.73	0.00559596	-0.0403653	-0.625938	-1.70603	0.624916	0.605908
10.74	0.00421995	-0.0848698	-0.628382	-0.185128	0.625417	0.607532
10.75	0.0059766	-0.114119	-0.6267	-0.187719	0.627282	0.607649
10.76	0.00460633	-0.0512819	-0.631271	0.0237529	0.628707	0.608499
10.77	0.00575253	-0.0570137	-0.630509	-0.000863539	0.62949	0.610406
10.78	0.0042257	-0.0214416	-0.630524	-0.204994	0.629885	0.611556
10.79	0.00572523	-0.107005	-0.628756	-0.178362	0.631447	0.612427
10.8	0.00403179	-0.0564755	-0.633543	-0.19031	0.633355	0.613032
10.81	0.00521246	-0.0515819	-0.632996	-0.21723	0.634323	0.614212
10.82	0.00371293	-0.0526749	-0.634333	-0.194629	0.634811	0.616025
10.83	0.00544802	-0.0683406	-0.63488	-0.187287	0.636085	0.617469
10.84	0.0041941	-0.0548167	-0.640385	-1.87719	0.637832	0.617678
10.85	0.00557442	-0.0431369	-0.635368	-1.86409	0.639275	0.618516
10.86	0.00392982	-0.0688832	-0.640385	-0.223564	0.640262	0.620292
10.87	0.00490939	-0.0548454	-0.640845	-0.195061	0.640362	0.622059
10.88	0.00379911	-0.090841	-0.642254	-0.0089253	0.642001	0.622496
10.89	0.00538051	-0.0845356	-0.641291	-0.000144111	0.643835	0.622978
10.9	0.00386949	-0.0656726	-0.645531	-1.71164	0.644312	0.624497
10.91	0.00516362	-0.0322192	-0.646811	-1.7138	0.64531	0.626123
10.92	0.00366122	-0.0962033	-0.649542	-0.199811	0.646248	0.627
10.93	0.004941	-0.100121	-0.647688	-0.185704	0.648211	0.627472
10.94	0.00402892	-0.0844342	-0.650592	-0.197796	0.649127	0.628472
10.95	0.00504728	-0.0741143	-0.6497	-0.205282	0.649853	0.630076
10.96	0.0038623	-0.0578376	-0.651167	-1.87431	0.650576	0.631334
10.97	0.00510761	-0.110698	-0.651526	-1.88367	0.651965	0.632146
10.98	0.00413234	-0.0718522	-0.656557	-1.73655	0.653679	0.632358
10.99	0.00498408	-0.0884146	-0.65223	-1.71121	0.654539	0.633879
11	0.00392407	-0.0698394	-0.658929	-0.19103	0.655017	0.635436
11.01	0.00562182	-0.116635	-0.657118	-0.215647	0.656011	0.63669
11.02	0.00401025	-0.0731382	-0.661574	-0.202115	0.657968	0.637656
11.03	0.00533886	-0.0908983	-0.660611	-0.199811	0.659729	0.638243
11.04	0.0042731	-0.0250856	-0.662279	-0.195061	0.660643	0.639937
11.05	0.00560171	-0.0882061	-0.659519	-0.199811	0.660869	0.641703
11.06	0.00429608	-0.0942004	-0.663903	-1.69897	0.662748	0.642613
11.07	0.00525986	-0.0847651	-0.665556	-1.71265	0.664885	0.643069
11.08	0.00426879	-0.0629815	-0.666002	-1.72388	0.666	0.644728
11.09	0.00564624	-0.0838882	-0.664794	-1.70272	0.666511	0.646789
11.1	0.00448711	-0.110816	-0.670242	-1.88237	0.667618	0.648089
11.11	0.00592488	-0.130121	-0.672298	-1.88295	0.669667	0.648376
11.12	0.00485625	-0.0747374	-0.670631	-0.208305	0.671444	0.649894
11.13	0.00547244	-0.0262117	-0.670487	-0.188727	0.671893	0.651377
11.14	0.00446701	-0.065966	-0.673534	-0.19247	0.672505	0.653098
11.15	0.0055816	-0.138145	-0.674497	-0.225148	0.674191	0.653662
11.16	0.00442535	-0.0909601	-0.677301	-2.03324	0.676062	0.65453
11.17	0.0050875	-0.0748279	-0.677258	-2.06203	0.677557	0.655992
11.18	0.00467383	-0.102567	-0.681311	0.00834942	0.677815	0.657655
11.19	0.00553564	-0.0745786	-0.679313	0.000287658	0.679107	0.658935
11.2	0.00444546	-0.0945114	-0.679946	-1.70286	0.680668	0.659607
11.21	0.00565198	-0.0582225	-0.677028	-1.71323	0.682582	0.660629
11.22	0.00479449	-0.0862363	-0.680823	0.162095	0.682978	0.662126
11.23	0.00558734	-0.0499463	-0.682893	0.150291	0.683786	0.663552
11.24	0.00430757	-0.105614	-0.68387	-1.86164	0.684827	0.664503
11.25	0.00518948	-0.0967206	-0.683956	-1.86769	0.68692	0.664756
11.26	0.00396141	-0.0446633	-0.688226	-0.209457	0.687821	0.666164
11.27	0.00519235	-0.0576854	-0.687579	-0.186135	0.688525	0.668187
11.28	0.00416393	-0.0750484	-0.685696	-1.72215	0.689348	0.669011
11.29	0.00549686	-0.0586151	-0.68732	-1.68861	0.691414	0.669606
11.3	0.00429608	-0.0419237	-0.690123	-0.203986	0.692645	0.67071
11.31	0.005471	-0.060918	-0.688887	-0.178074	0.693357	0.672351
11.32	0.00424294	-0.0642609	-0.694551	-0.215071	0.694351	0.673632
11.33	0.00512054	-0.102034	-0.695025	-0.185704	0.695576	0.674628
11.34	0.00392838	-0.0531094	-0.695557	-1.70689	0.697323	0.675611
11.35	0.00487205	-0.0930181	-0.69849	-1.71337	0.698652	0.676797
11.36	0.00377612	-0.0431424	-0.697095	-1.74202	0.699531	0.678685
11.37	0.00480454	-0.0728338	-0.698806	-1.69638	0.70075	0.679771
11.38	0.00392838	-0.108815	-0.699395	-1.71711	0.702381	0.680284
11.39	0.00486344	-0.124653	-0.700847	-1.71711	0.703689	0.681797
11.4	0.00412659	-0.0441417	-0.70309	-1.72561	0.704617	0.683456
11.41	0.00495967	-0.0773513	-0.704441	-1.69753	0.705558	0.684573
11.42	0.00375602	-0.103153	-0.708408	-0.203267	0.707139	0.685537
11.43	0.00497259	-0.0972047	-0.708135	-0.194341	0.708722	0.686418
11.44	0.0039212	-0.052344	-0.708869	-0.183544	0.710051	0.68763
11.45	0.00529721	-0.0806325	-0.711643	-0.184408	0.710345	0.689482
11.46	0.00394992	-0.100572	-0.71032	-0.200819	0.711225	0.690326
11.47	0.00537189	-0.104283	-0.709314	-0.180665	0.713389	0.691168
11.48	0.00373304	-0.100069	-0.712103	-1.71049	0.714891	0.691802
11.49	0.00542217	-0.0849625	-0.713929	-1.71294	0.71587	0.693663
11.5	0.00404041	-0.0745863	-0.713943	-0.206434	0.716239	0.695149
11.51	0.00523544	-0.0944905	-0.717106	-0.203267	0.717593	0.69573
11.52	0.00412659	-0.0652403	-0.720872	-0.199092	0.71937	0.696356
11.53	0.00539344	-0.0734746	-0.716789	-0.193621	0.720084	0.698131
11.54	0.00447275	-0.110908	-0.720139	-1.70488	0.720575	0.699235
11.55	0.00533024	-0.0845092	-0.720886	-1.71481	0.722042	0.700007
11.56	0.00501712	-0.124158	-0.723114	-1.72359	0.723545	0.700556
11.57	0.00564336	-0.117343	-0.724063	-1.71812	0.725162	0.702143
11.58	0.00461207	-0.0936424	-0.724724	-0.201107	0.725874	0.703875
11.59	0.00543079	-0.0994569	-0.725989	-0.191606	0.727071	0.705452
11.6	0.00467096	-0.0686461	-0.729181	-0.195493	0.728401	0.70591
11.61	0.00500563	-0.105204	-0.728922	-0.162815	0.730202	0.706909
11.62	0.00417687	-0.0853992	-0.730632	-0.0280718	0.731169	0.708112
11.63	0.00572667	-0.136339	-0.728706	-0.00791765	0.732044	0.709962
11.64	0.00453164	-0.0972831	-0.732631	-0.184264	0.733117	0.711128
11.65	0.00565054	-0.0932563	-0.734313	-0.196357	0.734929	0.711782
11.66	0.00473273	-0.104815	-0.736871	-1.72762	0.736272	0.713164
11.67	0.00542791	-0.0823684	-0.73276	-1.72359	0.737024	0.714545
11.68	0.00405334	-0.115794	-0.736411	-0.00878119	0.738031	0.716094
11.69	0.00528428	-0.112605	-0.738251	-0.016123	0.739769	0.716705
11.7	0.00399732	-0.121663	-0.737116	-0.196357	0.741449	0.717498
11.71	0.00476576	-0.115032	-0.735822	-0.192902	0.742108	0.718904
11.72	0.00368564	-0.125926	-0.739473	-2.04677	0.742811	0.720468
11.73	0.00490796	-0.0854367	-0.737863	-2.05008	0.744068	0.721328
11.74	0.00412228	-0.138249	-0.743858	0.00287884	0.745849	0.72218
11.75	0.00494674	-0.094475	-0.743398	-0.0122365	0.747009	0.723402
11.76	0.00437795	-0.0789494	-0.746345	-1.71596	0.747691	0.725077
11.77	0.00442822	-0.144132	-0.744835	-1.71826	0.748385	0.725972
11.78	0.00408925	-0.10468	-0.745511	-0.17937	0.750034	0.726649
11.79	0.00417399	-0.135869	-0.742593	-0.196501	0.751529	0.727479
11.8	0.00376895	-0.108817	-0.748688	0.00374294	0.752185	0.729107
11.81	0.00399876	-0.104251	-0.749105	-0.00935707	0.75286	0.73059
11.82	0.00389821	-0.143533	-0.751577	-0.17937	0.754208	0.731243
11.83	0.00406196	-0.140194	-0.750154	-0.198948	0.755666	0.731881
11.84	0.00403754	-0.123442	-0.75507	-1.71596	0.757077	0.733115
11.85	0.00421852	-0.10592	-0.755573	-1.70934	0.757948	0.735272
11.86	0.00408207	-0.149456	-0.756436	-1.88568	0.75867	0.736191
11.87	0.00400881	-0.144911	-0.75277	-1.87302	0.760283	0.737088
11.88	0.00394705	-0.143989	-0.760576	-0.187863	0.762139	0.737846
11.89	0.00444259	-0.137046	-0.756723	-0.197796	0.76288	0.739651
11.9	0.00392982	-0.0901726	-0.762258	-1.87849	0.763653	0.740783
11.91	0.00459915	-0.156824	-0.760777	-1.87043	0.765001	0.741806
11.92	0.00420559	-0.143488	-0.76348	-0.0115165	0.766864	0.742308
11.93	0.0044153	-0.138133	-0.764486	-0.0123806	0.768102	0.74352
11.94	0.00418405	-0.148552	-0.76647	-1.71654	0.768582	0.74543
11.95	0.00455031	-0.102023	-0.766642	-1.70862	0.769609	0.746629
11.96	0.00440811	-0.172734	-0.768339	-1.89763	0.771538	0.747509
11.97	0.00422857	-0.135417	-0.76624	-1.86827	0.77304	0.747988
11.98	0.00520672	-0.0833103	-0.773011	-1.87734	0.773658	0.749709
11.99	0.00477438	-0.120998	-0.768152	-1.85862	0.774188	0.751244
12	0.00527135	-0.119388	-0.776187	-1.68199	0.775685	0.752193
12.01	0.0050243	-0.114632	-0.772507	-1.72129	0.777297	0.752557
12.02	0.00539344	-0.115726	-0.779034	-1.71078	0.778631	0.754039
12.03	0.00459627	-0.1442	-0.775037	-1.72057	0.779009	0.75573
12.04	0.00518517	-0.127938	-0.775023	-0.183257	0.780142	0.756699
12.05	0.00491083	-0.141024	-0.776202	-0.182393	0.781573	0.757102
12.06	0.00477007	-0.141396	-0.780773	-1.72157	0.782982	0.758078
12.07	0.00495823	-0.127752	-0.780169	-1.70041	0.783739	0.759458
12.08	0.00519379	-0.169989	-0.782944	-1.85877	0.784544	0.76115
12.09	0.00534891	-0.100523	-0.784252	-1.87273	0.785527	0.76203
12.1	0.00519523	-0.184904	-0.788349	-0.190022	0.787404	0.76238
12.11	0.00584732	-0.143689	-0.786753	-0.208737	0.788687	0.763913
12.12	0.00512197	-0.165158	-0.785344	-0.202835	0.789726	0.765541
12.13	0.00498121	-0.132423	-0.785603	-0.198948	0.790562	0.767208
12.14	0.00457042	-0.165562	-0.790189	-0.183688	0.792443	0.767734
12.15	0.00466091	-0.12935	-0.788263	-0.215071	0.793935	0.768389
12.16	0.00420703	-0.156235	-0.790908	-1.7187	0.794944	0.76979
12.17	0.00420559	-0.15439	-0.790002	-1.71913	0.795549	0.771463
12.18	0.00480311	-0.139741	-0.798296	-2.0367	0.796804	0.77273
12.19	0.00421708	-0.168167	-0.793035	-2.03554	0.798753	0.773107
12.2	0.00474135	-0.0970448	-0.794631	-0.217518	0.799994	0.774403
12.21	0.00431763	-0.142629	-0.792848	-0.209169	0.800242	0.77594
12.22	0.00438226	-0.162528	-0.79742	-1.72705	0.80125	0.777305
12.23	0.00364398	-0.171257	-0.795148	-1.69163	0.802913	0.777816
12.24	0.00414814	-0.147953	-0.800798	-1.69336	0.804243	0.778742
12.25	0.00357217	-0.12862	-0.800798	-1.72201	0.805365	0.780115
12.26	0.00400019	-0.16811	-0.804708	-1.87503	0.805492	0.781352
12.27	0.00379193	-0.192573	-0.803457	-1.88396	0.806921	0.782152
12.28	0.00406052	-0.140716	-0.803299	-1.69926	0.808563	0.782948
12.29	0.00405191	-0.151986	-0.802264	-1.70459	0.809134	0.784149
12.3	0.003779	-0.0990709	-0.805657	-1.69969	0.809857	0.78555
12.31	0.00400163	-0.155567	-0.80478	-1.68587	0.810989	0.786381
12.32	0.00346157	-0.154869	-0.810659	-1.72762	0.81257	0.787263
12.33	0.00425299	-0.160444	-0.80879	-1.70948	0.813451	0.788083
12.34	0.00371005	-0.182777	-0.812772	-0.189735	0.814094	0.789284
12.35	0.00423145	-0.150836	-0.812283	-0.207585	0.815017	0.790761
12.36	0.00400451	-0.123431	-0.811435	-1.72057	0.816215	0.791225
12.37	0.00440094	-0.130307	-0.812542	-1.73136	0.817675	0.791923
12.38	0.00391114	-0.14311	-0.81421	-1.70991	0.819025	0.793386
12.39	0.00423719	-0.152393	-0.814224	-1.71279	0.819522	0.79462
12.4	0.00416538	-0.164709	-0.818278	-1.87561	0.82082	0.795797
12.41	0.00414957	-0.189788	-0.821944	-1.87143	0.8221	0.796498
12.42	0.00467383	-0.144171	-0.822763	-0.208017	0.823594	0.797743
12.43	0.0048778	-0.121538	-0.823942	-0.207297	0.824465	0.799099
12.44	0.00519523	-0.125735	-0.823697	-0.188007	0.825626	0.800296
12.45	0.00504585	-0.202747	-0.824732	-0.208593	0.826605	0.801014
12.46	0.0052929	-0.154379	-0.827133	-1.71452	0.827881	0.80203
12.47	0.00524837	-0.212687	-0.826227	-1.72301	0.829467	0.803301
12.48	0.00484907	-0.173936	-0.829836	-1.87187	0.829963	0.804586
12.49	0.00552846	-0.201866	-0.829807	-1.8733	0.83102	0.805787
12.5	0.00474996	-0.236484	-0.833415	-1.71985	0.832554	0.80647
12.51	0.00541355	-0.143679	-0.834048	-1.69969	0.833938	0.807742
12.52	0.0048462	-0.21168	-0.832466	-1.69595	0.834599	0.808892
12.53	0.00671056	-0.153673	-0.832941	-1.72373	0.835369	0.810374
12.54	0.00519235	-0.248227	-0.838633	-1.87273	0.836734	0.811079
12.55	0.00719317	-0.181632	-0.838547	-1.87244	0.838272	0.812112
12.56	0.00584014	-0.194097	-0.840258	-0.00503825	0.839273	0.812961
12.57	0.00656549	-0.141672	-0.839913	-0.023033	0.840236	0.814568
12.58	0.00570656	-0.220499	-0.844398	-1.89144	0.840801	0.815327
12.59	0.00578844	-0.154954	-0.841149	-1.86496	0.842323	0.816151
12.6	0.00498408	-0.213921	-0.848265	-1.87662	0.843628	0.817399
12.61	0.00475858	-0.139512	-0.842529	-1.85329	0.84444	0.818462
12.62	0.00475714	-0.244698	-0.845346	-0.200244	0.845133	0.819755
12.63	0.00488498	-0.147462	-0.842816	-0.190022	0.84632	0.820433
12.64	0.0046566	-0.221887	-0.84848	-0.0133882	0.847976	0.821096
12.65	0.0038623	-0.117206	-0.845188	-0.0143959	0.84897	0.822399
12.66	0.0043248	-0.247189	-0.851255	-2.04029	0.849713	0.823921
12.67	0.00284538	-0.0930302	-0.848293	-2.04764	0.850685	0.824985
12.68	0.00262993	-0.294313	-0.849472	-0.201107	0.852087	0.82569
12.69	0.00206258	-0.0507591	-0.846942	-0.228747	0.853602	0.826902
12.7	0.00163455	-0.254372	-0.84907	-1.71006	0.854687	0.827989
12.71	0.00140187	-0.118491	-0.84631	-1.71942	0.855084	0.829496
12.72	0.000623369	-0.297003	-0.85068	-0.18484	0.857003	0.830612
12.73	0.00106001	-0.103165	-0.84953	-0.187287	0.858348	0.830849
12.74	0.000369138	-0.254184	-0.854115	-1.87258	0.859464	0.832557
12.75	0.000564481	-0.131249	-0.851815	-1.86496	0.860157	0.833973
12.76	6.03241e-05	-0.30126	-0.856861	-1.71164	0.861124	0.835071
12.77	0.000293012	-0.183712	-0.853051	-1.70732	0.86264	0.835813
12.78	0.00032461	-0.274164	-0.859089	-2.03828	0.864056	0.836661
12.79	0.000581718	-0.153979	-0.859175	-2.04231	0.86501	0.837892
12.8	0.0010873	-0.213172	-0.86228	-0.186135	0.865736	0.839861
12.81	0.00153113	-0.181196	-0.86103	-0.200819	0.867018	0.840346
12.82	0.001771	-0.233183	-0.865084	-1.70588	0.86827	0.840998
12.83	0.00255811	-0.210767	-0.863632	-1.70761	0.869745	0.842014
12.84	0.00307807	-0.197829	-0.873263	-0.195205	0.870144	0.843307
12.85	0.00384076	-0.240427	-0.870805	-0.227451	0.870587	0.844685
12.86	0.00457473	-0.183076	-0.874025	-1.72618	0.872246	0.845255
12.87	0.00507888	-0.219343	-0.874025	-1.71035	0.873388	0.846054
12.88	0.0065066	-0.163214	-0.880005	-0.187431	0.874656	0.847143
12.89	0.00678381	-0.232138	-0.877403	-0.194485	0.87517	0.848929
12.9	0.00805928	-0.190322	-0.883843	-1.86251	0.876521	0.849723
12.91	0.00840974	-0.248193	-0.883096	-1.86927	0.877858	0.850539
12.92	0.00949562	-0.217051	-0.890226	-0.199235	0.879566	0.851872
12.93	0.00924713	-0.198864	-0.887221	-0.196644	0.88027	0.853587
12.94	0.00987337	-0.240327	-0.890441	-0.194917	0.881526	0.854731
12.95	0.0102641	-0.204943	-0.888357	-0.209169	0.883509	0.855061
12.96	0.0104465	-0.216782	-0.893115	-1.89058	0.884929	0.856836
12.97	0.00984752	-0.228674	-0.891663	-1.86265	0.885712	0.858766
12.98	0.0114447	-0.231114	-0.89783	-1.70718	0.88671	0.859907
12.99	0.0103933	-0.242829	-0.89369	-1.72877	0.888485	0.860935
13	0.0111618	-0.189002	-0.898664	-0.209457	0.890085	0.861502
13.01	0.0103804	-0.214753	-0.896191	-0.184408	0.891174	0.863013
13.02	0.0105556	-0.181983	-0.896551	-1.71783	0.891716	0.865057
13.03	0.00872143	-0.221934	-0.893388	-1.72604	0.893164	0.866188
13.04	0.00908482	-0.22834	-0.897313	-0.00906941	0.895249	0.86684
13.05	0.0069059	-0.200205	-0.893949	-0.00417471	0.896563	0.868096
13.06	0.00648218	-0.192651	-0.896853	-1.87244	0.897076	0.869729
13.07	0.00416968	-0.181189	-0.892943	-1.88439	0.898254	0.8711
13.08	0.00461064	-0.218579	-0.898592	-1.88727	0.899672	0.871607
13.09	0.0025653	-0.200322	-0.892109	-1.8746	0.901114	0.872603
13.1	0.00339837	-0.1854	-0.894035	-1.6935	0.902416	0.874357
13.11	0.00129701	-0.185674	-0.893086	-1.70991	0.903077	0.875924
13.12	0.00122807	-0.190711	-0.894984	-0.184984	0.904571	0.87691
13.13	-0.0011304	-0.213676	-0.891074	-0.195349	0.906256	0.877207
13.14	-0.000242742	-0.191046	-0.899138	-0.21248	0.907055	0.878397
13.15	-0.00314557	-0.21873	-0.892267	-0.193477	0.907994	0.880097
13.16	-0.00171642	-0.145689	-0.898118	-0.181817	0.908604	0.881342
13.17	-0.00442535	-0.216936	-0.895933	-0.203698	0.910248	0.882203
13.18	-0.00189596	-0.173705	-0.904141	-1.85517	0.911844	0.882971
13.19	-0.00448711	-0.212047	-0.898966	-1.8782	0.912586	0.884357
13.2	-0.00223924	-0.207482	-0.901568	-1.71481	0.913386	0.886256
13.21	-0.00436359	-0.229526	-0.896824	-1.70963	0.915082	0.887226
13.22	-0.0025696	-0.210879	-0.904586	-1.70502	0.916699	0.887995
13.23	-0.00353195	-0.202	-0.903235	-1.71395	0.917884	0.889155
13.24	-0.00245613	-0.225771	-0.907922	-1.70344	0.918542	0.890534
13.25	-0.00165179	-0.254069	-0.909086	-1.70876	0.919768	0.89183
13.26	-0.0014823	-0.198372	-0.913197	-1.73064	0.920843	0.892599
13.27	0.000719603	-0.25614	-0.914908	-1.70704	0.9224	0.893627
13.28	-0.000373449	-0.189159	-0.916575	-1.88108	0.923967	0.89529
13.29	0.00304934	-0.263972	-0.91968	-1.86999	0.92495	0.896708
13.3	0.00261413	-0.17761	-0.923576	-0.195925	0.925958	0.89763
13.31	0.0053403	-0.270895	-0.923864	-0.197364	0.927468	0.898685
13.32	0.00516219	-0.225195	-0.929973	-1.85776	0.92883	0.899432
13.33	0.00762263	-0.216374	-0.929987	-1.85948	0.929866	0.901216
13.34	0.00755081	-0.225173	-0.935608	-2.19044	0.930562	0.902335
13.35	0.0090762	-0.302406	-0.936859	-2.2201	0.932157	0.903334
13.36	0.00960765	-0.229437	-0.937865	-1.89	0.933762	0.904033
13.37	0.0098389	-0.290589	-0.938181	-1.88914	0.934618	0.905724
13.38	0.0117923	-0.26404	-0.942968	-1.87402	0.935076	0.907206
13.39	0.0111373	-0.304527	-0.942796	-1.88079	0.93641	0.908055
13.4	0.0130764	-0.319299	-0.948905	-1.71985	0.937969	0.908692
13.41	0.0115366	-0.317036	-0.946418	-1.71999	0.939281	0.90976
13.42	0.0135475	-0.306666	-0.952427	-2.02532	0.940297	0.911511
13.43	0.0118684	-0.285844	-0.948661	-2.02302	0.940795	0.912259
13.44	0.0133493	-0.316459	-0.951795	-1.69581	0.942387	0.913574
13.45	0.0121083	-0.339065	-0.948114	-1.72503	0.944189	0.914181
13.46	0.0128279	-0.314109	-0.952643	-1.72892	0.94447	0.91562
13.47	0.0119733	-0.359501	-0.951234	-1.72143	0.945956	0.917099
13.48	0.0120825	-0.350665	-0.952988	-2.06002	0.946565	0.918095
13.49	0.0106203	-0.340713	-0.950558	-2.04044	0.948383	0.918912
13.5	0.00907764	-0.356388	-0.951723	-1.7187	0.94998	0.920501
13.51	0.00808083	-0.377291	-0.953016	-1.71452	0.951171	0.921989
13.52	0.00581285	-0.349574	-0.947568	-1.86726	0.951897	0.923501
13.53	0.00558878	-0.384099	-0.945369	-1.89331	0.953442	0.92464
13.54	0.00354918	-0.370329	-0.947079	-1.87431	0.955209	0.925424
13.55	0.00324899	-0.396644	-0.946174	-1.84696	0.956277	0.92658
13.56	0.00172073	-0.381101	-0.948215	-1.86164	0.957106	0.928461
13.57	0.000326051	-0.42551	-0.943198	-1.87705	0.957943	0.929367
13.58	-0.000166617	-0.425337	-0.950228	-2.04375	0.959782	0.929973
13.59	-0.00223063	-0.419408	-0.9457	-2.04159	0.961241	0.931417
13.6	-0.000925	-0.358735	-0.947496	-1.88353	0.962183	0.932993
13.61	-0.00431475	-0.449364	-0.942551	-1.89677	0.962791	0.933837
13.62	0.00279367	-0.409046	-0.955705	-2.04476	0.964271	0.93464
13.63	-0.0055816	-0.501218	-0.944319	-2.04058	0.965816	0.935599
13.64	-0.000219757	-0.477088	-0.953563	-2.04663	0.96712	0.93719
13.65	-0.00620066	-0.459176	-0.947583	-2.03598	0.967876	0.938553
13.66	-0.000703806	-0.506726	-0.958422	-2.21549	0.968777	0.939298
13.67	-0.00899146	-0.486249	-0.946749	-2.18986	0.970498	0.94009
13.68	-0.00205827	-0.460597	-0.956567	-1.70516	0.971613	0.941282
13.69	-0.00722908	-0.479139	-0.949782	-1.71078	0.972333	0.942523
13.7	-0.000620498	-0.473325	-0.962892	-2.04346	0.97309	0.943859
13.71	-0.00356067	-0.567489	-0.960319	-2.04173	0.974341	0.944292
13.72	0.000820148	-0.511024	-0.964948	-2.03684	0.97577	0.945526
13.73	0.000290141	-0.556169	-0.967665	-2.0341	0.97656	0.946993
13.74	0.0013243	-0.499763	-0.97455	-2.04389	0.978174	0.948547
13.75	0.00200082	-0.582805	-0.975729	-2.03122	0.978769	0.949779
13.76	0.0033007	-0.560984	-0.977727	-1.86812	0.980724	0.950589
13.77	0.00368851	-0.559401	-0.980186	-1.88684	0.981954	0.951355
13.78	0.00722764	-0.568424	-0.983161	-2.19505	0.983012	0.952854
13.79	0.00677807	-0.615379	-0.982155	-2.19577	0.983904	0.954288
13.8	0.00998541	-0.544671	-0.99009	-2.20843	0.985065	0.955003
13.81	0.00912217	-0.568264	-0.990478	-2.21463	0.986789	0.955532
13.82	0.0100012	-0.608819	-0.991398	-2.20743	0.987889	0.957232
13.83	0.00773323	-0.591967	-0.989932	-2.20656	0.988904	0.958662
13.84	0.0118067	-0.604869	-0.997752	-2.04044	0.989815	0.960174
13.85	0.00934049	-0.615352	-0.99561	-2.04001	0.991519	0.960469
13.86	0.0129759	-0.596461	-0.998341	-2.19318	0.992522	0.961947
13.87	0.0124717	-0.634178	-1.00089	-2.19476	0.993395	0.963045
13.88	0.0131195	-0.678963	-1.00344	-2.04447	0.994229	0.964572
13.89	0.0125636	-0.643768	-1.00178	-2.03266	0.995876	0.965306
13.9	0.0130807	-0.670547	-1.00587	-2.37974	0.996888	0.966076
13.91	0.0130663	-0.663827	-1.00625	-2.37211	0.998243	0.967355
13.92	0.0100615	-0.643513	-1.00224	-2.04231	0.998762	0.96881
13.93	0.0127791	-0.725908	-1.0076	-2.03382	0.999923	0.969811
13.94	0.00751203	-0.730641	-0.998039	-2.05512	1.0014	0.970345
13.95	0.00856343	-0.7145	-1.00031	-2.05037	1.00274	0.971673
13.96	0.00529864	-0.723297	-0.999247	-2.06088	1.00342	0.972968
13.97	0.00883346	-0.773776	-1.00227	-2.04332	1.00438	0.974038
13.98	0.00361095	-0.779752	-0.999477	-2.5643	1.0059	0.975127
13.99	0.00794868	-0.777698	-1.00635	-2.56055	1.0073	0.9759
14	0.00385081	-0.776602	-1.00137	-2.18684	1.00832	0.977659
14.01	0.00373734	-0.835788	-1.00123	-2.19058	1.00964	0.978367
14.02	-0.000295883	-0.825887	-0.995941	-2.20671	1.01047	0.979749
14.03	-0.00027721	-0.823554	-0.996688	-2.19577	1.01199	0.980948
14.04	-0.00185575	-0.790835	-0.995883	-2.38478	1.01313	0.981944
14.05	-0.00397722	-0.833122	-0.994446	-2.38924	1.01409	0.983188
14.06	-0.00291576	-0.86802	-0.995006	-2.40249	1.01523	0.984711
14.07	-0.00523114	-0.869237	-0.995854	-2.36995	1.01669	0.985492
14.08	-0.00296316	-0.893174	-1.00244	-2.54774	1.01801	0.986617
14.09	-0.00595792	-0.906453	-1.00077	-2.55249	1.01909	0.987824
14.1	-0.00305796	-0.91847	-1.00378	-2.41026	1.01984	0.989074
14.11	-0.00632562	-0.904778	-1.00051	-2.37211	1.02129	0.990087
14.12	-0.00306658	-0.890485	-1.00587	-2.39184	1.02244	0.991269
14.13	-0.00584445	-0.946253	-1.00396	-2.39327	1.02311	0.992236
14.14	-0.00191607	-0.915114	-1.01122	-2.70624	1.0243	0.993501
14.15	-0.00420559	-0.986563	-1.01149	-2.70192	1.02541	0.994348
14.16	-0.00110885	-0.92942	-1.01582	-2.20786	1.02649	0.994967
14.17	-0.00231537	-1.0016	-1.01637	-2.18526	1.02789	0.996359
14.18	0.00100544	-0.977367	-1.0188	-2.18684	1.02862	0.997756
14.19	0.000552992	-0.999501	-1.01933	-2.20743	1.02971	0.998464
14.2	0.00361813	-0.968674	-1.02754	-2.73445	1.03079	0.999195
14.21	0.00374022	-1.07479	-1.02853	-2.70796	1.0321	1.00025
14.22	0.00650804	-1.01187	-1.03283	-2.40004	1.03261	1.00115
14.23	0.00607426	-1.07061	-1.03674	-2.40954	1.03357	1.00231
14.24	0.00914802	-1.02415	-1.03874	-2.72797	1.03486	1.00305
14.25	0.00787256	-1.09277	-1.04043	-2.72222	1.03566	1.00413
14.26	0.0112925	-1.0675	-1.04188	-2.36995	1.03697	1.00511
14.27	0.00945971	-1.11175	-1.04154	-2.38867	1.03795	1.00622
14.28	0.0131712	-1.07761	-1.05015	-2.38608	1.03883	1.00735
14.29	0.0109736	-1.10645	-1.04407	-2.38968	1.04006	1.00855
14.3	0.0145228	-1.14799	-1.05172	-2.89611	1.04147	1.00959
14.31	0.0115338	-1.18848	-1.05166	-2.90662	1.0426	1.01046
14.32	0.0148948	-1.16602	-1.05574	-2.71257	1.04385	1.01198
14.33	0.0118541	-1.22041	-1.05377	-2.71991	1.0446	1.01285
14.34	0.0139511	-1.24645	-1.05553	-2.41141	1.04583	1.01397
14.35	0.0102755	-1.19053	-1.05164	-2.39428	1.04746	1.01481
14.36	0.0130563	-1.19986	-1.05681	-2.74654	1.04857	1.01627
14.37	0.00972543	-1.28103	-1.05295	-2.72999	1.04937	1.01755
14.38	0.0112709	-1.27422	-1.05613	-2.91469	1.05054	1.01874
14.39	0.00858929	-1.3041	-1.05321	-2.9	1.05201	1.01939
14.4	0.00972256	-1.26448	-1.05686	-2.70998	1.05307	1.02057
14.41	0.00636584	-1.30883	-1.05233	-2.71775	1.05386	1.02198
14.42	0.00749049	-1.34805	-1.05744	-2.72524	1.05474	1.02304
14.43	0.0039729	-1.33898	-1.05098	-2.72682	1.05655	1.02394
14.44	0.00388098	-1.34438	-1.05186	-2.55623	1.0571	1.02473
14.45	0.000759824	-1.3615	-1.04832	-2.53709	1.05838	1.02612
14.46	0.00148373	-1.38668	-1.05172	-3.08268	1.05926	1.02685
14.47	-0.00215019	-1.38615	-1.04791	-3.0536	1.06032	1.0279
14.48	-0.000792857	-1.42319	-1.05085	-2.90921	1.06153	1.02883
14.49	-0.00330788	-1.42128	-1.04693	-2.90346	1.06255	1.02978
14.5	-0.00146075	-1.46592	-1.05169	-2.9036	1.06347	1.03087
14.51	-0.00432337	-1.44134	-1.0495	-2.90317	1.06443	1.03188
14.52	-0.00170637	-1.50507	-1.05151	-2.70278	1.06531	1.0329
14.53	-0.00468963	-1.48088	-1.04985	-2.71012	1.06694	1.03378
14.54	-0.00249348	-1.4978	-1.05673	-3.09161	1.06802	1.03499
14.55	-0.00507601	-1.57203	-1.05379	-3.10053	1.06865	1.03617
14.56	-0.00214876	-1.56312	-1.0602	-2.90792	1.06985	1.03692
14.57	-0.00529003	-1.5978	-1.05629	-2.91756	1.07122	1.03774
14.58	-0.00115625	-1.61607	-1.06362	-3.0703	1.07264	1.03938
14.59	-0.004016	-1.61932	-1.06313	-3.07088	1.07291	1.04095
14.6	0.000101981	-1.68172	-1.06651	-3.06166	1.07469	1.04176
14.61	-0.00239868	-1.68063	-1.06608	-3.08167	1.07552	1.04274
14.62	0.00276495	-1.60573	-1.0744	-3.07649	1.07703	1.04331
14.63	-0.0004625	-1.66286	-1.07161	-3.07707	1.0782	1.04476
14.64	0.00496541	-1.71303	-1.07924	-3.22966	1.07902	1.04637
14.65	0.00211285	-1.7105	-1.0794	-3.24449	1.08048	1.04721
14.66	0.0067278	-1.77783	-1.08686	-3.22678	1.08176	1.04812
14.67	0.00426304	-1.76039	-1.08514	-3.2203	1.08261	1.04897
14.68	0.00874011	-1.77695	-1.08875	-3.24435	1.08376	1.05054
14.69	0.00655687	-1.82418	-1.08793	-3.22721	1.08453	1.05141
14.7	0.010412	-1.82	-1.09327	-3.23412	1.08574	1.05276
14.71	0.00829197	-1.86968	-1.09087	-3.23125	1.08705	1.05374
14.72	0.0113571	-1.8133	-1.09903	-3.06267	1.08797	1.05461
14.73	0.0089929	-1.8205	-1.09683	-3.08081	1.08875	1.05574
14.74	0.0118684	-1.85295	-1.09974	-3.43322	1.08981	1.0565
14.75	0.0088033	-1.88538	-1.09836	-3.42674	1.09105	1.05737
14.76	0.0121959	-1.93503	-1.09976	-3.23326	1.09208	1.05841
14.77	0.00869845	-1.91006	-1.09874	-3.24809	1.09298	1.05927
14.78	0.0121083	-1.9539	-1.10339	-3.5717	1.09409	1.06055
14.79	0.00790128	-1.97121	-1.09898	-3.55745	1.09511	1.06178
14.8	0.0117248	-1.99543	-1.10571	-3.56393	1.09688	1.06289
14.81	0.00677519	-2.04311	-1.09971	-3.57876	1.09793	1.06368
14.82	0.0102899	-2.02557	-1.10775	-3.55774	1.09886	1.06492
14.83	0.00474565	-2.07784	-1.10141	-3.55745	1.10027	1.06631
14.84	0.00816988	-2.13583	-1.10236	-3.56825	1.1017	1.06715
14.85	0.00326623	-2.1232	-1.09888	-3.57026	1.1032	1.0688
14.86	0.00662151	-2.15633	-1.10505	-3.75755	1.10446	1.07013
14.87	0.00182989	-2.19385	-1.09829	-3.7646	1.10515	1.07141
14.88	0.00514639	-2.16409	-1.10495	-3.95002	1.10671	1.07247
14.89	0.000860364	-2.22444	-1.10098	-3.96672	1.10804	1.07336
14.9	0.00380629	-2.1885	-1.10508	-3.41565	1.1095	1.07468
14.91	-0.000122089	-2.22439	-1.10495	-3.40975	1.11072	1.07616
14.92	0.00253657	-2.25236	-1.10414	-3.57055	1.1119	1.07741
14.93	-0.00111172	-2.27882	-1.10318	-3.54133	1.11308	1.07834
14.94	0.000827331	-2.26572	-1.10607	-3.7564	1.11451	1.07971
14.95	-0.00170637	-2.31921	-1.1047	-3.76504	1.11552	1.08103
14.96	0.000236995	-2.37019	-1.10866	-3.76345	1.11701	1.08232
14.97	-0.00151389	-2.34898	-1.10764	-3.75237	1.11822	1.08308
14.98	0.00139899	-2.32086	-1.11297	-3.76115	1.11923	1.08442
14.99	-0.00123525	-2.33051	-1.11025	-3.75582	1.12086	1.08555
15	0.00218754	-2.38682	-1.11559	-3.77051	1.12164	1.08641
15.01	-0.000769878	-2.42367	-1.11513	-3.75438	1.12295	1.08773
15.02	0.00305077	-2.45452	-1.11804	-3.7551	1.124	1.08886
15.03	-0.000672203	-2.46973	-1.11441	-3.75813	1.12561	1.08977
15.04	0.00373878	-2.48195	-1.1228	-3.94239	1.12638	1.09107
15.05	-0.000433773	-2.52271	-1.12039	-3.94513	1.12711	1.09243
15.06	0.00442679	-2.52183	-1.12592	-4.08217	1.12858	1.0932
15.07	0.000854622	-2.55551	-1.1251	-4.05914	1.13002	1.09425
15.08	0.00568358	-2.59469	-1.13202	-4.28587	1.13142	1.09547
15.09	0.00176526	-2.63824	-1.12845	-4.29076	1.13215	1.09641
15.1	0.0067594	-2.68387	-1.13348	-3.75122	1.13372	1.09792
15.11	0.00298327	-2.71712	-1.13246	-3.76345	1.1346	1.09906
15.12	0.00719891	-2.71163	-1.13712	-4.28385	1.13605	1.10029
15.13	0.00356786	-2.79714	-1.13575	-4.30127	1.13702	1.10148
15.14	0.00771312	-2.78078	-1.1394	-4.28299	1.13797	1.10289
15.15	0.00406627	-2.83227	-1.13902	-4.30516	1.13982	1.10343
15.16	0.00786968	-2.8364	-1.14585	-4.29667	1.14132	1.1048
15.17	0.00437077	-2.87729	-1.14274	-4.30962	1.14216	1.10619
15.18	0.00760396	-2.92123	-1.14313	-4.09959	1.14297	1.10771
15.19	0.00426448	-2.99305	-1.14298	-4.10204	1.14422	1.1087
15.2	0.00734973	-2.96795	-1.14465	-4.48007	1.14603	1.1094
15.21	0.00439232	-2.95521	-1.14635	-4.47287	1.14725	1.11097
15.22	0.00718024	-3.08052	-1.14815	-4.45948	1.14762	1.11213
15.23	0.00376751	-3.03781	-1.14656	-4.46582	1.14908	1.11317
15.24	0.00652527	-3.10662	-1.1507	-4.46697	1.15054	1.114
15.25	0.00398152	-3.09446	-1.14787	-4.46121	1.15163	1.11548
15.26	0.00651091	-3.13252	-1.15369	-4.79692	1.15273	1.11667
15.27	0.00361095	-3.14282	-1.15112	-4.77403	1.15369	1.11761
15.28	0.00656406	-3.16212	-1.15433	-4.77964	1.15514	1.11889
15.29	0.0032375	-3.19895	-1.1497	-4.78166	1.15612	1.11933
15.3	0.00547531	-3.19364	-1.15758	-4.27536	1.1574	1.12069
15.31	0.00296603	-3.24427	-1.15438	-4.27709	1.15866	1.12164
15.32	0.00531588	-3.25136	-1.15936	-5.13176	1.15938	1.12252
15.33	0.00238001	-3.27356	-1.15438	-5.12283	1.16061	1.12366
15.34	0.00489647	-3.32473	-1.15989	-4.60171	1.16202	1.1247
15.35	0.00273191	-3.39212	-1.1572	-4.61423	1.16315	1.12607
15.36	0.00544371	-3.40235	-1.16347	-4.81102	1.16441	1.12729
15.37	0.00296747	-3.45651	-1.16041	-4.78914	1.16573	1.12855
15.38	0.00601968	-3.49405	-1.16716	-5.12211	1.16694	1.12947
15.39	0.00315132	-3.48803	-1.15965	-5.10743	1.16836	1.13074
15.4	0.00565773	-3.55784	-1.16994	-4.94605	1.16917	1.1323
15.41	0.00287123	-3.5314	-1.16804	-4.9639	1.17015	1.13342
15.42	0.00515501	-3.52278	-1.16936	-4.97269	1.17189	1.13427
15.43	0.00216312	-3.66325	-1.16528	-4.94749	1.173	1.13527
15.44	0.00492519	-3.61234	-1.17307	-4.95527	1.1744	1.13665
15.45	0.00217749	-3.70173	-1.16666	-4.96117	1.17541	1.13828
15.46	0.00488785	-3.69753	-1.17595	-5.12585	1.17708	1.13916
15.47	0.00268595	-3.70816	-1.17185	-5.13838	1.17812	1.14015
15.48	0.00556724	-3.74852	-1.17826	-5.14903	1.17914	1.14158
15.49	0.00307089	-3.83931	-1.17694	-5.13708	1.18036	1.14266
15.5	0.00593925	-3.81431	-1.17621	-5.13737	1.18168	1.14357
15.51	0.00355637	-3.8364	-1.17362	-5.13133	1.18265	1.1448
15.52	0.00521534	-3.90945	-1.17997	-5.15465	1.18373	1.14565
15.53	0.00279798	-3.93707	-1.17851	-5.12945	1.18507	1.147
15.54	0.00498696	-3.9184	-1.18237	-5.3153	1.18612	1.14785
15.55	0.00260551	-3.98123	-1.18332	-5.31904	1.18729	1.14929
15.56	0.00517656	-3.95873	-1.18904	-5.31458	1.18832	1.15
15.57	0.00301487	-4.02025	-1.18648	-5.30436	1.18969	1.15138
15.58	0.00563331	-3.98187	-1.18996	-5.13464	1.19115	1.15161
15.59	0.00328346	-3.94985	-1.18772	-5.1296	1.19183	1.15306
15.6	0.00553564	-4.01895	-1.18966	-5.65403	1.19288	1.154
15.61	0.0033998	-3.98881	-1.18707	-5.64971	1.19411	1.15522
15.62	0.00568789	-4.08276	-1.1942	-5.47409	1.19541	1.15641
15.63	0.00319154	-4.11352	-1.19051	-5.45062	1.19657	1.15764
15.64	0.00558734	-4.11613	-1.19637	-5.4856	1.1974	1.15862
15.65	0.00326623	-4.21371	-1.19252	-5.45148	1.19925	1.15959
15.66	0.005629	-4.19015	-1.19982	-5.64655	1.20016	1.1609
15.67	0.00313408	-4.23558	-1.19811	-5.66152	1.20116	1.16231
15.68	0.00560889	-4.25309	-1.20086	-5.65317	1.2024	1.16328
15.69	0.00285831	-4.25012	-1.19662	-5.66612	1.20365	1.16389
15.7	0.00567352	-4.26718	-1.20271	-5.84204	1.20509	1.16554
15.71	0.00240011	-4.38164	-1.19944	-5.86205	1.20607	1.16677
15.72	0.00560315	-4.39599	-1.20427	-5.6654	1.20731	1.1676
15.73	0.00270606	-4.38738	-1.20169	-5.63546	1.20839	1.16869
15.74	0.0059766	-4.45068	-1.20829	-5.63834	1.20968	1.16997
15.75	0.00272617	-4.53185	-1.2035	-5.66727	1.21072	1.17135
15.76	0.0064276	-4.48715	-1.20848	-5.83887	1.21211	1.17213
15.77	0.00300769	-4.55005	-1.20358	-5.83988	1.21349	1.17275
15.78	0.00592345	-4.57342	-1.21085	-6.18048	1.21404	1.17426
15.79	0.00258684	-4.62651	-1.20954	-6.17818	1.21558	1.17493
15.8	0.005313	-4.6759	-1.21395	-5.96354	1.21651	1.17629
15.81	0.00219759	-4.68896	-1.20869	-5.96814	1.21766	1.17744
15.82	0.004783	-4.77138	-1.21636	-6.19084	1.2183	1.17859
15.83	0.00228377	-4.81177	-1.21153	-6.17861	1.2194	1.17926
15.84	0.00505303	-4.85007	-1.21581	-6.35092	1.22068	1.18018
15.85	0.00288273	-4.83518	-1.21469	-6.34445	1.22208	1.18148
15.86	0.00505447	-4.92592	-1.21942	-6.70462	1.22297	1.18259
15.87	0.00339837	-4.97978	-1.21692	-6.68634	1.22422	1.18368
15.88	0.00525699	-5.02507	-1.22254	-5.99147	1.22545	1.18477
15.89	0.00302061	-5.07241	-1.22027	-5.98038	1.22688	1.18575
15.9	0.0045259	-5.12166	-1.22489	-6.48408	1.22754	1.1873
15.91	0.00270606	-5.13553	-1.22081	-6.48567	1.22909	1.18809
15.92	0.00388385	-5.23701	-1.22382	-6.68188	1.23046	1.18934
15.93	0.00275633	-5.26629	-1.2212	-6.6908	1.23138	1.19058
15.94	0.00432193	-5.2879	-1.22925	-6.50294	1.23214	1.19168
15.95	0.00276064	-5.35055	-1.22476	-6.48264	1.23381	1.19271
15.96	0.00464655	-5.39286	-1.23207	-6.86211	1.23486	1.1939
15.97	0.0033323	-5.48975	-1.22918	-6.83721	1.23607	1.19495
15.98	0.00471262	-5.46144	-1.23569	-6.83994	1.23722	1.1963
15.99	0.00393556	-5.54501	-1.23207	-6.83303	1.23808	1.19715
16	0.00467958	-5.5778	-1.23501	-7.01859	1.23949	1.19809
16.01	0.00384507	-5.62145	-1.2322	-7.02363	1.2404	1.19929
16.02	0.00450004	-5.69072	-1.2401	-7.01773	1.2417	1.20054
16.03	0.00365117	-5.70515	-1.23737	-6.99585	1.24301	1.20165
16.04	0.0044986	-5.72931	-1.2403	-6.8624	1.24396	1.20243
16.05	0.00387092	-5.79574	-1.24035	-6.84498	1.24455	1.20336
16.06	0.00521964	-5.79416	-1.24548	-7.17623	1.24637	1.20453
16.07	0.0040835	-5.8469	-1.24283	-7.19753	1.24716	1.20538
16.08	0.00516794	-5.87933	-1.24613	-7.15938	1.24784	1.20659
16.09	0.0038896	-5.91136	-1.24078	-7.18846	1.24914	1.20713
16.1	0.00558304	-5.943	-1.24779	-7.36164	1.25024	1.20823
16.11	0.00366984	-5.98406	-1.24493	-7.3556	1.2514	1.20927
16.12	0.00560889	-5.9984	-1.25186	-7.54763	1.25202	1.21012
16.13	0.00351327	-6.0967	-1.24893	-7.55008	1.25313	1.2111
16.14	0.00589041	-6.08663	-1.2576	-7.37273	1.25414	1.21174
16.15	0.00312116	-6.11567	-1.25116	-7.36697	1.25508	1.21274
16.16	0.00613172	-6.14632	-1.25783	-7.38986	1.25601	1.21402
16.17	0.00333661	-6.17864	-1.25343	-7.36222	1.25707	1.21516
16.18	0.00568071	-6.27246	-1.25757	-7.73276	1.25843	1.21608
16.19	0.00329065	-6.32627	-1.25451	-7.68454	1.25939	1.217
16.2	0.00565916	-6.37223	-1.26122	-7.71117	1.26071	1.21797
16.21	0.00347593	-6.39769	-1.25819	-7.69692	1.26188	1.21922
16.22	0.00486631	-6.44506	-1.26188	-7.7044	1.26308	1.22027
16.23	0.00358941	-6.52771	-1.25817	-7.70901	1.26404	1.22124
16.24	0.00437364	-6.58445	-1.26675	-7.72614	1.26551	1.2226
16.25	0.00393556	-6.64901	-1.26379	-7.69706	1.26661	1.22339
16.26	0.00354057	-6.63352	-1.26569	-8.08056	1.26791	1.22452
16.27	0.00393556	-6.72313	-1.2624	-8.05997	1.26887	1.22574
16.28	0.00338113	-6.71702	-1.26893	-8.24294	1.27033	1.22661
16.29	0.00412659	-6.81353	-1.26658	-8.22696	1.27094	1.22799
16.3	0.00314988	-6.84631	-1.26895	-8.2225	1.27222	1.22891
16.31	0.00431906	-6.87593	-1.26904	-8.2333	1.27302	1.22986
16.32	0.00324468	-6.88976	-1.27443	-8.23186	1.27451	1.23076
16.33	0.00389678	-6.99321	-1.2738	-8.22826	1.27552	1.23206
16.34	0.00333948	-7.01845	-1.27564	-8.22596	1.27665	1.23297
16.35	0.00358222	-7.07412	-1.27164	-8.24309	1.27754	1.23396
16.36	0.00365691	-7.10932	-1.27745	-8.55562	1.27843	1.23475
16.37	0.00320734	-7.17174	-1.27506	-8.53143	1.27951	1.23604
16.38	0.0040203	-7.20219	-1.28028	-8.06588	1.28102	1.23692
16.39	0.00320734	-7.23266	-1.279	-8.0594	1.28135	1.23746
16.4	0.00460776	-7.26315	-1.28514	-8.91479	1.28224	1.23889
16.41	0.00343141	-7.32142	-1.28126	-8.91824	1.28383	1.23963
16.42	0.00486344	-7.37792	-1.28454	-8.53042	1.28486	1.24054
16.43	0.00360377	-7.45057	-1.28216	-8.5323	1.28592	1.24165
16.44	0.00495679	-7.49509	-1.28766	-8.72721	1.28692	1.24278
16.45	0.00333661	-7.5276	-1.28551	-8.72649	1.28827	1.24397
16.46	0.00468245	-7.55974	-1.29013	-8.73858	1.28946	1.24483
16.47	0.00354057	-7.60258	-1.28757	-8.72548	1.29043	1.24628
16.48	0.0047198	-7.66369	-1.29421	-8.90529	1.29154	1.24711
16.49	0.00393987	-7.68491	-1.29099	-8.88542	1.29283	1.24838
16.5	0.00519666	-7.78434	-1.29443	-9.0848	1.29408	1.24926
16.51	0.00437939	-7.87439	-1.29159	-9.07487	1.29535	1.25031
16.52	0.00541211	-7.83772	-1.29792	-9.07069	1.29637	1.25136
16.53	0.00462069	-7.91684	-1.29527	-9.07026	1.29752	1.25247
16.54	0.00553133	-7.89131	-1.30002	-9.06321	1.29829	1.25331
16.55	0.00442822	-7.96567	-1.29625	-9.06191	1.29965	1.25431
16.56	0.00546238	-8.03159	-1.3035	-9.44109	1.30067	1.25569
16.57	0.00401743	-8.09091	-1.30023	-9.44455	1.3018	1.25682
16.58	0.0053403	-8.1345	-1.30236	-9.42799	1.30269	1.25764
16.59	0.0039097	-8.21625	-1.29884	-9.42886	1.3041	1.25855
16.6	0.00578987	-8.22807	-1.30853	-9.80847	1.30517	1.25962
16.61	0.00385225	-8.31586	-1.30437	-9.78083	1.30637	1.26043
16.62	0.00572954	-8.31343	-1.31054	-9.78544	1.3072	1.26162
16.63	0.00400881	-8.37352	-1.30409	-9.79307	1.30809	1.26248
16.64	0.00531013	-8.41816	-1.3113	-9.78716	1.3091	1.26352
16.65	0.00374309	-8.45204	-1.30954	-9.80976	1.31033	1.26456
16.66	0.00507745	-8.4482	-1.31169	-9.79897	1.31121	1.26569
16.67	0.00362387	-8.61116	-1.3077	-9.76427	1.31205	1.26652
16.68	0.00449142	-8.61803	-1.31425	-10.117	1.31377	1.26769
16.69	0.00334666	-8.72562	-1.31248	-10.1197	1.31474	1.2687
16.7	0.00418548	-8.72434	-1.3176	-10.1246	1.31598	1.26988
16.71	0.00353769	-8.78789	-1.31603	-10.1214	1.3171	1.27095
16.72	0.00393412	-8.85097	-1.31774	-9.91456	1.31849	1.27209
16.73	0.00328059	-8.92402	-1.31754	-9.91557	1.31984	1.27334
16.74	0.00412803	-8.99931	-1.32139	-10.1157	1.32095	1.27496
16.75	0.00309387	-9.0228	-1.32091	-10.1115	1.322	1.27596
16.76	0.00390253	-9.10714	-1.32302	-10.4432	1.32344	1.27693
16.77	0.00299476	-9.12852	-1.31876	-10.4458	1.32479	1.27809
16.78	0.00416968	-9.26691	-1.32512	-10.4291	1.32599	1.27942
16.79	0.00301343	-9.30841	-1.32391	-10.4223	1.32733	1.28089
16.8	0.00420846	-9.34038	-1.32778	-10.6201	1.32859	1.28167
16.81	0.00316569	-9.41707	-1.32592	-10.6441	1.32978	1.28288
16.82	0.00413521	-9.47547	-1.3321	-10.6402	1.33086	1.2839
16.83	0.00280229	-9.51142	-1.3286	-10.6204	1.33262	1.28535
16.84	0.00413809	-9.51983	-1.333	-10.6211	1.33346	1.28649
16.85	0.00269887	-9.60145	-1.32932	-10.6388	1.33483	1.28756
16.86	0.00380198	-9.66602	-1.33653	-10.9564	1.3359	1.28861
16.87	0.00335672	-9.73209	-1.33438	-10.9512	1.33718	1.28978
16.88	0.00425873	-9.79056	-1.33915	-10.8084	1.33797	1.29116
16.89	0.00400451	-9.80192	-1.33841	-10.7851	1.33948	1.29191
16.9	0.00461351	-9.87762	-1.34161	-10.9456	1.34029	1.29284
16.91	0.00463937	-9.92461	-1.3407	-10.9617	1.34169	1.29402
16.92	0.00481172	-9.95547	-1.34319	-11.2964	1.34279	1.29528
16.93	0.00480598	-10.0191	-1.34209	-11.3197	1.34381	1.29618
16.94	0.00439088	-10.0912	-1.34258	-11.1697	1.34503	1.29718
16.95	0.00474135	-10.1039	-1.34488	-11.1573	1.34627	1.29838
16.96	0.00437508	-10.205	-1.34658	-11.1677	1.34722	1.29933
16.97	0.00407488	-10.2971	-1.34644	-11.1267	1.34862	1.30065
16.98	0.00482178	-10.2917	-1.35336	-11.6877	1.3499	1.30166
16.99	0.00500276	-10.376	-1.35032	-11.6885	1.35104	1.30306
17	0.00526704	-10.4411	-1.35216	-11.6832	1.35231	1.30406
17.01	0.0048936	-10.5127	-1.34996	-11.6881	1.3536	1.30541
17.02	0.00571087	-10.5491	-1.35687	-11.8243	1.35473	1.30639
17.03	0.0048505	-10.6026	-1.35223	-11.8252	1.35572	1.30721
17.04	0.00553133	-10.7052	-1.36045	-12.1558	1.35704	1.30864
17.05	0.00442104	-10.7519	-1.35493	-12.1727	1.35824	1.30979
17.06	0.00576689	-10.7607	-1.36442	-12.0225	1.35981	1.31108
17.07	0.00387811	-10.8674	-1.35968	-11.9982	1.3606	1.31206
17.08	0.00501712	-10.9434	-1.36172	-12.1689	1.36161	1.31325
17.09	0.00388816	-10.9531	-1.35844	-12.157	1.36348	1.31453
17.1	0.00493381	-11.0585	-1.36343	-12.1754	1.36428	1.31572
17.11	0.00409786	-11.0748	-1.3614	-12.1797	1.36548	1.3169
17.12	0.00476289	-11.1327	-1.36544	-12.332	1.36641	1.31765
17.13	0.00367127	-11.2058	-1.36242	-12.3211	1.36778	1.31915
17.14	0.00427166	-11.2794	-1.36823	-12.6895	1.36872	1.32006
17.15	0.00338975	-11.3743	-1.36602	-12.6817	1.37021	1.32103
17.16	0.00393844	-11.3603	-1.36837	-12.6771	1.37105	1.32239
17.17	0.00310536	-11.4421	-1.36482	-12.6982	1.37244	1.32313
17.18	0.00403036	-11.4456	-1.37161	-12.8303	1.37351	1.32406
17.19	0.00257679	-11.5071	-1.36964	-12.8488	1.37444	1.32507
17.2	0.00398583	-11.551	-1.37605	-12.8573	1.37543	1.32625
17.21	0.00248486	-11.616	-1.36997	-12.854	1.37644	1.32749
17.22	0.00370862	-11.6419	-1.37736	-12.8733	1.37803	1.32865
17.23	0.00224499	-11.7489	-1.37404	-12.8464	1.37912	1.32951
17.24	0.00408207	-11.8232	-1.38229	-13.3813	1.38076	1.33067
17.25	0.00181265	-11.8878	-1.37688	-13.392	1.38146	1.33197
17.26	0.00409069	-11.9259	-1.382	-12.8605	1.38305	1.33318
17.27	0.00203385	-11.9867	-1.38028	-12.8706	1.38411	1.33397
17.28	0.00463362	-12.0469	-1.38628	-13.5276	1.38517	1.33502
17.29	0.00224643	-12.146	-1.38076	-13.5444	1.38631	1.3364
17.3	0.00453164	-12.1675	-1.38549	-13.3841	1.38743	1.33746
17.31	0.00289709	-12.3094	-1.38304	-13.3999	1.38901	1.33879
17.32	0.00476289	-12.2921	-1.39109	-13.5569	1.39024	1.33988
17.33	0.00305077	-12.419	-1.39009	-13.5509	1.39141	1.34093
17.34	0.00436503	-12.4509	-1.39229	-13.7349	1.39263	1.34202
17.35	0.00386087	-12.5213	-1.38779	-13.7327	1.39355	1.34312
17.36	0.00448711	-12.6148	-1.39494	-13.7493	1.39474	1.34424
17.37	0.0042573	-12.6313	-1.39422	-13.752	1.39616	1.34551
17.38	0.00511623	-12.7089	-1.40214	-13.751	1.39733	1.34666
17.39	0.00489503	-12.7639	-1.39719	-13.7395	1.39824	1.34781
17.4	0.00568933	-12.8223	-1.40145	-13.898	1.39932	1.34876
17.41	0.00569651	-12.8895	-1.40191	-13.8928	1.40045	1.34997
17.42	0.00640749	-12.9513	-1.40366	-14.2446	1.40179	1.35058
17.43	0.00483327	-12.9803	-1.39855	-14.2488	1.40274	1.35214
17.44	0.00644915	-13.0395	-1.40645	-13.9073	1.40386	1.353
17.45	0.00481747	-13.0722	-1.40405	-13.8866	1.4052	1.35411
17.46	0.00610156	-13.1494	-1.41055	-14.7064	1.40597	1.35523
17.47	0.00468964	-13.2043	-1.40369	-14.7594	1.40694	1.35612
17.48	0.00691308	-13.2646	-1.41206	-14.2513	1.40809	1.35729
17.49	0.00473703	-13.2891	-1.4076	-14.2543	1.4092	1.35778
17.5	0.00693176	-13.4121	-1.41216	-14.4135	1.41049	1.35909
17.51	0.00490939	-13.4946	-1.40969	-14.4135	1.41159	1.36043
17.52	0.00662581	-13.5216	-1.41629	-14.5806	1.41294	1.36127
17.53	0.00492519	-13.5495	-1.41179	-14.5862	1.41401	1.36273
17.54	0.00572667	-13.5696	-1.41491	-14.7306	1.41506	1.36334
17.55	0.00442391	-13.713	-1.4159	-14.7398	1.41619	1.36468
17.56	0.00437508	-13.7501	-1.416	-15.0941	1.41783	1.36582
17.57	0.00412659	-13.7859	-1.41606	-15.1108	1.41854	1.367
17.58	0.0038422	-13.9132	-1.419	-15.0941	1.41987	1.36834
17.59	0.00365691	-13.9489	-1.41391	-15.1081	1.42116	1.36913
17.6	0.0030321	-14.0108	-1.41951	-15.0928	1.42243	1.37042
17.61	0.0027118	-14.0519	-1.41787	-15.0858	1.42333	1.37141
17.62	0.00263712	-14.1352	-1.42155	-15.2849	1.42474	1.37261
17.63	0.00230388	-14.2183	-1.41863	-15.3037	1.42556	1.37353
17.64	0.00234697	-14.2578	-1.42429	-15.2843	1.42696	1.37466
17.65	0.00118354	-14.2713	-1.4214	-15.2759	1.42788	1.37565
17.66	0.00193331	-14.3534	-1.42359	-15.6092	1.42871	1.37645
17.67	0.000580283	-14.4506	-1.4213	-15.6397	1.42993	1.3779
17.68	0.00237714	-14.4731	-1.43092	-15.6358	1.4311	1.37867
17.69	-0.000130707	-14.5426	-1.42327	-15.6329	1.43208	1.37988
17.7	0.00176669	-14.6042	-1.42957	-15.7392	1.43307	1.38082
17.71	0.000555862	-14.6023	-1.42757	-15.7732	1.43412	1.38163
17.72	0.00183133	-14.6823	-1.43276	-15.6291	1.43546	1.38285
17.73	0.00102985	-14.761	-1.43083	-15.6185	1.4366	1.38362
17.74	0.00153544	-14.8005	-1.43356	-16.447	1.43776	1.38505
17.75	0.00191894	-14.8351	-1.43042	-16.4683	1.43866	1.38587
17.76	0.00156704	-14.9906	-1.4364	-15.9604	1.43975	1.3868
17.77	0.00357217	-14.9871	-1.43901	-15.9453	1.44106	1.3881
17.78	0.00288273	-15.0261	-1.44127	-16.1401	1.44213	1.38927
17.79	0.0050717	-15.1685	-1.44453	-16.1343	1.44319	1.39045
17.8	0.00354918	-15.1968	-1.44706	-16.6648	1.44456	1.39156
17.81	0.00649224	-15.2916	-1.44598	-16.6517	1.44599	1.3922
17.82	0.00456468	-15.3318	-1.45169	-16.4603	1.44692	1.39361
17.83	0.0071587	-15.4019	-1.45079	-16.4672	1.44804	1.39496
17.84	0.00591627	-15.4743	-1.45316	-16.6474	1.44915	1.39574
17.85	0.00753645	-15.5209	-1.45229	-16.6621	1.45035	1.39699
17.86	0.00732244	-15.5636	-1.45848	-16.4535	1.45167	1.39802
17.87	0.0083882	-15.6129	-1.457	-16.4793	1.45266	1.39928
17.88	0.00880474	-15.703	-1.4616	-17.3267	1.45402	1.40038
17.89	0.00882484	-15.7754	-1.45876	-17.3085	1.45483	1.40136
17.9	0.00989779	-15.8053	-1.46765	-16.9808	1.45624	1.40206
17.91	0.00880761	-15.8839	-1.46437	-16.9841	1.45723	1.40337
17.92	0.00967516	-15.9131	-1.46561	-17.1363	1.45822	1.40424
17.93	0.00858498	-16.0155	-1.46214	-17.1423	1.45915	1.40513
17.94	0.00944534	-16.0193	-1.4692	-17.328	1.46019	1.40641
17.95	0.00736553	-16.1153	-1.46428	-17.3069	1.46138	1.40728
17.96	0.00851891	-16.1874	-1.4695	-17.1422	1.4628	1.40841
17.97	0.00728222	-16.2555	-1.46648	-17.1337	1.46334	1.40924
17.98	0.0071587	-16.2541	-1.46791	-17.5182	1.4647	1.41022
17.99	0.0067953	-16.3212	-1.46607	-17.5188	1.46511	1.41137
18	0.00582147	-16.3311	-1.46709	-17.506	1.46648	1.41201
18.01	0.00521677	-16.4172	-1.46683	-17.5146	1.46737	1.41318
18.02	0.0039255	-16.4482	-1.46762	-17.14	1.46842	1.41385
18.03	0.00408494	-16.5393	-1.46894	-17.1531	1.46948	1.41518
18.04	0.00148948	-16.5861	-1.46676	-18.0323	1.4703	1.41631
18.05	0.00232255	-16.5768	-1.46684	-18.0246	1.47142	1.41673
18.06	-0.000294447	-16.6603	-1.46993	-17.8456	1.47241	1.41793
18.07	0.000482608	-16.7111	-1.46683	-17.8487	1.47352	1.41874
18.08	-0.000993942	-16.8329	-1.4684	-17.8483	1.47463	1.42019
18.09	-0.000935054	-16.8999	-1.46689	-17.8372	1.47599	1.42098
18.1	-0.00141192	-16.9424	-1.47133	-18.1618	1.47684	1.42243
18.11	-0.0020238	-17.0089	-1.46617	-18.1451	1.47778	1.42341
18.12	-0.00189453	-17.0919	-1.47347	-18.3585	1.47898	1.42436
18.13	-0.00309243	-17.1822	-1.46967	-18.3657	1.48001	1.42535
18.14	-0.00142341	-17.231	-1.47737	-18.3328	1.48112	1.42666
18.15	-0.00347162	-17.2753	-1.47259	-18.3654	1.48242	1.42752
18.16	-0.001004	-17.343	-1.47772	-18.6874	1.48354	1.42835
18.17	-0.00291863	-17.3875	-1.47471	-18.6932	1.48456	1.42976
18.18	-0.000396428	-17.5051	-1.48214	-18.4965	1.48572	1.43065
18.19	-0.00151677	-17.523	-1.47859	-18.5132	1.48669	1.43161
18.2	0.000646354	-17.5697	-1.48704	-18.8845	1.48795	1.43276
18.21	0.000344723	-17.6668	-1.48724	-18.8787	1.48884	1.4336
18.22	0.00199794	-17.6673	-1.4916	-19.2075	1.49002	1.43482
18.23	0.00290714	-17.7347	-1.49295	-19.22	1.49072	1.43559
18.24	0.00362675	-17.8031	-1.49525	-19.0569	1.4917	1.43667
18.25	0.00557298	-17.8864	-1.49561	-19.0516	1.49283	1.43733
18.26	0.00525268	-17.8803	-1.50236	-19.2035	1.49407	1.43866
18.27	0.00819286	-17.9273	-1.50371	-19.21	1.49504	1.43999
18.28	0.00668901	-17.9759	-1.50563	-19.2156	1.49626	1.44029
18.29	0.00972256	-18.047	-1.50727	-19.2055	1.49697	1.44193
18.3	0.00844565	-18.1134	-1.5104	-19.4109	1.49814	1.44256
18.31	0.0104134	-18.1981	-1.50909	-19.4043	1.49932	1.4435
18.32	0.0100745	-18.2141	-1.51401	-19.3929	1.50017	1.44472
18.33	0.0107811	-18.3123	-1.51231	-19.4242	1.50134	1.44572
18.34	0.0112436	-18.3593	-1.51741	-19.5733	1.50234	1.44697
18.35	0.0108544	-18.4853	-1.51391	-19.5599	1.50354	1.44812
18.36	0.0120983	-18.5806	-1.52095	-19.3994	1.50469	1.4491
18.37	0.0106777	-18.5899	-1.51634	-19.4108	1.50602	1.44998
18.38	0.0129098	-18.6817	-1.52641	-19.8966	1.50734	1.45134
18.39	0.0102971	-18.7349	-1.52177	-19.8985	1.50843	1.45238
18.4	0.0124631	-18.8094	-1.5245	-20.0718	1.50926	1.45323
18.41	0.00857062	-18.8458	-1.5197	-20.1001	1.51022	1.45445
18.42	0.0110856	-18.919	-1.52467	-19.74	1.5114	1.45553
18.43	0.00728222	-18.9924	-1.51925	-19.7242	1.51258	1.45659
18.44	0.00866829	-19.0551	-1.52332	-20.093	1.51386	1.45754
18.45	0.00493812	-19.1574	-1.51882	-20.0597	1.51453	1.4587
18.46	0.00638595	-19.1838	-1.52164	-20.5853	1.5158	1.45952
18.47	0.00352333	-19.2394	-1.51772	-20.5944	1.51639	1.46065
18.48	0.00354488	-19.3046	-1.52051	-20.4061	1.51799	1.46189
18.49	0.00209705	-19.354	-1.51813	-20.3962	1.51895	1.46261
18.5	0.00152395	-19.4419	-1.51999	-20.4057	1.5201	1.46411
18.51	0.000380627	-19.4904	-1.51724	-20.4014	1.521	1.46451
18.52	-0.000840256	-19.5451	-1.51819	-21.1029	1.52184	1.46571
18.53	-0.00116774	-19.5504	-1.51835	-21.1067	1.52286	1.46665
18.54	-0.00281666	-19.6596	-1.51734	-20.5898	1.52395	1.46783
18.55	-0.00297465	-19.6673	-1.51848	-20.6087	1.52457	1.46897
18.56	-0.00354631	-19.8255	-1.52154	-21.1093	1.52618	1.46994
18.57	-0.00432912	-19.7737	-1.51798	-21.0972	1.52714	1.47073
18.58	-0.00312403	-19.9745	-1.52387	-21.1077	1.52822	1.47232
18.59	-0.0051507	-19.9736	-1.5201	-21.0905	1.52956	1.47301
18.6	-0.00263137	-20.0763	-1.52743	-21.2734	1.53036	1.47418
18.61	-0.00520528	-20.1108	-1.52196	-21.2651	1.53162	1.47538
18.62	-0.00212147	-20.2546	-1.53147	-21.4616	1.53289	1.47677
18.63	-0.00523544	-20.2435	-1.52552	-21.4507	1.53461	1.47779
18.64	-0.000857493	-20.3822	-1.53709	-21.6353	1.53563	1.47922
18.65	-0.00428172	-20.3987	-1.53268	-21.6143	1.5366	1.48039
18.66	0.00105284	-20.5345	-1.53984	-21.7818	1.53772	1.48163
18.67	-0.00143921	-20.5719	-1.53882	-21.7852	1.53914	1.48293
18.68	0.00312403	-20.6756	-1.54507	-21.7818	1.54028	1.48401
18.69	0.00166184	-20.7103	-1.5452	-21.7993	1.54162	1.48528
18.7	0.00520672	-20.8553	-1.55421	-21.6375	1.5428	1.48634
18.71	0.0047988	-20.8732	-1.55248	-21.6258	1.5439	1.48747
18.72	0.00656118	-21.0079	-1.55674	-21.9919	1.54501	1.48878
18.73	0.00779212	-20.9665	-1.55835	-21.9731	1.54629	1.48955
18.74	0.0084988	-21.1014	-1.56008	-22.2958	1.54737	1.49101
18.75	0.0106447	-21.1319	-1.56234	-22.305	1.54861	1.49217
18.76	0.00960334	-21.2422	-1.5636	-22.0928	1.54978	1.49332
18.77	0.0127547	-21.1943	-1.56692	-22.1098	1.55089	1.49466
18.78	0.0108372	-21.3636	-1.56965	-22.4958	1.55194	1.49571
18.79	0.013638	-21.3869	-1.57029	-22.4978	1.55326	1.49707
18.8	0.012601	-21.4969	-1.57527	-22.281	1.5538	1.49798
18.81	0.0140387	-21.4927	-1.57305	-22.2842	1.55539	1.49879
18.82	0.0134211	-21.6144	-1.57297	-22.6176	1.55621	1.49989
18.83	0.0137544	-21.66	-1.57223	-22.6153	1.55756	1.50086
18.84	0.0130778	-21.7106	-1.57747	-22.6239	1.55882	1.50249
18.85	0.0120178	-21.7674	-1.57469	-22.6242	1.55959	1.50345
18.86	0.012545	-21.7852	-1.57688	-22.8207	1.56086	1.50479
18.87	0.0104982	-21.8921	-1.57581	-22.8123	1.56202	1.50573
18.88	0.0113126	-22.0047	-1.57916	-22.8066	1.56336	1.50671
18.89	0.00876165	-22.0603	-1.57405	-22.8347	1.56455	1.50826
18.9	0.00965218	-22.0355	-1.57456	-23.1574	1.56572	1.50925
18.91	0.00539918	-22.1805	-1.56734	-23.1519	1.56699	1.51054
18.92	0.00548393	-22.1456	-1.57256	-23.184	1.56822	1.5118
18.93	-0.00168913	-22.3178	-1.56149	-23.1662	1.56922	1.5129
18.94	0.00212147	-22.3043	-1.57092	-23.8759	1.5706	1.51413
18.95	0.00201662	-22.4436	-1.56986	-23.8662	1.57169	1.51529
18.96	0.00337539	-22.4122	-1.57684	-23.6677	1.57254	1.51644
18.97	-0.0031384	-22.5497	-1.56416	-23.6646	1.57392	1.5175
18.98	0.00352189	-22.5861	-1.58029	-23.4921	1.5748	1.51899
18.99	-0.00171067	-22.6944	-1.5694	-23.515	1.57608	1.52004
19	-0.00144065	-22.6503	-1.5767	-23.8649	1.57734	1.52081
19.01	-0.00673354	-22.7506	-1.56518	-23.8674	1.5779	1.52201
19.02	-0.00202811	-22.7933	-1.57828	-24.0279	1.57925	1.5233
19.03	-0.0100701	-22.8847	-1.56379	-24.0226	1.5805	1.52468
19.04	-0.00476576	-22.8802	-1.57674	-23.8665	1.58164	1.52578
19.05	-0.0100759	-22.984	-1.5651	-23.8726	1.58274	1.5269
19.06	-0.00136021	-22.9947	-1.58791	-24.3505	1.58365	1.52782
19.07	-0.00915089	-23.114	-1.573	-24.3432	1.58471	1.52886
19.08	0.00180691	-23.1482	-1.59278	-24.0463	1.58574	1.52975
19.09	-0.00720897	-23.1943	-1.5753	-24.0085	1.58652	1.53063
19.1	0.00378187	-23.2377	-1.5993	-24.203	1.58785	1.53161
19.11	-0.00579561	-23.3006	-1.58044	-24.1763	1.58906	1.53317
19.12	0.00400881	-23.2996	-1.6029	-24.5171	1.59008	1.53423
19.13	-0.00486631	-23.421	-1.5838	-24.5071	1.59103	1.53546
19.14	0.00681541	-23.4252	-1.61074	-24.192	1.59238	1.53673
19.15	-0.00184425	-23.5777	-1.59507	-24.1896	1.59325	1.53808
19.16	0.0115051	-23.6076	-1.61797	-24.7193	1.59506	1.53909
19.17	0.00179542	-23.7407	-1.59619	-24.6999	1.59582	1.54018
19.18	0.0122376	-23.7196	-1.62094	-24.7182	1.59706	1.54141
19.19	0.0041151	-23.8609	-1.60385	-24.7108	1.5982	1.54278
19.2	0.0124071	-23.8864	-1.62336	-24.8633	1.59954	1.54382
19.21	0.00591483	-23.97	-1.61127	-24.8564	1.60056	1.54528
19.22	0.0168841	-23.9752	-1.63446	-25.2214	1.60196	1.54598
19.23	0.00800182	-24.1058	-1.61471	-25.2438	1.6028	1.54717
19.24	0.0182745	-24.1092	-1.63486	-25.2507	1.6039	1.54837
19.25	0.0111101	-24.2251	-1.62159	-25.2245	1.60554	1.54988
19.26	0.0189266	-24.222	-1.63812	-25.0399	1.60645	1.55091
19.27	0.0065382	-24.2818	-1.61524	-25.0414	1.60716	1.55184
19.28	0.0163038	-24.3526	-1.63574	-25.7629	1.60838	1.5532
19.29	0.0067953	-24.4107	-1.61752	-25.7187	1.60963	1.55448
19.3	0.0158442	-24.4824	-1.63579	-25.7226	1.61097	1.55554
19.31	0.00541499	-24.5265	-1.6183	-25.7279	1.6119	1.55655
19.32	0.0174931	-24.6264	-1.63772	-25.5569	1.61282	1.55762
19.33	0.00588467	-24.6573	-1.61787	-25.5606	1.61384	1.55863
19.34	0.0166543	-24.7063	-1.63965	-25.9306	1.61515	1.55961
19.35	0.00529003	-24.7201	-1.62175	-25.9378	1.61602	1.56088
19.36	0.0115826	-24.8065	-1.6361	-25.5668	1.61721	1.56178
19.37	0.00115051	-24.8429	-1.61821	-25.5569	1.61791	1.56266
19.38	0.00945252	-24.8892	-1.63679	-26.2502	1.61885	1.5639
19.39	-0.00221195	-24.9654	-1.61805	-26.2552	1.62013	1.56492
19.4	0.00206545	-25.0058	-1.62398	-25.9512	1.62122	1.56605
19.41	-0.00335959	-25.0592	-1.6145	-25.9221	1.62242	1.56736
19.42	-0.000327486	-25.1377	-1.62142	-26.2491	1.62364	1.56844
19.43	-0.00428028	-25.1792	-1.61918	-26.2316	1.62448	1.56964
19.44	-0.000235559	-25.2843	-1.62792	-26.4482	1.62585	1.57063
19.45	-0.0027434	-25.3675	-1.62313	-26.4468	1.6268	1.57197
19.46	-0.000469683	-25.4582	-1.62842	-26.5967	1.62829	1.57317
19.47	-0.00335528	-25.4134	-1.62773	-26.6046	1.62931	1.57426
19.48	-0.00298614	-25.5544	-1.62526	-26.4423	1.63069	1.57545
19.49	-0.0051349	-25.4941	-1.62317	-26.42	1.63174	1.57663
19.5	-0.00538626	-25.6014	-1.62575	-26.6041	1.63274	1.57769
19.51	-0.00537477	-25.6243	-1.62718	-26.5827	1.63377	1.5786
19.52	-0.00645489	-25.7379	-1.62994	-26.965	1.635	1.57996
19.53	-0.00208125	-25.7562	-1.63556	-26.9525	1.63609	1.58111
19.54	-0.00207838	-25.8825	-1.63909	-26.7418	1.63717	1.58248
19.55	-0.000393557	-25.8534	-1.64141	-26.7543	1.63823	1.58331
19.56	-0.000634859	-26.0023	-1.63996	-26.9403	1.63918	1.5845
19.57	0.00210136	-25.9271	-1.64484	-26.9471	1.63995	1.58574
19.58	-4.16512e-05	-26.0726	-1.64478	-27.1028	1.64126	1.58605
19.59	0.00474996	-26.005	-1.65327	-27.1126	1.64234	1.58718
19.6	0.00293013	-26.1998	-1.65208	-26.9338	1.64335	1.58843
19.61	0.00916957	-26.1538	-1.66272	-26.9462	1.64448	1.58966
19.62	0.00436646	-26.272	-1.65527	-27.465	1.64569	1.59064
19.63	0.0125636	-26.2589	-1.66876	-27.442	1.6465	1.59167
19.64	0.00395423	-26.4281	-1.66079	-27.4614	1.64742	1.59292
19.65	0.0141824	-26.3961	-1.67705	-27.4656	1.64846	1.59407
19.66	0.00680967	-26.5239	-1.66444	-27.4675	1.64996	1.5953
19.67	0.0176698	-26.4688	-1.6809	-27.4797	1.65126	1.59602
19.68	0.00606852	-26.641	-1.66565	-27.4441	1.65187	1.59758
19.69	0.0202193	-26.645	-1.68493	-27.469	1.65339	1.59894
19.7	0.00670912	-26.7703	-1.67005	-27.6146	1.65449	1.59974
19.71	0.0201489	-26.7561	-1.68972	-27.6313	1.65556	1.60097
19.72	0.0072736	-26.8603	-1.67093	-27.964	1.65678	1.60232
19.73	0.0206746	-26.8679	-1.69197	-27.9992	1.65789	1.60301
19.74	0.00606852	-27.0288	-1.67209	-27.9771	1.65886	1.60429
19.75	0.0183147	-27.0116	-1.68746	-27.9792	1.6603	1.60563
19.76	0.00622939	-27.0783	-1.67114	-28.1364	1.66105	1.60679
19.77	0.0167778	-27.0026	-1.68848	-28.1229	1.66198	1.60761
19.78	0.00331362	-27.2576	-1.67163	-28.1412	1.66336	1.60897
19.79	0.0150111	-27.2072	-1.69064	-28.1384	1.66472	1.6103
19.8	0.00127116	-27.2887	-1.6715	-28.6503	1.66566	1.61124
19.81	0.0135073	-27.2961	-1.68996	-28.649	1.66683	1.6125
19.82	0.00080004	-27.3315	-1.67052	-28.3251	1.66755	1.6134
19.83	0.0112049	-27.3855	-1.68545	-28.3152	1.66835	1.61458
19.84	-0.00318005	-27.4941	-1.66812	-28.328	1.66959	1.6154
19.85	0.00806215	-27.4862	-1.68478	-28.3378	1.67047	1.61618
19.86	-0.00759391	-27.6255	-1.66383	-28.4495	1.67132	1.61737
19.87	0.0025179	-27.5281	-1.67819	-28.4825	1.67257	1.61835
19.88	-0.00937496	-27.6455	-1.6659	-28.8597	1.67328	1.6196
19.89	0.00286836	-27.5885	-1.6831	-28.8319	1.67467	1.62042
19.9	-0.0104163	-27.7329	-1.665	-28.4809	1.67496	1.62132
19.91	0.00314988	-27.7394	-1.68395	-28.4587	1.67609	1.62231
19.92	-0.00909057	-27.7959	-1.66988	-29.1897	1.67744	1.62337
19.93	0.00130994	-27.8503	-1.68284	-29.1716	1.67827	1.62413
19.94	-0.0104465	-27.8325	-1.67465	-28.8548	1.67946	1.62519
19.95	0.000180977	-27.9156	-1.68592	-28.8491	1.67975	1.62653
19.96	-0.00787974	-27.9898	-1.67984	-29.0002	1.68141	1.62768
19.97	-0.00195054	-28.0314	-1.68608	-28.9997	1.6824	1.62891
19.98	-0.00629259	-28.0631	-1.68213	-28.8261	1.68359	1.62976
19.99	-0.000369137	-28.0637	-1.68868	-28.8363	1.68458	1.63094
20	-0.00429464	-28.2216	-1.68999	-29.3353	1.68564	1.63201
20.01	5.88886e-05	-28.2696	-1.69406	-29.3291	1.68712	1.6331
20.02	-0.000321738	-28.2993	-1.69713	-29.3315	1.68783	1.63392
20.03	0.00296891	-28.3074	-1.70008	-29.3559	1.68891	1.63557
20.04	0.00205109	-28.4172	-1.7083	-28.9879	1.69009	1.63643
20.05	0.00646638	-28.4238	-1.70915	-28.9896	1.691	1.63744
20.06	0.00495249	-28.514	-1.70822	-29.8747	1.69254	1.63869
20.07	0.008246	-28.5404	-1.71325	-29.858	1.69345	1.63966
20.08	0.0072578	-28.5677	-1.71625	-29.4998	1.69416	1.64073
20.09	0.0114361	-28.6613	-1.71842	-29.5128	1.69508	1.64175
20.1	0.00925575	-28.6996	-1.72173	-29.7012	1.69635	1.64322
20.11	0.0133479	-28.7804	-1.72314	-29.6958	1.69745	1.64433
20.12	0.0109794	-28.7711	-1.72741	-29.7189	1.69857	1.64495
20.13	0.0143318	-28.7743	-1.72995	-29.7015	1.69907	1.64598
20.14	0.0118799	-28.8581	-1.72834	-30.0302	1.70013	1.64688
20.15	0.0139655	-28.9223	-1.72618	-30.0296	1.70162	1.64838
20.16	0.0124042	-28.9604	-1.73071	-30.0361	1.7024	1.6489
20.17	0.0137974	-28.9167	-1.72873	-30.0243	1.70312	1.65013
20.18	0.0126297	-29.0363	-1.73166	-30.0349	1.70424	1.65116
20.19	0.0132531	-29.0466	-1.73181	-30.0241	1.70552	1.65214
20.2	0.0118225	-29.1242	-1.73569	-29.8675	1.70651	1.65302
20.21	0.0114763	-29.1422	-1.73043	-29.8501	1.70775	1.65428
20.22	0.0103316	-29.191	-1.73142	-30.2173	1.7082	1.65544
20.23	0.00933187	-29.2645	-1.72844	-30.2259	1.70967	1.65664
20.24	0.00786968	-29.3882	-1.72918	-30.0338	1.71085	1.65734
20.25	0.00745171	-29.453	-1.7284	-30.0166	1.71187	1.6592
20.26	0.00473847	-29.4467	-1.72861	-30.3918	1.71291	1.66006
20.27	0.00525842	-29.5074	-1.72817	-30.3732	1.71402	1.66128
20.28	0.00182127	-29.5776	-1.72906	-30.5366	1.71532	1.66242
20.29	0.00324899	-29.5998	-1.72837	-30.5478	1.71636	1.66359
20.3	-0.000981017	-29.6937	-1.72834	-30.5439	1.71741	1.66472
20.31	0.000906328	-29.7152	-1.72874	-30.5324	1.71856	1.66577
20.32	-0.00252652	-29.7482	-1.72588	-30.704	1.71979	1.66678
20.33	-0.00106001	-29.812	-1.72502	-30.707	1.72088	1.66762
20.34	-0.0041941	-29.8585	-1.72637	-30.8807	1.72184	1.66836
20.35	-0.00280947	-29.9022	-1.72689	-30.9187	1.72265	1.66989
20.36	-0.00417974	-29.9671	-1.72897	-30.5359	1.72382	1.67129
20.37	-0.00346157	-30.0207	-1.7286	-30.5605	1.72501	1.67234
20.38	-0.00450147	-30.0898	-1.73083	-31.2167	1.72584	1.67319
20.39	-0.00380198	-30.0515	-1.73166	-31.2335	1.72703	1.67379
20.4	-0.00380629	-30.1747	-1.73595	-31.0868	1.72766	1.67543
20.41	-0.00334523	-30.1639	-1.73458	-31.073	1.72876	1.67637
20.42	-0.00293156	-30.2376	-1.73942	-31.3891	1.72994	1.67759
20.43	-0.00145501	-30.2531	-1.74016	-31.3885	1.73094	1.67842
20.44	-0.00183995	-30.3024	-1.74428	-31.2374	1.7317	1.67925
20.45	8.47441e-05	-30.3423	-1.74602	-31.2168	1.73274	1.6802
20.46	9.04916e-05	-30.3848	-1.74942	-31.6039	1.73405	1.68127
20.47	0.00331219	-30.4813	-1.75334	-31.5727	1.73513	1.68261
20.48	0.00174228	-30.5245	-1.75164	-31.2282	1.73632	1.6839
20.49	0.00616763	-30.6511	-1.75666	-31.2299	1.73724	1.68518
20.5	0.00455319	-30.661	-1.76071	-31.6056	1.73856	1.68615
20.51	0.00905753	-30.7116	-1.76372	-31.6223	1.73985	1.68733
20.52	0.006554	-30.7949	-1.76529	-31.7352	1.74106	1.68883
20.53	0.0108688	-30.8576	-1.77055	-31.7533	1.74209	1.68958
20.54	0.00855338	-30.8963	-1.77257	-31.9207	1.74317	1.69108
20.55	0.0117047	-30.9626	-1.77305	-31.9137	1.74468	1.69215
20.56	0.0101448	-31.0145	-1.77339	-32.0746	1.74602	1.69354
20.57	0.0124301	-31.0556	-1.77509	-32.0667	1.74688	1.69499
20.58	0.011462	-31.1811	-1.77571	-32.0597	1.74806	1.6959
20.59	0.0123726	-31.2215	-1.7752	-32.0732	1.74913	1.69705
20.6	0.0118541	-31.3215	-1.78049	-31.8977	1.7506	1.69817
20.61	0.0120264	-31.3049	-1.77819	-31.9186	1.75151	1.69954
20.62	0.0113815	-31.3511	-1.78195	-32.7884	1.75264	1.70042
20.63	0.0119187	-31.4502	-1.7808	-32.7748	1.75388	1.70172
20.64	0.0103359	-31.4849	-1.78144	-32.2826	1.75495	1.70296
20.65	0.0109966	-31.5461	-1.77991	-32.2675	1.75622	1.70415
20.66	0.00868265	-31.5599	-1.77937	-32.5969	1.75742	1.70519
20.67	0.00997104	-31.6068	-1.77975	-32.5838	1.75837	1.70656
20.68	0.00668758	-31.7052	-1.7809	-32.4384	1.75949	1.70763
20.69	0.0082776	-31.7831	-1.77934	-32.4183	1.76055	1.70883
20.7	0.00414526	-31.7883	-1.78002	-32.7996	1.76176	1.70961
20.71	0.00647356	-31.7696	-1.78126	-32.7781	1.76295	1.71074
20.72	0.00203672	-31.8339	-1.77781	-32.4322	1.7637	1.71175
20.73	0.00413377	-31.9604	-1.77713	-32.4219	1.76483	1.71284
20.74	-0.000472554	-31.9718	-1.77585	-32.9112	1.76627	1.71449
20.75	0.00202811	-32.0631	-1.77819	-32.9362	1.76734	1.71538
20.76	-0.00185287	-32.0713	-1.78072	-32.9369	1.76855	1.71666
20.77	0.000906328	-32.1735	-1.78029	-32.9351	1.76972	1.71807
20.78	-0.00265579	-32.215	-1.7817	-33.4221	1.77101	1.71903
20.79	-0.000442392	-32.2695	-1.78185	-33.411	1.77215	1.72037
20.8	-0.00268738	-32.2993	-1.77991	-33.1157	1.77294	1.72136
20.81	-0.00159003	-32.3026	-1.77969	-33.0818	1.77456	1.72284
20.82	-0.00223207	-32.4267	-1.78512	-32.9271	1.77551	1.72415
20.83	-0.00130276	-32.4655	-1.78449	-32.9294	1.77715	1.72508
20.84	-0.00232112	-32.5457	-1.78941	-33.4205	1.77784	1.72648
20.85	-0.000413665	-32.597	-1.78984	-33.4232	1.77894	1.72731
20.86	-0.00173653	-32.6002	-1.79061	-33.4228	1.78013	1.72871
20.87	0.00109305	-32.6684	-1.79483	-33.4182	1.7814	1.72982
20.88	-0.000794292	-32.6682	-1.79938	-33.4321	1.78254	1.73087
20.89	0.00259977	-32.7225	-1.79969	-33.4049	1.78376	1.73256
20.9	0.000360519	-32.7935	-1.79889	-33.7794	1.78448	1.73295
20.91	0.00450148	-32.851	-1.80242	-33.7768	1.78585	1.73438
20.92	0.00218467	-32.9289	-1.80611	-33.9377	1.78687	1.73536
20.93	0.00658703	-32.9343	-1.80824	-33.9288	1.7881	1.7368
20.94	0.00348024	-32.9966	-1.81098	-33.6282	1.78884	1.73786
20.95	0.00808513	-33.0234	-1.81508	-33.6127	1.78987	1.7387
20.96	0.00510474	-33.081	-1.81653	-33.7782	1.79083	1.73987
20.97	0.00926293	-33.0628	-1.81982	-33.7778	1.7921	1.74079
20.98	0.00684988	-33.0635	-1.81695	-33.9269	1.7927	1.74182
20.99	0.00948987	-33.1407	-1.81819	-33.9528	1.79407	1.74318
21	0.00850885	-33.241	-1.82243	-33.9222	1.79493	1.74411
21.01	0.0101276	-33.2291	-1.82257	-33.9394	1.79641	1.74542
21.02	0.00842124	-33.2916	-1.8258	-34.2775	1.79762	1.7462
21.03	0.0100788	-33.3231	-1.82477	-34.2606	1.7986	1.74776
21.04	0.00834798	-33.402	-1.8278	-34.4541	1.79975	1.74911
21.05	0.00977858	-33.4424	-1.82622	-34.4509	1.80097	1.74998
21.06	0.00794724	-33.4893	-1.8272	-34.2508	1.80235	1.75159
21.07	0.00945252	-33.5626	-1.82823	-34.2667	1.80353	1.75284
21.08	0.00767147	-33.5983	-1.82956	-34.2471	1.8047	1.75418
21.09	0.00889666	-33.6914	-1.82993	-34.2593	1.80573	1.75523
21.1	0.00583439	-33.7188	-1.82783	-34.4393	1.807	1.75625
21.11	0.00821009	-33.777	-1.83299	-34.4587	1.80828	1.75735
21.12	0.00478156	-33.8184	-1.83006	-34.8029	1.8094	1.75871
21.13	0.00763269	-33.8834	-1.83121	-34.7871	1.81033	1.7599
21.14	0.00323606	-33.8884	-1.82628	-34.7953	1.81137	1.76119
21.15	0.00677232	-33.9159	-1.83157	-34.776	1.81277	1.76222
21.16	0.00162737	-33.9578	-1.83005	-34.9713	1.81398	1.76332
21.17	0.00530439	-34.011	-1.83309	-34.9944	1.81491	1.76441
21.18	0.00112465	-34.0489	-1.82946	-34.7763	1.81611	1.7659
21.19	0.00477581	-34.1072	-1.83654	-34.7881	1.81718	1.76684
21.2	0.000867547	-34.1544	-1.83551	-35.3075	1.81802	1.76803
21.21	0.00314557	-34.1876	-1.83634	-35.3145	1.81936	1.7689
21.22	0.000663585	-34.2506	-1.83774	-34.7784	1.82014	1.76978
21.23	0.00257966	-34.2617	-1.83657	-34.7668	1.82131	1.77101
21.24	0.000883349	-34.3028	-1.83663	-35.1765	1.82247	1.77239
21.25	0.00192325	-34.338	-1.83775	-35.1664	1.82344	1.77326
21.26	0.00125392	-34.3694	-1.84393	-35.5041	1.82403	1.77431
21.27	0.0024705	-34.4128	-1.84176	-35.5022	1.82569	1.77565
21.28	0.00145357	-34.4678	-1.84436	-35.3112	1.82667	1.77662
21.29	0.00253801	-34.4874	-1.84571	-35.3115	1.82773	1.77773
21.3	0.00179111	-34.5708	-1.84418	-35.3144	1.82897	1.7787
21.31	0.00346157	-34.6201	-1.84661	-35.2977	1.82983	1.78013
21.32	0.00203672	-34.6889	-1.85099	-35.4955	1.83113	1.78159
21.33	0.00405334	-34.6875	-1.84978	-35.4945	1.83238	1.78269
21.34	0.00227085	-34.651	-1.85136	-35.2843	1.83329	1.78354
21.35	0.00521964	-34.7258	-1.8544	-35.3141	1.83479	1.78491
21.36	0.00259259	-34.8162	-1.85757	-35.6722	1.83563	1.78584
21.37	0.00613459	-34.8197	-1.86019	-35.6587	1.83682	1.78704
21.38	0.00325617	-34.8252	-1.85595	-35.6459	1.83822	1.78817
21.39	0.00689154	-34.9328	-1.85918	-35.662	1.83889	1.78945
21.4	0.00378762	-34.9987	-1.8621	-35.829	1.84004	1.79058
21.41	0.00734686	-34.9991	-1.86308	-35.825	1.84161	1.79222
21.42	0.00410505	-35.0083	-1.86455	-35.6727	1.84241	1.79257
21.43	0.00749911	-35.0798	-1.86427	-35.661	1.8435	1.79353
21.44	0.00454313	-35.0806	-1.86795	-36.0274	1.8445	1.7953
21.45	0.0074316	-35.1649	-1.86847	-36.0229	1.84597	1.79592
21.46	0.00449142	-35.1768	-1.87291	-35.8063	1.84687	1.79743
21.47	0.00726786	-35.2418	-1.87415	-35.8361	1.84792	1.79826
21.48	0.00437652	-35.2416	-1.87109	-35.8398	1.84872	1.79935
21.49	0.00697629	-35.3112	-1.87181	-35.821	1.84953	1.80042
21.5	0.00422857	-35.3315	-1.87481	-36.3356	1.85096	1.80118
21.51	0.0067594	-35.3053	-1.87426	-36.348	1.85186	1.80284
21.52	0.00413809	-35.383	-1.87409	-36.1575	1.85313	1.80329
21.53	0.00636584	-35.4793	-1.88022	-36.1844	1.85413	1.80484
21.54	0.00383071	-35.4869	-1.88082	-36.5435	1.85514	1.80587
21.55	0.00642904	-35.6203	-1.88191	-36.5451	1.85665	1.80684
21.56	0.00398439	-35.5673	-1.87858	-36.3198	1.85746	1.80834
21.57	0.0063328	-35.6419	-1.88105	-36.3451	1.85866	1.80935
21.58	0.00347737	-35.7196	-1.87948	-36.5471	1.86018	1.81083
21.59	0.0060125	-35.7634	-1.88372	-36.5302	1.86109	1.8121
21.6	0.00353626	-35.7953	-1.88663	-36.3422	1.86212	1.81267
21.61	0.00588323	-35.8246	-1.88645	-36.3386	1.86332	1.81407
21.62	0.0033639	-35.9137	-1.89071	-36.6923	1.86463	1.81508
21.63	0.00567784	-35.9186	-1.88758	-36.6805	1.86557	1.81644
21.64	0.00354775	-35.979	-1.8864	-36.8849	1.86693	1.81768
21.65	0.00538339	-36.0117	-1.88857	-36.8643	1.86826	1.81889
21.66	0.00357648	-36.076	-1.89034	-37.0426	1.86861	1.81991
21.67	0.00552127	-36.1139	-1.89077	-37.0277	1.87012	1.82116
21.68	0.0033797	-36.1526	-1.89465	-37.0339	1.87131	1.82237
21.69	0.00547962	-36.2037	-1.89509	-37.0224	1.87213	1.82324
21.7	0.00323176	-36.2417	-1.89662	-36.8685	1.87307	1.82445
21.71	0.00558878	-36.2552	-1.89745	-36.8893	1.87436	1.82537
21.72	0.00316281	-36.355	-1.89646	-36.8713	1.87549	1.82682
21.73	0.00539201	-36.3079	-1.89735	-36.8734	1.8768	1.8276
21.74	0.00327054	-36.3647	-1.89926	-37.4089	1.87757	1.82857
21.75	0.00546238	-36.3947	-1.90031	-37.404	1.87842	1.8296
21.76	0.00318148	-36.3964	-1.9023	-37.2219	1.87955	1.83079
21.77	0.00535897	-36.4623	-1.90452	-37.2156	1.88085	1.83137
21.78	0.00304647	-36.4703	-1.90468	-37.4252	1.88167	1.8325
21.79	0.00568071	-36.5115	-1.90583	-37.4004	1.88249	1.83338
21.8	0.00332943	-36.5627	-1.90385	-37.1911	1.88312	1.83456
21.81	0.00560458	-36.6216	-1.90605	-37.1949	1.88395	1.83576
21.82	0.00341704	-36.6156	-1.90991	-37.3891	1.88532	1.8364
21.83	0.00563331	-36.6097	-1.91154	-37.3763	1.88633	1.83755
21.84	0.00345439	-36.7101	-1.91223	-37.7279	1.88722	1.83869
21.85	0.00540924	-36.7507	-1.91214	-37.7045	1.88865	1.8401
21.86	0.00345726	-36.8021	-1.91578	-37.208	1.88963	1.84057
21.87	0.0054552	-36.8291	-1.91605	-37.1891	1.8908	1.84182
21.88	0.00393125	-36.8779	-1.91726	-37.8654	1.89164	1.84282
21.89	0.00576976	-36.9501	-1.91844	-37.8843	1.89289	1.84423
21.9	0.00379049	-36.9708	-1.91999	-37.3964	1.89398	1.84557
21.91	0.00547531	-36.987	-1.91972	-37.3858	1.89505	1.8464
21.92	0.00407201	-37.0505	-1.92075	-37.7121	1.89629	1.84747
21.93	0.00569507	-37.1017	-1.92331	-37.6984	1.89725	1.84861
21.94	0.00378187	-37.1259	-1.92545	-38.0805	1.89852	1.84975
21.95	0.00575109	-37.144	-1.9285	-38.0798	1.89959	1.85093
21.96	0.00370288	-37.1663	-1.92544	-37.8578	1.9003	1.85198
21.97	0.00567352	-37.2683	-1.92544	-37.8779	1.90187	1.85327
21.98	0.00391976	-37.2546	-1.92985	-37.8703	1.90277	1.85404
21.99	0.00559596	-37.3013	-1.92964	-37.8767	1.90401	1.85531
[truncated: 2,160 more rows]
