# Supplementary material for: Approach to Standardized Material Characterization of the Human Lumbopelvic System: Testing and Evaluation
Source: Bioengineering (Basel). 2025 Aug 11;12(8):862. doi: 10.3390/bioengineering12080862 (PMC12383908; doi:10.3390/bioengineering12080862)
Supplement: Supplementary file 1 [file bioengineering-12-00862-s001.zip › File S3 Evaluation code/ExMechEva-0.1.2/data/Test/TBT/Series_Test/meas/optical/kl12a.csv]

Step	Time	S1	S1	S1	S1	S1	S1	S2	S2	S2	S2	S2	S2	S3	S3	S3	S3	S3	S3	P1	P1	P1	P1	P1	P1	P2	P2	P2	P2	P2	P2	P3	P3	P3	P3	P3	P3	P4	P4	P4	P4	P4	P4	P5	P5	P5	P5	P5	P5
		x	y	z	Sx	Sy	Sz	x	y	z	Sx	Sy	Sz	x	y	z	Sx	Sy	Sz	x	y	z	Sx	Sy	Sz	x	y	z	Sx	Sy	Sz	x	y	z	Sx	Sy	Sz	x	y	z	Sx	Sy	Sz	x	y	z	Sx	Sy	Sz
0.000000000e+00	0.000000000e+00	-1.496214294e+01	1.139021516e+00	4.672410488e-01	6.877104170e-05	1.270339726e-05	2.255074651e-04	5.021492481e+00	2.515527308e-01	9.017642736e-01	8.746270032e-05	1.295419861e-05	2.137522970e-04	-3.701534271e+00	1.753974152e+01	8.358399868e-01	5.897899246e-05	4.741654720e-06	1.620058902e-04	-1.576694107e+01	6.023075104e+00	2.755661011e-01	1.203910724e-04	1.238392815e-05	4.007194657e-04	-1.240155029e+01	5.739235878e+00	7.726544887e-02	1.151789984e-04	1.178552156e-05	3.628127743e-04	-8.891548157e+00	5.490114689e+00	1.280294806e-01	8.167236956e-05	8.203391189e-06	2.431323082e-04	-5.106258869e+00	5.190168858e+00	7.347518206e-02	1.236887038e-04	1.215361772e-05	3.486311762e-04	-1.537133932e+00	4.807900429e+00	1.048897952e-01	4.677841207e-05	4.693645224e-06	1.252016955e-04
1.000000000e+00	2.500031888e-01	-1.496332359e+01	1.138659716e+00	4.647957087e-01	9.472071542e-05	7.636538066e-05	2.962090366e-04	5.021480560e+00	2.517358065e-01	9.000554085e-01	9.951116226e-05	7.510041905e-05	2.585871262e-04	-3.701601744e+00	1.754033279e+01	8.349888325e-01	8.137519035e-05	6.526967627e-05	2.337458427e-04	-1.576823330e+01	6.022694588e+00	2.723530829e-01	1.264367165e-04	5.024624261e-05	4.164398415e-04	-1.240248013e+01	5.738978863e+00	7.454287261e-02	1.347851503e-04	6.239025970e-05	4.179125535e-04	-8.892064095e+00	5.490061760e+00	1.266056448e-01	8.643545880e-05	4.404251740e-05	2.572365047e-04	-5.106582165e+00	5.190312386e+00	7.191613317e-02	1.260898862e-04	3.921832831e-05	3.563267528e-04	-1.537413597e+00	4.808253288e+00	1.024173349e-01	5.159754801e-05	3.014935646e-05	1.413879072e-04
2.000000000e+00	5.000063777e-01	-1.496275330e+01	1.138871312e+00	4.649506807e-01	9.547335503e-05	7.865237421e-05	2.975562238e-04	5.021775246e+00	2.518202662e-01	9.012712240e-01	9.964634955e-05	7.526983245e-05	2.589716169e-04	-3.701611519e+00	1.754066086e+01	8.346741199e-01	8.169512148e-05	6.629285781e-05	2.350412979e-04	-1.576786041e+01	6.023009300e+00	2.716066539e-01	1.263153099e-04	5.034741480e-05	4.160055541e-04	-1.240218925e+01	5.739311218e+00	7.386443764e-02	1.363071060e-04	6.419419515e-05	4.223384021e-04	-8.891797066e+00	5.490268707e+00	1.259430200e-01	8.654568228e-05	4.435216397e-05	2.575637482e-04	-5.106303692e+00	5.190495491e+00	7.199613750e-02	1.260146237e-04	3.866697807e-05	3.560859477e-04	-1.537090659e+00	4.808285236e+00	1.036689579e-01	5.184079782e-05	3.116816879e-05	1.422853529e-04
3.000000000e+00	7.500095963e-01	-1.496214962e+01	1.138449430e+00	4.643806517e-01	9.363343997e-05	7.550900045e-05	2.928339236e-04	5.022113800e+00	2.518931329e-01	9.017188549e-01	9.927897190e-05	7.402215851e-05	2.573637466e-04	-3.700609207e+00	1.753979301e+01	8.343460560e-01	8.220009477e-05	6.700229278e-05	2.367014386e-04	-1.576713467e+01	6.022266388e+00	2.717390358e-01	1.262356527e-04	4.970813097e-05	4.158905649e-04	-1.240136719e+01	5.738588333e+00	7.413148135e-02	1.349916711e-04	6.268580910e-05	4.185066791e-04	-8.891021729e+00	5.489625931e+00	1.262166798e-01	8.635423001e-05	4.391339826e-05	2.569921780e-04	-5.105540276e+00	5.189917088e+00	7.230996341e-02	1.261525322e-04	3.961799666e-05	3.565212828e-04	-1.536445141e+00	4.807837486e+00	1.040686220e-01	5.157481792e-05	3.041791751e-05	1.413918653e-04
4.000000000e+00	1.000012755e+00	-1.496253300e+01	1.138006210e+00	4.649741054e-01	9.461667651e-05	7.740651927e-05	2.952011710e-04	5.022150993e+00	2.514633238e-01	9.013749361e-01	9.930595115e-05	7.439817273e-05	2.576500701e-04	-3.700712442e+00	1.753961563e+01	8.355538845e-01	8.107591566e-05	6.483381003e-05	2.327855327e-04	-1.576752949e+01	6.021812439e+00	2.723375261e-01	1.265983010e-04	5.163131937e-05	4.167046864e-04	-1.240169716e+01	5.738161087e+00	7.468043268e-02	1.353710541e-04	6.346356531e-05	4.194839858e-04	-8.891171455e+00	5.489257813e+00	1.263642162e-01	8.651326789e-05	4.543377145e-05	2.574608079e-04	-5.105661392e+00	5.189569473e+00	7.233732939e-02	1.261353900e-04	3.926039426e-05	3.564491344e-04	-1.536514282e+00	4.807510853e+00	1.039909944e-01	5.157837222e-05	3.092905536e-05	1.415484003e-04
5.000000000e+00	1.249988198e+00	-1.496250725e+01	1.138201237e+00	4.658190906e-01	9.446305194e-05	7.589984307e-05	2.955379605e-04	5.022025108e+00	2.514497340e-01	9.020458460e-01	9.941489407e-05	7.467614341e-05	2.581434383e-04	-3.700804234e+00	1.753931618e+01	8.353193998e-01	8.092874486e-05	6.524909986e-05	2.326676040e-04	-1.576750851e+01	6.021951199e+00	2.725773752e-01	1.263988670e-04	5.045816215e-05	4.162724654e-04	-1.240165329e+01	5.738268852e+00	7.471758872e-02	1.358135778e-04	6.385914457e-05	4.208054743e-04	-8.891201019e+00	5.489254475e+00	1.266832203e-01	8.623876056e-05	4.371161049e-05	2.566487237e-04	-5.105671883e+00	5.189515591e+00	7.269139588e-02	1.261246070e-04	3.942866169e-05	3.564280050e-04	-1.536507845e+00	4.807458878e+00	1.043264270e-01	5.155792678e-05	3.088273297e-05	1.414795552e-04
6.000000000e+00	1.499991417e+00	-1.496283245e+01	1.138328552e+00	4.664364755e-01	9.524250345e-05	7.680876297e-05	2.977908589e-04	5.021697521e+00	2.519395947e-01	9.023118019e-01	9.909729124e-05	7.458928303e-05	2.573386882e-04	-3.700649738e+00	1.753966141e+01	8.365387917e-01	8.197112038e-05	6.706990098e-05	2.361889929e-04	-1.576783371e+01	6.022041798e+00	2.730975747e-01	1.266266336e-04	5.164755203e-05	4.167910665e-04	-1.240208340e+01	5.738439560e+00	7.574177533e-02	1.352509571e-04	6.295440835e-05	4.192637571e-04	-8.891600609e+00	5.489538193e+00	1.275480688e-01	8.660206367e-05	4.503886157e-05	2.577265550e-04	-5.106110096e+00	5.189852715e+00	7.334735990e-02	1.262014703e-04	4.007969983e-05	3.566822561e-04	-1.536888123e+00	4.807816982e+00	1.048674732e-01	5.168815187e-05	3.105846554e-05	1.418605680e-04
7.000000000e+00	1.749994636e+00	-1.496264648e+01	1.138273239e+00	4.654467702e-01	9.481769666e-05	7.762365567e-05	2.957555698e-04	5.021614075e+00	2.517931461e-01	9.022116065e-01	9.953248082e-05	7.585125422e-05	2.589562500e-04	-3.700872898e+00	1.753956032e+01	8.362128735e-01	8.138578414e-05	6.582221977e-05	2.340933133e-04	-1.576759338e+01	6.022026062e+00	2.720515728e-01	1.262986334e-04	5.071265332e-05	4.158848606e-04	-1.240182018e+01	5.738406181e+00	7.453126460e-02	1.355811401e-04	6.409383786e-05	4.200185358e-04	-8.891393661e+00	5.489449024e+00	1.266850680e-01	8.649957454e-05	4.497315967e-05	2.574218670e-04	-5.105919838e+00	5.189835548e+00	7.301733643e-02	1.260095451e-04	3.871681838e-05	3.560709010e-04	-1.536854982e+00	4.807877541e+00	1.048887819e-01	5.173694444e-05	3.100842878e-05	1.419682812e-04
8.000000000e+00	1.999997854e+00	-1.496234131e+01	1.138372302e+00	4.655518532e-01	9.473730461e-05	7.711513172e-05	2.957758261e-04	5.021977425e+00	2.517018318e-01	9.009371996e-01	9.998481255e-05	7.651648775e-05	2.602025343e-04	-3.700908422e+00	1.753962708e+01	8.349821568e-01	8.178635471e-05	6.625959941e-05	2.351524745e-04	-1.576737785e+01	6.022039413e+00	2.723636329e-01	1.267170301e-04	5.197981955e-05	4.170216853e-04	-1.240170956e+01	5.738533974e+00	7.405073196e-02	1.359278249e-04	6.392244541e-05	4.211781197e-04	-8.891209602e+00	5.489583492e+00	1.263734698e-01	8.632343088e-05	4.348716902e-05	2.569023054e-04	-5.105751514e+00	5.189986706e+00	7.222498953e-02	1.260697900e-04	3.915614070e-05	3.562633356e-04	-1.536595821e+00	4.807954788e+00	1.036603600e-01	5.155060717e-05	3.012800153e-05	1.412535203e-04
9.000000000e+00	2.250000954e+00	-1.496256828e+01	1.138624907e+00	4.658933878e-01	9.537726874e-05	7.805420319e-05	2.975681273e-04	5.021712303e+00	2.518610358e-01	9.016187787e-01	9.962691547e-05	7.431848644e-05	2.584607282e-04	-3.700914621e+00	1.754009438e+01	8.348585367e-01	8.167445776e-05	6.632571603e-05	2.350230207e-04	-1.576740742e+01	6.022322655e+00	2.730060220e-01	1.266621402e-04	5.164186587e-05	4.169164167e-04	-1.240165234e+01	5.738636017e+00	7.540934533e-02	1.350428211e-04	6.203719386e-05	4.188385501e-04	-8.891324043e+00	5.489706039e+00	1.270832121e-01	8.639476437e-05	4.443110447e-05	2.571111254e-04	-5.105912209e+00	5.190044880e+00	7.293152064e-02	1.260825957e-04	4.025432281e-05	3.563592327e-04	-1.536851883e+00	4.807971001e+00	1.043993682e-01	5.165404218e-05	3.101791663e-05	1.417619351e-04
1.000000000e+01	2.500004292e+00	-1.496260357e+01	1.138588905e+00	4.661846161e-01	9.445131582e-05	7.626469596e-05	2.953285875e-04	5.021568298e+00	2.517790496e-01	9.019523859e-01	9.933965339e-05	7.447299140e-05	2.577769337e-04	-3.701011181e+00	1.753986549e+01	8.360481262e-01	8.113532385e-05	6.509580271e-05	2.330528805e-04	-1.576758480e+01	6.022336960e+00	2.734600008e-01	1.263995364e-04	5.071533451e-05	4.162274709e-04	-1.240192032e+01	5.738703728e+00	7.538740337e-02	1.359594171e-04	6.397267134e-05	4.212725617e-04	-8.891538620e+00	5.489730835e+00	1.274749041e-01	8.634242113e-05	4.485245154e-05	2.569540229e-04	-5.106088638e+00	5.190074444e+00	7.341739535e-02	1.260280405e-04	3.874834510e-05	3.561254998e-04	-1.537038565e+00	4.807923317e+00	1.048515514e-01	5.160625005e-05	3.026092236e-05	1.414345315e-04
1.100000000e+01	2.750007391e+00	-1.496257782e+01	1.138424754e+00	4.663296640e-01	9.310016321e-05	7.469226694e-05	2.912938071e-04	5.021498680e+00	2.516959012e-01	9.027635455e-01	9.931250679e-05	7.399107562e-05	2.575535909e-04	-3.700693130e+00	1.753996658e+01	8.366365433e-01	8.081267151e-05	6.470586231e-05	2.320890490e-04	-1.576747513e+01	6.022262573e+00	2.734052241e-01	1.266518229e-04	5.152678932e-05	4.169112945e-04	-1.240175819e+01	5.738685131e+00	7.565370947e-02	1.353838452e-04	6.208034029e-05	4.198999377e-04	-8.891378403e+00	5.489712238e+00	1.278762817e-01	8.635926497e-05	4.413069109e-05	2.570051874e-04	-5.105932713e+00	5.190026760e+00	7.396130264e-02	1.259712153e-04	3.827771798e-05	3.559397592e-04	-1.536911488e+00	4.807884693e+00	1.053562760e-01	5.166214032e-05	3.097957597e-05	1.417709573e-04
1.200000000e+01	3.000010729e+00	-1.496246624e+01	1.138628602e+00	4.667842388e-01	9.496046550e-05	7.733157690e-05	2.965273161e-04	5.021577835e+00	2.518193722e-01	9.029356241e-01	9.929006046e-05	7.332309178e-05	2.571631339e-04	-3.702518702e+00	1.752671814e+01	8.353216052e-01	8.176374831e-05	6.571539416e-05	2.348546404e-04	-1.576751614e+01	6.022401333e+00	2.737241983e-01	1.262746518e-04	5.046718434e-05	4.158625379e-04	-1.240184021e+01	5.738839149e+00	7.586420327e-02	1.354766428e-04	6.271609163e-05	4.200510157e-04	-8.891360283e+00	5.489775181e+00	1.282057911e-01	8.655150305e-05	4.456013266e-05	2.575758845e-04	-5.105940819e+00	5.190140724e+00	7.416771352e-02	1.262063015e-04	4.058070772e-05	3.567196836e-04	-1.536913633e+00	4.807982445e+00	1.056681126e-01	5.174222679e-05	3.090416430e-05	1.419517212e-04
1.300000000e+01	3.249985933e+00	-1.496229935e+01	1.138807535e+00	4.671374559e-01	9.521337779e-05	7.728319179e-05	2.973396913e-04	5.021838188e+00	2.520623803e-01	9.034310579e-01	9.951822722e-05	7.434815052e-05	2.580853179e-04	-3.703743935e+00	1.749686432e+01	8.354021311e-01	8.192593668e-05	6.568167009e-05	2.352886513e-04	-1.576730347e+01	6.022525311e+00	2.738243341e-01	1.268685592e-04	5.317990508e-05	4.172645567e-04	-1.240152454e+01	5.738919258e+00	7.671400905e-02	1.359087764e-04	6.357357051e-05	4.211913911e-04	-8.891176224e+00	5.489980698e+00	1.281491965e-01	8.650069503e-05	4.399048703e-05	2.574256214e-04	-5.105751038e+00	5.190265656e+00	7.433295995e-02	1.261240686e-04	3.933251719e-05	3.564228246e-04	-1.536710024e+00	4.808134079e+00	1.059820056e-01	5.167730706e-05	3.062415271e-05	1.417127496e-04
1.400000000e+01	3.499989271e+00	-1.496240425e+01	1.138591409e+00	4.666904211e-01	9.427101759e-05	7.669139450e-05	2.944728476e-04	5.021717548e+00	2.518780828e-01	9.033132792e-01	9.992569539e-05	7.483064110e-05	2.592592209e-04	-3.705828190e+00	1.746607590e+01	8.341890574e-01	8.135587996e-05	6.533896521e-05	2.336777397e-04	-1.576742840e+01	6.022279263e+00	2.734339833e-01	1.267806947e-04	5.224283086e-05	4.171702603e-04	-1.240177345e+01	5.738661289e+00	7.573675364e-02	1.359128219e-04	6.392757496e-05	4.211278283e-04	-8.891293526e+00	5.489719868e+00	1.278816313e-01	8.643949695e-05	4.492997687e-05	2.572413068e-04	-5.105865002e+00	5.190058708e+00	7.406029850e-02	1.260763966e-04	3.897051647e-05	3.562702623e-04	-1.536803007e+00	4.807900429e+00	1.056862548e-01	5.147416596e-05	3.038810428e-05	1.411180274e-04
1.500000000e+01	3.749992371e+00	-1.496255398e+01	1.138518214e+00	4.666830599e-01	9.427089390e-05	7.591125177e-05	2.948570764e-04	5.021749496e+00	2.518480420e-01	9.033082724e-01	9.900640725e-05	7.223720604e-05	2.559448767e-04	-3.708283663e+00	1.743741608e+01	8.367712498e-01	8.173397509e-05	6.559980829e-05	2.348190028e-04	-1.576755047e+01	6.022134304e+00	2.738077641e-01	1.264927268e-04	5.092904030e-05	4.164949642e-04	-1.240183735e+01	5.738666534e+00	7.583711296e-02	1.362801413e-04	6.440120342e-05	4.221867421e-04	-8.891341209e+00	5.489655972e+00	1.279396862e-01	8.640234591e-05	4.492636435e-05	2.571310033e-04	-5.105892658e+00	5.190001965e+00	7.425107062e-02	1.261507859e-04	3.959982496e-05	3.565109510e-04	-1.536841035e+00	4.807864189e+00	1.058170199e-01	5.153795792e-05	3.031518827e-05	1.412707352e-04
1.600000000e+01	3.999995708e+00	-1.496239567e+01	1.138540983e+00	4.665181935e-01	9.441731527e-05	7.650171756e-05	2.949788759e-04	5.021907330e+00	2.522062957e-01	9.033789635e-01	9.951697575e-05	7.403000200e-05	2.579133725e-04	-3.709774017e+00	1.740770340e+01	8.351010680e-01	8.214468835e-05	6.587475218e-05	2.359302307e-04	-1.576719666e+01	6.022342682e+00	2.738799155e-01	1.265805186e-04	5.149590288e-05	4.166688886e-04	-1.240138817e+01	5.738792419e+00	7.660110295e-02	1.369491074e-04	6.579370529e-05	4.239032278e-04	-8.890978813e+00	5.489870548e+00	1.283080131e-01	8.650980453e-05	4.437265670e-05	2.574508253e-04	-5.105589867e+00	5.190324783e+00	7.455306500e-02	1.259717392e-04	3.762023698e-05	3.559044853e-04	-1.536546707e+00	4.808218002e+00	1.061088741e-01	5.158560452e-05	3.053211913e-05	1.414444559e-04
1.700000000e+01	4.249999046e+00	-1.496186924e+01	1.138691545e+00	4.672874212e-01	9.445183241e-05	7.683636795e-05	2.948814945e-04	5.022176743e+00	2.518126965e-01	9.030409455e-01	9.937885625e-05	7.393634587e-05	2.576693660e-04	-3.711009026e+00	1.738040352e+01	8.353475332e-01	8.346153481e-05	6.859817950e-05	2.406591375e-04	-1.576681805e+01	6.022274017e+00	2.740498185e-01	1.265666506e-04	5.122302900e-05	4.166670842e-04	-1.240108776e+01	5.738636971e+00	7.669342309e-02	1.362523180e-04	6.518581358e-05	4.218390386e-04	-8.890816689e+00	5.489666939e+00	1.281985492e-01	8.645432536e-05	4.460364289e-05	2.572844387e-04	-5.105380058e+00	5.189918518e+00	7.428593934e-02	1.260215795e-04	3.841203579e-05	3.560829500e-04	-1.536387801e+00	4.807680607e+00	1.057820693e-01	5.166858682e-05	3.098675006e-05	1.417767344e-04
1.800000000e+01	4.500001907e+00	-1.496169567e+01	1.138480067e+00	4.671152234e-01	9.471733210e-05	7.726815238e-05	2.956579556e-04	5.022292137e+00	2.516595125e-01	9.028044343e-01	9.936015704e-05	7.526693662e-05	2.582642192e-04	-3.712398529e+00	1.735375786e+01	8.338481188e-01	8.266766963e-05	6.729306915e-05	2.379914513e-04	-1.576674461e+01	6.022278309e+00	2.740570009e-01	1.267458574e-04	5.220647654e-05	4.170559696e-04	-1.240107441e+01	5.738655090e+00	7.669196278e-02	1.359110029e-04	6.374777877e-05	4.211601627e-04	-8.890620232e+00	5.489719868e+00	1.280430108e-01	8.625309420e-05	4.433408685e-05	2.566860057e-04	-5.105182648e+00	5.190045834e+00	7.389048487e-02	1.261581201e-04	3.947456935e-05	3.565217776e-04	-1.536185026e+00	4.807888031e+00	1.052667350e-01	5.167168274e-05	3.056290370e-05	1.416827290e-04
1.900000000e+01	4.750005245e+00	-1.496165848e+01	1.139251590e+00	4.670659900e-01	9.536833386e-05	7.863450446e-05	2.971628273e-04	5.022354126e+00	2.528455853e-01	9.017211199e-01	9.962676268e-05	7.462045323e-05	2.583517926e-04	-3.713178158e+00	1.732490540e+01	8.343526125e-01	8.324552618e-05	6.802564894e-05	2.398698125e-04	-1.576666164e+01	6.022817135e+00	2.741325200e-01	1.267093030e-04	5.172042074e-05	4.170475586e-04	-1.240101337e+01	5.739320278e+00	7.656723261e-02	1.363549673e-04	6.544710777e-05	4.221109266e-04	-8.890508652e+00	5.490343094e+00	1.279686242e-01	8.627834177e-05	4.404959691e-05	2.567614429e-04	-5.105009556e+00	5.190783024e+00	7.362459600e-02	1.260603312e-04	3.860153447e-05	3.562014899e-04	-1.535938025e+00	4.808750629e+00	1.046822146e-01	5.159616558e-05	3.011182889e-05	1.413831778e-04
2.000000000e+01	4.999980450e+00	-1.496170712e+01	1.139205933e+00	4.673225284e-01	9.420476999e-05	7.520877989e-05	2.950157505e-04	5.022268295e+00	2.529235482e-01	8.996975422e-01	9.940758173e-05	7.290577196e-05	2.572115045e-04	-3.717316866e+00	1.729343414e+01	8.339464664e-01	8.274050924e-05	6.797329115e-05	2.385812404e-04	-1.576669312e+01	6.022356987e+00	2.739082873e-01	1.267700136e-04	5.246320870e-05	4.170845787e-04	-1.240089512e+01	5.738809109e+00	7.595729083e-02	1.368240337e-04	6.588373071e-05	4.234811349e-04	-8.890407562e+00	5.489907742e+00	1.273925155e-01	8.652075485e-05	4.516728222e-05	2.574803075e-04	-5.104909420e+00	5.190423012e+00	7.289651036e-02	1.261116122e-04	3.927717626e-05	3.563820792e-04	-1.535881281e+00	4.808456421e+00	1.038892567e-01	5.181288361e-05	3.138282409e-05	1.422755158e-04
2.100000000e+01	5.249983788e+00	-1.496239662e+01	1.138855815e+00	4.662533998e-01	9.454324754e-05	7.708274643e-05	2.950771304e-04	5.021748543e+00	2.522627115e-01	8.999198675e-01	9.964734636e-05	7.392380212e-05	2.582025190e-04	-3.718276501e+00	1.726307678e+01	8.320795894e-01	8.261147013e-05	6.593477156e-05	2.371388400e-04	-1.576723480e+01	6.022148609e+00	2.735114694e-01	1.267991465e-04	5.213429904e-05	4.172688059e-04	-1.240152168e+01	5.738612652e+00	7.552304119e-02	1.370180253e-04	6.615932944e-05	4.240290727e-04	-8.891198158e+00	5.489764690e+00	1.263613850e-01	8.650428208e-05	4.415346484e-05	2.574381651e-04	-5.105868816e+00	5.190322876e+00	7.145514339e-02	1.259992423e-04	3.846937398e-05	3.560309706e-04	-1.536805391e+00	4.808311462e+00	1.022059172e-01	5.158818749e-05	3.100783215e-05	1.415900915e-04
2.200000000e+01	5.499986649e+00	-1.496248055e+01	1.138743162e+00	4.660209119e-01	9.512829274e-05	7.774719415e-05	2.967960027e-04	5.021958351e+00	2.521112561e-01	9.010813832e-01	9.950606182e-05	7.490420103e-05	2.582909365e-04	-3.721554518e+00	1.723298264e+01	8.334933519e-01	8.189219079e-05	6.555439177e-05	2.351794246e-04	-1.576738262e+01	6.022452354e+00	2.729059160e-01	1.267147018e-04	5.190051161e-05	4.170185712e-04	-1.240173721e+01	5.738930225e+00	7.561223954e-02	1.359834278e-04	6.488344661e-05	4.210556217e-04	-8.891155243e+00	5.489918709e+00	1.269870996e-01	8.652176621e-05	4.443914440e-05	2.574883692e-04	-5.105735302e+00	5.190307140e+00	7.284463942e-02	1.260671561e-04	3.912806278e-05	3.562548663e-04	-1.536578417e+00	4.808135033e+00	1.039926484e-01	5.162738307e-05	3.088462836e-05	1.416472223e-04
2.300000000e+01	5.749989986e+00	-1.496211052e+01	1.139179111e+00	4.669584632e-01	9.421905997e-05	7.628572348e-05	2.944395819e-04	5.021806240e+00	2.523709238e-01	9.017298222e-01	9.911469533e-05	7.402385381e-05	2.570598444e-04	-3.722772360e+00	1.720353889e+01	8.346607089e-01	8.321276255e-05	6.763594138e-05	2.395687479e-04	-1.576699829e+01	6.022775650e+00	2.745169699e-01	1.266466716e-04	5.143690942e-05	4.168917658e-04	-1.240126896e+01	5.739274025e+00	7.676234841e-02	1.358978770e-04	6.419882993e-05	4.209918261e-04	-8.890941620e+00	5.490262508e+00	1.281194538e-01	8.646360220e-05	4.532621097e-05	2.573104284e-04	-5.105614185e+00	5.190638065e+00	7.378771901e-02	1.259880955e-04	3.777802340e-05	3.559590841e-04	-1.536646366e+00	4.808424950e+00	1.046723202e-01	5.149447315e-05	3.028073297e-05	1.411438861e-04
2.400000000e+01	5.999993324e+00	-1.496173859e+01	1.139343739e+00	4.676262736e-01	9.457285341e-05	7.711433136e-05	2.952385694e-04	5.022053242e+00	2.524111867e-01	9.015128613e-01	9.914853581e-05	7.264597662e-05	2.565865288e-04	-3.724789143e+00	1.717559814e+01	8.347473145e-01	8.261497715e-05	6.720222154e-05	2.377473284e-04	-1.576659012e+01	6.023008823e+00	2.746909261e-01	1.268838969e-04	5.301160127e-05	4.173494817e-04	-1.240105343e+01	5.739506245e+00	7.647945732e-02	1.369034726e-04	6.482411118e-05	4.240331473e-04	-8.890751839e+00	5.490367889e+00	1.275100708e-01	8.647165669e-05	4.500924479e-05	2.573358070e-04	-5.105406761e+00	5.190698147e+00	7.313954085e-02	1.260930730e-04	3.842828301e-05	3.562870261e-04	-1.536447525e+00	4.808447838e+00	1.042621210e-01	5.172165402e-05	3.092596671e-05	1.419164764e-04
2.500000000e+01	6.249996662e+00	-1.496179962e+01	1.138962865e+00	4.670360386e-01	9.556189616e-05	7.831124094e-05	2.979426645e-04	5.022305489e+00	2.521136105e-01	9.020289183e-01	9.924771439e-05	7.429502875e-05	2.574886603e-04	-3.726392746e+00	1.714795303e+01	8.338139653e-01	8.241653995e-05	6.541571929e-05	2.364170650e-04	-1.576643181e+01	6.022965431e+00	2.738548219e-01	1.268183696e-04	5.281190897e-05	4.171823675e-04	-1.240066147e+01	5.739464760e+00	7.624071091e-02	1.362596813e-04	6.352503988e-05	4.223303695e-04	-8.890393257e+00	5.490337849e+00	1.271466166e-01	8.625723422e-05	4.417600576e-05	2.566989860e-04	-5.105025291e+00	5.190606594e+00	7.296463847e-02	1.260572026e-04	3.883979298e-05	3.562060592e-04	-1.536016226e+00	4.808268547e+00	1.040728986e-01	5.153171878e-05	3.013267997e-05	1.412023994e-04
2.600000000e+01	6.499999523e+00	-1.496201134e+01	1.139015436e+00	4.665849507e-01	9.493465768e-05	7.766175258e-05	2.961583668e-04	5.022145748e+00	2.520184517e-01	9.028785825e-01	9.908567881e-05	7.443626964e-05	2.571375808e-04	-3.727823734e+00	1.712102509e+01	8.337130547e-01	8.177410928e-05	6.434618990e-05	2.343299711e-04	-1.576584339e+01	6.022767067e+00	2.730981708e-01	1.267842454e-04	5.198220242e-05	4.172301269e-04	-1.240001297e+01	5.739081860e+00	7.525902987e-02	1.357521687e-04	6.469843356e-05	4.203593126e-04	-8.889719009e+00	5.489870548e+00	1.271452457e-01	8.634681581e-05	4.433523281e-05	2.569628996e-04	-5.104308605e+00	5.190047264e+00	7.308410108e-02	1.261008729e-04	3.921497046e-05	3.563434584e-04	-1.535225630e+00	4.807647705e+00	1.044017375e-01	5.160962610e-05	3.021947305e-05	1.414262806e-04
2.700000000e+01	6.750003338e+00	-1.496234798e+01	1.138360381e+00	4.656803608e-01	9.447510820e-05	7.667516184e-05	2.951563511e-04	5.021858215e+00	2.516882420e-01	9.024972916e-01	9.869471251e-05	7.323428144e-05	2.557187981e-04	-3.730698109e+00	1.709101295e+01	8.333570957e-01	8.258484013e-05	6.494011177e-05	2.365938853e-04	-1.576335907e+01	6.021431446e+00	2.722865641e-01	1.266194304e-04	4.958304271e-05	4.171730543e-04	-1.239746761e+01	5.737666130e+00	7.500709593e-02	1.337702852e-04	6.031026714e-05	4.151280737e-04	-8.887093544e+00	5.488294125e+00	1.260614246e-01	8.621124289e-05	4.167411680e-05	2.565599571e-04	-5.101646423e+00	5.188470840e+00	7.210163772e-02	1.258939737e-04	3.679816655e-05	3.556275042e-04	-1.532521009e+00	4.805892467e+00	1.035525426e-01	5.129427882e-05	2.924884939e-05	1.403580100e-04
2.800000000e+01	6.999978542e+00	-1.496260643e+01	1.138315439e+00	4.660632610e-01	9.533945558e-05	7.727089542e-05	2.980070130e-04	5.021781921e+00	2.518346310e-01	9.022747278e-01	9.942100587e-05	7.417490269e-05	2.579000429e-04	-3.731823683e+00	1.706071854e+01	8.327283263e-01	8.260833420e-05	6.466542982e-05	2.365793043e-04	-1.575860310e+01	6.019889355e+00	2.723460197e-01	1.266758190e-04	5.050828622e-05	4.171329201e-04	-1.239292049e+01	5.735965729e+00	7.494296879e-02	1.352670952e-04	6.186347309e-05	4.195364891e-04	-8.882270813e+00	5.486444473e+00	1.265523285e-01	8.648986113e-05	4.362027175e-05	2.573661623e-04	-5.096869469e+00	5.186340332e+00	7.258228958e-02	1.262633596e-04	3.858859418e-05	3.567327803e-04	-1.527816653e+00	4.803617477e+00	1.038874760e-01	5.202700777e-05	3.082746116e-05	1.426611416e-04
2.900000000e+01	7.249981880e+00	-1.496250916e+01	1.138090730e+00	4.658717513e-01	9.607950778e-05	7.868681132e-05	2.996877010e-04	5.021976471e+00	2.515119314e-01	9.020899534e-01	9.961836622e-05	7.556040509e-05	2.589116630e-04	-3.735228062e+00	1.703062248e+01	8.326919675e-01	8.171560330e-05	6.292980106e-05	2.334985620e-04	-1.574566555e+01	6.015250206e+00	2.727365494e-01	1.269011409e-04	5.312420399e-05	4.172315530e-04	-1.237990952e+01	5.730948448e+00	7.514139265e-02	1.362667972e-04	6.489244697e-05	4.219014954e-04	-8.869652748e+00	5.480834961e+00	1.270571947e-01	8.690174582e-05	4.530599836e-05	2.585421316e-04	-5.084207535e+00	5.180211544e+00	7.306814194e-02	1.262329606e-04	3.901329910e-05	3.566063824e-04	-1.515210986e+00	4.796916008e+00	1.046752930e-01	5.221250831e-05	3.160951019e-05	1.433280413e-04
3.000000000e+01	7.499984741e+00	-1.496248817e+01	1.138518810e+00	4.657948017e-01	9.460333968e-05	7.765752525e-05	2.949261107e-04	5.022212029e+00	2.518339753e-01	9.016793370e-01	9.946422506e-05	7.445729716e-05	2.580209693e-04	-3.736263275e+00	1.700159454e+01	8.320193887e-01	8.238576265e-05	6.470771041e-05	2.360315411e-04	-1.573444080e+01	6.012119293e+00	2.737405300e-01	1.271059300e-04	5.258201782e-05	4.179767275e-04	-1.236874104e+01	5.727278709e+00	7.592745870e-02	1.372017578e-04	6.576013402e-05	4.246053577e-04	-8.858474731e+00	5.476465225e+00	1.271985322e-01	8.665798669e-05	4.556174099e-05	2.577775740e-04	-5.073092937e+00	5.175229073e+00	7.303994149e-02	1.262491714e-04	3.873785681e-05	3.565807128e-04	-1.504064560e+00	4.791240215e+00	1.041135117e-01	5.222378968e-05	3.028551509e-05	1.429802360e-04
3.100000000e+01	7.749988079e+00	-1.496221828e+01	1.138937473e+00	4.654870629e-01	9.435801621e-05	7.639081741e-05	2.949337068e-04	5.022356510e+00	2.521510422e-01	9.008916616e-01	9.950009553e-05	7.442156493e-05	2.582692250e-04	-3.737607479e+00	1.697167587e+01	8.334181905e-01	8.311955025e-05	6.385576853e-05	2.374994219e-04	-1.572191811e+01	6.008002758e+00	2.751131654e-01	1.267060434e-04	5.002712351e-05	4.170907196e-04	-1.235632229e+01	5.722761631e+00	7.683826238e-02	1.339878218e-04	5.993360901e-05	4.157395451e-04	-8.846084595e+00	5.471504211e+00	1.276741475e-01	8.616587002e-05	4.085917317e-05	2.562806185e-04	-5.060806274e+00	5.169656754e+00	7.295843214e-02	1.260734280e-04	3.745845606e-05	3.559599572e-04	-1.491936684e+00	4.785134315e+00	1.036653966e-01	5.174719627e-05	3.030198968e-05	1.417393505e-04
3.200000000e+01	7.999991417e+00	-1.496160316e+01	1.138860464e+00	4.661788940e-01	9.387997125e-05	7.619489043e-05	2.932608768e-04	5.022424221e+00	2.526134849e-01	9.003828764e-01	9.913370013e-05	7.330307562e-05	2.568833297e-04	-3.739303589e+00	1.694371796e+01	8.314933777e-01	8.254827117e-05	6.447877240e-05	2.363397944e-04	-1.571015358e+01	6.003347397e+00	2.766160071e-01	1.269589848e-04	5.159529610e-05	4.175520153e-04	-1.234461117e+01	5.717593670e+00	7.804474980e-02	1.357762085e-04	6.371289055e-05	4.204497673e-04	-8.834454536e+00	5.465484619e+00	1.291835308e-01	8.688736852e-05	4.407869710e-05	2.583771420e-04	-5.049230099e+00	5.163034916e+00	7.438468188e-02	1.260805293e-04	3.661446317e-05	3.558775352e-04	-1.480464697e+00	4.777781487e+00	1.046760678e-01	5.168204007e-05	2.946270979e-05	1.413268328e-04
3.300000000e+01	8.249994278e+00	-1.496172428e+01	1.138301611e+00	4.658643901e-01	9.530957323e-05	7.747435302e-05	2.975627431e-04	5.022848129e+00	2.516939044e-01	9.019345641e-01	9.937446885e-05	7.407093653e-05	2.577189007e-04	-3.740242004e+00	1.691627884e+01	8.321555257e-01	8.248160157e-05	6.507869693e-05	2.364284010e-04	-1.569278336e+01	5.995605946e+00	2.788575888e-01	1.266652835e-04	4.972072566e-05	4.168186570e-04	-1.232727146e+01	5.709022522e+00	8.052711934e-02	1.353630942e-04	6.124651554e-05	4.197143717e-04	-8.817005157e+00	5.455932140e+00	1.308714449e-01	8.651823737e-05	4.303846436e-05	2.572179365e-04	-5.031840324e+00	5.152460098e+00	7.623213530e-02	1.260177087e-04	3.585002924e-05	3.555722651e-04	-1.463132381e+00	4.766229630e+00	1.064614281e-01	5.203892579e-05	3.074061897e-05	1.425575465e-04
3.400000000e+01	8.499998093e+00	-1.496220207e+01	1.138486028e+00	4.662080407e-01	9.542461339e-05	7.829422248e-05	2.976041287e-04	5.021668434e+00	2.517665625e-01	9.015454650e-01	9.878530545e-05	7.314318646e-05	2.560699941e-04	-3.743385792e+00	1.688805008e+01	8.317385316e-01	8.300905029e-05	6.615934399e-05	2.382629173e-04	-1.567928886e+01	5.989275932e+00	2.811161578e-01	1.270548382e-04	5.372598753e-05	4.172276822e-04	-1.231399059e+01	5.701748371e+00	8.241996169e-02	1.371692924e-04	6.445441977e-05	4.245846067e-04	-8.803711891e+00	5.447379589e+00	1.328255385e-01	8.696131408e-05	4.656169040e-05	2.584819158e-04	-5.018774509e+00	5.142591000e+00	7.731933147e-02	1.260803110e-04	3.828501940e-05	3.558046301e-04	-1.450290442e+00	4.755146980e+00	1.069402024e-01	5.179875370e-05	3.007361374e-05	1.417391613e-04
3.500000000e+01	8.749973297e+00	-1.496241760e+01	1.138353825e+00	4.668127000e-01	9.489990043e-05	7.684228331e-05	2.965235035e-04	5.021121025e+00	2.516897917e-01	8.999873400e-01	9.940791642e-05	7.452527643e-05	2.579973661e-04	-3.744829178e+00	1.685698891e+01	8.322347999e-01	8.341622743e-05	6.525412755e-05	2.389147994e-04	-1.566015053e+01	5.980920315e+00	2.844761610e-01	1.275920658e-04	5.488504758e-05	4.186270526e-04	-1.229504967e+01	5.691574097e+00	8.584394306e-02	1.368663798e-04	6.420684076e-05	4.235934757e-04	-8.785167694e+00	5.435154438e+00	1.355522871e-01	8.698044985e-05	4.568656368e-05	2.584716713e-04	-5.000432014e+00	5.128218174e+00	7.948756218e-02	1.262906444e-04	3.735492646e-05	3.562507045e-04	-1.432124972e+00	4.738710403e+00	1.084268242e-01	5.200398300e-05	3.110528633e-05	1.425223891e-04
3.600000000e+01	8.999976158e+00	-1.496228123e+01	1.138474703e+00	4.669078887e-01	9.538124868e-05	7.763683243e-05	2.977778495e-04	5.021615982e+00	2.519822419e-01	9.008508921e-01	9.978656453e-05	7.481530338e-05	2.591906523e-04	-3.748255968e+00	1.682709503e+01	8.318873048e-01	8.263303607e-05	6.471572124e-05	2.366701083e-04	-1.564443779e+01	5.975221634e+00	2.878720164e-01	1.272497029e-04	5.260919352e-05	4.179045209e-04	-1.227975464e+01	5.684333801e+00	8.702877909e-02	1.368157682e-04	6.617453619e-05	4.227909085e-04	-8.769787788e+00	5.426038742e+00	1.361308992e-01	8.682660700e-05	4.417385571e-05	2.579618304e-04	-4.985025406e+00	5.117418289e+00	7.945954055e-02	1.265163301e-04	3.921117604e-05	3.569067339e-04	-1.416723013e+00	4.726197243e+00	1.080335751e-01	5.245722059e-05	3.173902951e-05	1.438368054e-04
3.700000000e+01	9.249979019e+00	-1.496234989e+01	1.138596654e+00	4.685859084e-01	9.486032650e-05	7.702773291e-05	2.963482111e-04	5.021598339e+00	2.515262663e-01	8.992208242e-01	9.956937720e-05	7.568141882e-05	2.589234500e-04	-3.749626398e+00	1.679734039e+01	8.312248588e-01	8.348892879e-05	6.513291009e-05	2.389662841e-04	-1.563192749e+01	5.973480701e+00	2.919587791e-01	1.274609240e-04	5.327052713e-05	4.184016143e-04	-1.226752186e+01	5.680205822e+00	9.024140984e-02	1.362680778e-04	6.357244274e-05	4.217247770e-04	-8.757801056e+00	5.419641972e+00	1.368244588e-01	8.667505608e-05	4.199929754e-05	2.574691607e-04	-4.973221779e+00	5.108361721e+00	7.748645544e-02	1.263450249e-04	3.772568380e-05	3.562892962e-04	-1.405079365e+00	4.714814186e+00	1.036203802e-01	5.217133730e-05	3.144067887e-05	1.429909898e-04
3.800000000e+01	9.499982834e+00	-1.496251297e+01	1.138375282e+00	4.665356874e-01	9.357781528e-05	7.623199053e-05	2.921705600e-04	5.021790504e+00	2.514620423e-01	9.013575315e-01	1.000041157e-04	7.516233745e-05	2.598172578e-04	-3.752429247e+00	1.676837349e+01	8.331298828e-01	8.309850091e-05	6.494521949e-05	2.379794751e-04	-1.561919689e+01	5.972362995e+00	2.905851305e-01	1.274489332e-04	5.208315270e-05	4.185012658e-04	-1.225535679e+01	5.676697254e+00	8.793529868e-02	1.364429627e-04	6.450028013e-05	4.219667753e-04	-8.746072769e+00	5.413592339e+00	1.333225816e-01	8.680173778e-05	4.452911526e-05	2.578088024e-04	-4.961806774e+00	5.099749565e+00	7.315620780e-02	1.263148733e-04	3.805476081e-05	3.561741905e-04	-1.393804312e+00	4.703754902e+00	9.810743481e-02	5.203780893e-05	3.154769365e-05	1.426815870e-04
3.900000000e+01	9.749985695e+00	-1.496243286e+01	1.138616681e+00	4.662183523e-01	9.407261678e-05	7.604312123e-05	2.940519480e-04	5.021250248e+00	2.519074678e-01	9.015452266e-01	9.932156536e-05	7.516063488e-05	2.581670997e-04	-3.754502773e+00	1.673947144e+01	8.317454457e-01	8.518902177e-05	6.771637709e-05	2.444817219e-04	-1.559899521e+01	5.972100258e+00	2.923477888e-01	1.274476381e-04	5.222760956e-05	4.183284182e-04	-1.223537636e+01	5.673069954e+00	8.801021427e-02	1.354200067e-04	6.349096657e-05	4.188541207e-04	-8.726142883e+00	5.406860352e+00	1.319495589e-01	8.651614917e-05	4.308540520e-05	2.568932250e-04	-4.942417622e+00	5.089311600e+00	6.980606914e-02	1.264889288e-04	3.915545676e-05	3.566330997e-04	-1.375176668e+00	4.690031052e+00	9.295204282e-02	5.226005669e-05	3.180686326e-05	1.432896097e-04
4.000000000e+01	9.999988556e+00	-1.496217918e+01	1.138184547e+00	4.654713869e-01	9.450427751e-05	7.667460159e-05	2.952768409e-04	5.021284103e+00	2.516556382e-01	9.016651511e-01	9.978956950e-05	7.713236846e-05	2.601715096e-04	-3.755591393e+00	1.671204567e+01	8.317623138e-01	8.339698979e-05	6.672252493e-05	2.395243355e-04	-1.557781029e+01	5.969305515e+00	2.908222377e-01	1.274089009e-04	5.209250230e-05	4.180700926e-04	-1.221437168e+01	5.667782307e+00	8.602451533e-02	1.378267625e-04	6.776637019e-05	4.253057123e-04	-8.705266953e+00	5.398986816e+00	1.300799549e-01	8.681764302e-05	4.414820432e-05	2.577184350e-04	-4.921858788e+00	5.078829288e+00	6.741160154e-02	1.265595201e-04	4.028186231e-05	3.567954700e-04	-1.354994059e+00	4.677167416e+00	9.062661231e-02	5.269764006e-05	3.401803770e-05	1.450436102e-04
4.100000000e+01	1.024999237e+01	-1.496261787e+01	1.138487339e+00	4.668890536e-01	9.471904195e-05	7.709534839e-05	2.956676763e-04	5.021739006e+00	2.513398230e-01	9.010789394e-01	9.931898239e-05	7.556153287e-05	2.583302849e-04	-3.757795334e+00	1.668451691e+01	8.297565579e-01	8.307442477e-05	6.545724318e-05	2.380715450e-04	-1.554261589e+01	5.964936256e+00	2.901031673e-01	1.274525857e-04	5.178248466e-05	4.180657561e-04	-1.217927551e+01	5.660458565e+00	8.554885536e-02	1.369665697e-04	6.407730689e-05	4.233862273e-04	-8.670269012e+00	5.388721943e+00	1.289310306e-01	8.730497939e-05	4.716902913e-05	2.590505756e-04	-4.886947155e+00	5.065392494e+00	6.626930088e-02	1.265537285e-04	3.795238445e-05	3.564794897e-04	-1.320138216e+00	4.660741806e+00	8.999770880e-02	5.278056778e-05	3.364655277e-05	1.450853160e-04
4.200000000e+01	1.049999523e+01	-1.496256638e+01	1.138607264e+00	4.665552676e-01	9.454503015e-05	7.540729712e-05	2.960967249e-04	5.022105217e+00	2.513832748e-01	9.024084806e-01	9.909326764e-05	7.422734052e-05	2.570884244e-04	-3.757926464e+00	1.665508461e+01	8.306873441e-01	8.154106035e-05	6.320521788e-05	2.333642333e-04	-1.549005413e+01	5.956032753e+00	2.860382795e-01	1.276880503e-04	5.255302312e-05	4.183751880e-04	-1.212721252e+01	5.648320675e+00	8.178378642e-02	1.362720359e-04	6.264147669e-05	4.213093489e-04	-8.618361473e+00	5.373378754e+00	1.259195805e-01	8.714833530e-05	4.674928277e-05	2.584109316e-04	-4.834923744e+00	5.046572208e+00	6.433182955e-02	1.267413900e-04	3.838898192e-05	3.567757085e-04	-1.268180847e+00	4.638874054e+00	8.908537030e-02	5.270163456e-05	3.403878509e-05	1.449471310e-04
4.300000000e+01	1.074997044e+01	-1.496195793e+01	1.138013601e+00	4.652733803e-01	9.478651918e-05	7.722419105e-05	2.959227713e-04	5.022222042e+00	2.516384125e-01	9.017859697e-01	9.961594333e-05	7.445029041e-05	2.584730100e-04	-3.760713577e+00	1.662506676e+01	8.325951099e-01	8.209948282e-05	6.426982873e-05	2.352192678e-04	-1.542380047e+01	5.945425510e+00	2.815665305e-01	1.276999828e-04	5.240381142e-05	4.179898533e-04	-1.206112194e+01	5.633616447e+00	7.716623694e-02	1.377029403e-04	6.477745774e-05	4.250131606e-04	-8.552639008e+00	5.354428768e+00	1.220680326e-01	8.707032248e-05	4.571170211e-05	2.579558350e-04	-4.770244122e+00	5.023205757e+00	5.933574960e-02	1.266005565e-04	3.719363667e-05	3.560080077e-04	-1.204323769e+00	4.611031532e+00	8.212907612e-02	5.284596045e-05	3.441965600e-05	1.453398581e-04
4.400000000e+01	1.099997330e+01	-1.496263123e+01	1.137607813e+00	4.635568261e-01	9.383553697e-05	7.556697528e-05	2.935446391e-04	5.021651745e+00	2.516702116e-01	9.018417001e-01	9.929644875e-05	7.401279436e-05	2.574746904e-04	-3.762262821e+00	1.659508324e+01	8.297321200e-01	8.203094330e-05	6.550863327e-05	2.356757468e-04	-1.540452576e+01	5.943497181e+00	2.772630453e-01	1.282358426e-04	5.484433132e-05	4.191643093e-04	-1.204186535e+01	5.630154610e+00	7.292538881e-02	1.372635015e-04	6.483164179e-05	4.235423694e-04	-8.533460617e+00	5.349634171e+00	1.167469621e-01	8.767977852e-05	4.896479004e-05	2.597184794e-04	-4.751084328e+00	5.016716003e+00	5.434666574e-02	1.270054927e-04	4.060943684e-05	3.572467831e-04	-1.185415268e+00	4.603558540e+00	7.804651558e-02	5.317854448e-05	3.641887452e-05	1.468580012e-04
4.500000000e+01	1.124997711e+01	-1.496222782e+01	1.137693405e+00	4.627504051e-01	9.361736011e-05	7.554070908e-05	2.927284513e-04	5.022341728e+00	2.511921227e-01	9.006236792e-01	9.911631787e-05	7.483292575e-05	2.574913669e-04	-3.765144348e+00	1.656623077e+01	8.287512064e-01	8.270455146e-05	6.586185918e-05	2.374871983e-04	-1.539588833e+01	5.944801807e+00	2.737143934e-01	1.279355783e-04	5.346128819e-05	4.184899735e-04	-1.203356361e+01	5.630467415e+00	6.950853765e-02	1.376804721e-04	6.528769882e-05	4.246889439e-04	-8.525247574e+00	5.349612713e+00	1.125171185e-01	8.743508079e-05	4.718199125e-05	2.589622745e-04	-4.742837906e+00	5.016448498e+00	4.957475886e-02	1.269160275e-04	3.891065717e-05	3.568685206e-04	-1.176916480e+00	4.603641987e+00	7.283765823e-02	5.341753786e-05	3.712013859e-05	1.477505139e-04
4.600000000e+01	1.149997997e+01	-1.496244431e+01	1.138201833e+00	4.638158083e-01	9.441838483e-05	7.678322436e-05	2.948544861e-04	5.022198677e+00	2.515324950e-01	9.009471536e-01	9.942826728e-05	7.479999476e-05	2.581892186e-04	-3.766718864e+00	1.653769684e+01	8.286101818e-01	8.348011033e-05	6.631886208e-05	2.396022610e-04	-1.538304329e+01	5.943647385e+00	2.728813589e-01	1.279496064e-04	5.392443200e-05	4.183263518e-04	-1.202057266e+01	5.628396034e+00	6.751282513e-02	1.367318764e-04	6.433222734e-05	4.218262329e-04	-8.512042046e+00	5.347010136e+00	1.098982915e-01	8.742052160e-05	4.763696415e-05	2.588799689e-04	-4.729266167e+00	5.013925552e+00	4.686008766e-02	1.269758068e-04	3.956577712e-05	3.570158733e-04	-1.163343787e+00	4.601933479e+00	7.024028897e-02	5.352566950e-05	3.702861795e-05	1.479593921e-04
4.700000000e+01	1.174998379e+01	-1.496240902e+01	1.137592673e+00	4.650164247e-01	9.360368858e-05	7.523253589e-05	2.928474860e-04	5.022496223e+00	2.513394952e-01	9.011823535e-01	9.949108789e-05	7.365653437e-05	2.579375287e-04	-3.767724514e+00	1.651020622e+01	8.287776709e-01	8.352989971e-05	6.638443301e-05	2.397158532e-04	-1.537339592e+01	5.940595150e+00	2.747278214e-01	1.283399906e-04	5.591826994e-05	4.191520275e-04	-1.201118565e+01	5.624391079e+00	6.869255751e-02	1.369651291e-04	6.420390855e-05	4.225575540e-04	-8.502646446e+00	5.342440128e+00	1.115797758e-01	8.767827239e-05	4.879189146e-05	2.596162085e-04	-4.720027924e+00	5.009180546e+00	4.803003743e-02	1.271134533e-04	3.937303700e-05	3.573456197e-04	-1.153755665e+00	4.597950459e+00	7.038266212e-02	5.368925122e-05	3.750907490e-05	1.485296234e-04
4.800000000e+01	1.199998665e+01	-1.496167088e+01	1.137699008e+00	4.653951228e-01	9.465263429e-05	7.625402941e-05	2.960372658e-04	5.022600174e+00	2.507196665e-01	9.014092684e-01	9.907577623e-05	7.253471267e-05	2.562340524e-04	-3.769997120e+00	1.648134232e+01	8.304986358e-01	8.314959996e-05	6.557294546e-05	2.384286636e-04	-1.536162472e+01	5.936135292e+00	2.763251066e-01	1.278267300e-04	5.273169882e-05	4.180370888e-04	-1.199963665e+01	5.618207455e+00	6.993818283e-02	1.370262034e-04	6.567815581e-05	4.222980933e-04	-8.491399765e+00	5.334873676e+00	1.118522733e-01	8.782546502e-05	4.918958803e-05	2.600151347e-04	-4.708939552e+00	5.000724316e+00	4.771511629e-02	1.271663059e-04	4.000644185e-05	3.574770235e-04	-1.142783403e+00	4.589768410e+00	7.000903785e-02	5.355905523e-05	3.730120079e-05	1.481182553e-04
4.900000000e+01	1.224998951e+01	-1.496192169e+01	1.137550712e+00	4.637024701e-01	9.409803170e-05	7.629632455e-05	2.939752885e-04	5.023155689e+00	2.511066794e-01	8.999151587e-01	9.944559133e-05	7.434876170e-05	2.579513530e-04	-3.770639896e+00	1.645402527e+01	8.299998641e-01	8.154946408e-05	6.516891153e-05	2.343247033e-04	-1.534890366e+01	5.930728436e+00	2.772337198e-01	1.279488497e-04	5.391803643e-05	4.181246622e-04	-1.198711777e+01	5.610740185e+00	7.055552304e-02	1.369208912e-04	6.527070218e-05	4.220098199e-04	-8.479136467e+00	5.325905323e+00	1.117660403e-01	8.767585678e-05	5.012449401e-05	2.595394035e-04	-4.696626186e+00	4.990851402e+00	4.708795249e-02	1.271594519e-04	3.987587843e-05	3.573898575e-04	-1.130261302e+00	4.580237865e+00	6.858968735e-02	5.322159632e-05	3.726597788e-05	1.472329022e-04
5.000000000e+01	1.249996471e+01	-1.496191788e+01	1.137637734e+00	4.645273089e-01	9.443728050e-05	7.717697008e-05	2.947461617e-04	5.023175716e+00	2.509491444e-01	8.994038701e-01	9.968792438e-05	7.494304009e-05	2.589541837e-04	-3.771482229e+00	1.642359543e+01	8.305265903e-01	8.198025171e-05	6.552159903e-05	2.354995377e-04	-1.532237530e+01	5.919723511e+00	2.812383473e-01	1.280612487e-04	5.399307338e-05	4.183054261e-04	-1.196086597e+01	5.596335411e+00	7.435566932e-02	1.371341350e-04	6.382992433e-05	4.229274928e-04	-8.452687263e+00	5.308054924e+00	1.147142723e-01	8.796679322e-05	5.066416634e-05	2.603116736e-04	-4.670304298e+00	4.970683098e+00	4.944056273e-02	1.272722729e-04	4.002611968e-05	3.575797600e-04	-1.104085922e+00	4.559446335e+00	7.075746357e-02	5.379895083e-05	3.798332182e-05	1.489294518e-04
5.100000000e+01	1.274996853e+01	-1.496202374e+01	1.138106942e+00	4.655640423e-01	9.420782590e-05	7.673395157e-05	2.942150168e-04	5.022990704e+00	2.513082623e-01	9.004614353e-01	9.934981790e-05	7.462808571e-05	2.577744599e-04	-3.772987366e+00	1.639410782e+01	8.314730525e-01	8.263225027e-05	6.628201663e-05	2.375248441e-04	-1.530462646e+01	5.910892010e+00	2.852227390e-01	1.282579615e-04	5.391980449e-05	4.188815947e-04	-1.194350529e+01	5.582928181e+00	7.740867883e-02	1.375803549e-04	6.546550139e-05	4.238631518e-04	-8.435970306e+00	5.290649891e+00	1.182340905e-01	8.780709322e-05	4.827484008e-05	2.597565763e-04	-4.653843880e+00	4.950507641e+00	5.244512111e-02	1.275333052e-04	4.159619493e-05	3.583165235e-04	-1.087533474e+00	4.538414955e+00	7.266303897e-02	5.364707249e-05	3.760037362e-05	1.483683736e-04
5.200000000e+01	1.299997139e+01	-1.496252441e+01	1.138117909e+00	4.659813344e-01	9.522087203e-05	7.728034689e-05	2.974192612e-04	5.022728920e+00	2.512208819e-01	9.012562633e-01	9.932945250e-05	7.446410018e-05	2.580056898e-04	-3.773622274e+00	1.636483383e+01	8.331902027e-01	8.218047878e-05	6.612383004e-05	2.363587846e-04	-1.528494549e+01	5.900321484e+00	2.887060642e-01	1.284474420e-04	5.441225585e-05	4.192657943e-04	-1.192449093e+01	5.567580700e+00	8.075083792e-02	1.366916404e-04	6.309893797e-05	4.215026856e-04	-8.417201996e+00	5.270673752e+00	1.214029416e-01	8.765707753e-05	4.925140820e-05	2.592544479e-04	-4.635353088e+00	4.927456379e+00	5.577415600e-02	1.276168623e-04	4.073646778e-05	3.583976650e-04	-1.069133997e+00	4.514339447e+00	7.575799525e-02	5.360917567e-05	3.749349344e-05	1.482271182e-04
5.300000000e+01	1.324997425e+01	-1.496257591e+01	1.138045311e+00	4.654831886e-01	9.345498984e-05	7.474661106e-05	2.926561865e-04	5.022896767e+00	2.508767843e-01	8.991128802e-01	9.901946760e-05	7.396694127e-05	2.570030920e-04	-3.773471832e+00	1.633597565e+01	8.317046762e-01	8.413647447e-05	6.770003529e-05	2.419378579e-04	-1.525994492e+01	5.888578415e+00	2.914547026e-01	1.284130994e-04	5.483986024e-05	4.189088068e-04	-1.189987564e+01	5.550407410e+00	8.279784769e-02	1.381028851e-04	6.611122080e-05	4.251796054e-04	-8.392903328e+00	5.248541832e+00	1.220066324e-01	8.784449165e-05	4.822363189e-05	2.597132407e-04	-4.611143589e+00	4.901567459e+00	5.492001399e-02	1.276381663e-04	4.206326048e-05	3.584232181e-04	-1.044775963e+00	4.486664295e+00	7.373896986e-02	5.421011883e-05	3.943551565e-05	1.504557440e-04
5.400000000e+01	1.349997807e+01	-1.496176529e+01	1.137474537e+00	4.626761675e-01	9.390501509e-05	7.606422150e-05	2.934989752e-04	5.021138191e+00	2.518490851e-01	9.031381607e-01	9.921580931e-05	7.502087828e-05	2.579073771e-04	-3.772765160e+00	1.630644608e+01	8.292539120e-01	8.366557449e-05	6.800145638e-05	2.409560839e-04	-1.524257946e+01	5.876927376e+00	2.920305431e-01	1.283589518e-04	5.401017552e-05	4.188111052e-04	-1.188310909e+01	5.533283234e+00	8.246410638e-02	1.382178598e-04	6.669792492e-05	4.253796651e-04	-8.376543045e+00	5.226429939e+00	1.219272688e-01	8.784663805e-05	4.915883983e-05	2.596736012e-04	-4.595414162e+00	4.876910210e+00	5.553932488e-02	1.276251569e-04	4.076473124e-05	3.582255449e-04	-1.029684782e+00	4.462618351e+00	7.578770816e-02	5.342459554e-05	3.676933920e-05	1.474228629e-04
5.500000000e+01	1.374998093e+01	-1.496202755e+01	1.138127327e+00	4.653099775e-01	9.480903827e-05	7.823159103e-05	2.953519870e-04	5.021159172e+00	2.516301870e-01	9.015836716e-01	9.945122292e-05	7.515132893e-05	2.582716115e-04	-3.773052692e+00	1.628039932e+01	8.304265738e-01	8.366475959e-05	6.673443568e-05	2.402912214e-04	-1.522873783e+01	5.865998268e+00	2.967489362e-01	1.288971835e-04	5.575791874e-05	4.201584670e-04	-1.187014198e+01	5.517575741e+00	8.776313066e-02	1.375880383e-04	6.381038111e-05	4.239809932e-04	-8.364508629e+00	5.206506729e+00	1.270186603e-01	8.774836897e-05	4.819875539e-05	2.593263634e-04	-4.583754539e+00	4.854578972e+00	5.963758379e-02	1.276314433e-04	4.186649312e-05	3.582468780e-04	-1.017716765e+00	4.440388680e+00	7.821235061e-02	5.354228051e-05	3.661884693e-05	1.476375764e-04
5.600000000e+01	1.399998379e+01	-1.496178436e+01	1.138162851e+00	4.647813737e-01	9.542142652e-05	7.819345046e-05	2.975741227e-04	5.021685123e+00	2.515301704e-01	9.019334912e-01	9.960290481e-05	7.490270218e-05	2.585445473e-04	-3.772343397e+00	1.625363731e+01	8.312388062e-01	8.249708480e-05	6.564640353e-05	2.369174472e-04	-1.521419907e+01	5.852813244e+00	3.006765842e-01	1.285852777e-04	5.488855459e-05	4.191828484e-04	-1.185596848e+01	5.499120712e+00	9.050504863e-02	1.394059946e-04	6.689794827e-05	4.289648496e-04	-8.350506783e+00	5.183296204e+00	1.288905442e-01	8.814004832e-05	4.977219214e-05	2.604476467e-04	-4.569851398e+00	4.829163551e+00	6.105161086e-02	1.278949494e-04	4.381655162e-05	3.590324486e-04	-1.003607273e+00	4.415819168e+00	7.900326699e-02	5.375751061e-05	3.777549136e-05	1.485698740e-04
5.700000000e+01	1.424995995e+01	-1.496190643e+01	1.138152480e+00	4.630428553e-01	9.327589942e-05	7.614185597e-05	2.910748008e-04	5.021327019e+00	2.516596019e-01	9.013808966e-01	9.928990767e-05	7.466675743e-05	2.577194246e-04	-3.772164822e+00	1.622585678e+01	8.309320211e-01	8.381490625e-05	6.636488979e-05	2.404922707e-04	-1.520202732e+01	5.838531017e+00	3.037342131e-01	1.286877668e-04	5.582798622e-05	4.192861088e-04	-1.184453869e+01	5.479300499e+00	9.213263541e-02	1.386635122e-04	6.574086001e-05	4.268480407e-04	-8.339441299e+00	5.158627510e+00	1.300540417e-01	8.773372974e-05	4.792561958e-05	2.591900993e-04	-4.559053421e+00	4.802347183e+00	6.165140867e-02	1.279053540e-04	4.198509487e-05	3.588875988e-04	-9.927206039e-01	4.390275002e+00	7.931824774e-02	5.324370431e-05	3.612933506e-05	1.466508256e-04
5.800000000e+01	1.449996376e+01	-1.496269035e+01	1.138360143e+00	4.639263153e-01	9.414241504e-05	7.639451360e-05	2.940654813e-04	5.020569324e+00	2.520331442e-01	9.017539024e-01	9.930232045e-05	7.225532318e-05	2.566645271e-04	-3.772708893e+00	1.619645500e+01	8.316200972e-01	8.451544272e-05	6.702577230e-05	2.425650164e-04	-1.519192886e+01	5.823038101e+00	3.094019592e-01	1.288364001e-04	5.584198880e-05	4.197147500e-04	-1.183508396e+01	5.457866669e+00	9.740742296e-02	1.394554420e-04	6.779041723e-05	4.288287018e-04	-8.330467224e+00	5.132015228e+00	1.344338804e-01	8.799437637e-05	4.902800720e-05	2.599334985e-04	-4.550256252e+00	4.773493767e+00	6.510448456e-02	1.279531425e-04	4.159915625e-05	3.589443804e-04	-9.835814834e-01	4.362840652e+00	8.208922297e-02	5.346006947e-05	3.665091208e-05	1.473816083e-04
5.900000000e+01	1.474996662e+01	-1.496305752e+01	1.138175607e+00	4.648599029e-01	9.474175749e-05	7.629802712e-05	2.963132283e-04	5.020447254e+00	2.517133951e-01	9.015804529e-01	9.934002446e-05	7.403353084e-05	2.576939005e-04	-3.772915840e+00	1.616727257e+01	8.324266076e-01	8.460514073e-05	6.699212099e-05	2.427904110e-04	-1.518371964e+01	5.807127953e+00	3.150300384e-01	1.291159424e-04	5.622837489e-05	4.205088189e-04	-1.182763672e+01	5.435857296e+00	1.025384218e-01	1.388221281e-04	6.643238157e-05	4.271076759e-04	-8.323485374e+00	5.104944229e+00	1.387732774e-01	8.794111636e-05	4.962598177e-05	2.597544226e-04	-4.543320656e+00	4.744312286e+00	6.840053201e-02	1.279236603e-04	4.222850839e-05	3.588614054e-04	-9.763144255e-01	4.335524082e+00	8.412111551e-02	5.354317545e-05	3.660735820e-05	1.475497847e-04
6.000000000e+01	1.499996948e+01	-1.496303558e+01	1.138016939e+00	4.654121995e-01	9.460783622e-05	7.697762339e-05	2.954570809e-04	5.020254135e+00	2.516205609e-01	9.012171030e-01	9.897875861e-05	7.465203089e-05	2.570650540e-04	-3.772836447e+00	1.613861847e+01	8.326653838e-01	8.519054245e-05	6.947895599e-05	2.455001522e-04	-1.517716599e+01	5.791141987e+00	3.201901615e-01	1.290525397e-04	5.575317482e-05	4.203325370e-04	-1.182171917e+01	5.413912773e+00	1.063887849e-01	1.399193570e-04	6.657146878e-05	4.305701877e-04	-8.318019867e+00	5.077939034e+00	1.420243084e-01	8.793379675e-05	5.052713459e-05	2.597194689e-04	-4.538003922e+00	4.715457439e+00	7.088282704e-02	1.279537246e-04	4.320995140e-05	3.589748812e-04	-9.706268311e-01	4.308886528e+00	8.617582172e-02	5.317529576e-05	3.553319402e-05	1.462078071e-04
6.100000000e+01	1.524997330e+01	-1.496317482e+01	1.138268352e+00	4.665323496e-01	9.460697765e-05	7.686345634e-05	2.954536176e-04	5.020403385e+00	2.518011630e-01	9.017097950e-01	9.897217387e-05	7.325052866e-05	2.565069590e-04	-3.772406578e+00	1.611071777e+01	8.340513706e-01	8.224058547e-05	6.536712317e-05	2.361439110e-04	-1.517193222e+01	5.775196552e+00	3.250960410e-01	1.289759384e-04	5.559564670e-05	4.201040138e-04	-1.181723881e+01	5.392074585e+00	1.107641831e-01	1.401400805e-04	6.905336340e-05	4.306515621e-04	-8.313830376e+00	5.051142693e+00	1.454601735e-01	8.817208436e-05	5.019097807e-05	2.603983739e-04	-4.533890724e+00	4.687057495e+00	7.352085412e-02	1.280952565e-04	4.308177449e-05	3.593328875e-04	-9.660272598e-01	4.282886982e+00	8.816909790e-02	5.405845877e-05	3.776810991e-05	1.492539450e-04
6.200000000e+01	1.549997616e+01	-1.496349812e+01	1.138281107e+00	4.669059217e-01	9.404790762e-05	7.605044811e-05	2.940610575e-04	5.020592690e+00	2.517346740e-01	9.016748667e-01	9.923982725e-05	7.524228567e-05	2.580112196e-04	-3.772799492e+00	1.608350945e+01	8.357455134e-01	8.114050434e-05	6.350684271e-05	2.324519592e-04	-1.516813278e+01	5.758302212e+00	3.282395601e-01	1.295658585e-04	5.854086339e-05	4.214330693e-04	-1.181408215e+01	5.369581223e+00	1.138453409e-01	1.410177065e-04	6.890200893e-05	4.334870900e-04	-8.311223030e+00	5.023895264e+00	1.480241120e-01	8.806481492e-05	5.019762102e-05	2.600698208e-04	-4.531239033e+00	4.658392429e+00	7.584757358e-02	1.278849086e-04	4.228776015e-05	3.586767998e-04	-9.629208446e-01	4.256999016e+00	9.026364237e-02	5.298902397e-05	3.488764560e-05	1.454964804e-04
6.300000000e+01	1.574997902e+01	-1.496316814e+01	1.138347030e+00	4.664335847e-01	9.426577890e-05	7.559948426e-05	2.949981426e-04	5.020751953e+00	2.517891824e-01	9.021782279e-01	9.918988508e-05	7.521287625e-05	2.578099084e-04	-3.772858143e+00	1.605704498e+01	8.367982507e-01	8.318429900e-05	6.618712359e-05	2.388880530e-04	-1.516534138e+01	5.741346836e+00	3.301513195e-01	1.293150708e-04	5.764648813e-05	4.207629536e-04	-1.181191826e+01	5.347131252e+00	1.151191294e-01	1.411242411e-04	7.050831482e-05	4.334186087e-04	-8.309376717e+00	4.996835232e+00	1.495577395e-01	8.790259744e-05	4.940015788e-05	2.595730766e-04	-4.529482841e+00	4.630249500e+00	7.732129097e-02	1.280211727e-04	4.346674177e-05	3.591204586e-04	-9.608037472e-01	4.231925964e+00	9.153799713e-02	5.344209421e-05	3.567759995e-05	1.469384151e-04
6.400000000e+01	1.599998283e+01	-1.496350670e+01	1.138096452e+00	4.662637413e-01	9.420431161e-05	7.534382166e-05	2.949484624e-04	5.020357132e+00	2.514580488e-01	9.021337032e-01	9.923143807e-05	7.553290197e-05	2.580602595e-04	-3.774375916e+00	1.602983856e+01	8.377933502e-01	8.366230759e-05	6.706583372e-05	2.403872495e-04	-1.516453552e+01	5.724140167e+00	3.316805065e-01	1.296355331e-04	5.846110435e-05	4.216749221e-04	-1.181181526e+01	5.324178219e+00	1.166664213e-01	1.412255515e-04	7.060699136e-05	4.337936407e-04	-8.309672356e+00	4.968970299e+00	1.506775916e-01	8.810673899e-05	5.105252058e-05	2.601939195e-04	-4.529891968e+00	4.601288795e+00	7.810663432e-02	1.278665150e-04	4.179745156e-05	3.585813101e-04	-9.606493711e-01	4.206401825e+00	9.275057167e-02	5.298544420e-05	3.452990131e-05	1.453521982e-04
6.500000000e+01	1.624995613e+01	-1.496404266e+01	1.138194561e+00	4.662431479e-01	9.386845340e-05	7.485073002e-05	2.940173435e-04	5.019814491e+00	2.511414886e-01	9.013312459e-01	9.870795475e-05	7.267358160e-05	2.556300024e-04	-3.777414322e+00	1.600094986e+01	8.387866020e-01	8.292317943e-05	6.622821820e-05	2.382574603e-04	-1.516654968e+01	5.705728531e+00	3.322764039e-01	1.297322888e-04	5.873663395e-05	4.219527764e-04	-1.181455708e+01	5.299341202e+00	1.169632822e-01	1.419661130e-04	7.114351320e-05	4.360018356e-04	-8.312964439e+00	4.939118862e+00	1.507062167e-01	8.842294483e-05	5.247263107e-05	2.611544624e-04	-4.533116817e+00	4.570346832e+00	7.852759212e-02	1.280276483e-04	4.257081309e-05	3.590896376e-04	-9.631800652e-01	4.179544449e+00	9.296379238e-02	5.319347474e-05	3.501465471e-05	1.460773492e-04
6.600000000e+01	1.649995995e+01	-1.496385765e+01	1.138184786e+00	4.662161469e-01	9.487768693e-05	7.554751937e-05	2.972298244e-04	5.020264626e+00	2.512629032e-01	9.012224078e-01	9.854056407e-05	7.203454152e-05	2.548463235e-04	-3.781301498e+00	1.597199821e+01	8.400903940e-01	8.320969209e-05	6.690961891e-05	2.393214527e-04	-1.517033863e+01	5.685096741e+00	3.320738077e-01	1.298712596e-04	5.822746607e-05	4.225606681e-04	-1.181902122e+01	5.272795677e+00	1.167619750e-01	1.411688863e-04	6.916115672e-05	4.340052546e-04	-8.317845345e+00	4.907826424e+00	1.511148512e-01	8.856374916e-05	5.273982970e-05	2.615864796e-04	-4.537971497e+00	4.538665295e+00	7.899083942e-02	1.279942371e-04	4.374287528e-05	3.590975248e-04	-9.673534036e-01	4.152398109e+00	9.401545674e-02	5.310278357e-05	3.424521492e-05	1.455738966e-04
6.700000000e+01	1.674996376e+01	-1.496339417e+01	1.138267756e+00	4.663136899e-01	9.438084817e-05	7.555405318e-05	2.954366792e-04	5.020824909e+00	2.514127493e-01	9.014003277e-01	9.939597658e-05	7.554959302e-05	2.584193426e-04	-3.785086155e+00	1.594352341e+01	8.426895142e-01	8.379339124e-05	6.638717605e-05	2.405293344e-04	-1.517487526e+01	5.664191246e+00	3.333446383e-01	1.297637791e-04	5.857424549e-05	4.221824347e-04	-1.182439137e+01	5.245787621e+00	1.181733906e-01	1.426047820e-04	7.190744509e-05	4.379705351e-04	-8.323655128e+00	4.875814438e+00	1.520781070e-01	8.875315689e-05	5.372316082e-05	2.621757158e-04	-4.543687344e+00	4.505965233e+00	8.014066517e-02	1.279546559e-04	4.191466360e-05	3.588905383e-04	-9.724037051e-01	4.124206543e+00	9.553552419e-02	5.295793017e-05	3.355208173e-05	1.449896663e-04
6.800000000e+01	1.699996567e+01	-1.496307564e+01	1.138324618e+00	4.662651718e-01	9.472428064e-05	7.658289542e-05	2.960747224e-04	5.021262169e+00	2.515996397e-01	9.019763470e-01	9.931427485e-05	7.475802704e-05	2.578097337e-04	-3.788182735e+00	1.591551399e+01	8.452140093e-01	8.424338739e-05	6.745578867e-05	2.421849931e-04	-1.517962837e+01	5.642951488e+00	3.344047070e-01	1.301014709e-04	5.940655319e-05	4.231992352e-04	-1.182982731e+01	5.218525887e+00	1.191163734e-01	1.422369969e-04	7.189120515e-05	4.368579248e-04	-8.329605103e+00	4.843440533e+00	1.534852982e-01	8.859603258e-05	5.340786811e-05	2.617242280e-04	-4.549551487e+00	4.472770214e+00	8.178379387e-02	1.280347642e-04	4.337725477e-05	3.592321591e-04	-9.776180983e-01	4.095458984e+00	9.754666686e-02	5.321374556e-05	3.482080137e-05	1.460450003e-04
6.900000000e+01	1.724996948e+01	-1.496293640e+01	1.138146520e+00	4.661047459e-01	9.438635607e-05	7.615505456e-05	2.951261122e-04	5.021200180e+00	2.514849901e-01	9.020405412e-01	9.918778960e-05	7.435194129e-05	2.575244289e-04	-3.791631460e+00	1.588758659e+01	8.480086327e-01	8.448793960e-05	6.748941814e-05	2.426874998e-04	-1.518510056e+01	5.621768951e+00	3.357239962e-01	1.305372862e-04	6.119538011e-05	4.243022413e-04	-1.183607388e+01	5.190960884e+00	1.202468202e-01	1.426624513e-04	7.181633555e-05	4.383072956e-04	-8.336370468e+00	4.810521126e+00	1.541015357e-01	8.880572568e-05	5.350194624e-05	2.623644541e-04	-4.556229591e+00	4.438981056e+00	8.262536675e-02	1.281001460e-04	4.409489338e-05	3.594917653e-04	-9.836062193e-01	4.066079140e+00	9.867811203e-02	5.323479127e-05	3.497445869e-05	1.461811044e-04
7.000000000e+01	1.749997330e+01	-1.496335030e+01	1.138039947e+00	4.656712115e-01	9.414951637e-05	7.516637561e-05	2.948627225e-04	5.021054268e+00	2.513977289e-01	9.015260339e-01	9.919527656e-05	7.517822814e-05	2.577577834e-04	-3.795280457e+00	1.586129475e+01	8.501419425e-01	8.356788749e-05	6.859697896e-05	2.411207388e-04	-1.519108391e+01	5.600557327e+00	3.373993933e-01	1.303148019e-04	5.997972767e-05	4.238300025e-04	-1.184275055e+01	5.163799286e+00	1.210059971e-01	1.421951456e-04	7.166821160e-05	4.368769296e-04	-8.343571663e+00	4.778439522e+00	1.549439728e-01	8.902277477e-05	5.594234972e-05	2.630574163e-04	-4.563285351e+00	4.406142712e+00	8.362469077e-02	1.279142743e-04	4.238650581e-05	3.588954278e-04	-9.900257587e-01	4.037686348e+00	9.985734522e-02	5.345278987e-05	3.606484097e-05	1.471239957e-04
7.100000000e+01	1.774997711e+01	-1.496350098e+01	1.137964606e+00	4.648504257e-01	9.454936662e-05	7.576373901e-05	2.959122648e-04	5.020909309e+00	2.512763143e-01	9.007534981e-01	9.920101002e-05	7.406639634e-05	2.572408412e-04	-3.799176931e+00	1.583417225e+01	8.523497581e-01	8.368147246e-05	6.767047307e-05	2.408758010e-04	-1.519746971e+01	5.577942848e+00	3.386823237e-01	1.307729253e-04	6.234038301e-05	4.249185440e-04	-1.184990692e+01	5.135298252e+00	1.219569519e-01	1.438184117e-04	7.379899762e-05	4.415579315e-04	-8.351181030e+00	4.744768143e+00	1.555093378e-01	8.911595796e-05	5.724855873e-05	2.633715922e-04	-4.570741653e+00	4.371913433e+00	8.426011354e-02	1.282895246e-04	4.529870785e-05	3.601635108e-04	-9.966294169e-01	4.008375168e+00	1.007391214e-01	5.368518396e-05	3.730794197e-05	1.481778600e-04
7.200000000e+01	1.799995232e+01	-1.496273327e+01	1.138022780e+00	4.648793936e-01	9.472521924e-05	7.665699377e-05	2.960194543e-04	5.020937920e+00	2.513023019e-01	9.001614451e-01	9.949073865e-05	7.512010052e-05	2.584840404e-04	-3.802541733e+00	1.580712986e+01	8.542958498e-01	8.467424050e-05	6.635711179e-05	2.427353611e-04	-1.520284271e+01	5.555768013e+00	3.406987786e-01	1.308052160e-04	6.204688543e-05	4.251725040e-04	-1.185616970e+01	5.107152939e+00	1.234004274e-01	1.446294627e-04	7.515664038e-05	4.438860924e-04	-8.358162880e+00	4.711450100e+00	1.563962251e-01	8.942027489e-05	5.834693366e-05	2.643025364e-04	-4.577569962e+00	4.338243484e+00	8.491185308e-02	1.280365832e-04	4.361750325e-05	3.593794827e-04	-1.002876163e+00	3.980215073e+00	1.016970500e-01	5.366102050e-05	3.748046220e-05	1.482043590e-04
7.300000000e+01	1.824995613e+01	-1.496242523e+01	1.138009071e+00	4.647678733e-01	9.434722597e-05	7.661488053e-05	2.947034081e-04	5.021613598e+00	2.512412071e-01	9.003919959e-01	9.897280688e-05	7.330416702e-05	2.564074239e-04	-3.806363344e+00	1.577802086e+01	8.566097021e-01	8.392328891e-05	6.523545744e-05	2.402397367e-04	-1.520908642e+01	5.531957626e+00	3.425429463e-01	1.310898369e-04	6.374226359e-05	4.258375557e-04	-1.186330128e+01	5.076732159e+00	1.242218986e-01	1.452616998e-04	7.481074863e-05	4.460389900e-04	-8.365612984e+00	4.675538540e+00	1.567968130e-01	8.944553701e-05	5.936382149e-05	2.644148190e-04	-4.584666729e+00	4.302342415e+00	8.542813361e-02	1.280779543e-04	4.443460057e-05	3.595806775e-04	-1.008930683e+00	3.950877428e+00	1.025001481e-01	5.405319462e-05	3.866973566e-05	1.496956684e-04
7.400000000e+01	1.849995804e+01	-1.496249104e+01	1.137954831e+00	4.644522369e-01	9.422354196e-05	7.578751683e-05	2.948035253e-04	5.021399021e+00	2.510217428e-01	9.001371861e-01	9.933536785e-05	7.460830966e-05	2.578753047e-04	-3.810482025e+00	1.574931908e+01	8.597440720e-01	8.252439147e-05	6.436876720e-05	2.364373067e-04	-1.521558094e+01	5.507524014e+00	3.441262245e-01	1.313439716e-04	6.494396075e-05	4.264542076e-04	-1.187075043e+01	5.045909882e+00	1.253400147e-01	1.457213657e-04	7.597393414e-05	4.472650471e-04	-8.373645782e+00	4.639426231e+00	1.571343243e-01	9.049745131e-05	6.459816359e-05	2.676159784e-04	-4.592327118e+00	4.266402245e+00	8.561264724e-02	1.283407037e-04	4.526210978e-05	3.604083322e-04	-1.015658855e+00	3.921620369e+00	1.029445231e-01	5.405148113e-05	3.837620898e-05	1.495487813e-04
7.500000000e+01	1.874996185e+01	-1.496215820e+01	1.137766838e+00	4.641570449e-01	9.336761286e-05	7.504590030e-05	2.920377010e-04	5.021772385e+00	2.511002123e-01	9.002478719e-01	9.985877114e-05	7.581386308e-05	2.593228710e-04	-3.814339638e+00	1.572035503e+01	8.632742167e-01	8.303709910e-05	6.519754970e-05	2.379786019e-04	-1.522204113e+01	5.481735229e+00	3.456436098e-01	1.322292374e-04	6.743939593e-05	4.288844357e-04	-1.187804985e+01	5.013785362e+00	1.259357482e-01	1.457324397e-04	7.646027370e-05	4.472360015e-04	-8.381601334e+00	4.601703644e+00	1.574037522e-01	9.082435281e-05	6.571865379e-05	2.686178195e-04	-4.599936485e+00	4.228734970e+00	8.597229421e-02	1.284341415e-04	4.628896204e-05	3.607717226e-04	-1.022351980e+00	3.890716553e+00	1.037179530e-01	5.420782691e-05	3.913700129e-05	1.503310632e-04
7.600000000e+01	1.899996567e+01	-1.496216869e+01	1.137830615e+00	4.638701677e-01	9.454767132e-05	7.714317326e-05	2.952483192e-04	5.022054195e+00	2.510867715e-01	8.997729421e-01	9.937393042e-05	7.512707089e-05	2.581868030e-04	-3.817666292e+00	1.569218826e+01	8.662542701e-01	8.446701395e-05	6.726981519e-05	2.426243009e-04	-1.522816563e+01	5.457244873e+00	3.473834693e-01	1.326327765e-04	6.898651918e-05	4.299298162e-04	-1.188506508e+01	4.982998371e+00	1.269657314e-01	1.472921722e-04	7.786298374e-05	4.519278591e-04	-8.389135361e+00	4.565148830e+00	1.575378329e-01	9.144144860e-05	6.879017019e-05	2.705094521e-04	-4.607154846e+00	4.191924572e+00	8.604603261e-02	1.281773002e-04	4.437398093e-05	3.599568736e-04	-1.028527617e+00	3.860923767e+00	1.042570099e-01	5.462013360e-05	4.076755067e-05	1.520023216e-04
7.700000000e+01	1.924996758e+01	-1.496201038e+01	1.137836099e+00	4.640619159e-01	9.372558998e-05	7.515159814e-05	2.933638752e-04	5.022329330e+00	2.509649992e-01	8.991137743e-01	9.950037929e-05	7.533680036e-05	2.586481569e-04	-3.820811749e+00	1.566407108e+01	8.699922562e-01	8.435732889e-05	6.813467917e-05	2.427547879e-04	-1.523331547e+01	5.434084892e+00	3.497155905e-01	1.331771346e-04	7.062007353e-05	4.314649850e-04	-1.189135742e+01	4.953358173e+00	1.281464547e-01	1.477970072e-04	7.896133320e-05	4.532742896e-04	-8.395931244e+00	4.529607296e+00	1.580890566e-01	9.113764827e-05	6.793203647e-05	2.696180891e-04	-4.613473892e+00	4.155977249e+00	8.617110550e-02	1.283340243e-04	4.584854105e-05	3.605263191e-04	-1.033876181e+00	3.831843376e+00	1.046333537e-01	5.478060120e-05	4.131412425e-05	1.526778215e-04
7.800000000e+01	1.949997139e+01	-1.496218109e+01	1.137795448e+00	4.629033208e-01	9.292076720e-05	7.405839278e-05	2.910627809e-04	5.022320747e+00	2.508025765e-01	8.971934319e-01	9.914483962e-05	7.350672240e-05	2.568876371e-04	-3.823632717e+00	1.563715553e+01	8.725256324e-01	8.409432485e-05	6.706611748e-05	2.415219642e-04	-1.523851776e+01	5.411467075e+00	3.507250547e-01	1.333992695e-04	7.166057185e-05	4.319371365e-04	-1.189726353e+01	4.924450397e+00	1.281205714e-01	1.468237169e-04	7.688954065e-05	4.507855920e-04	-8.402359962e+00	4.494975090e+00	1.573694199e-01	9.147298260e-05	6.925481284e-05	2.706460073e-04	-4.619384289e+00	4.121075153e+00	8.514148742e-02	1.283029706e-04	4.613919737e-05	3.604877274e-04	-1.038827300e+00	3.803645134e+00	1.036919132e-01	5.523757864e-05	4.209749750e-05	1.541137899e-04
7.900000000e+01	1.974997520e+01	-1.496228790e+01	1.137831569e+00	4.619133770e-01	9.365547885e-05	7.565219857e-05	2.927707101e-04	5.022783279e+00	2.506808341e-01	8.969624639e-01	9.937329014e-05	7.399883179e-05	2.576640109e-04	-3.826788425e+00	1.560995674e+01	8.746893406e-01	8.357194747e-05	6.599422341e-05	2.397416392e-04	-1.524345207e+01	5.388051987e+00	3.506386876e-01	1.339991577e-04	7.380260649e-05	4.334501864e-04	-1.190295410e+01	4.894800663e+00	1.270698905e-01	1.480405772e-04	8.000496746e-05	4.539138172e-04	-8.408681870e+00	4.459306717e+00	1.557529569e-01	9.156431770e-05	6.913612015e-05	2.709313994e-04	-4.625180721e+00	4.085257530e+00	8.362372965e-02	1.284746249e-04	4.659168189e-05	3.610275453e-04	-1.043550253e+00	3.774653435e+00	1.029734164e-01	5.528465408e-05	4.257592809e-05	1.544546249e-04
8.000000000e+01	1.999995041e+01	-1.496246338e+01	1.137837291e+00	4.612545967e-01	9.310162568e-05	7.459641347e-05	2.914394136e-04	5.023709297e+00	2.504002452e-01	8.955132961e-01	9.958464943e-05	7.695627573e-05	2.595042752e-04	-3.829541683e+00	1.558146954e+01	8.799746037e-01	8.490872278e-05	6.722460967e-05	2.437105722e-04	-1.524842262e+01	5.363167286e+00	3.519294262e-01	1.344870252e-04	7.486629329e-05	4.348987131e-04	-1.190887165e+01	4.863193512e+00	1.277495921e-01	1.490741706e-04	8.031975449e-05	4.571610771e-04	-8.415242195e+00	4.421534538e+00	1.559385955e-01	9.165165829e-05	7.012885180e-05	2.712239220e-04	-4.631177902e+00	4.047349930e+00	8.404153585e-02	1.284339523e-04	4.696775795e-05	3.609669511e-04	-1.048445940e+00	3.744065285e+00	1.034933925e-01	5.533911462e-05	4.305195762e-05	1.548209693e-04
8.100000000e+01	2.024995422e+01	-1.496217918e+01	1.137984276e+00	4.620735049e-01	9.396538371e-05	7.621481927e-05	2.935941448e-04	5.023581028e+00	2.504444718e-01	8.954132795e-01	9.924932965e-05	7.482631918e-05	2.576065308e-04	-3.833125114e+00	1.555193901e+01	8.840183616e-01	8.413577598e-05	6.680541992e-05	2.415979252e-04	-1.525369453e+01	5.336526871e+00	3.525049984e-01	1.348439546e-04	7.688487676e-05	4.356249701e-04	-1.191546535e+01	4.829699993e+00	1.275039315e-01	1.504142274e-04	8.213322872e-05	4.610285105e-04	-8.422433853e+00	4.381575584e+00	1.548371017e-01	9.239323845e-05	7.300783182e-05	2.734819718e-04	-4.637941360e+00	4.007458210e+00	8.300636709e-02	1.284652681e-04	4.659651677e-05	3.610622371e-04	-1.054314733e+00	3.712054014e+00	1.033134162e-01	5.568516644e-05	4.386700311e-05	1.560530218e-04
8.200000000e+01	2.049995613e+01	-1.496206093e+01	1.137878537e+00	4.619000256e-01	9.359062824e-05	7.552640454e-05	2.925929439e-04	5.023457527e+00	2.505879998e-01	8.970425129e-01	9.941415919e-05	7.559100050e-05	2.585756592e-04	-3.836313009e+00	1.552277946e+01	8.874105811e-01	8.391543815e-05	6.761072291e-05	2.414855990e-04	-1.525789452e+01	5.311002254e+00	3.528269529e-01	1.362481999e-04	8.008044097e-05	4.395679280e-04	-1.192092037e+01	4.797201633e+00	1.264352649e-01	1.508718997e-04	8.239919407e-05	4.624481662e-04	-8.428830147e+00	4.342273712e+00	1.527363211e-01	9.292446339e-05	7.524846296e-05	2.751089924e-04	-4.643778801e+00	3.968642473e+00	8.140378445e-02	1.285472827e-04	4.742032252e-05	3.613810404e-04	-1.059130549e+00	3.681455135e+00	1.034421027e-01	5.595349285e-05	4.495596659e-05	1.572747569e-04
8.300000000e+01	2.074995995e+01	-1.496224976e+01	1.137747407e+00	4.612492919e-01	9.380571282e-05	7.648524479e-05	2.927977475e-04	5.023851395e+00	2.505712509e-01	8.975417614e-01	9.942143515e-05	7.391288818e-05	2.577929408e-04	-3.838580132e+00	1.549360275e+01	8.922578096e-01	8.313057333e-05	6.612578727e-05	2.387934219e-04	-1.526194096e+01	5.286660671e+00	3.520737290e-01	1.366890792e-04	8.241710748e-05	4.405128711e-04	-1.192581463e+01	4.765785217e+00	1.255455762e-01	1.508863352e-04	8.169221837e-05	4.628298339e-04	-8.434311867e+00	4.303694725e+00	1.513746083e-01	9.308986773e-05	7.567588909e-05	2.756183385e-04	-4.648231506e+00	3.930512190e+00	8.116157353e-02	1.287431369e-04	4.904972593e-05	3.620669013e-04	-1.062571764e+00	3.651676178e+00	1.038357615e-01	5.623819015e-05	4.548875586e-05	1.583093544e-04
8.400000000e+01	2.099996376e+01	-1.496207047e+01	1.137961030e+00	4.625219703e-01	9.386245802e-05	7.590810128e-05	2.934242657e-04	5.023683548e+00	2.510259748e-01	8.966414928e-01	9.954752022e-05	7.528940478e-05	2.585438197e-04	-3.841196060e+00	1.546516228e+01	8.951324821e-01	8.289397374e-05	6.630559074e-05	2.382805396e-04	-1.526492119e+01	5.264116764e+00	3.530159891e-01	1.375270658e-04	8.397489728e-05	4.428162647e-04	-1.192997074e+01	4.735980988e+00	1.251414120e-01	1.514090691e-04	8.310580597e-05	4.641349078e-04	-8.439593315e+00	4.266574383e+00	1.500009298e-01	9.331888577e-05	7.690034545e-05	2.763318771e-04	-4.652770996e+00	3.894067287e+00	7.986932993e-02	1.285557082e-04	4.828231613e-05	3.615101741e-04	-1.066291571e+00	3.623844385e+00	1.032503694e-01	5.639781375e-05	4.586014984e-05	1.588650193e-04
8.500000000e+01	2.124996758e+01	-1.496255875e+01	1.138213038e+00	4.620257616e-01	9.291653259e-05	7.431281119e-05	2.908971801e-04	5.022763252e+00	2.514028251e-01	8.982169628e-01	9.956189751e-05	7.581566751e-05	2.589642245e-04	-3.843207359e+00	1.543848610e+01	8.979327679e-01	8.437732322e-05	6.747847510e-05	2.424524137e-04	-1.526688004e+01	5.244652748e+00	3.523429930e-01	1.377466833e-04	8.518704999e-05	4.432705464e-04	-1.193319798e+01	4.709300041e+00	1.230504289e-01	1.525360713e-04	8.391841402e-05	4.676117678e-04	-8.443660736e+00	4.232451439e+00	1.474533230e-01	9.320944082e-05	7.657815877e-05	2.760151110e-04	-4.655962944e+00	3.860373259e+00	7.813595980e-02	1.286459155e-04	4.709244968e-05	3.617004259e-04	-1.068610907e+00	3.598446131e+00	1.030068323e-01	5.661253817e-05	4.638933387e-05	1.596699149e-04
8.600000000e+01	2.149996948e+01	-1.496265030e+01	1.138099074e+00	4.620452523e-01	9.390617197e-05	7.601378456e-05	2.934741206e-04	5.022796631e+00	2.512584329e-01	8.983497024e-01	9.943924670e-05	7.567364810e-05	2.585173061e-04	-3.844191074e+00	1.541119003e+01	8.993840814e-01	8.299469482e-05	6.549963291e-05	2.380707156e-04	-1.526725578e+01	5.226878643e+00	3.522281349e-01	1.381718321e-04	8.557202818e-05	4.445950617e-04	-1.193486404e+01	4.684054375e+00	1.220573112e-01	1.534664625e-04	8.435308700e-05	4.705697065e-04	-8.446182251e+00	4.199296951e+00	1.453055441e-01	9.380457777e-05	7.838634338e-05	2.778138150e-04	-4.657584190e+00	3.827301741e+00	7.625270635e-02	1.285951148e-04	4.856912346e-05	3.616766480e-04	-1.069321871e+00	3.573718071e+00	1.020872816e-01	5.637637514e-05	4.600867760e-05	1.588890445e-04
8.700000000e+01	2.174994469e+01	-1.496256256e+01	1.138118029e+00	4.620437920e-01	9.378619143e-05	7.589245797e-05	2.931299678e-04	5.023132324e+00	2.511618733e-01	8.983101845e-01	9.992811101e-05	7.566255954e-05	2.597747662e-04	-3.844635725e+00	1.538329315e+01	9.018672705e-01	8.391425945e-05	6.693720934e-05	2.410582965e-04	-1.526613998e+01	5.210787296e+00	3.528071940e-01	1.391636033e-04	8.904482092e-05	4.469516862e-04	-1.193528557e+01	4.659800529e+00	1.212203577e-01	1.549826557e-04	8.673284901e-05	4.747203493e-04	-8.447551727e+00	4.166657925e+00	1.436449140e-01	9.367116581e-05	7.782581815e-05	2.774132881e-04	-4.657963276e+00	3.794446230e+00	7.490663230e-02	1.286822517e-04	5.014357521e-05	3.620379430e-04	-1.068758130e+00	3.549591780e+00	1.013709381e-01	5.658505688e-05	4.676050230e-05	1.598110830e-04
8.800000000e+01	2.199994659e+01	-1.496250057e+01	1.138011098e+00	4.619240761e-01	9.342418343e-05	7.612207264e-05	2.917360398e-04	5.023061752e+00	2.511693835e-01	8.985465169e-01	9.972721455e-05	7.457279571e-05	2.587243216e-04	-3.844612598e+00	1.535270786e+01	9.037516117e-01	8.488440653e-05	6.883824244e-05	2.444650745e-04	-1.526400661e+01	5.195343494e+00	3.529083431e-01	1.403848728e-04	9.236054029e-05	4.501385265e-04	-1.193467712e+01	4.635224819e+00	1.201807484e-01	1.546706480e-04	8.627675561e-05	4.739116994e-04	-8.448079109e+00	4.132134914e+00	1.412812471e-01	9.377227980e-05	7.759289292e-05	2.777092741e-04	-4.657235146e+00	3.759854317e+00	7.292257249e-02	1.286636689e-04	4.878070104e-05	3.618929477e-04	-1.067063332e+00	3.524951935e+00	1.001076400e-01	5.667348887e-05	4.665466622e-05	1.599303941e-04
8.900000000e+01	2.224995041e+01	-1.496290684e+01	1.138260365e+00	4.617252350e-01	9.294308256e-05	7.449599070e-05	2.909737523e-04	5.022977829e+00	2.512318790e-01	8.984535933e-01	9.952660912e-05	7.523405657e-05	2.585847396e-04	-3.845206261e+00	1.532291889e+01	9.062243700e-01	8.502382843e-05	6.776145892e-05	2.442854457e-04	-1.526223469e+01	5.180604935e+00	3.535095453e-01	1.405310759e-04	9.370918269e-05	4.502212396e-04	-1.193447590e+01	4.611367702e+00	1.194216087e-01	1.555077324e-04	8.704343782e-05	4.763599718e-04	-8.449070930e+00	4.098571301e+00	1.391171515e-01	9.343663987e-05	7.689869381e-05	2.767101687e-04	-4.656871319e+00	3.725971937e+00	7.107613981e-02	1.286449406e-04	4.923921733e-05	3.618799092e-04	-1.065787077e+00	3.500725269e+00	9.903955460e-02	5.684837379e-05	4.733564128e-05	1.607759623e-04
9.000000000e+01	2.249995422e+01	-1.496319008e+01	1.138146281e+00	4.616657495e-01	9.292436880e-05	7.342062599e-05	2.914705256e-04	5.022664070e+00	2.512135804e-01	8.981401324e-01	9.943188343e-05	7.349577936e-05	2.574991377e-04	-3.845472336e+00	1.529303074e+01	9.079811573e-01	8.378546772e-05	6.643714732e-05	2.405070700e-04	-1.525983810e+01	5.166060448e+00	3.539911509e-01	1.411223202e-04	9.403008880e-05	4.520092625e-04	-1.193381977e+01	4.587742805e+00	1.179054454e-01	1.557382348e-04	8.772792353e-05	4.769603838e-04	-8.449586868e+00	4.065160275e+00	1.371410638e-01	9.401932766e-05	7.899240882e-05	2.784699900e-04	-4.656127453e+00	3.692310810e+00	6.910564750e-02	1.288094500e-04	5.118560512e-05	3.624895180e-04	-1.064210176e+00	3.476665497e+00	9.776871651e-02	5.689869067e-05	4.772914326e-05	1.611739426e-04
9.100000000e+01	2.274995613e+01	-1.496349144e+01	1.138112187e+00	4.614776373e-01	9.313145711e-05	7.518287021e-05	2.912116179e-04	5.022340298e+00	2.511743903e-01	8.981750011e-01	9.951888933e-05	7.537284546e-05	2.586088085e-04	-3.845843315e+00	1.526343536e+01	9.092278481e-01	8.456830255e-05	6.693474279e-05	2.426774299e-04	-1.525690651e+01	5.152725697e+00	3.543237150e-01	1.413917344e-04	9.477175627e-05	4.527602287e-04	-1.193256378e+01	4.565325737e+00	1.174688414e-01	1.558539661e-04	8.740730118e-05	4.774857953e-04	-8.449630737e+00	4.032859802e+00	1.345313787e-01	9.399319970e-05	7.879955228e-05	2.783910313e-04	-4.654730797e+00	3.659746170e+00	6.701048464e-02	1.288791391e-04	5.136521213e-05	3.627020633e-04	-1.061935663e+00	3.454170227e+00	9.641353786e-02	5.709849574e-05	4.789527520e-05	1.617078960e-04
9.200000000e+01	2.299995995e+01	-1.496365738e+01	1.138166785e+00	4.617677927e-01	9.279658116e-05	7.294343231e-05	2.912649652e-04	5.022299767e+00	2.511363029e-01	8.981058598e-01	9.958333976e-05	7.509436546e-05	2.586129704e-04	-3.846026182e+00	1.523430538e+01	9.111542106e-01	8.497034287e-05	6.661360385e-05	2.435378847e-04	-1.525363731e+01	5.140082836e+00	3.548204303e-01	1.423861249e-04	9.711828170e-05	4.553550971e-04	-1.193107128e+01	4.543640137e+00	1.162081212e-01	1.592112385e-04	9.115594730e-05	4.872132558e-04	-8.449405670e+00	4.001259804e+00	1.322674304e-01	9.417950059e-05	7.955936599e-05	2.789594000e-04	-4.653013706e+00	3.628199100e+00	6.538311392e-02	1.289217471e-04	5.103987860e-05	3.627889382e-04	-1.059420943e+00	3.432605743e+00	9.529556334e-02	5.705048170e-05	4.783177428e-05	1.615575457e-04
9.300000000e+01	2.324996376e+01	-1.496353817e+01	1.138260484e+00	4.611823559e-01	9.302020771e-05	7.427288801e-05	2.914223005e-04	5.022392273e+00	2.513793111e-01	8.982601762e-01	9.962872718e-05	7.515434118e-05	2.586717601e-04	-3.845780849e+00	1.520672035e+01	9.127261639e-01	8.578869893e-05	6.922624016e-05	2.469054016e-04	-1.525018692e+01	5.128329277e+00	3.546928465e-01	1.433758443e-04	9.832336946e-05	4.582981637e-04	-1.192914581e+01	4.523375511e+00	1.149934828e-01	1.572469773e-04	8.844927652e-05	4.817875160e-04	-8.448905945e+00	3.971144676e+00	1.298801452e-01	9.385416342e-05	7.866799569e-05	2.779819770e-04	-4.650814533e+00	3.598474026e+00	6.315387785e-02	1.290427172e-04	5.238086305e-05	3.632331500e-04	-1.056551933e+00	3.412737608e+00	9.398419410e-02	5.695299114e-05	4.743965837e-05	1.610636245e-04
9.400000000e+01	2.349996758e+01	-1.496358681e+01	1.138291240e+00	4.617094100e-01	9.323393169e-05	7.459581684e-05	2.919105755e-04	5.022556305e+00	2.514320314e-01	8.982564211e-01	9.933691763e-05	7.419274334e-05	2.576856932e-04	-3.845462322e+00	1.517857933e+01	9.138519764e-01	8.482812700e-05	6.880213914e-05	2.443711273e-04	-1.524605751e+01	5.116951942e+00	3.558845520e-01	1.435480808e-04	9.859616694e-05	4.588940938e-04	-1.192693901e+01	4.503153324e+00	1.141991764e-01	1.585565187e-04	8.994374366e-05	4.855699954e-04	-8.447999954e+00	3.940656185e+00	1.276375949e-01	9.379183030e-05	7.836950681e-05	2.777945483e-04	-4.648046017e+00	3.568389416e+00	6.159730256e-02	1.288334897e-04	5.113061707e-05	3.625465906e-04	-1.053186655e+00	3.392889977e+00	9.287973493e-02	5.701977352e-05	4.767450082e-05	1.613839995e-04
9.500000000e+01	2.374994278e+01	-1.496409416e+01	1.138440728e+00	4.613960087e-01	9.310578753e-05	7.398665912e-05	2.918162791e-04	5.022086143e+00	2.515910268e-01	8.981635571e-01	9.943717305e-05	7.362019096e-05	2.577821142e-04	-3.845518351e+00	1.514940739e+01	9.154397249e-01	8.365769463e-05	6.732252223e-05	2.406899002e-04	-1.524193668e+01	5.106564522e+00	3.568383157e-01	1.435758750e-04	9.922462777e-05	4.587380972e-04	-1.192466259e+01	4.483420372e+00	1.137842312e-01	1.583980629e-04	9.056877025e-05	4.848938261e-04	-8.447313309e+00	3.909803391e+00	1.256058365e-01	9.405115998e-05	7.879858458e-05	2.785660326e-04	-4.644933701e+00	3.538168907e+00	6.015278399e-02	1.288130152e-04	5.094908192e-05	3.624695237e-04	-1.049524784e+00	3.373694420e+00	9.161917865e-02	5.693737694e-05	4.759339572e-05	1.611392945e-04
9.600000000e+01	2.399994659e+01	-1.496454525e+01	1.138329148e+00	4.611681700e-01	9.320305253e-05	7.316076517e-05	2.925192239e-04	5.021645069e+00	2.514079213e-01	8.975504637e-01	9.915285045e-05	7.378515147e-05	2.571357181e-04	-3.845568180e+00	1.511796188e+01	9.152491093e-01	8.512152272e-05	6.784813741e-05	2.444975544e-04	-1.523651409e+01	5.100661755e+00	3.575232923e-01	1.443973015e-04	1.008169347e-04	4.608822637e-04	-1.192141247e+01	4.466557980e+00	1.129211485e-01	1.595872163e-04	9.267120186e-05	4.880295019e-04	-8.446404457e+00	3.878129482e+00	1.231375933e-01	9.407410107e-05	7.939507486e-05	2.786484547e-04	-4.639271259e+00	3.508249521e+00	5.896601081e-02	1.289218926e-04	5.147198681e-05	3.627972619e-04	-1.043623924e+00	3.357850552e+00	9.036502242e-02	5.678587695e-05	4.733879541e-05	1.606088917e-04
9.700000000e+01	2.424994850e+01	-1.496447945e+01	1.138364673e+00	4.609181881e-01	9.261875675e-05	7.342032040e-05	2.903785498e-04	5.021599770e+00	2.514995635e-01	8.975839615e-01	9.898198914e-05	7.337364514e-05	2.565514587e-04	-3.844887972e+00	1.508746147e+01	9.151745439e-01	8.572289516e-05	6.832098734e-05	2.462046396e-04	-1.523023224e+01	5.096674442e+00	3.583087027e-01	1.445831876e-04	1.010905034e-04	4.614852951e-04	-1.191726971e+01	4.452105999e+00	1.122395024e-01	1.604956342e-04	9.207856783e-05	4.912609584e-04	-8.444400787e+00	3.850419283e+00	1.209923923e-01	9.425175813e-05	7.959081995e-05	2.791727311e-04	-4.633408070e+00	3.479846478e+00	5.791759863e-02	1.290757355e-04	5.229187445e-05	3.632782900e-04	-1.037492037e+00	3.342060328e+00	8.908177912e-02	5.680510731e-05	4.737775089e-05	1.607018203e-04
9.800000000e+01	2.449995232e+01	-1.496447277e+01	1.138407469e+00	4.608069956e-01	9.288215369e-05	7.398297748e-05	2.909309405e-04	5.021731853e+00	2.514986098e-01	8.978812695e-01	9.944287012e-05	7.377968723e-05	2.578621497e-04	-3.844059229e+00	1.505680275e+01	9.147799015e-01	8.489342872e-05	6.910510274e-05	2.447189181e-04	-1.522323036e+01	5.095056534e+00	3.590416014e-01	1.451887074e-04	1.021428106e-04	4.630901094e-04	-1.191261959e+01	4.439664841e+00	1.116431132e-01	1.611789630e-04	9.378700634e-05	4.929384449e-04	-8.442049026e+00	3.824223280e+00	1.191634908e-01	9.434161620e-05	7.996775821e-05	2.794402535e-04	-4.626616478e+00	3.451346397e+00	5.679855868e-02	1.290362125e-04	5.247510489e-05	3.631658619e-04	-1.030439973e+00	3.327356815e+00	8.798775077e-02	5.709809193e-05	4.771242311e-05	1.615934307e-04
9.900000000e+01	2.474995613e+01	-1.496456909e+01	1.138449550e+00	4.609438181e-01	9.335728100e-05	7.455420564e-05	2.923797874e-04	5.021640778e+00	2.515626550e-01	8.980029225e-01	9.929612861e-05	7.408084639e-05	2.575756225e-04	-3.843947411e+00	1.502648544e+01	9.131177664e-01	8.476523362e-05	6.703791587e-05	2.432980400e-04	-1.521631241e+01	5.094416618e+00	3.594315052e-01	1.455410820e-04	1.030149069e-04	4.639475956e-04	-1.190793228e+01	4.428107738e+00	1.113492250e-01	1.610299078e-04	9.418096306e-05	4.923332017e-04	-8.439735413e+00	3.799125195e+00	1.172122583e-01	9.387214959e-05	7.858485333e-05	2.780221112e-04	-4.619937897e+00	3.423891068e+00	5.566414073e-02	1.290462969e-04	5.192192475e-05	3.631308791e-04	-1.023623705e+00	3.313474655e+00	8.688922971e-02	5.682649498e-05	4.728947169e-05	1.606948208e-04
1.000000000e+02	2.499995804e+01	-1.496510029e+01	1.138624072e+00	4.610875249e-01	9.409381164e-05	7.532525342e-05	2.946344321e-04	5.020906448e+00	2.516300678e-01	8.981102705e-01	9.929978114e-05	7.401825860e-05	2.575326071e-04	-3.844839573e+00	1.499757481e+01	9.102818966e-01	8.619055734e-05	6.969143578e-05	2.480775875e-04	-1.520987701e+01	5.094280243e+00	3.607324958e-01	1.447273098e-04	1.010072883e-04	4.618682724e-04	-1.190373611e+01	4.417688370e+00	1.109995842e-01	1.622297568e-04	9.529710951e-05	4.958209465e-04	-8.438053131e+00	3.775586128e+00	1.151749343e-01	9.390938067e-05	7.795876445e-05	2.781110525e-04	-4.614044189e+00	3.398901939e+00	5.484737456e-02	1.292102097e-04	5.323845471e-05	3.636852780e-04	-1.017642736e+00	3.301949024e+00	8.593229949e-02	5.668990343e-05	4.698821067e-05	1.601844415e-04
1.010000000e+02	2.524996185e+01	-1.496533108e+01	1.138654470e+00	4.613969326e-01	9.360021795e-05	7.471487334e-05	2.931839263e-04	5.020753860e+00	2.517454028e-01	8.980108500e-01	9.921372839e-05	7.443058712e-05	2.574398532e-04	-3.845420361e+00	1.496910000e+01	9.080809355e-01	8.597347914e-05	6.887143536e-05	2.471113694e-04	-1.520337486e+01	5.094259739e+00	3.615018129e-01	1.448648982e-04	1.015307862e-04	4.620999971e-04	-1.189945316e+01	4.407353878e+00	1.107001901e-01	1.632669009e-04	9.571266855e-05	4.990556045e-04	-8.436295509e+00	3.752568245e+00	1.132842079e-01	9.381907876e-05	7.794541307e-05	2.778414346e-04	-4.608219147e+00	3.373588085e+00	5.366306752e-02	1.291426888e-04	5.271230475e-05	3.634371678e-04	-1.011879802e+00	3.289504290e+00	8.472047001e-02	5.698079985e-05	4.759847070e-05	1.612863562e-04
1.020000000e+02	2.549993706e+01	-1.496558475e+01	1.138633490e+00	4.617228806e-01	9.373792273e-05	7.508868293e-05	2.934823278e-04	5.020671844e+00	2.517417371e-01	8.981008530e-01	9.887256601e-05	7.339623698e-05	2.561785222e-04	-3.845602989e+00	1.494039440e+01	9.058868885e-01	8.405867993e-05	6.782080891e-05	2.419675147e-04	-1.519679928e+01	5.093354225e+00	3.628741801e-01	1.452581491e-04	1.020648706e-04	4.631824559e-04	-1.189518738e+01	4.396046638e+00	1.105206087e-01	1.630660845e-04	9.593831055e-05	4.983914550e-04	-8.434295654e+00	3.729009867e+00	1.117693856e-01	9.398892871e-05	7.898258627e-05	2.783572418e-04	-4.603270054e+00	3.347724915e+00	5.248207226e-02	1.292610832e-04	5.328677435e-05	3.638020717e-04	-1.006769180e+00	3.275298595e+00	8.357878774e-02	5.721871275e-05	4.801124669e-05	1.621481642e-04
1.030000000e+02	2.574993896e+01	-1.496503448e+01	1.138384342e+00	4.617963135e-01	9.313987539e-05	7.276734686e-05	2.926648594e-04	5.021280289e+00	2.514457107e-01	8.981918097e-01	9.937534924e-05	7.459292829e-05	2.579842694e-04	-3.845274448e+00	1.490924263e+01	9.039223790e-01	8.449958113e-05	6.753332855e-05	2.428933076e-04	-1.518905735e+01	5.091897011e+00	3.636251688e-01	1.453861914e-04	1.018585899e-04	4.636375525e-04	-1.189001083e+01	4.383291245e+00	1.100252196e-01	1.628015743e-04	9.593700088e-05	4.975302145e-04	-8.431569099e+00	3.703459263e+00	1.097615734e-01	9.433717787e-05	7.983217074e-05	2.793952590e-04	-4.597530365e+00	3.319534302e+00	5.116515607e-02	1.294730173e-04	5.415731721e-05	3.644523968e-04	-1.000783205e+00	3.259250164e+00	8.257500082e-02	5.722774949e-05	4.815604188e-05	1.622340933e-04
1.040000000e+02	2.599994278e+01	-1.496516705e+01	1.138356924e+00	4.620010555e-01	9.352296911e-05	7.363391342e-05	2.934371005e-04	5.021400928e+00	2.515116334e-01	8.983458877e-01	9.928025247e-05	7.387740334e-05	2.573705860e-04	-3.845809698e+00	1.487810421e+01	9.021722078e-01	8.555980457e-05	6.781255070e-05	2.456124930e-04	-1.518197250e+01	5.090577602e+00	3.650349975e-01	1.457655453e-04	1.021968856e-04	4.648040631e-04	-1.188572311e+01	4.370779037e+00	1.098125428e-01	1.632271305e-04	9.678109200e-05	4.986472777e-04	-8.429759979e+00	3.677820921e+00	1.081273556e-01	9.435990069e-05	8.023955888e-05	2.794674947e-04	-4.592411041e+00	3.291166067e+00	4.990956187e-02	1.293948299e-04	5.371362568e-05	3.641856601e-04	-9.956239462e-01	3.243349552e+00	8.168185502e-02	5.700501060e-05	4.748068022e-05	1.612729247e-04
1.050000000e+02	2.624994659e+01	-1.496507835e+01	1.138465285e+00	4.621145129e-01	9.344003774e-05	7.426490629e-05	2.928946051e-04	5.021381855e+00	2.516086996e-01	8.985681534e-01	9.929181397e-05	7.375731366e-05	2.572963131e-04	-3.846396208e+00	1.484755230e+01	9.012987614e-01	8.765199891e-05	7.069352432e-05	2.522011928e-04	-1.517529106e+01	5.091425419e+00	3.659724295e-01	1.457128965e-04	1.016746464e-04	4.648144240e-04	-1.188128757e+01	4.360574245e+00	1.097983271e-01	1.642799034e-04	9.816728561e-05	5.016376963e-04	-8.428618431e+00	3.654520988e+00	1.069416404e-01	9.419470007e-05	7.978114445e-05	2.789655409e-04	-4.587202549e+00	3.260941744e+00	4.865983129e-02	1.295009424e-04	5.453352060e-05	3.645422112e-04	-9.903063774e-01	3.226733208e+00	8.080278337e-02	5.704581417e-05	4.765355334e-05	1.614734792e-04
1.060000000e+02	2.649994850e+01	-1.496590614e+01	1.138659239e+00	4.624311924e-01	9.442681039e-05	7.571536116e-05	2.954294323e-04	5.020678520e+00	2.518430054e-01	8.991571665e-01	9.900529403e-05	7.377651491e-05	2.566967160e-04	-3.848294973e+00	1.481768703e+01	9.001016617e-01	8.757573960e-05	7.014544826e-05	2.517742105e-04	-1.516917706e+01	5.092101574e+00	3.675733805e-01	1.462290820e-04	1.031389547e-04	4.659132974e-04	-1.187781143e+01	4.350291252e+00	1.102386937e-01	1.642099087e-04	9.793077334e-05	5.014697090e-04	-8.428188324e+00	3.631071806e+00	1.059151441e-01	9.425855387e-05	7.998498040e-05	2.791542211e-04	-4.582873821e+00	3.232318163e+00	4.815624654e-02	1.296636328e-04	5.398030044e-05	3.649273713e-04	-9.862371087e-01	3.211011410e+00	8.022296429e-02	5.715981752e-05	4.771890235e-05	1.618150127e-04
1.070000000e+02	2.674995232e+01	-1.496620750e+01	1.138904095e+00	4.623989463e-01	9.303056868e-05	7.365574129e-05	2.917055099e-04	5.020465851e+00	2.520705760e-01	8.991551995e-01	9.923807374e-05	7.336388080e-05	2.570384240e-04	-3.849873543e+00	1.478805733e+01	8.985138535e-01	8.656727005e-05	6.890780787e-05	2.486869635e-04	-1.516294479e+01	5.092806816e+00	3.689111769e-01	1.464558009e-04	1.029774721e-04	4.666692403e-04	-1.187427235e+01	4.340006351e+00	1.102373004e-01	1.642915595e-04	9.785136353e-05	5.017992808e-04	-8.427396774e+00	3.607806206e+00	1.049346477e-01	9.409730410e-05	7.916978939e-05	2.786596015e-04	-4.578295708e+00	3.203707218e+00	4.735590145e-02	1.297631534e-04	5.447573130e-05	3.652496671e-04	-9.819757342e-01	3.194905519e+00	7.965319604e-02	5.718384273e-05	4.795844507e-05	1.620058028e-04
1.080000000e+02	2.699995613e+01	-1.496642971e+01	1.138692498e+00	4.616516531e-01	9.368526662e-05	7.387960795e-05	2.938768594e-04	5.020397186e+00	2.517830729e-01	8.994257450e-01	9.920931916e-05	7.468595140e-05	2.575418039e-04	-3.851238012e+00	1.475967407e+01	8.967761993e-01	8.432773757e-05	6.663279783e-05	2.420658857e-04	-1.515668106e+01	5.092551708e+00	3.692133725e-01	1.469605922e-04	1.038979171e-04	4.679660778e-04	-1.187052250e+01	4.329246044e+00	1.096827537e-01	1.652567880e-04	9.993009007e-05	5.042163539e-04	-8.426362038e+00	3.585098028e+00	1.031945124e-01	9.387176397e-05	7.902696234e-05	2.779884089e-04	-4.574069977e+00	3.176716328e+00	4.641626030e-02	1.297186536e-04	5.365097240e-05	3.650372964e-04	-9.779322147e-01	3.179580927e+00	7.893649489e-02	5.738043910e-05	4.826121585e-05	1.626795856e-04
1.090000000e+02	2.724995804e+01	-1.496607876e+01	1.138458729e+00	4.613180757e-01	9.420960123e-05	7.512316370e-05	2.950591734e-04	5.020781517e+00	2.515402734e-01	8.994863033e-01	9.864795720e-05	7.298360288e-05	2.554953971e-04	-3.851819038e+00	1.473128128e+01	8.949304819e-01	8.462768164e-05	6.737252988e-05	2.431755856e-04	-1.514999580e+01	5.092137337e+00	3.702311218e-01	1.464757515e-04	1.020754062e-04	4.670212802e-04	-1.186644650e+01	4.318344116e+00	1.091896668e-01	1.651331113e-04	9.920273442e-05	5.041974364e-04	-8.424904823e+00	3.562124729e+00	1.016348302e-01	9.392874927e-05	7.934639143e-05	2.781625954e-04	-4.569409847e+00	3.150132656e+00	4.541876540e-02	1.297675190e-04	5.437564323e-05	3.652242594e-04	-9.735234380e-01	3.164555550e+00	7.817883044e-02	5.765992319e-05	4.881309360e-05	1.636766829e-04
1.100000000e+02	2.749993706e+01	-1.496577835e+01	1.138575077e+00	4.618018270e-01	9.322986443e-05	7.412319246e-05	2.921725682e-04	5.021080971e+00	2.516798675e-01	8.993351460e-01	9.910995868e-05	7.364287740e-05	2.567619958e-04	-3.853069782e+00	1.470220852e+01	8.933730125e-01	8.595564577e-05	6.924153422e-05	2.473376517e-04	-1.514313602e+01	5.091645718e+00	3.724599481e-01	1.465703535e-04	1.029863561e-04	4.669234331e-04	-1.186228466e+01	4.306924820e+00	1.098087206e-01	1.654595835e-04	1.004502774e-04	5.048157182e-04	-8.423643112e+00	3.538487673e+00	1.002558023e-01	9.419473645e-05	7.957685011e-05	2.789470891e-04	-4.565223694e+00	3.122955322e+00	4.431495070e-02	1.298388088e-04	5.432568287e-05	3.654051980e-04	-9.695929289e-01	3.148976326e+00	7.711336017e-02	5.781045547e-05	4.927769260e-05	1.644299919e-04
1.110000000e+02	2.774993896e+01	-1.496613693e+01	1.138777733e+00	4.629874825e-01	9.319682431e-05	7.394747809e-05	2.922384883e-04	5.020571709e+00	2.517699301e-01	8.992539644e-01	9.954439156e-05	7.436368469e-05	2.583482710e-04	-3.855220318e+00	1.467116833e+01	8.919425607e-01	8.542734577e-05	6.865742034e-05	2.457612718e-04	-1.513624573e+01	5.091027737e+00	3.757190108e-01	1.472842996e-04	1.033472145e-04	4.691285430e-04	-1.185828781e+01	4.294911385e+00	1.113652065e-01	1.652931096e-04	9.913510439e-05	5.047401064e-04	-8.422738075e+00	3.513433933e+00	1.002537683e-01	9.436926484e-05	8.015897038e-05	2.794672619e-04	-4.560951233e+00	3.095187426e+00	4.482137784e-02	1.302641613e-04	5.621085074e-05	3.667554411e-04	-9.657573700e-01	3.134493351e+00	7.729387283e-02	5.774924284e-05	4.909042400e-05	1.641238196e-04
1.120000000e+02	2.799994278e+01	-1.496614933e+01	1.138812542e+00	4.630418122e-01	9.288678120e-05	7.263591397e-05	2.916859230e-04	5.020455360e+00	2.517208457e-01	8.997869492e-01	9.905191109e-05	7.392632688e-05	2.567131305e-04	-3.857559204e+00	1.464034462e+01	8.898986578e-01	8.608659846e-05	6.935288548e-05	2.477637609e-04	-1.512919331e+01	5.091871262e+00	3.776800036e-01	1.477482438e-04	1.043178709e-04	4.703368468e-04	-1.185411549e+01	4.284483910e+00	1.114965230e-01	1.668715122e-04	1.006177699e-04	5.094520748e-04	-8.421856880e+00	3.489455700e+00	9.915152192e-02	9.452260565e-05	8.083734429e-05	2.799305657e-04	-4.556446552e+00	3.066756010e+00	4.449590296e-02	1.301990560e-04	5.529235568e-05	3.664751421e-04	-9.617106915e-01	3.119379044e+00	7.726114988e-02	5.765238893e-05	4.896131941e-05	1.637885580e-04
1.130000000e+02	2.824994659e+01	-1.496635532e+01	1.138669133e+00	4.625558555e-01	9.305492858e-05	7.331645611e-05	2.920337720e-04	5.020313263e+00	2.518505752e-01	9.001265764e-01	9.854098607e-05	7.178568194e-05	2.546743199e-04	-3.860456467e+00	1.460967159e+01	8.847391605e-01	8.793851157e-05	7.249070040e-05	2.539836278e-04	-1.512139225e+01	5.092312813e+00	3.794421256e-01	1.473173324e-04	1.031909851e-04	4.693428345e-04	-1.184948730e+01	4.273292542e+00	1.115288585e-01	1.677306573e-04	1.027227554e-04	5.115054082e-04	-8.420422554e+00	3.464628220e+00	9.682665020e-02	9.421745926e-05	7.990179438e-05	2.790094004e-04	-4.552175999e+00	3.038106918e+00	4.259714112e-02	1.304917823e-04	5.644996054e-05	3.673907777e-04	-9.579834938e-01	3.103386402e+00	7.603755593e-02	5.763332229e-05	4.887627802e-05	1.636832312e-04
1.140000000e+02	2.849994850e+01	-1.496612549e+01	1.138875365e+00	4.627009034e-01	9.380713891e-05	7.429726975e-05	2.940787817e-04	5.020781517e+00	2.519399226e-01	8.999841213e-01	9.909196524e-05	7.348447980e-05	2.566722978e-04	-3.862945080e+00	1.457957363e+01	8.820859194e-01	8.831237938e-05	7.304344035e-05	2.553238010e-04	-1.511375237e+01	5.093092442e+00	3.820548952e-01	1.478069025e-04	1.036826361e-04	4.706494510e-04	-1.184493256e+01	4.262545586e+00	1.119163185e-01	1.676460233e-04	1.017400791e-04	5.116451648e-04	-8.419257164e+00	3.440625429e+00	9.505212307e-02	9.392136417e-05	7.943037781e-05	2.781231888e-04	-4.548255920e+00	3.009628057e+00	4.070296884e-02	1.302442397e-04	5.580445577e-05	3.666396078e-04	-9.542979598e-01	3.087016582e+00	7.495016605e-02	5.787836562e-05	4.932694355e-05	1.646296150e-04
1.150000000e+02	2.874995232e+01	-1.496590042e+01	1.138805628e+00	4.623998702e-01	9.381167911e-05	7.379352610e-05	2.944037551e-04	5.021225929e+00	2.520985007e-01	9.001669884e-01	9.957695147e-05	7.334900147e-05	2.577597625e-04	-3.864996433e+00	1.455039024e+01	8.800047636e-01	8.813014574e-05	7.205188740e-05	2.542465227e-04	-1.510610199e+01	5.094277382e+00	3.833370209e-01	1.479695347e-04	1.037229304e-04	4.711768415e-04	-1.184029961e+01	4.252540112e+00	1.120390967e-01	1.704197348e-04	1.052546650e-04	5.194593105e-04	-8.417715073e+00	3.417660713e+00	9.347271174e-02	9.434485401e-05	7.983554679e-05	2.793750609e-04	-4.543798447e+00	2.981934071e+00	3.955818713e-02	1.306827762e-04	5.710125697e-05	3.679728834e-04	-9.502166510e-01	3.071363449e+00	7.398731261e-02	5.795716061e-05	4.932460797e-05	1.648056932e-04
1.160000000e+02	2.899995613e+01	-1.496580124e+01	1.138822198e+00	4.621978402e-01	9.404063167e-05	7.523621753e-05	2.945016604e-04	5.021299839e+00	2.520168722e-01	8.997383118e-01	9.988364764e-05	7.523575186e-05	2.593485697e-04	-3.867448568e+00	1.452175903e+01	8.767497540e-01	8.709136455e-05	7.090240251e-05	2.512055798e-04	-1.509865189e+01	5.095649242e+00	3.851703405e-01	1.479835919e-04	1.037449911e-04	4.712378723e-04	-1.183603096e+01	4.243004322e+00	1.117650121e-01	1.701271831e-04	1.057874470e-04	5.184133770e-04	-8.416494370e+00	3.395171881e+00	9.195023775e-02	9.455938562e-05	8.171468653e-05	2.800452348e-04	-4.539721966e+00	2.954718113e+00	3.799621016e-02	1.304262405e-04	5.578522178e-05	3.671191225e-04	-9.467202425e-01	3.055796862e+00	7.289355993e-02	5.791608419e-05	4.942215310e-05	1.647700265e-04
1.170000000e+02	2.924992943e+01	-1.496611595e+01	1.138698339e+00	4.623377025e-01	9.389177285e-05	7.434831787e-05	2.943408035e-04	5.020825386e+00	2.519087195e-01	8.999778032e-01	9.940938617e-05	7.470718992e-05	2.581669251e-04	-3.870000362e+00	1.449257183e+01	8.747574091e-01	8.658519801e-05	6.991714326e-05	2.493870270e-04	-1.509113884e+01	5.097512245e+00	3.871013820e-01	1.480708452e-04	1.038846749e-04	4.713746894e-04	-1.183164597e+01	4.233486176e+00	1.127649322e-01	1.709475182e-04	1.059771821e-04	5.210135714e-04	-8.415497780e+00	3.372476101e+00	9.057885408e-02	9.516487626e-05	8.348179836e-05	2.818639332e-04	-4.535814285e+00	2.926814318e+00	3.682739288e-02	1.306634658e-04	5.637383947e-05	3.678227367e-04	-9.433680773e-01	3.039866924e+00	7.195643336e-02	5.791942749e-05	4.954279211e-05	1.648982579e-04
1.180000000e+02	2.949993324e+01	-1.496627712e+01	1.138507366e+00	4.627569616e-01	9.351871995e-05	7.361058670e-05	2.934303484e-04	5.020763397e+00	2.518614531e-01	9.001255035e-01	9.951432003e-05	7.516039477e-05	2.583818277e-04	-3.872788906e+00	1.446208763e+01	8.727443218e-01	8.826301200e-05	7.168507727e-05	2.544263552e-04	-1.508335686e+01	5.099235058e+00	3.891799748e-01	1.479347848e-04	1.035072855e-04	4.709664208e-04	-1.182710743e+01	4.223222256e+00	1.131574064e-01	1.704109309e-04	1.047965779e-04	5.197668215e-04	-8.414506912e+00	3.348583937e+00	8.904728293e-02	9.483949543e-05	8.202850586e-05	2.808668651e-04	-4.532094955e+00	2.897787333e+00	3.552475944e-02	1.310159714e-04	5.797574340e-05	3.689503937e-04	-9.402013421e-01	3.023229599e+00	7.095651329e-02	5.811703522e-05	5.003135448e-05	1.657635294e-04
1.190000000e+02	2.974993706e+01	-1.496611691e+01	1.138705015e+00	4.630947113e-01	9.325919382e-05	7.405385986e-05	2.922540298e-04	5.021031380e+00	2.519351244e-01	9.000666738e-01	9.958051669e-05	7.474011363e-05	2.584982431e-04	-3.875257492e+00	1.443130684e+01	8.708686829e-01	8.823606186e-05	7.257531252e-05	2.549337223e-04	-1.507509708e+01	5.101205349e+00	3.915801048e-01	1.487057307e-04	1.042739532e-04	4.732529342e-04	-1.182235050e+01	4.212968349e+00	1.136406437e-01	1.711603982e-04	1.055059183e-04	5.220332532e-04	-8.413150787e+00	3.324528217e+00	8.812395483e-02	9.509738447e-05	8.343670197e-05	2.816528722e-04	-4.528114796e+00	2.868311882e+00	3.436393663e-02	1.310797525e-04	5.740654524e-05	3.690640733e-04	-9.367474318e-01	3.006470203e+00	7.019013911e-02	5.800204235e-05	4.970888040e-05	1.651954226e-04
1.200000000e+02	2.999993896e+01	-1.496588230e+01	1.138514400e+00	4.627405107e-01	9.325684368e-05	7.386098150e-05	2.923794673e-04	5.021393776e+00	2.518071234e-01	9.001690149e-01	9.910215158e-05	7.457417087e-05	2.573345555e-04	-3.877384663e+00	1.440093994e+01	8.694654703e-01	8.794383757e-05	7.244553854e-05	2.540072019e-04	-1.506698608e+01	5.102530003e+00	3.931288719e-01	1.488092530e-04	1.042487638e-04	4.734626855e-04	-1.181772423e+01	4.202306271e+00	1.138561293e-01	1.721338922e-04	1.074220054e-04	5.245177308e-04	-8.412107468e+00	3.300499678e+00	8.676023781e-02	9.483417671e-05	8.256478031e-05	2.808583376e-04	-4.524403572e+00	2.838933229e+00	3.302058205e-02	1.312485110e-04	5.682802293e-05	3.694675688e-04	-9.336507320e-01	2.989420891e+00	6.910207123e-02	5.821373270e-05	4.984991392e-05	1.658127148e-04
1.210000000e+02	3.024994278e+01	-1.496565342e+01	1.138627172e+00	4.631012678e-01	9.439552377e-05	7.478536281e-05	2.959725098e-04	5.021708488e+00	2.517768741e-01	9.001742005e-01	9.922403115e-05	7.493115118e-05	2.577870619e-04	-3.879366398e+00	1.437128735e+01	8.677003980e-01	8.900049579e-05	7.346717030e-05	2.572706435e-04	-1.505900478e+01	5.103926182e+00	3.950989842e-01	1.491643052e-04	1.040378265e-04	4.747177591e-04	-1.181298447e+01	4.191934586e+00	1.143795773e-01	1.720308501e-04	1.070401777e-04	5.243189516e-04	-8.410964966e+00	3.277126074e+00	8.535383642e-02	9.528781811e-05	8.357306069e-05	2.822092501e-04	-4.520913601e+00	2.810365677e+00	3.191935271e-02	1.313235407e-04	5.798212442e-05	3.697819193e-04	-9.307745099e-01	2.972812414e+00	6.811095029e-02	5.837929712e-05	5.035869253e-05	1.665685122e-04
1.220000000e+02	3.049994659e+01	-1.496557236e+01	1.138495684e+00	4.633918405e-01	9.308003064e-05	7.304203609e-05	2.921964915e-04	5.021868229e+00	2.516672611e-01	8.999286890e-01	9.892974776e-05	7.322909369e-05	2.562376903e-04	-3.881614447e+00	1.434204483e+01	8.663889766e-01	8.727904788e-05	7.208642637e-05	2.522683935e-04	-1.505144787e+01	5.105206013e+00	3.971816003e-01	1.492356823e-04	1.044417586e-04	4.747480561e-04	-1.180888176e+01	4.181521893e+00	1.147078574e-01	1.733593963e-04	1.090027145e-04	5.280062323e-04	-8.410304070e+00	3.253884077e+00	8.411180228e-02	9.483673784e-05	8.244637866e-05	2.808560384e-04	-4.517949104e+00	2.781978369e+00	3.040227666e-02	1.315417030e-04	5.889391468e-05	3.704840783e-04	-9.283307791e-01	2.956089497e+00	6.718042493e-02	5.829398651e-05	5.002163380e-05	1.661051792e-04
1.230000000e+02	3.074994850e+01	-1.496577263e+01	1.138456106e+00	4.637456536e-01	9.370248154e-05	7.447232929e-05	2.936258679e-04	5.021218300e+00	2.518333495e-01	9.003800750e-01	9.954356210e-05	7.489720883e-05	2.585898037e-04	-3.883884668e+00	1.431401920e+01	8.648668528e-01	8.708332462e-05	7.166931755e-05	2.515971719e-04	-1.504423618e+01	5.106301785e+00	3.996748626e-01	1.489598362e-04	1.029855412e-04	4.744298058e-04	-1.180506039e+01	4.171503067e+00	1.155185699e-01	1.732217061e-04	1.084868054e-04	5.277668242e-04	-8.409846306e+00	3.231477737e+00	8.285940439e-02	9.496074199e-05	8.252091357e-05	2.812201565e-04	-4.515394211e+00	2.754638433e+00	2.859620564e-02	1.317243150e-04	5.896032599e-05	3.709950543e-04	-9.264850616e-01	2.940022469e+00	6.580675393e-02	5.824529944e-05	5.006191350e-05	1.660208945e-04
1.240000000e+02	3.099992371e+01	-1.496571350e+01	1.138440132e+00	4.632411897e-01	9.299341036e-05	7.234625082e-05	2.922204148e-04	5.021247864e+00	2.519252002e-01	9.002435207e-01	9.917505668e-05	7.407642261e-05	2.573184902e-04	-3.886066198e+00	1.428611374e+01	8.632972240e-01	8.767912368e-05	7.115298649e-05	2.527197939e-04	-1.503702354e+01	5.107335567e+00	4.008682966e-01	1.499425271e-04	1.044491291e-04	4.771394888e-04	-1.180115891e+01	4.161577225e+00	1.148789600e-01	1.728205680e-04	1.081001683e-04	5.267041270e-04	-8.409576416e+00	3.209492207e+00	8.109607548e-02	9.520632011e-05	8.356282342e-05	2.819674555e-04	-4.513206482e+00	2.727511883e+00	2.683383971e-02	1.314949477e-04	5.773004159e-05	3.702294198e-04	-9.248459935e-01	2.924031258e+00	6.445629150e-02	5.837436402e-05	5.033809066e-05	1.665377495e-04
1.250000000e+02	3.124992752e+01	-1.496542835e+01	1.138409972e+00	4.626480937e-01	9.293851326e-05	7.318300777e-05	2.916047815e-04	5.021360397e+00	2.519586682e-01	9.001722336e-01	9.937275172e-05	7.476191968e-05	2.579168067e-04	-3.887603760e+00	1.425712204e+01	8.611088991e-01	8.725616499e-05	7.073418237e-05	2.515891101e-04	-1.502940845e+01	5.108510494e+00	4.019005299e-01	1.493715681e-04	1.042384538e-04	4.752474488e-04	-1.179712772e+01	4.151504517e+00	1.147735342e-01	1.747246133e-04	1.097811182e-04	5.322776851e-04	-8.409023285e+00	3.187164783e+00	7.904078811e-02	9.503377805e-05	8.287395758e-05	2.814443142e-04	-4.510628700e+00	2.698741198e+00	2.448935062e-02	1.319341100e-04	5.936001253e-05	3.716258216e-04	-9.229918122e-01	2.906874180e+00	6.302027404e-02	5.843185500e-05	5.063604840e-05	1.669279591e-04
1.260000000e+02	3.149992943e+01	-1.496543694e+01	1.138396859e+00	4.618011117e-01	9.265493281e-05	7.314905088e-05	2.906162990e-04	5.021591663e+00	2.521497607e-01	9.007689953e-01	9.962129116e-05	7.495328464e-05	2.585960319e-04	-3.889554501e+00	1.422676849e+01	8.601073027e-01	8.721312042e-05	7.155656931e-05	2.519844566e-04	-1.502177620e+01	5.109532356e+00	4.030664861e-01	1.500277867e-04	1.049039347e-04	4.771084059e-04	-1.179288197e+01	4.140768051e+00	1.143959984e-01	1.745717018e-04	1.104501498e-04	5.316103925e-04	-8.408546448e+00	3.163607597e+00	7.778529078e-02	9.554400458e-05	8.389384311e-05	2.829657460e-04	-4.508091450e+00	2.668662548e+00	2.354041301e-02	1.319969451e-04	5.942074131e-05	3.717933723e-04	-9.212541580e-01	2.888727665e+00	6.262323260e-02	5.862695252e-05	5.054349094e-05	1.672727376e-04
1.270000000e+02	3.174993324e+01	-1.496516800e+01	1.138277292e+00	4.620126784e-01	9.297949146e-05	7.379444287e-05	2.914485522e-04	5.021749020e+00	2.519991994e-01	9.011051059e-01	9.903455793e-05	7.360013842e-05	2.565885952e-04	-3.891923904e+00	1.419670296e+01	8.570752740e-01	8.765621169e-05	7.153790648e-05	2.528998593e-04	-1.501367664e+01	5.110635281e+00	4.051966667e-01	1.501329825e-04	1.045816971e-04	4.773988621e-04	-1.178865242e+01	4.129891872e+00	1.145089194e-01	1.730827062e-04	1.087769997e-04	5.274143768e-04	-8.408270836e+00	3.139496326e+00	7.517941296e-02	9.546375804e-05	8.421201346e-05	2.827391727e-04	-4.505757332e+00	2.639015913e+00	2.086311392e-02	1.320424635e-04	5.956877794e-05	3.719422384e-04	-9.195778966e-01	2.871127605e+00	6.093198434e-02	5.852742834e-05	5.060911280e-05	1.671346545e-04
1.280000000e+02	3.199993706e+01	-1.496489429e+01	1.138415694e+00	4.625924826e-01	9.403604054e-05	7.466516399e-05	2.947397879e-04	5.021805286e+00	2.522026598e-01	9.009574652e-01	9.932890680e-05	7.355218986e-05	2.573538222e-04	-3.894404173e+00	1.416721249e+01	8.560665250e-01	8.820293442e-05	7.230069605e-05	2.547483309e-04	-1.500563335e+01	5.111660004e+00	4.079265893e-01	1.508200949e-04	1.054872191e-04	4.794740235e-04	-1.178442001e+01	4.119234562e+00	1.160370708e-01	1.743134198e-04	1.093571918e-04	5.312981666e-04	-8.407689095e+00	3.116153955e+00	7.505878806e-02	9.562078776e-05	8.500729746e-05	2.832166501e-04	-4.503313541e+00	2.610287666e+00	2.040945925e-02	1.323772012e-04	6.063115143e-05	3.729849414e-04	-9.180418253e-01	2.853973866e+00	6.046304107e-02	5.871586836e-05	5.088947000e-05	1.677406690e-04
1.290000000e+02	3.224993896e+01	-1.496518612e+01	1.138485909e+00	4.633933008e-01	9.365265578e-05	7.358472794e-05	2.939452825e-04	5.021364212e+00	2.522186041e-01	9.011444449e-01	9.938806033e-05	7.480647037e-05	2.579236752e-04	-3.897452593e+00	1.413735199e+01	8.559038043e-01	8.804058598e-05	7.170956815e-05	2.539347042e-04	-1.499779701e+01	5.112233162e+00	4.105829298e-01	1.510664442e-04	1.056774563e-04	4.801047617e-04	-1.178049946e+01	4.108202457e+00	1.170872003e-01	1.751662057e-04	1.118507935e-04	5.331973080e-04	-8.407922745e+00	3.092188120e+00	7.493241131e-02	9.613006841e-05	8.593957318e-05	2.847322612e-04	-4.501887321e+00	2.580730677e+00	1.987468451e-02	1.324190816e-04	6.014742030e-05	3.730517928e-04	-9.174950123e-01	2.835968494e+00	6.002469733e-02	5.884141865e-05	5.105912714e-05	1.681495778e-04
1.300000000e+02	3.249994278e+01	-1.496557808e+01	1.138614774e+00	4.653804302e-01	9.323060658e-05	7.333366375e-05	2.926282759e-04	5.021426201e+00	2.519701719e-01	9.013365507e-01	9.916976705e-05	7.429847028e-05	2.573824022e-04	-3.900550365e+00	1.410833740e+01	8.563021421e-01	8.935044752e-05	7.373728295e-05	2.582305169e-04	-1.499038887e+01	5.113180161e+00	4.143453240e-01	1.512092713e-04	1.056780457e-04	4.806008947e-04	-1.177695179e+01	4.097564220e+00	1.191820130e-01	1.762773172e-04	1.131064273e-04	5.364282988e-04	-8.408334732e+00	3.069036722e+00	7.470252365e-02	9.596984455e-05	8.572046499e-05	2.842553076e-04	-4.500302315e+00	2.551867247e+00	1.894021221e-02	1.328270300e-04	6.092448166e-05	3.742667031e-04	-9.166857004e-01	2.818412304e+00	5.931412056e-02	5.905844591e-05	5.132111255e-05	1.688618649e-04
1.310000000e+02	3.274994659e+01	-1.496560669e+01	1.138754368e+00	4.654973447e-01	9.259153012e-05	7.320758596e-05	2.904995345e-04	5.021614552e+00	2.519636452e-01	9.005272985e-01	9.952127584e-05	7.429651305e-05	2.580266737e-04	-3.902824163e+00	1.408017731e+01	8.549445868e-01	9.005985339e-05	7.409893442e-05	2.601719461e-04	-1.498231697e+01	5.115464211e+00	4.154049456e-01	1.515352924e-04	1.055703688e-04	4.816851579e-04	-1.177247715e+01	4.088690281e+00	1.187836230e-01	1.738114515e-04	1.097351051e-04	5.297485623e-04	-8.407920837e+00	3.047634363e+00	7.306461781e-02	9.607029642e-05	8.627261559e-05	2.845642157e-04	-4.497838497e+00	2.523084402e+00	1.658183709e-02	1.328415383e-04	6.046254202e-05	3.742500558e-04	-9.150528908e-01	2.801280499e+00	5.725967139e-02	5.888564192e-05	5.099212649e-05	1.681733702e-04
1.320000000e+02	3.299991989e+01	-1.496528530e+01	1.138481498e+00	4.653724432e-01	9.300914826e-05	7.439692126e-05	2.911477059e-04	5.021975517e+00	2.514478862e-01	8.987702727e-01	9.970201791e-05	7.453170838e-05	2.586868359e-04	-3.905047655e+00	1.405154800e+01	8.526678681e-01	8.810445433e-05	7.156158244e-05	2.540143905e-04	-1.497420311e+01	5.116402626e+00	4.168655872e-01	1.516009361e-04	1.053106607e-04	4.819582100e-04	-1.176822376e+01	4.078148842e+00	1.184232682e-01	1.763214386e-04	1.128798904e-04	5.367362755e-04	-8.407539368e+00	3.024574280e+00	7.075001299e-02	9.613821021e-05	8.677869482e-05	2.847795549e-04	-4.495806694e+00	2.494399071e+00	1.362022478e-02	1.331815729e-04	6.115233555e-05	3.752789635e-04	-9.138873816e-01	2.783740997e+00	5.486583710e-02	5.919038449e-05	5.136286563e-05	1.691432990e-04
1.330000000e+02	3.324992371e+01	-1.496540070e+01	1.138391972e+00	4.649673402e-01	9.350063192e-05	7.396117871e-05	2.931673080e-04	5.021976948e+00	2.513464391e-01	8.983543515e-01	9.948285151e-05	7.483271474e-05	2.582884335e-04	-3.907439709e+00	1.402170563e+01	8.499516249e-01	8.694025746e-05	7.056801405e-05	2.507219033e-04	-1.496611786e+01	5.116921425e+00	4.184024036e-01	1.518501958e-04	1.061916118e-04	4.824083298e-04	-1.176415443e+01	4.066860199e+00	1.179379225e-01	1.749765652e-04	1.114934421e-04	5.329233245e-04	-8.407416344e+00	3.000630617e+00	6.862648576e-02	9.630011482e-05	8.723967039e-05	2.852656180e-04	-4.494002819e+00	2.464932442e+00	1.115469728e-02	1.332530519e-04	6.126786320e-05	3.754888894e-04	-9.131132364e-01	2.765776157e+00	5.283650383e-02	5.922314085e-05	5.177791172e-05	1.696405088e-04
1.340000000e+02	3.349992752e+01	-1.496505547e+01	1.138412118e+00	4.647994041e-01	9.341177065e-05	7.400527102e-05	2.929087204e-04	5.022046089e+00	2.514072061e-01	8.989104033e-01	9.903059254e-05	7.278136763e-05	2.563218586e-04	-3.910094738e+00	1.399169922e+01	8.489598632e-01	8.807240374e-05	7.211519551e-05	2.542997536e-04	-1.495799446e+01	5.117574692e+00	4.204013646e-01	1.520399237e-04	1.056502151e-04	4.831895931e-04	-1.175990486e+01	4.055567265e+00	1.177677438e-01	1.765821216e-04	1.137757790e-04	5.374961183e-04	-8.407409668e+00	2.976431131e+00	6.663717330e-02	9.644545207e-05	8.742242062e-05	2.856975771e-04	-4.492296219e+00	2.435105085e+00	9.135455824e-03	1.331859821e-04	6.133408897e-05	3.753245110e-04	-9.125007391e-01	2.747755527e+00	5.155384168e-02	5.924946163e-05	5.162237358e-05	1.695465762e-04
1.350000000e+02	3.374993134e+01	-1.496508598e+01	1.138353825e+00	4.644299448e-01	9.263675747e-05	7.215204823e-05	2.910458425e-04	5.021695137e+00	2.514793575e-01	8.999309540e-01	9.918912838e-05	7.488271513e-05	2.576517290e-04	-3.912610292e+00	1.396183968e+01	8.476009369e-01	8.911117038e-05	7.241232379e-05	2.568894706e-04	-1.494991302e+01	5.118144989e+00	4.221321344e-01	1.521543600e-04	1.053910237e-04	4.836506560e-04	-1.175603676e+01	4.044392586e+00	1.182897910e-01	1.773686527e-04	1.140203094e-04	5.399530055e-04	-8.407736778e+00	2.952439308e+00	6.492278725e-02	9.636212781e-05	8.759168122e-05	2.854571794e-04	-4.490844727e+00	2.405214787e+00	7.676818408e-03	1.336987043e-04	6.176449097e-05	3.767885792e-04	-9.122771025e-01	2.729787350e+00	5.095719919e-02	5.919493196e-05	5.140859503e-05	1.692599762e-04
1.360000000e+02	3.399993134e+01	-1.496515846e+01	1.138498187e+00	4.658146799e-01	9.339989629e-05	7.420194015e-05	2.927254245e-04	5.021823883e+00	2.519021928e-01	9.003909826e-01	9.938901349e-05	7.362638280e-05	2.576109546e-04	-3.915164471e+00	1.393272781e+01	8.471872807e-01	8.954980149e-05	7.359912706e-05	2.587021445e-04	-1.494191837e+01	5.119248390e+00	4.246816933e-01	1.535987540e-04	1.080116926e-04	4.873006837e-04	-1.175224018e+01	4.033927917e+00	1.192036718e-01	1.780028979e-04	1.149197196e-04	5.417914363e-04	-8.408036232e+00	2.929177046e+00	6.428876519e-02	9.676333138e-05	8.843625983e-05	2.866567229e-04	-4.489211082e+00	2.375917673e+00	6.558745168e-03	1.336397545e-04	6.118683814e-05	3.765556612e-04	-9.117854834e-01	2.712273598e+00	5.035252869e-02	5.956967652e-05	5.195577978e-05	1.705618197e-04
1.370000000e+02	3.424993515e+01	-1.496516037e+01	1.138349175e+00	4.655926824e-01	9.412707004e-05	7.439104957e-05	2.951990464e-04	5.021976471e+00	2.517592311e-01	9.005740881e-01	9.978715389e-05	7.663349243e-05	2.597619023e-04	-3.917930126e+00	1.390354633e+01	8.475294113e-01	8.890625031e-05	7.366435602e-05	2.572764060e-04	-1.493365860e+01	5.119716167e+00	4.261969924e-01	1.529020228e-04	1.055635366e-04	4.860287590e-04	-1.174821281e+01	4.022973061e+00	1.196027473e-01	1.795876742e-04	1.164416099e-04	5.465463037e-04	-8.408455849e+00	2.905632973e+00	6.351852417e-02	9.680818039e-05	8.859003719e-05	2.867905132e-04	-4.487728119e+00	2.346556187e+00	5.479417741e-03	1.339904702e-04	6.197219045e-05	3.776245867e-04	-9.113705158e-01	2.694608688e+00	4.947569966e-02	5.969767153e-05	5.196705024e-05	1.708232012e-04
1.380000000e+02	3.449993896e+01	-1.496496582e+01	1.138187766e+00	4.644882083e-01	9.262291132e-05	7.260771235e-05	2.908213064e-04	5.021946907e+00	2.514950037e-01	9.006425142e-01	9.942812903e-05	7.332615496e-05	2.573815873e-04	-3.920349598e+00	1.387509823e+01	8.468507528e-01	8.913508645e-05	7.358394214e-05	2.576920378e-04	-1.492562389e+01	5.120079994e+00	4.266934693e-01	1.534389739e-04	1.063689997e-04	4.874225415e-04	-1.174428749e+01	4.012235641e+00	1.194109917e-01	1.783774351e-04	1.162339977e-04	5.426606513e-04	-8.408780098e+00	2.882903337e+00	6.203174219e-02	9.712596511e-05	8.936716767e-05	2.877495426e-04	-4.486328125e+00	2.318247795e+00	4.082747735e-03	1.340391173e-04	6.166919047e-05	3.777256934e-04	-9.111335278e-01	2.677601337e+00	4.858832806e-02	5.934173896e-05	5.143212547e-05	1.695269166e-04
1.390000000e+02	3.474991608e+01	-1.496456814e+01	1.138306856e+00	4.648699164e-01	9.324320126e-05	7.414703578e-05	2.921175037e-04	5.021986961e+00	2.517203689e-01	9.011502266e-01	9.932721878e-05	7.347371866e-05	2.572540252e-04	-3.922357798e+00	1.384737778e+01	8.462625742e-01	8.911400073e-05	7.226427260e-05	2.569041681e-04	-1.491722298e+01	5.120738506e+00	4.290073812e-01	1.539389923e-04	1.068708589e-04	4.887381219e-04	-1.173970985e+01	4.001924515e+00	1.196954697e-01	1.805015636e-04	1.180870167e-04	5.491076154e-04	-8.408257484e+00	2.860638618e+00	6.071138382e-02	9.641615179e-05	8.791296568e-05	2.856212959e-04	-4.484442234e+00	2.290806293e+00	2.802837407e-03	1.341988100e-04	6.352673518e-05	3.783925495e-04	-9.105358720e-01	2.661237001e+00	4.817851633e-02	5.977033652e-05	5.223878179e-05	1.711570076e-04
1.400000000e+02	3.499991989e+01	-1.496453857e+01	1.138483763e+00	4.655323029e-01	9.383352153e-05	7.561296661e-05	2.934453078e-04	5.022047997e+00	2.516089678e-01	9.010198116e-01	9.968558152e-05	7.360765449e-05	2.581800218e-04	-3.924906969e+00	1.381864929e+01	8.454242945e-01	8.969629562e-05	7.369324885e-05	2.591056982e-04	-1.490861416e+01	5.121140957e+00	4.317129552e-01	1.538828656e-04	1.062680894e-04	4.888141993e-04	-1.173548031e+01	3.990969896e+00	1.199592575e-01	1.804381027e-04	1.186651498e-04	5.486218142e-04	-8.408086777e+00	2.837360382e+00	5.960038677e-02	9.711930761e-05	8.964591689e-05	2.877333900e-04	-4.482726097e+00	2.262243509e+00	1.102163224e-03	1.344724733e-04	6.372133794e-05	3.791723866e-04	-9.100658894e-01	2.644141674e+00	4.667389765e-02	5.988269913e-05	5.229565795e-05	1.714128593e-04
1.410000000e+02	3.524992371e+01	-1.496487331e+01	1.138386011e+00	4.653937519e-01	9.294985648e-05	7.372390974e-05	2.914447396e-04	5.021679401e+00	2.515038848e-01	9.012903571e-01	9.936091374e-05	7.542289677e-05	2.581714944e-04	-3.927840471e+00	1.378879356e+01	8.449147940e-01	8.902237460e-05	7.168774755e-05	2.564086462e-04	-1.489992619e+01	5.121076584e+00	4.331748486e-01	1.541415404e-04	1.065586621e-04	4.896335304e-04	-1.173098087e+01	3.979246140e+00	1.197957695e-01	1.807229564e-04	1.188837778e-04	5.496473750e-04	-8.408389091e+00	2.812898636e+00	5.780845508e-02	9.732437320e-05	9.079895244e-05	2.883705311e-04	-4.481543064e+00	2.232584953e+00	-6.811944768e-04	1.345251076e-04	6.390369526e-05	3.793458745e-04	-9.102423191e-01	2.626176834e+00	4.561722651e-02	5.990128921e-05	5.224384586e-05	1.714613609e-04
1.420000000e+02	3.549992752e+01	-1.496497726e+01	1.138733625e+00	4.653553367e-01	9.260420484e-05	7.257924881e-05	2.908149036e-04	5.021586895e+00	2.517436147e-01	9.020875692e-01	9.901281737e-05	7.425594958e-05	2.568967175e-04	-3.930604458e+00	1.375859070e+01	8.439317942e-01	8.880701353e-05	7.184161950e-05	2.559371933e-04	-1.489077377e+01	5.121240616e+00	4.349505603e-01	1.544535480e-04	1.066367913e-04	4.905330716e-04	-1.172627163e+01	3.967302561e+00	1.199348196e-01	1.817873708e-04	1.197785678e-04	5.528022302e-04	-8.408304214e+00	2.788212776e+00	5.624582991e-02	9.723119729e-05	8.967630856e-05	2.880635438e-04	-4.479968071e+00	2.202600479e+00	-2.468087943e-03	1.346708304e-04	6.539544847e-05	3.799487604e-04	-9.100701809e-01	2.608302355e+00	4.445144162e-02	6.017727355e-05	5.270486872e-05	1.724433823e-04
1.430000000e+02	3.574993134e+01	-1.496463394e+01	1.138575912e+00	4.657295644e-01	9.338732343e-05	7.484244998e-05	2.922824933e-04	5.021655083e+00	2.516590357e-01	9.021749496e-01	9.921967285e-05	7.422645285e-05	2.576045808e-04	-3.932811260e+00	1.372856903e+01	8.432736397e-01	8.867409633e-05	7.178494707e-05	2.556567197e-04	-1.488072109e+01	5.122051716e+00	4.367046654e-01	1.542906393e-04	1.062452429e-04	4.899807973e-04	-1.172094727e+01	3.956505537e+00	1.205216423e-01	1.826728694e-04	1.216124219e-04	5.550601054e-04	-8.407788277e+00	2.764189005e+00	5.490322039e-02	9.744767885e-05	9.040715668e-05	2.887186711e-04	-4.477661610e+00	2.171860933e+00	-4.306928255e-03	1.346634817e-04	6.451680383e-05	3.798136604e-04	-9.093096256e-01	2.590325832e+00	4.327230528e-02	6.003778617e-05	5.238511585e-05	1.718472340e-04
1.440000000e+02	3.599993134e+01	-1.496427345e+01	1.138573170e+00	4.658850729e-01	9.368375322e-05	7.438478497e-05	2.935812518e-04	5.021817684e+00	2.516501844e-01	9.028334618e-01	9.932679677e-05	7.495648606e-05	2.581236477e-04	-3.935161829e+00	1.369918823e+01	8.429154158e-01	8.919392712e-05	7.194677164e-05	2.570110955e-04	-1.487104988e+01	5.121946812e+00	4.387091994e-01	1.553741749e-04	1.073297972e-04	4.931373987e-04	-1.171580887e+01	3.944585323e+00	1.206898242e-01	1.820405014e-04	1.201433479e-04	5.536939716e-04	-8.407330513e+00	2.739634037e+00	5.336329341e-02	9.724176198e-05	8.959119441e-05	2.880892134e-04	-4.475616455e+00	2.142474890e+00	-5.817434750e-03	1.352203253e-04	6.596883759e-05	3.815391101e-04	-9.088069201e-01	2.572902679e+00	4.240164906e-02	6.045046393e-05	5.246801084e-05	1.726993360e-04
1.450000000e+02	3.624993515e+01	-1.496434879e+01	1.138401508e+00	4.659762383e-01	9.386140300e-05	7.477992040e-05	2.940890845e-04	5.021768570e+00	2.515316010e-01	9.024479389e-01	9.918800060e-05	7.545116387e-05	2.580424189e-04	-3.937627792e+00	1.366993999e+01	8.419097662e-01	8.872582112e-05	7.135706983e-05	2.555794199e-04	-1.486159039e+01	5.121573925e+00	4.404945076e-01	1.549685112e-04	1.061212388e-04	4.922491498e-04	-1.171092606e+01	3.932752132e+00	1.207007989e-01	1.827068918e-04	1.212805000e-04	5.555246025e-04	-8.407007217e+00	2.715337992e+00	5.157572031e-02	9.754827624e-05	9.103294724e-05	2.890279575e-04	-4.473813057e+00	2.113471031e+00	-7.928265259e-03	1.353369735e-04	6.566709635e-05	3.818208061e-04	-9.085034132e-01	2.555613995e+00	4.055501893e-02	6.033879254e-05	5.263095954e-05	1.725905604e-04
1.460000000e+02	3.649993896e+01	-1.496481609e+01	1.138473392e+00	4.661760926e-01	9.380521806e-05	7.411766273e-05	2.941137936e-04	5.021544456e+00	2.517635524e-01	9.026952386e-01	9.928150394e-05	7.401479525e-05	2.575477120e-04	-3.940355301e+00	1.364165020e+01	8.415436745e-01	8.936836821e-05	7.339970762e-05	2.582413726e-04	-1.485247993e+01	5.121424198e+00	4.425945878e-01	1.556079515e-04	1.071388979e-04	4.940806539e-04	-1.170625973e+01	3.921283722e+00	1.212384775e-01	1.849485852e-04	1.234019728e-04	5.621885648e-04	-8.407052040e+00	2.691627741e+00	4.983324558e-02	9.758491069e-05	9.119134484e-05	2.891416079e-04	-4.472440720e+00	2.085230827e+00	-9.565130807e-03	1.355103159e-04	6.582662900e-05	3.823288425e-04	-9.084663391e-01	2.539056778e+00	3.962622210e-02	6.083782500e-05	5.338602205e-05	1.743748726e-04
1.470000000e+02	3.674991226e+01	-1.496454525e+01	1.138305068e+00	4.658321142e-01	9.384615259e-05	7.467660180e-05	2.940174891e-04	5.021440506e+00	2.515293658e-01	9.026284218e-01	9.947838407e-05	7.589333836e-05	2.588476345e-04	-3.942483664e+00	1.361340332e+01	8.410323262e-01	9.065296035e-05	7.264279702e-05	2.609211660e-04	-1.484300137e+01	5.121393204e+00	4.440054297e-01	1.554978662e-04	1.055421017e-04	4.941204097e-04	-1.170110703e+01	3.910064697e+00	1.210679784e-01	1.847914828e-04	1.231484348e-04	5.618263385e-04	-8.406511307e+00	2.668241262e+00	4.830296338e-02	9.754399798e-05	9.106544167e-05	2.890185860e-04	-4.470200062e+00	2.057055235e+00	-1.154957805e-02	1.356750727e-04	6.655384641e-05	3.828796907e-04	-9.078577757e-01	2.522382259e+00	3.824578598e-02	6.115974247e-05	5.397718269e-05	1.756033889e-04
1.480000000e+02	3.699991608e+01	-1.496441460e+01	1.138442755e+00	4.659507871e-01	9.300767852e-05	7.410677790e-05	2.913310600e-04	5.021426201e+00	2.516410053e-01	9.025299549e-01	9.922022582e-05	7.462009671e-05	2.575535036e-04	-3.945017576e+00	1.358419132e+01	8.397499323e-01	8.993481606e-05	7.328298670e-05	2.595172264e-04	-1.483299160e+01	5.121119022e+00	4.464561343e-01	1.562426914e-04	1.067015110e-04	4.962172243e-04	-1.169584274e+01	3.898315191e+00	1.210387796e-01	1.855015144e-04	1.253059163e-04	5.633569672e-04	-8.406035423e+00	2.643864632e+00	4.685910791e-02	9.750024765e-05	9.135952132e-05	2.888972522e-04	-4.468491077e+00	2.027947664e+00	-1.351281442e-02	1.357257861e-04	6.636254693e-05	3.830052447e-04	-9.077439308e-01	2.505027294e+00	3.667646646e-02	6.115913129e-05	5.368001075e-05	1.752724347e-04
1.490000000e+02	3.724991989e+01	-1.496426964e+01	1.138428450e+00	4.663985968e-01	9.348128515e-05	7.456021558e-05	2.927610767e-04	5.021696568e+00	2.516714931e-01	9.026919603e-01	9.921750461e-05	7.305735198e-05	2.568747441e-04	-3.947322845e+00	1.355423927e+01	8.393359780e-01	9.042776219e-05	7.330671360e-05	2.606736671e-04	-1.482266235e+01	5.120555401e+00	4.481122494e-01	1.560705859e-04	1.062107694e-04	4.957527854e-04	-1.169022655e+01	3.885953188e+00	1.217736453e-01	1.845593652e-04	1.243326114e-04	5.607713829e-04	-8.405450821e+00	2.619012117e+00	4.499721527e-02	9.734040941e-05	9.055520059e-05	2.884027199e-04	-4.466566086e+00	1.998203993e+00	-1.565805823e-02	1.359963499e-04	6.735506759e-05	3.838900011e-04	-9.074450731e-01	2.487238407e+00	3.526773304e-02	6.105529610e-05	5.325845996e-05	1.746498310e-04
1.500000000e+02	3.749992371e+01	-1.496402454e+01	1.138528824e+00	4.663054943e-01	9.368076280e-05	7.507009286e-05	2.931806375e-04	5.021853924e+00	2.517419159e-01	9.028028846e-01	9.885584586e-05	7.332157838e-05	2.563829476e-04	-3.949589491e+00	1.352753067e+01	8.388494849e-01	9.124667849e-05	7.558555080e-05	2.639786399e-04	-1.481315231e+01	5.120132446e+00	4.501205385e-01	1.562680263e-04	1.062163137e-04	4.965205444e-04	-1.168508053e+01	3.875193119e+00	1.214372143e-01	1.844747021e-04	1.234972879e-04	5.608875072e-04	-8.404563904e+00	2.596813202e+00	4.356809705e-02	9.797602979e-05	9.210240387e-05	2.903125423e-04	-4.464796066e+00	1.971615911e+00	-1.732258871e-02	1.358206500e-04	6.656314508e-05	3.833051305e-04	-9.072416425e-01	2.471243382e+00	3.414849192e-02	6.115860742e-05	5.344570673e-05	1.750110823e-04
1.510000000e+02	3.774992752e+01	-1.496411324e+01	1.138366103e+00	4.658926427e-01	9.411467909e-05	7.476110477e-05	2.948722104e-04	5.022118568e+00	2.515648901e-01	9.026504159e-01	9.890542424e-05	7.308138447e-05	2.562058216e-04	-3.950160265e+00	1.352143478e+01	8.386279941e-01	9.120593313e-05	7.489675045e-05	2.635694109e-04	-1.481024075e+01	5.120656013e+00	4.498449564e-01	1.566444262e-04	1.067573467e-04	4.973250907e-04	-1.168314743e+01	3.873051167e+00	1.209158376e-01	1.856794988e-04	1.247656910e-04	5.643513286e-04	-8.403898239e+00	2.591726303e+00	4.244070873e-02	9.778662206e-05	9.156211308e-05	2.897390514e-04	-4.463632584e+00	1.965131044e+00	-1.851682551e-02	1.358523295e-04	6.697791105e-05	3.834350209e-04	-9.063927531e-01	2.467521667e+00	3.326731175e-02	6.103507258e-05	5.341934593e-05	1.747395727e-04
1.520000000e+02	3.799993134e+01	-1.496416283e+01	1.138066888e+00	4.654800296e-01	9.296965436e-05	7.361057214e-05	2.915696241e-04	5.021947861e+00	2.512924969e-01	9.022117257e-01	9.944191697e-05	7.454105071e-05	2.580983855e-04	-3.950632811e+00	1.352025414e+01	8.378351927e-01	9.085363126e-05	7.507857663e-05	2.628009242e-04	-1.480926323e+01	5.121278763e+00	4.493710995e-01	1.565892162e-04	1.066391342e-04	4.972498282e-04	-1.168235207e+01	3.873086691e+00	1.205261946e-01	1.856351591e-04	1.248657063e-04	5.641927710e-04	-8.403529167e+00	2.590833187e+00	4.151828587e-02	9.771334589e-05	9.133642743e-05	2.895196667e-04	-4.463166237e+00	1.963140726e+00	-1.965879835e-02	1.360184397e-04	6.675587792e-05	3.838691046e-04	-9.061738253e-01	2.465944767e+00	3.252073377e-02	6.120049511e-05	5.389224316e-05	1.755502744e-04
1.530000000e+02	3.824993515e+01	-1.496425629e+01	1.138030887e+00	4.654303789e-01	9.385705198e-05	7.489480777e-05	2.939560218e-04	5.021977901e+00	2.513635159e-01	9.022459388e-01	9.948938532e-05	7.468959666e-05	2.581946901e-04	-3.950943470e+00	1.352001381e+01	8.374416828e-01	9.208072152e-05	7.577253564e-05	2.662409097e-04	-1.480852318e+01	5.122168064e+00	4.491107464e-01	1.565639832e-04	1.066692785e-04	4.972171737e-04	-1.168184471e+01	3.873555183e+00	1.201985404e-01	1.871104905e-04	1.264508028e-04	5.683306372e-04	-8.403188705e+00	2.590648413e+00	4.085454717e-02	9.763494745e-05	9.147103265e-05	2.892938501e-04	-4.462726593e+00	1.962201357e+00	-2.048165351e-02	1.360349415e-04	6.743054109e-05	3.840014979e-04	-9.057956338e-01	2.465265512e+00	3.191012144e-02	6.108669913e-05	5.348675768e-05	1.749287621e-04
1.540000000e+02	3.849990845e+01	-1.496393204e+01	1.138390064e+00	4.656351507e-01	9.262005187e-05	7.320224540e-05	2.904921130e-04	5.022492886e+00	2.516103983e-01	9.028450847e-01	9.907093045e-05	7.385438948e-05	2.570053912e-04	-3.950583458e+00	1.352019501e+01	8.384507895e-01	9.280467930e-05	7.608392480e-05	2.681688056e-04	-1.480764580e+01	5.123204231e+00	4.495004714e-01	1.561069075e-04	1.053532906e-04	4.961093655e-04	-1.168111134e+01	3.874185562e+00	1.203320473e-01	1.861092460e-04	1.256987744e-04	5.654004635e-04	-8.402646065e+00	2.590823889e+00	4.118871316e-02	9.780998516e-05	9.150416736e-05	2.898056991e-04	-4.461941719e+00	1.961845517e+00	-1.994124800e-02	1.358383452e-04	6.734410999e-05	3.834473900e-04	-9.050794840e-01	2.465150356e+00	3.269437701e-02	6.115315773e-05	5.346017861e-05	1.750251831e-04
[truncated: 12 more columns]
