# Supplementary material for: Approach to Standardized Material Characterization of the Human Lumbopelvic System: Testing and Evaluation
Source: Bioengineering (Basel). 2025 Aug 11;12(8):862. doi: 10.3390/bioengineering12080862 (PMC12383908; doi:10.3390/bioengineering12080862)
Supplement: Supplementary file 1 [file bioengineering-12-00862-s001.zip › File S3 Evaluation code/ExMechEva-0.1.2/data/Test/TBT/Series_Test/TBT_Protocol_Series_Test.xlsx]

## Sheet: Protocol
ORCID	0000-0001-8378-3108		DIC_Parameters:	a	250	mm
Prep_location	LEIULANA			b	165	mm
Donor_ID	48-17			f	65	mm
Region	LuPeCo
Mattype	c
Testtype	TBT
Testdate	14.10.2020
Testtemp	23.15	°C
Testhumidity	41.5	%							Prüfung immer: Periost oben, "Spongiosa" unten
									l	m	r	l	m	r
	General						Geometry															Test							Additional		Evaluation_options
Key	No	Designation	Type	Origin	Region	Donor	Test_Shape	CS_type	thickness_1	thickness_2	thickness_3	width_1	width_2	width_3	Length	thickness_mean	width_mean	Area_CS	Volume	Mass	Density_app	Length_test	length_overhang	Direction_test	Direction_optical	Date_test	Temperature_test	Humidity_test	Failure_code	Note	OPT_File_Meas	OPT_File_DIC	OPT_End	OPT_Measurement_file	OPT_Resampling	OPT_Resampling_moveave	OPT_Resampling_Frequency	OPT_Springreduction	OPT_Springreduction_K	OPT_LVDT_failure	OPT_Compression	OPT_DIC	OPT_DIC_Points_device_prefix	OPT_DIC_Points_TBT_device	OPT_DIC_Points_meas_prefix	OPT_DIC_Points_meas_fork	OPT_DIC_Tester	OPT_DIC_Fitting	OPT_Poisson_prediction
[-]	[-]	[-]	[-]	[-]	[-]	[-]	[-]	[-]	[mm]	[mm]	[mm]	[mm]	[mm]	[mm]	[mm]	[mm]	[mm]	[mm²]	[cm³]	[g]	[g/cm²]	[mm]	[mm]	[-]	[-]	[DDMMYY]	[°C]	[%]	[-]	[-]	[-]	[-]	[s]	[json]	[-]	[-]	[Hz]	[-]	[N/mm]	[-]	[-]	[-]	[-]	[Left,Right,Head]	[-]	[Left,Mid,Right]	[mm,mm,-,-]	[json]	[-]
0000-0001-8378-3108_LEIULANA_48-17_LuPeCo_cl12a	9	cl12a	Cortical Bone	Ala ossis ilii superior L posterior proximal	LuPeCo	LEIULANA_48-17	Beam	Rectangle	2.96	2.88	4.76	10.09	9.9	9.37	37.04	3.53333	9.78667	34.5796	1.28083	1.7465	1.36357	20	8.52	x	y	14.10.2020	23.15	41.5			kl12a	KL12A
[truncated: 3 more columns]

## Sheet: Harvesting
No.	ID	Storage-box	Density specimen	Donor no.:	Date:
				48-17	12.10.20 9:00-17:00
				T/°C:	RH/%:
				-	-
				Notes
1	cr11a	A
2	cr11b
3	cr12a	A
4	cr12b
5	cr13a	B
6	cr13b
7	cl11a	B
8	cl11b
9	cl12a	C
10	cl12b
11	cl13a	C
12	cl13b
13	cr21a	1
14	cr21b
15	cr22b	2
16	cl21a	3
17	cl21b
18	cl22b	4
19	cr31a	5
20	cr32b	6
21	cl31a	7
22	cl32b	8
23	cr41a	D
24	cr41b
25	cl41a	D
26	cl41b
27	cr51a	E
28	cr51b
29	cl51a	E
30	cl51b
31	cm21a	9
32	cm31a	10

## Sheet: Testing
No.	ID	Geometry/mm							Mass/g	Donor no.:	Date:
										48-17	14.10.2020 10:00-17:00
										T/°C:	RH/%:
										23.2,23.1	41,42
		t1	t2	t3	w1	w2	w3	l		Notes
1	cr11a
2	cr11b
3	cr12a
4	cr12b
5	cr13a
6	cr13b
7	cl11a
8	cl11b
9	cl12a	2.96	2.88	4.76	10.09	9.9	9.37	37.04	1.7465
10	cl12b
11	cl13a
12	cl13b
13	cr21a
14	cr21b
15	cr22b
16	cl21a
17	cl21b
18	cl22b
19	cr31a
20	cr32b
21	cl31a
22	cl32b
23	cr41a
24	cr41b
25	cl41a
26	cl41b
27	cr51a
28	cr51b
29	cl51a
30	cl51b
31	cm21a
32	cm31a
