# Supplementary material for: Approach to Standardized Material Characterization of the Human Lumbopelvic System: Testing and Evaluation
Source: Bioengineering (Basel). 2025 Aug 11;12(8):862. doi: 10.3390/bioengineering12080862 (PMC12383908; doi:10.3390/bioengineering12080862)
Supplement: Supplementary file 1 [file bioengineering-12-00862-s001.zip › File S3 Evaluation code/ExMechEva-0.1.2/docs/exmecheva.bending.rst]

exmecheva.bending package
=========================

Submodules
----------

exmecheva.bending.attr\_bgl module
----------------------------------

.. automodule:: exmecheva.bending.attr_bgl
   :members:
   :undoc-members:
   :show-inheritance:

exmecheva.bending.bfunc\_class module
-------------------------------------

.. automodule:: exmecheva.bending.bfunc_class
   :members:
   :undoc-members:
   :show-inheritance:

exmecheva.bending.bfunc\_com module
-----------------------------------

.. automodule:: exmecheva.bending.bfunc_com
   :members:
   :undoc-members:
   :show-inheritance:

exmecheva.bending.bfunc\_fse module
-----------------------------------

.. automodule:: exmecheva.bending.bfunc_fse
   :members:
   :undoc-members:
   :show-inheritance:

exmecheva.bending.evaluation module
-----------------------------------

.. automodule:: exmecheva.bending.evaluation
   :members:
   :undoc-members:
   :show-inheritance:

exmecheva.bending.fitting module
--------------------------------

.. automodule:: exmecheva.bending.fitting
   :members:
   :undoc-members:
   :show-inheritance:

exmecheva.bending.opt\_mps module
---------------------------------

.. automodule:: exmecheva.bending.opt_mps
   :members:
   :undoc-members:
   :show-inheritance:

exmecheva.bending.plotting module
---------------------------------

.. automodule:: exmecheva.bending.plotting
   :members:
   :undoc-members:
   :show-inheritance:

Module contents
---------------

.. automodule:: exmecheva.bending
   :members:
   :undoc-members:
   :show-inheritance:
