# Supplementary material for: Approach to Standardized Material Characterization of the Human Lumbopelvic System: Testing and Evaluation
Source: Bioengineering (Basel). 2025 Aug 11;12(8):862. doi: 10.3390/bioengineering12080862 (PMC12383908; doi:10.3390/bioengineering12080862)
Supplement: Supplementary file 1 [file bioengineering-12-00862-s001.zip › File S3 Evaluation code/ExMechEva-0.1.2/docs/exmecheva.common.rst]

exmecheva.common package
========================

Submodules
----------

exmecheva.common.analyze module
-------------------------------

.. automodule:: exmecheva.common.analyze
   :members:
   :undoc-members:
   :show-inheritance:

exmecheva.common.eva\_opt\_hand module
--------------------------------------

.. automodule:: exmecheva.common.eva_opt_hand
   :members:
   :undoc-members:
   :show-inheritance:

exmecheva.common.fitting module
-------------------------------

.. automodule:: exmecheva.common.fitting
   :members:
   :undoc-members:
   :show-inheritance:

exmecheva.common.helper module
------------------------------

.. automodule:: exmecheva.common.helper
   :members:
   :undoc-members:
   :show-inheritance:

exmecheva.common.list\_ops module
---------------------------------

.. automodule:: exmecheva.common.list_ops
   :members:
   :undoc-members:
   :show-inheritance:

exmecheva.common.loadnsave module
---------------------------------

.. automodule:: exmecheva.common.loadnsave
   :members:
   :undoc-members:
   :show-inheritance:

exmecheva.common.mc\_char module
--------------------------------

.. automodule:: exmecheva.common.mc_char
   :members:
   :undoc-members:
   :show-inheritance:

exmecheva.common.mc\_man module
-------------------------------

.. automodule:: exmecheva.common.mc_man
   :members:
   :undoc-members:
   :show-inheritance:

exmecheva.common.mc\_yield module
---------------------------------

.. automodule:: exmecheva.common.mc_yield
   :members:
   :undoc-members:
   :show-inheritance:

exmecheva.common.output module
------------------------------

.. automodule:: exmecheva.common.output
   :members:
   :undoc-members:
   :show-inheritance:

exmecheva.common.pd\_ext module
-------------------------------

.. automodule:: exmecheva.common.pd_ext
   :members:
   :undoc-members:
   :show-inheritance:

exmecheva.common.plotting module
--------------------------------

.. automodule:: exmecheva.common.plotting
   :members:
   :undoc-members:
   :show-inheritance:

exmecheva.common.stat\_ext module
---------------------------------

.. automodule:: exmecheva.common.stat_ext
   :members:
   :undoc-members:
   :show-inheritance:

Module contents
---------------

.. automodule:: exmecheva.common
   :members:
   :undoc-members:
   :show-inheritance:
