# Supplementary material for: Approach to Standardized Material Characterization of the Human Lumbopelvic System: Testing and Evaluation
Source: Bioengineering (Basel). 2025 Aug 11;12(8):862. doi: 10.3390/bioengineering12080862 (PMC12383908; doi:10.3390/bioengineering12080862)
Supplement: Supplementary file 1 [file bioengineering-12-00862-s001.zip › File S3 Evaluation code/ExMechEva-0.1.2/docs/exmecheva.rst]

exmecheva package
=================

Subpackages
-----------

.. toctree::
   :maxdepth: 4

   exmecheva.bending
   exmecheva.common

Submodules
----------

exmecheva.Eva\_ACT module
-------------------------

.. automodule:: exmecheva.Eva_ACT
   :members:
   :undoc-members:
   :show-inheritance:

exmecheva.Eva\_ATT module
-------------------------

.. automodule:: exmecheva.Eva_ATT
   :members:
   :undoc-members:
   :show-inheritance:

exmecheva.Eva\_TBT module
-------------------------

.. automodule:: exmecheva.Eva_TBT
   :members:
   :undoc-members:
   :show-inheritance:

exmecheva.eva module
--------------------

.. automodule:: exmecheva.eva
   :members:
   :undoc-members:
   :show-inheritance:

Module contents
---------------

.. automodule:: exmecheva
   :members:
   :undoc-members:
   :show-inheritance:
