# Supplementary material for: Approach to Standardized Material Characterization of the Human Lumbopelvic System: Testing and Evaluation
Source: Bioengineering (Basel). 2025 Aug 11;12(8):862. doi: 10.3390/bioengineering12080862 (PMC12383908; doi:10.3390/bioengineering12080862)
Supplement: Supplementary file 1 [file bioengineering-12-00862-s001.zip › File S3 Evaluation code/ExMechEva-0.1.2/docs/_build/html/searchindex.js]

Search.setIndex({"docnames": ["conf", "exmecheva", "exmecheva.bending", "exmecheva.common", "index", "modules"], "filenames": ["conf.rst", "exmecheva.rst", "exmecheva.bending.rst", "exmecheva.common.rst", "index.rst", "modules.rst"], "titles": ["conf module", "exmecheva package", "exmecheva.bending package", "exmecheva.common package", "Welcome to ExMechEva\u2019s documentation!", "ExMechEva"], "terms": {"bend": [1, 5], "attr_bgl": [1, 5], "bfunc_class": [1, 5], "bend_func_cohort": [1, 2], "init_fandd": [1, 2], "bend_func_legion": [1, 2], "builder": [1, 2, 3], "bend_func_sub": [1, 2], "__call__": [1, 2], "bfunc_com": [1, 5], "shear_area": [1, 2], "gamma_v_det": [1, 2], "triangle_func_d0": [1, 2], "triangle_func_d1": [1, 2], "triangle_func_d2": [1, 2], "bfunc_fs": [1, 5], "fse_4sin_d0": [1, 2], "fse_4sin_d1": [1, 2], "fse_4sin_d2": [1, 2], "fse_4sin_lin_func_d0": [1, 2], "fse_4sin_lin_func_d1": [1, 2], "fse_4sin_lin_func_d2": [1, 2], "fse_4sin_wlin_d0": [1, 2], "fse_4sin_wlin_d1": [1, 2], "fse_4sin_wlin_d2": [1, 2], "fse_sf_func_d0": [1, 2], "fse_sf_func_d1": [1, 2], "fse_sf_func_d2": [1, 2], "evalu": [1, 3, 5], "moment_perf_func": [1, 2], "weight_func": [1, 2], "ym_check_many_with_method_d": [1, 2], "ym_check_with_method_d": [1, 2], "ym_eva_method_a": [1, 2], "ym_eva_method_b": [1, 2], "ym_eva_method_c": [1, 2], "ym_eva_method_d": [1, 2], "ym_eva_method_d_bend_df": [1, 2], "ym_eva_method_d_bend_df_add": [1, 2], "ym_eva_method_d_num": [1, 2], "ym_eva_method_d_r": [1, 2], "ym_eva_method_": [1, 2], "ym_eva_method_f": [1, 2], "ym_eva_method_g": [1, 2], "coord_df_depo": [1, 2], "coord_df_mean": [1, 2], "straindf_from_curv": [1, 2], "stress_df_from_lin": [1, 2], "stress_perf": [1, 2], "fit": [1, 5], "multi_minim": [1, 2], "perform_fit": [1, 2], "lmfit_bound_check": [1, 2], "lmfit_free_val_sett": [1, 2], "lmfit_model": [1, 2], "lmfit_param_add": [1, 2], "lmfit_param_key_check": [1, 2], "lmfit_param_prep": [1, 2], "res_multi_const_weight": [1, 2], "shaped_array_fill_fandl": [1, 2], "opt_mp": [1, 5], "point_df_combin": [1, 2], "point_df_from_lin": [1, 2], "point_df_idx": [1, 2], "point_df_transform": [1, 2], "points_add_step": [1, 2], "points_dif_step": [1, 2], "points_diff": [1, 2], "points_eval_func": [1, 2], "v_ctran": [1, 2], "v_length": [1, 2], "plot": [1, 5], "colplt_common_ax": [1, 2], "colplt_df_ax": [1, 2], "colplt_funcs_al": [1, 2], "colplt_funcs_ax": [1, 2], "colplt_funcs_on": [1, 2], "common": [1, 5], "analyz": [1, 5], "geo_curve_tbc": [1, 3], "inter_lin": [1, 3], "line_from2p": [1, 3], "tp_circl": [1, 3], "tp_radiu": [1, 3], "normal": [1, 3], "normalize_th": [1, 3], "sign_n_chang": [1, 3], "sign_n_changeth": [1, 3], "threshhold_sett": [1, 3], "eva_opt_hand": [1, 5], "com_option_file_read": [1, 3], "com_option_file_writ": [1, 3], "option_presett": [1, 3], "option_read": [1, 3], "option_reader_sel": [1, 3], "set_type_by_str": [1, 3], "refit_ym_v": [1, 3], "rquad": [1, 3], "ym_eva_com_sel": [1, 2, 3], "ym_sigeps_lin": [1, 3], "fit_report_add": [1, 3], "strain_linfit": [1, 3], "stress_linfit": [1, 3], "stress_linfit_plt": [1, 3], "helper": [1, 5], "check_empti": [1, 3], "round_to_sigdig": [1, 3], "sigdig": [1, 3], "str_to_bool": [1, 3], "list_op": [1, 5], "failure_code_bool_df": [1, 3], "failure_code_check": [1, 3], "failure_code_format": [1, 3], "failure_code_list": [1, 3], "icd_bool_df": [1, 3], "icd_list": [1, 3], "list_boolean_df": [1, 3], "list_cell_compil": [1, 3], "list_interpret": [1, 3], "list_ser_to_1d": [1, 3], "loadnsav": [1, 5], "file_nam": [1, 3], "file_namer_interpret": [1, 3], "pack_hdf": [1, 3], "pack_hdf_mul": [1, 3], "mc_char": [1, 5], "curvecar_refin": [1, 3], "curvecar_sect": [1, 3], "diff_quot": [1, 3], "diff_quot2": [1, 3], "diff_quot3": [1, 3], "mcurve_character": [], "mcurve_merg": [], "peaky_find": [1, 3], "peaky_finder_mm": [1, 3], "ym_eva_range_refin": [1, 3], "find_sand": [1, 3], "rise_curv": [1, 3], "test_pdmon": [1, 3], "mc_man": [1, 5], "detfinssc": [1, 3], "diff_ext": [1, 3], "extend_series_poli": [1, 3], "extend_series_n_sett": [1, 3], "predict_apply_retrim": [1, 3], "retrim_seri": [1, 3], "smoothsel": [1, 3], "smoothsel_ext": [1, 3], "check_param": [1, 3], "mc_resampl": [1, 3], "smooth": [1, 3], "mc_yield": [1, 5], "find_intg2p": [1, 3], "yield_redet": [1, 3], "yield_redet2": [1, 3], "yield_redet2_multi": [1, 3], "output": [1, 2, 5], "otvalgetter_multi": [1, 3], "outvalgett": [1, 3], "str_indent": [1, 3], "str_log": [1, 3], "pd_ext": [1, 5], "find_closest": [1, 3], "find_closest_perc": [1, 3], "find_closestv": [1, 3], "find_first_sc": [1, 3], "deal_dupl_index": [1, 3], "pd_axischang": [1, 3], "pd_combine_index": [1, 3], "pd_exclnan": [1, 3], "pd_find_index": [1, 3], "pd_isdf": [1, 3], "pd_isser": [1, 3], "pd_limit": [1, 3], "pd_nan_handl": [1, 3], "pd_outsort": [1, 3], "pd_slice_index": [1, 3], "pd_trapz": [1, 3], "pd_valid_index": [1, 3], "pd_vec_length": [1, 3], "mcurve_char_plott": [], "plt_add_daanno": [1, 3], "plt_handle_suffix": [1, 3], "sns_pointplot_mmeb": [1, 3], "tick_label_insert": [1, 3], "tick_label_renam": [1, 3], "tick_legend_renam": [1, 3], "stat_ext": [1, 5], "cd_rep": [1, 3], "cd_test_multi": [1, 3], "cimax": [1, 3], "cimin": [1, 3], "corr_ext": [1, 3], "dist_test": [1, 3], "dist_test_multi": [1, 3], "hypo_test": [1, 3], "hypo_test_multi": [1, 3], "mcomp_interpret": [1, 3], "multi_conc": [1, 3], "nan_stat_outli": [1, 3], "agg_add_ci": [1, 3], "coefficient_of_vari": [1, 3], "coefficient_of_variation_woso": [1, 3], "confidence_interv": [1, 3], "group_anova_mcomp": [1, 3], "group_anova_mcomp_multi": [1, 3], "group_anova": [1, 3], "meanwoso": [1, 3], "pd_agg": [1, 3], "pd_agg_custom": [1, 3], "stat_box_v": [1, 3], "stat_outli": [1, 3], "stdwoso": [1, 3], "creat": 3, "wed": [], "sep": 3, "22": [], "11": [1, 3], "40": [], "20": [2, 3], "2021": [], "author": [1, 2, 3], "mgebhard": 3, "opt": [1, 2, 3], "dic": 1, "funktionalit\u00e4t": [], "implementierung": [], "genutz": [], "dehnung": [], "au": [], "methoden": [], "rang": [1, 2, 3], "f\u00fcr": [], "ausgab": [], "auf": [], "e": [1, 2, 3], "beziehen": [], "relev": [2, 3], "wenn": [], "auflagereindr\u00fcckung": [], "nicht": [], "eliminiert": [], "automatik": [], "compress": [1, 2, 3], "anstiegswechsel": [], "Be": [], "entlasten": [], "vip": 3, "bestimmung": 3, "spannung": [], "dehnungsmaximum": [], "changelog": [], "21": [], "09": [], "16": [], "anpassung": [], "6": [1, 3], "3": [1, 2, 3], "2": [1, 2, 3], "try": [], "except": 3, "bei": 3, "f4": 3, "und": 3, "end": [1, 2, 3], "fm": 3, "1": [1, 2, 3], "23": [], "10": [2, 3], "13": [1, 3], "hinzuf\u00fcgen": [], "final": 3, "dehnungskurv": [], "mit": [], "ermittlung": [], "mehrer": [], "streckgrenzen": [], "5": [1, 2, 3], "0": [1, 2, 3], "05": 3, "sieh": [], "doi": [], "1007": 3, "s10439": [], "020": [], "02719": [], "connect": [], "replac": [2, 3], "child": [], "evac": 2, "act_singl": [1, 5], "prot_ser": [1, 3], "path": [1, 2, 3], "mfile_add": 1, "log_scopt": 1, "logfp": [1, 3], "none": [1, 2, 3], "logopt": [1, 3], "true": [1, 2, 3], "output_lvl": [1, 2, 3], "printopt": [1, 3], "fals": [1, 2, 3], "plt_scopt": [1, 2], "clear": [1, 2, 3], "close": [1, 2, 3], "s_type": [1, 2, 3], "pdf": [1, 2, 3], "save": [1, 2, 3], "show": [1, 2, 3], "tight": [1, 2, 3], "sourc": [1, 2, 3], "auswertung": 3, "erst": [], "nach": [], "maximal": [], "kraft": [], "29": [], "plastic": 3, "strain": [1, 2, 3], "shift": 3, "zugeh\u00f6rig": [], "nun": [], "zu": [], "abgelaufenem": [], "zyklu": [], "\u00e4ndern": [], "12": [1, 3], "07": [], "resempl": [], "frequenc": 3, "standard": [2, 3], "4": [1, 2, 3], "opt_determination_dist": 3, "25": 3, "att_singl": [1, 5], "thu": [], "44": [], "49": [], "neu": [], "bestimmen": [], "ab": 3, "fmax": [], "disp": [], "nan": [2, 3], "resampl": 3, "variabel": 3, "kein": [], "b": [1, 2, 3], "dann": [], "stdn": [], "stdnwoso": [], "sollt": [], "coeffici": [2, 3], "variat": 3, "umbenannt": [], "werden": [], "eva_common": [], "03": [], "methodenumbenennung": [], "c": [2, 3], "d": [2, 3], "g": [2, 3], "f": [2, 3], "17": 3, "variantenanpassung": [], "c2al": [], "c2sl": [], "c2cl": [], "e4a": [], "f4ag": [], "m": [2, 3], "g3ag": [], "g3mg": [], "g3cg": [], "korrektur": [], "\u00fcber": [], "007": [], "tbt_singl": [1, 5], "nov": [], "31": [], "2023": 3, "marcgebhardt": [1, 2, 3], "seri": [1, 2, 3, 5], "onli": [1, 2, 3], "work": [1, 2], "selector": [1, 5], "eva_single_func": 1, "option": [1, 2, 3], "combpath": 1, "no_stats_fc": 1, "var_suffix": [1, 3], "ser": [1, 3], "de": [1, 3], "out_path": [1, 3], "prot_rkw": [1, 3], "header": [1, 3], "index_col": [1, 3], "skiprow": [1, 3], "select": [1, 3], "suitabl": 1, "method": [1, 2, 3], "acc": [1, 3], "choosen": [1, 2, 3], "paramet": [1, 2, 3], "function": [1, 2, 3], "perform": [1, 2, 3], "singl": [1, 3], "str": [1, 2, 3], "possibl": [1, 2, 3], "ar": [1, 2, 3], "measur": [1, 2, 3], "see": [1, 2, 3], "protocol": [1, 3], "tabl": [1, 3], "complet": [1, 2, 3], "pack": [1, 3], "all": [1, 2, 3], "hdf": [1, 3], "file": [1, 3], "result": [1, 2, 3], "warn": [1, 3], "high": [1, 3], "memori": 1, "requir": [1, 3], "panda": [1, 2, 3], "datafram": [1, 2, 3], "combin": [1, 2, 3], "list": [1, 2, 3], "assess": 1, "code": [1, 3], "exclud": [1, 2, 3], "from": [1, 2, 3], "search": [1, 3, 4], "variabl": [1, 2, 3], "failure_cod": 1, "suffix": [1, 3], "variant": [1, 3], "p": [1, 2, 3], "differ": [1, 2, 3], "moistur": 1, "A": [1, 2, 3], "The": [1, 2, 3], "default": [1, 2, 3], "i": [1, 2, 3], "accessor": 1, "must": [1, 3], "index": [1, 2, 3, 4], "design": [1, 3], "specimen": 1, "addit": [1, 2, 3], "outputpath": 1, "dict": [1, 2, 3], "dictionari": [1, 2, 3], "read": [1, 3], "keyword": [1, 2, 3], "ind": [1, 3], "read_excel": [1, 3], "rais": [1, 2, 3], "notimplementederror": [1, 2, 3], "implement": [1, 2, 3], "return": [1, 2, 3], "type": [1, 2, 3], "one": [1, 2, 3], "after": [1, 3], "an": [1, 2, 3], "other": [1, 2, 3], "prot": [1, 3], "excel": [1, 3], "json": [1, 3], "mea": 1, "convent": 1, "locat": [1, 3], "optic": [1, 2], "out": [1, 3], "string": [1, 2, 3], "No": [1, 3], "exampl": [1, 2, 3], "a01": 1, "a02": 1, "b01": 1, "b02": 1, "c01": 1, "c02": 1, "d01": 1, "d02": 1, "f01": 1, "f02": 1, "int": [1, 2, 3], "level": [1, 2, 3], "necessari": [1, 2], "global": 2, "attribut": [2, 3], "class": 2, "d0": 2, "d1": 2, "d2": 2, "name": [2, 3], "kw": [2, 3], "base": [2, 3], "object": [2, 3], "collect": [1, 2], "subfunct": 2, "expr_d0": 2, "var_nam": 2, "var": [2, 3], "x": [2, 3], "var_typ": 2, "d0_str_to_al": 2, "expr_d1": 2, "expr_d2": 2, "func_d0": 2, "func_d1": 2, "func_d2": 2, "sympi": 2, "express": 2, "associ": 2, "lambdifi": 2, "depend": [2, 3], "which": [2, 3], "determin": [1, 2, 3], "pars": 2, "deriv": [2, 3], "gener": [1, 2, 3], "form": [1, 2, 3], "each": [2, 3], "_type": 2, "expr": 2, "_to_what": 2, "1st": [2, 3], "2nd": [2, 3], "error": [2, 3], "func_packag": 2, "descript": [2, 3], "line": [2, 3], "describ": [2, 3], "rubric": 2, "bl": 2, "fse": 2, "build": [2, 3], "instanc": [2, 3], "per": 2, "prepar": 2, "kind": [2, 3], "func": [2, 3], "sy_expr": 2, "sy_str": 2, "independent_var": 2, "param_nam": 2, "param_typ": 2, "lowest": [2, 3], "element": 2, "provid": [2, 3], "inform": [1, 2, 3], "call": [2, 3], "underlai": 2, "If": [2, 3], "arrai": [2, 3], "float": [2, 3], "ordereddict": 2, "point": [1, 2, 3], "independet": 2, "argument": [2, 3], "pass": [2, 3], "valu": [1, 2, 3], "area": 2, "cs_type": 2, "rectangl": 2, "kappa": 2, "shear": 2, "cross": 2, "section": [2, 3], "correct": [1, 2], "factor": [2, 3], "same": [2, 3], "poisson": 2, "t_mean": 2, "length": [2, 3], "ratio": [2, 3], "between": [2, 3], "entir": 2, "deform": [2, 3], "mid": [2, 3], "beam": 2, "": [2, 3], "mean": [2, 3], "thick": 2, "distanc": [2, 3], "load": [2, 3], "bear": 2, "gamma_v": 2, "xmin": 2, "xmax": 2, "f_0": 2, "triangl": 2, "maximum": [2, 3], "middl": 2, "min": [2, 3], "max": [2, 3], "coordin": [2, 3], "first": [2, 3], "second": [2, 3], "equal": [2, 3], "specif": 2, "fourier": 2, "expans": 2, "fp": 2, "b1": 2, "b2": 2, "b3": 2, "b4": 2, "f_v_0": 2, "four": 2, "sine": 2, "without": [2, 3], "linear": [2, 3], "constant": [2, 3], "For": [2, 3], "more": [2, 3], "deriav": 2, "part": [2, 3], "defin": [2, 3], "b5": 2, "sin": 2, "pi": 2, "slope": [2, 3], "intercept": [2, 3], "cartesian": 2, "direct": [2, 3], "start": [1, 2, 3], "curvatur": [2, 3], "left": [2, 3], "right": [2, 3], "third": [2, 3], "fourth": 2, "eq": [2, 3], "ourier": 2, "children": 2, "test_typ": 2, "tpb": 2, "forc": [2, 3], "scaleabl": 2, "moment": 2, "c_func": 2, "kwarg": [2, 3], "weight": 2, "given": [2, 3], "cut": 2, "outsid": [2, 3], "weigh": 2, "triangle_cut": 2, "mixtur": 2, "custom": [1, 2], "displac": [2, 3], "funtion": [2, 3], "custom_cut": 2, "e_dict": 2, "i_func": 2, "w_func": 2, "w_param": 2, "rel_step": 2, "n": [2, 3], "100": 2, "pb_b": 2, "compar": [2, 3], "analyt": 2, "scale": [2, 3], "young": [2, 3], "modulu": [2, 3], "local": 2, "midspan": 2, "posit": [2, 3], "deviat": [2, 3], "well": [2, 3], "specifi": [2, 3], "step": [1, 2, 3], "moduli": [1, 2, 3], "elast": [1, 2, 3], "increment": [2, 3], "test": [1, 2, 3], "inertia": 2, "pd": [1, 2, 3], "numpi": [2, 3], "integ": [2, 3], "number": [2, 3], "boolean": [2, 3], "switch": [2, 3], "progress": 2, "bar": 2, "execut": 2, "check": [2, 3], "check_etod_g": 2, "total": 2, "check_etod_x": 2, "check_": 2, "w_d_to_e": 2, "defeorm": 2, "w_vgl_df": 2, "stress_mid_s": 2, "strain_mid_s": 2, "comp": [2, 3], "det_opt": [2, 3], "calcul": [2, 3], "rise": [2, 3], "stress": [1, 2, 3], "over": [2, 3], "correspond": [2, 3], "strain_ser": [2, 3], "stress_ser": [2, 3], "mode": [2, 3], "oper": [2, 3], "ether": [2, 3], "leastsq": [2, 3], "least": [2, 3], "squar": [2, 3], "ym_ser": [2, 3], "ym": [2, 3], "ym_ab": [2, 3], "origin": [1, 2, 3], "ym_rquad": [2, 3], "ym_fit": [2, 3], "lmfit": [2, 3], "model": [2, 3], "modelresult": [2, 3], "us": [1, 2, 3], "fit_report": [2, 3], "report": [2, 3], "p_df": 2, "p_fork_nam": 2, "length_det": 2, "counterpart": 2, "tradit": 2, "fork": 2, "transduc": 2, "np": [2, 3], "poly1d": 2, "span": [2, 3], "input": [1, 2, 3], "three": [1, 2, 3], "valueerror": [1, 2, 3], "force_s": 2, "a_func": 2, "v": [2, 3], "energi": [2, 3], "intern": 2, "pure": 2, "geometr": [1, 2], "dictionionari": 2, "determiant": 2, "e_ser": 2, "func_i": 2, "wkwarg": 2, "warg": 2, "match": [2, 3], "theoret": 2, "integr": [2, 3], "ones": [2, 3], "divis": 2, "averag": [2, 3], "progressbar": 2, "ym_df": 2, "deflect": 2, "via": 2, "partwis": 2, "points_x": 2, "m_df": [2, 3], "add": [2, 3], "step_rang": 2, "max_nfev": [2, 3], "500": 2, "x_data": 2, "y_data": 2, "func_curv": 2, "params_curv": 2, "func_moi": 2, "func_thick": 2, "evopt": 2, "opt_det": 2, "opt_g": 2, "opt_g_lim": 2, "accord": [2, 3], "around": 2, "strain_max": 2, "moment_weight": 2, "custom_weight": 2, "limit": [2, 3], "e_df": 2, "sig_eps_df": 2, "e_to_x": 2, "stress_df": 2, "strain_df": 2, "e_to_x_g": 2, "c_param": 2, "xr_dict": 2, "fu": 2, "ha": [2, 3], "th": [2, 3], "3333333333333333": 2, "applic": [2, 3], "differenti": [2, 3], "equat": [2, 3], "tnp": 2, "w_func_f_0": 2, "r_func": 2, "r_param": 2, "approach": [2, 3], "extern": 2, "ignore_v": 2, "df": [2, 3], "po": [2, 3], "postion": [2, 3], "fex": 2, "lex": 2, "column": [2, 3], "fri": [], "dec": 3, "15": 3, "57": [], "data": [1, 2, 3], "param": [2, 3], "nan_polici": [2, 3], "err_weight": 2, "x_lb": 2, "x_rb": 2, "load_dir": 2, "y": [2, 3], "multiconstraint": 2, "minim": [2, 3], "multi": [2, 3], "lamopdifi": 2, "assign": 2, "constraint": 2, "enter": 2, "residu": 2, "neg": [2, 3], "positv": [2, 3], "err2": 2, "mg_multi_minimize_dict": 2, "bfl": 2, "fit_func_kei": 2, "lb": 2, "rb": 2, "s_rang": [2, 3], "shear_func_kei": 2, "1000": [2, 3], "pre": 2, "ldoption": 2, "fix": [2, 3], "ldoptionadd": 2, "pwarg": 2, "automat": [2, 3], "auto": 2, "dispser": 2, "automaticli": 2, "appli": [2, 3], "have": [2, 3], "pcoorddisp": 2, "addendum": [2, 3], "bool": [2, 3], "fit_res_df": 2, "datfram": 2, "fit_result": 2, "bf": 2, "param_check_typ": 2, "free": [2, 3], "excid": 2, "hit": 2, "bound": 2, "param_v": 2, "default_v": 2, "preset": [1, 2, 3], "init": 2, "sub": [2, 3], "par_df": 2, "parameterset": 2, "param_dict": 2, "param_min": 2, "param_max": 2, "func_err_weight": 2, "sum": 2, "zero": [2, 3], "err": 2, "shapear": 2, "felemv": 2, "lelemv": 2, "1d": 2, "shape": [2, 3], "fill": [2, 3], "last": [2, 3], "wich": [1, 2], "float64": [2, 3], "outar": 2, "funcion": 2, "mostli": [2, 3], "vector": [2, 3], "geometri": 2, "marc": [], "gebhardt": [], "df1": 2, "df2": 2, "coords_set": 2, "deepcopi": 2, "coord": 2, "col_typ": 2, "point_prefix": 2, "l": [2, 3], "pmea": 2, "pspec": 2, "pmeas_sdev": 2, "pspec_sdev": 2, "dic_p_name_org1": 2, "dic_p_name_org2": 2, "log_mg": 2, "plane": 2, "transform": 2, "3d": 2, "z": [2, 3], "p1": [2, 3], "p2": [2, 3], "dtype": [2, 3], "should": [2, 3], "s1": 2, "s2": 2, "special": [1, 2, 3], "sx": 2, "sy": 2, "sz": 2, "negativ": 2, "axi": [2, 3], "positiv": [2, 3], "points_t": 2, "points_l_t": 2, "In": [2, 3], "add_step": 2, "add_df": 2, "ad": [2, 3], "dif_step": 2, "substract": 2, "diff_coord": 2, "first_val": 2, "corr_nan": 2, "fit_param": 2, "pointdf": 2, "in_coord": 2, "out_coord": 2, "tm": 2, "p0": 2, "set": [2, 3], "ixn3": 2, "translationmatrix": 2, "new": [2, 3], "v1": 2, "comput": [2, 3], "xdata": 2, "ydata": 2, "titl": [2, 3], "xlabel": [2, 3], "ylabel": [2, 3], "xstep": 2, "ystep": 2, "point_df": 2, "ax": [2, 3], "cblabel": 2, "cbtick": 2, "matpltlib": 2, "func_cohort": 2, "cohort": 2, "theire": 2, "figur": [2, 3], "outopt": 3, "signed_curvatur": 3, "radiu": 3, "circl": 3, "through": 3, "sign": 3, "indic": 3, "turn": 3, "downward": 3, "signed_radiu": 3, "sr": 3, "sc": 3, "center": 3, "quadrant": 3, "r": 3, "tupl": 3, "r1": 3, "c1": 3, "r2": 3, "c2": 3, "intersect": 3, "two": 3, "xy": 3, "p3": 3, "case": 3, "infin": 3, "pt": 3, "pdo": 3, "norm": 3, "absmax": 3, "normadd": 3, "pdo_n": 3, "warn_excl": 3, "x_sc": 3, "dx_sc": 3, "respect": 3, "aplli": 3, "absolut": 3, "absmin": 3, "minimum": 3, "absqua": 3, "quantil": 3, "qua": 3, "val": 3, "directli": 3, "get": 3, "exclus": 3, "zerodivisionerror": 3, "prevent": 3, "o": 3, "th_option": 3, "th_set_val": 3, "chang": 3, "y_sign": 3, "y_signchang": 3, "renam": 3, "opt_out": 3, "set_val": 3, "contain": 3, "check_opt": 3, "opt_": [1, 3], "co": 3, "indent": [2, 3], "write": 3, "coomon": 3, "mtype": 3, "stype": 3, "main": 3, "avail": [1, 3], "com_opt_df": 3, "com_opt": 3, "search_ind": 3, "jfile": 3, "sheet_nam": 3, "eva_opt": 3, "re_rkw": 3, "need": [1, 3], "sheet": 3, "excecut": 3, "order": 3, "callabl": 3, "exceut": 3, "evalutaion": 3, "neither": 3, "nor": 3, "opts_out": 3, "t": 3, "convert": 3, "convers": 3, "precis": 3, "formant": 3, "split": 3, "_": 3, "descend": 3, "mon": 3, "43": 3, "14": 3, "n_strain": 3, "n_stress": 3, "n_lobo": 3, "f3": 3, "n_upbo": 3, "refit": [2, 3], "r\u00b2": 3, "vor": 3, "import": [1, 3], "lower": 3, "border": 3, "upper": 3, "outupt": 3, "firt": 3, "y_true": 3, "y_predict": 3, "omit": 3, "ind_": 3, "curv": [1, 3], "non": 3, "strain_col": 3, "stress_col": 3, "stress_curv": 3, "eab": 3, "varnam": 3, "show_correl": 3, "strain_offset": 3, "002": 3, "linearis": 3, "ext": 3, "basic": 3, "numer": 3, "empty_str": 3, "nvnan": 3, "na": 3, "can": 3, "interpret": 3, "empti": 3, "sd": 3, "round": 3, "signific": 3, "digit": 3, "xr": 3, "str_true": 3, "ye": 3, "On": 3, "manipul": 3, "list_ser": 3, "strength": 3, "drop_dupl": 3, "sort_valu": 3, "replace_whitespac": 3, "as_int": 3, "fc_ser": 3, "pattern": 3, "9": 3, "fcstr": 3, "_list": 3, "shorten": 3, "failur": 3, "version": 3, "procedur": [1, 3], "failure_typ": 3, "porcedur": 3, "icd": 3, "unique_item": 3, "replace_nan": 3, "inter_list": 3, "fstr": 3, "svar": 3, "svare": 3, "sform": 3, "token": 3, "charact": 3, "vardf": 3, "02": 3, "xlsx": 3, "05c": 3, "_foo": 3, "csv": [1, 3], "test_1": 3, "test_1_b_foo": 3, "expext": 3, "repleac": 3, "befor": 3, "adjust": [2, 3], "filenam": 3, "expect": 3, "extens": 3, "found": 3, "fname": 3, "in_path": 3, "hdf_name": 3, "h5_conc": 3, "material_paramet": 3, "h5_data": 3, "opt_pd_out": 3, "opt_hdf_sav": 3, "tue": 3, "34": 3, "i_start": 3, "i_mid": 3, "i_end": 3, "ref_ser": 3, "threshold": 3, "abs_mid": 3, "out_val": 3, "refin": 3, "refer": 3, "pand": 3, "nomral": 3, "sm_w_length": 3, "01": 3, "abs_max_ref": 3, "const": 3, "fall": 3, "median": 3, "meas_curve_a": 3, "meas_curve_b": 3, "smoothbool": 3, "smooth_lvl": 3, "opt_shift": 3, "quotient": 3, "grade": 3, "find": 3, "inconst": 3, "abscissa": 3, "ordin": 3, "control": [1, 3], "roll": 3, "width": 3, "lead": 3, "difficult": 3, "handl": [2, 3], "ingreas": 3, "defalut": 3, "7": [1, 3], "dq_df": 3, "concat": 3, "dq1": 3, "dq1_signchang": 3, "dq2": 3, "dq2_signchang": 3, "dq3": 3, "dq3_signchang": 3, "8": 3, "3rd": 3, "smooth_bool": 3, "smooth_typ": 3, "sma": 3, "smooth_opt": 3, "window_length": 3, "smooth_snip": 3, "sc_kwarg": 3, "sensit": 3, "move": 3, "convolv": 3, "sma_f1d": 3, "scipi": 3, "ndimag": 3, "filter": 3, "uniform_filter1d": 3, "savgol": 3, "savitzki": 3, "golai": 3, "signal": 3, "savgol_filt": 3, "further": 3, "link": 3, "trim": 3, "either": 3, "insert": 3, "dq1_si": 3, "dq1_sc": 3, "dq2_si": 3, "dq2_sc": 3, "dq3_si": 3, "dq3_sc": 3, "deep": 3, "ex_bool": 3, "ex_kwarg": 3, "polydeg": 3, "shift_valu": 3, "peak_norm": 3, "peak_kwarg": 3, "height": 3, "promin": 3, "cc_snip": 3, "cc_threshold": 3, "cc_norm": 3, "cc_refin": 3, "ccr_threshold": 3, "75": 3, "ccr_norm": 3, "character": 3, "behavior": 3, "find_peak": 3, "previou": 3, "includ": 3, "characteri": 3, "increas": 3, "decreas": 3, "maxima": 3, "minima": 3, "cps1": 3, "cps2": 3, "how": 3, "1stmax": 3, "nearest": 3, "time": [1, 3], "offset": [1, 3], "t_off": 3, "merg": [1, 3], "t1": 3, "timestamp": 3, "t2": 3, "col": 3, "fp_kwarg": 3, "out_opt": 3, "valser": 3, "loc": 3, "peak": 3, "pacckag": 3, "u": 3, "d_lobo": 3, "d_max": 3, "rise_det": 3, "n_outlo": 3, "n_outmi": 3, "n_outhi": 3, "determinit": 3, "keuerleb": 3, "2006": 3, "elastizit\u00e4tsmodul": 3, "von": 3, "kunststoffen": 3, "hohen": 3, "dehnraten": 3, "am": 3, "beispiel": 3, "pp": 3, "der": 3, "fakult\u00e4t": 3, "maschinenbau": 3, "universit\u00e4t": 3, "stuttgart": 3, "zur": 3, "erlangung": 3, "w\u00fcrde": 3, "ein": 3, "doktor": 3, "ingenieur": 3, "dr": 3, "ing": 3, "genehmigt": 3, "abhandlung": 3, "doktorarbeit": 3, "when": 3, "percentag": 3, "follow": 3, "yield": [1, 3], "vip_new": 3, "txt": 3, "documant": 3, "val2": 3, "drop_op": 3, "drop_val": 3, "fullfil": 3, "condit": 3, "abv_self": 3, "pgm_self": 3, "pgm_other": 3, "qua_self": 3, "ie": 3, "meas_curv": 3, "partial": 3, "dist": 3, "monoton": 3, "monotoni": 3, "creas": 3, "temporari": 3, "mdf": 3, "il": 3, "stressn": 3, "strainn": 3, "addzero": 3, "izero": 3, "kei": 3, "so": 3, "drop": 3, "old": 3, "period": 3, "pfunc": 3, "pkwarg": 3, "fill_valu": 3, "retrim": 3, "diff": 3, "exten": 3, "self": 3, "na_valu": 3, "typeerror": 3, "xout": 3, "fb": 3, "extend": 3, "polynomi": 3, "could": 3, "skip": 3, "polynom": 3, "forward": 3, "backward": 3, "both": 3, "yout": 3, "ffunctyp": 3, "ffuncarg": 3, "ffunckwarg": 3, "window": 3, "aspiir": 3, "valid": 3, "ntmp": 3, "afunc": 3, "aarg": 3, "akwarg": 3, "parg": 3, "predict": 3, "boundari": 3, "size": 3, "Not": 3, "manipualt": 3, "front": 3, "back": 3, "snip": 3, "conv_method": 3, "simpl": 3, "bma": 3, "binomi": 3, "coeffic": [2, 3], "convolve1d": 3, "so_idk": 3, "box": 3, "box_pt": 3, "afterward": 3, "2d": [2, 3], "test_val": 3, "test_var": 3, "arg": 3, "leg_val": 3, "legitim": 3, "adj_val": 3, "leg_str": 3, "t_col": 3, "res_frequ": 3, "move_av": 3, "ma_sampl": 3, "data_rf": 3, "rel_time_dig": 3, "aspir": 3, "frequanc": 3, "downsampl": [1, 3], "format": 3, "mc_smooth": 3, "sampler": 3, "present": 3, "about": [2, 3], "y_smooth": 3, "36": 3, "27": 3, "gsl": 3, "gin": 3, "i1": 3, "i2": 3, "n_yield": 3, "useful": 3, "n_lobo_int": 3, "redetermin": 3, "endpoint": 3, "intersept": 3, "use_rd": 3, "ywhere": 3, "next": 3, "strain_osd": 3, "y0": 3, "y1": 3, "000000000000001e": 3, "yk": 3, "strain_osdf": 3, "datasep": 3, "con": 3, "exact": 3, "add_esuf": 3, "_con": 3, "_opt": 3, "dstrain": 3, "n_stresss": 3, "use_exact": 3, "wrapper": 3, "seper": 3, "relat": 3, "veri": 3, "strain_o": 3, "ind_ex": 3, "densiti": 3, "w": 3, "messu_fp": 3, "relv": 3, "vip_messu": 3, "vip_dicu": 3, "yield_df_con": 3, "yield_df_opt": 3, "dic_used_strain": 3, "space": [1, 3], "poo": 3, "log": [1, 3], "consol": 3, "backend": 3, "print": [1, 3], "open": 3, "text": [1, 3], "diagramm": 3, "wriet": 3, "displai": 3, "termin": 3, "overwrit": 3, "closest": 3, "range_sub": 3, "thi": 3, "pds1": 3, "pds2": 3, "val1": 3, "quad": 3, "pair": 3, "exclude_1st": 3, "deal_dupl_ind": 3, "deal": 3, "duplicet": 3, "duplic": 3, "entri": 3, "indexerror": 3, "keep": 3, "unchang": 3, "give": 3, "aggrat": 3, "accapt": 3, "agg": 3, "aggreg": 3, "aggregat": 3, "dft": 3, "visa": 3, "versa": 3, "oposit": 3, "pd1": 3, "pd2": 3, "dropna": 3, "polici": 3, "scan": 3, "interpol": 3, "detect": 3, "outsort": 3, "ascend": 3, "sort": 3, "dout": 3, "slice": 3, "ind_new": 3, "usag": [1, 3], "trapz": 3, "action": 3, "ba": 3, "na_hand": 3, "na_out": 3, "add_ind": 3, "bna": 3, "handler": 3, "norm_kw": 3, "whole": 3, "cp": 3, "cip": 3, "dfp": 3, "head": 3, "ylabel_l": 3, "ylabel_r": 3, "cco": 3, "cco_sc": 3, "ccd": 3, "ccd_sc": 3, "cc": 3, "disp_opt_dq": 3, "do_kwarg": 3, "limdq": 3, "limdqval": 3, "x_n": 3, "y_n": 3, "xy_standard": 3, "xy_d": 3, "color": 3, "red": 3, "label": 3, "interest": 3, "linestyl": 3, "marker": 3, "textcoord": 3, "va": 3, "xycoord": 3, "fig": 3, "foo": 3, "png": 3, "matplotlib": 3, "pyplot": 3, "layout": 3, "hue": 3, "dodg": 3, "join": 3, "palett": 3, "barsabov": 3, "capsiz": 3, "controlout": 3, "pointplot": 3, "errorbar": 3, "mark": 3, "instead": 3, "ci": 3, "ins": 3, "54": 3, "groupbi": 3, "deflutob": 3, "det_met": 3, "sm": 3, "rrt": 3, "outtyp": 3, "tnform": 3, "3e": 3, "critic": 3, "group_main": 3, "group_sub": 3, "ano_var": 3, "wc_vol": 3, "transpos": 3, "confid": 3, "95": 3, "seaborn_bootstrap": 3, "nanmean": 3, "n_boot": 3, "unit": 3, "seed": 3, "interv": 3, "spearman": 3, "sig_level": 3, "001": 3, "corr_round": 3, "correl": 3, "pearson": 3, "kendalltau": 3, "kendal": 3, "k": 3, "anot": 3, "annot": 3, "fpr": 3, "alpha": 3, "mcomp": 3, "shapiro": 3, "mkw": 3, "skipna": 3, "add_out": 3, "distribut": 3, "hypothesi": 3, "sampl": 3, "look": 3, "gaussian": 3, "reject": 3, "criterion": 3, "dagostino": 3, "multipl": 3, "group_str": 3, "ano_str": 3, "group_ren": 3, "tukeyhsd": 3, "rel": 3, "rel_kei": 3, "group_ord": 3, "add_t_ind": 3, "mannwhitneyu": 3, "t_result": 3, "donor": 3, "anat": 3, "met": 3, "kruskal": 3, "stdict": 3, "dhantob": 3, "hyst_an": 3, "wc_vol_rda": 3, "lu_f_mean": 3, "conclus": 3, "statist": 3, "varianc": 3, "analysi": 3, "hyphotesi": 3, "group": 3, "vawosg": 3, "subgroup": 3, "ht": 3, "cd": 3, "numeric_onli": 3, "iqr": 3, "agg_func": 3, "std": 3, "inner": 3, "analys": 3, "seaborn": 3, "bootstrap": 3, "barplot": 3, "wald": 3, "iter": [2, 3], "algorithm": 3, "seedsequ": 3, "randomst": 3, "rondom": 3, "higher": 3, "mpop": 3, "anova": 3, "do_mcomp_a": 3, "mpadj": 3, "bonf": 3, "ffwalpha": 3, "check_resnorm": 3, "wai": 3, "comparis": 3, "summari": 3, "popul": 3, "walli": 3, "h": 3, "tukei": 3, "never": 3, "allwai": 3, "comparison": 3, "ttest_ind": 3, "ttest_rel": 3, "pvalu": 3, "statsmodel": 3, "stat": 3, "multitest": 3, "multipletest": 3, "famili": 3, "wise": 3, "equal_var": 3, "hsd": 3, "request": 3, "iolib": 3, "simplet": 3, "comaprison": 3, "df_out": 3, "pd_o": 3, "af_ren": 3, "cv": [1, 3], "cvwoso": [1, 3], "af_unp": 3, "unpack": 3, "accept": 3, "consider": 3, "packag": [4, 5], "modul": [4, 5], "page": 4, "subpackag": 5, "submodul": 5, "content": 5, "eva_act": 5, "eva_att": 5, "eva_tbt": 5, "eva": 5, "axial": 1, "reimplement": 1, "opt_dic": 1, "overwritten": 1, "produc": 1, "materi": [1, 3], "safe": 1, "them": [1, 3], "unstructur": 1, "databas": [1, 3], "h5": [1, 3], "document": 1, "distinct": 1, "optin": 1, "identifi": [1, 2, 3], "difffer": 1, "enabl": 1, "cout": 1, "purpos": [1, 3], "tensil": 1, "d_df": 2, "type_str_return": [1, 3], "comb_log": [1, 3], "curve_character": [1, 3], "curve_merg": [1, 3], "poi_det_plh": [1, 3], "poi_fixeva": [1, 3], "poi_refin": [1, 3], "poi_rel_find": [1, 3], "poi_vip_nam": [1, 3], "curve_char_plott": [1, 3], "relative_devi": [1, 3], "conttain": 2, "py": [2, 3], "w_a": 2, "support": 2, "mm": 2, "w_": 2, "contraint": 2, "obj": 3, "unknown": 3, "npau": 3, "row": 3, "npar": 3, "npac": 3, "frame": 3, "npaf": 3, "pdin": 3, "pdse": 3, "pddf": 3, "specimenwis": 3, "test_data": 3, "rule": 3, "dfc": 3, "dfd": 3, "add_": 3, "storag": 3, "hfd": 3, "To": 3, "pleas": 3, "wo_1st": 3, "det_dist": 3, "det_r": 3, "rf": 3, "refinep": 3, "low": 3, "abcissa": 3, "pl": 3, "pu": 3, "unload": 3, "cyclic": 3, "preload": 3, "opt_testtyp": 3, "vt": 3, "cycl": 3, "messu": 3, "cps_t": 3, "df_t": 3, "combine_first": 3, "astyp": 3, "check_irr": 3, "irr": 3, "irr_opt": 3, "arang": 3, "tmp_i": 3, "ttype": 3, "opt_ym_determination_rang": 3, "mc": 3, "lu": 3, "tmp_ie": 3, "tmp": 3, "drif_schg": 3, "fla": 3, "flb": 3, "destruct": 3, "fub": 3, "fua": 3, "dq": 3, "b_ser": 3, "b_ind": 3, "blp": 3, "bup": 3, "maxp": 3, "trimsch": 3, "dqcon": 3, "dqopt": 3, "opt_ym_determination_refin": 3, "dqcont": 3, "rla": 3, "rlm": 3, "rlb": 3, "els": 3, "dqoptt": 3, "rua": 3, "rum": 3, "rub": 3, "xser": 3, "dx": 3, "poi_start": 3, "poi_sec": 3, "comp_dfx": 3, "rel_df": 3, "sever": 3, "due": 3, "attempt": 3, "made": 3, "actual": 3, "interim": 3, "ri": 3, "vren": 3, "to_seri": 3, "its": 3, "equival": 3, "current": 3, "mai": 3, "edg": 3, "pl1": 3, "l3": 3, "ict": 3, "plt": 3, "subplot": 3, "positiion": 3, "multipli": 3, "tick": 3, "legend": 3, "repeat": 3, "http": 3, "www": 3, "methodensammlung": 3, "bvl": 3, "resourc": 3, "blob": 3, "208066": 3, "e536126ed1723145e51fc90b12736f5": 3, "planung": 3, "statistisch": 3, "dc": 3, "flexikon": 3, "doccheck": 3, "com": 3, "kritische_differenz": 3, "springer": 3, "chapter": 3, "978": 3, "662": 3, "48986": 3, "4_887": 3, "edoc": 3, "hu": 3, "berlin": 3, "bitstream": 3, "18452": 3, "11713": 3, "cclm": 3, "1982": 3, "817": 3, "sequenc": 3, "ser_al": 3, "tuple_al": 3, "resulz": 3, "formatcod": 3, "sttestual": 3, "md": 3, "grs_md": 3, "eta": 3, "h0": 3, "md_l_cd": 3, "tukey_hsd": 3, "independend": 3, "mann": 3, "whittnei": 3, "wilcoxon": 3, "rank": 3, "textual": 3, "degre": 3, "freedom": 3, "than": 3, "multicomparis": 3, "dict2": 3, "outlier": 3, "interquartil": 3, "inclus": 3, "insid": 3, "unsort": 3, "dfout": 3, "optmeanab": 3, "make": 3, "sens": 3, "short": 3, "funciton": 3, "readabl": 3, "improv": 3, "depric": 3, "math": [], "rd_": 3, "identifyi": 3, "typic": 3, "boxplot": 3, "qhuantil": 3, "box_val": 3, "lbo": 3, "boarder": 3, "minin": 3, "quartil": 3, "med": 3, "maxin": 3, "maxim": 3, "ubo": 3, "inner_v": 3, "like": 3, "outer_v": 3, "stol": 3, "yet": 3, "different": 3, "differntail": 3, "limitet": 3, "nth": 3, "yanddq": 3, "seem": 3, "wrong": 3, "differnec": 3, "func_exp": [1, 3], "func_exp_str": [1, 3], "func_lin": [1, 3], "func_lin_str": [1, 3], "func_pow": [1, 3], "func_pow_str": [1, 3], "regfitret": [1, 3], "regfitret_restring_func": [1, 3], "plt_ax_regfit": [1, 3], "reg_stats_multi": [1, 3], "propag": 3, "dure": 3, "r2_score": 3, "addion": 3, "hide": 3, "exponenti": 3, "xl": 3, "yl": 3, "t_form": 3, "power": 3, "guess": 3, "xt": 3, "yt": 3, "regress": 3, "exponanti": 3, "_nc": 3, "_x0": 3, "reg_r": 3, "rquad_add": 3, "rq_form": 3, "3f": 3, "rebuild": 3, "regfit": 3, "plt_d": 3, "label_d": 3, "label_f": 3, "skw": 3, "lkw": 3, "done": 3, "plote": 3, "scatter": 3, "lineplot": 3, "lrd": 3, "var_ren": 3, "var_sym": 3, "ftype": 3, "addind": 3, "density_app": 3, "ag": 3, "appar": 3, "symbol": 3, "ho_": [], "app": 3, "reg_df": 3, "rho_": 3}, "objects": {"": [[1, 0, 0, "-", "exmecheva"]], "exmecheva": [[1, 0, 0, "-", "Eva_ACT"], [1, 0, 0, "-", "Eva_ATT"], [1, 0, 0, "-", "Eva_TBT"], [2, 0, 0, "-", "bending"], [3, 0, 0, "-", "common"], [1, 0, 0, "-", "eva"]], "exmecheva.Eva_ACT": [[1, 1, 1, "", "ACT_single"]], "exmecheva.Eva_ATT": [[1, 1, 1, "", "ATT_single"]], "exmecheva.Eva_TBT": [[1, 1, 1, "", "TBT_single"]], "exmecheva.bending": [[2, 0, 0, "-", "attr_bgl"], [2, 0, 0, "-", "bfunc_class"], [2, 0, 0, "-", "bfunc_com"], [2, 0, 0, "-", "bfunc_fse"], [2, 0, 0, "-", "evaluation"], [2, 0, 0, "-", "fitting"], [2, 0, 0, "-", "opt_mps"], [2, 0, 0, "-", "plotting"]], "exmecheva.bending.bfunc_class": [[2, 2, 1, "", "Bend_func_cohort"], [2, 2, 1, "", "Bend_func_legion"], [2, 2, 1, "", "Bend_func_sub"]], "exmecheva.bending.bfunc_class.Bend_func_cohort": [[2, 3, 1, "", "Init_fandds"]], "exmecheva.bending.bfunc_class.Bend_func_legion": [[2, 3, 1, "", "Builder"]], "exmecheva.bending.bfunc_class.Bend_func_sub": [[2, 3, 1, "", "__call__"]], "exmecheva.bending.bfunc_com": [[2, 1, 1, "", "Shear_area"], [2, 1, 1, "", "gamma_V_det"], [2, 1, 1, "", "triangle_func_d0"], [2, 1, 1, "", "triangle_func_d1"], [2, 1, 1, "", "triangle_func_d2"]], "exmecheva.bending.bfunc_fse": [[2, 1, 1, "", "FSE_4sin_d0"], [2, 1, 1, "", "FSE_4sin_d1"], [2, 1, 1, "", "FSE_4sin_d2"], [2, 1, 1, "", "FSE_4sin_lin_func_d0"], [2, 1, 1, "", "FSE_4sin_lin_func_d1"], [2, 1, 1, "", "FSE_4sin_lin_func_d2"], [2, 1, 1, "", "FSE_4sin_wlin_d0"], [2, 1, 1, "", "FSE_4sin_wlin_d1"], [2, 1, 1, "", "FSE_4sin_wlin_d2"], [2, 1, 1, "", "FSE_SF_func_d0"], [2, 1, 1, "", "FSE_SF_func_d1"], [2, 1, 1, "", "FSE_SF_func_d2"]], "exmecheva.bending.evaluation": [[2, 1, 1, "", "Moment_perF_func"], [2, 1, 1, "", "Weight_func"], [2, 1, 1, "", "YM_check_many_with_method_D"], [2, 1, 1, "", "YM_check_with_method_D"], [2, 1, 1, "", "YM_eva_method_A"], [2, 1, 1, "", "YM_eva_method_B"], [2, 1, 1, "", "YM_eva_method_C"], [2, 1, 1, "", "YM_eva_method_D"], [2, 1, 1, "", "YM_eva_method_D_bend_df"], [2, 1, 1, "", "YM_eva_method_D_bend_df_add"], [2, 1, 1, "", "YM_eva_method_D_num"], [2, 1, 1, "", "YM_eva_method_D_res"], [2, 1, 1, "", "YM_eva_method_E"], [2, 1, 1, "", "YM_eva_method_F"], [2, 1, 1, "", "YM_eva_method_G"], [2, 1, 1, "", "coord_df_depo"], [2, 1, 1, "", "coord_df_mean"], [2, 1, 1, "", "straindf_from_curve"], [2, 1, 1, "", "stress_df_from_lin"], [2, 1, 1, "", "stress_perF"]], "exmecheva.bending.fitting": [[2, 1, 1, "", "Multi_minimize"], [2, 1, 1, "", "Perform_Fit"], [2, 1, 1, "", "lmfit_bound_checker"], [2, 1, 1, "", "lmfit_free_val_setter"], [2, 1, 1, "", "lmfit_modelize"], [2, 1, 1, "", "lmfit_param_adder"], [2, 1, 1, "", "lmfit_param_key_checker"], [2, 1, 1, "", "lmfit_param_prep"], [2, 1, 1, "", "res_multi_const_weighted"], [2, 1, 1, "", "shaped_array_fill_fandl"]], "exmecheva.bending.opt_mps": [[2, 1, 1, "", "Point_df_combine"], [2, 1, 1, "", "Point_df_from_lin"], [2, 1, 1, "", "Point_df_idx"], [2, 1, 1, "", "Point_df_transform"], [2, 1, 1, "", "Points_add_step"], [2, 1, 1, "", "Points_dif_step"], [2, 1, 1, "", "Points_diff"], [2, 1, 1, "", "Points_eval_func"], [2, 1, 1, "", "v_Ctrans"], [2, 1, 1, "", "v_length"]], "exmecheva.bending.plotting": [[2, 1, 1, "", "colplt_common_ax"], [2, 1, 1, "", "colplt_df_ax"], [2, 1, 1, "", "colplt_funcs_all"], [2, 1, 1, "", "colplt_funcs_ax"], [2, 1, 1, "", "colplt_funcs_one"]], "exmecheva.common": [[3, 0, 0, "-", "analyze"], [3, 0, 0, "-", "eva_opt_hand"], [3, 0, 0, "-", "fitting"], [3, 0, 0, "-", "helper"], [3, 0, 0, "-", "list_ops"], [3, 0, 0, "-", "loadnsave"], [3, 0, 0, "-", "mc_char"], [3, 0, 0, "-", "mc_man"], [3, 0, 0, "-", "mc_yield"], [3, 0, 0, "-", "output"], [3, 0, 0, "-", "pd_ext"], [3, 0, 0, "-", "plotting"], [3, 0, 0, "-", "stat_ext"]], "exmecheva.common.analyze": [[3, 1, 1, "", "Geo_curve_TBC"], [3, 1, 1, "", "Inter_Lines"], [3, 1, 1, "", "Line_from2P"], [3, 1, 1, "", "TP_circle"], [3, 1, 1, "", "TP_radius"], [3, 1, 1, "", "normalize"], [3, 1, 1, "", "normalize_th"], [3, 1, 1, "", "sign_n_change"], [3, 1, 1, "", "sign_n_changeth"], [3, 1, 1, "", "threshhold_setter"]], "exmecheva.common.eva_opt_hand": [[3, 1, 1, "", "com_option_file_read"], [3, 1, 1, "", "com_option_file_write"], [3, 1, 1, "", "option_presetter"], [3, 1, 1, "", "option_reader"], [3, 1, 1, "", "option_reader_sel"], [3, 1, 1, "", "set_type_by_string"]], "exmecheva.common.fitting": [[3, 1, 1, "", "Refit_YM_vals"], [3, 1, 1, "", "Rquad"], [3, 1, 1, "", "YM_eva_com_sel"], [3, 1, 1, "", "YM_sigeps_lin"], [3, 1, 1, "", "fit_report_adder"], [3, 1, 1, "", "func_exp"], [3, 1, 1, "", "func_exp_str"], [3, 1, 1, "", "func_lin"], [3, 1, 1, "", "func_lin_str"], [3, 1, 1, "", "func_pow"], [3, 1, 1, "", "func_pow_str"], [3, 1, 1, "", "regfitret"], [3, 1, 1, "", "regfitret_restring_func"], [3, 1, 1, "", "strain_linfit"], [3, 1, 1, "", "stress_linfit"], [3, 1, 1, "", "stress_linfit_plt"]], "exmecheva.common.helper": [[3, 1, 1, "", "check_empty"], [3, 1, 1, "", "round_to_sigdig"], [3, 1, 1, "", "sigdig"], [3, 1, 1, "", "str_to_bool"], [3, 1, 1, "", "type_str_return"]], "exmecheva.common.list_ops": [[3, 1, 1, "", "Failure_code_bool_df"], [3, 1, 1, "", "Failure_code_checker"], [3, 1, 1, "", "Failure_code_format"], [3, 1, 1, "", "Failure_code_lister"], [3, 1, 1, "", "ICD_bool_df"], [3, 1, 1, "", "ICD_lister"], [3, 1, 1, "", "list_boolean_df"], [3, 1, 1, "", "list_cell_compiler"], [3, 1, 1, "", "list_interpreter"], [3, 1, 1, "", "list_ser_to_1D"]], "exmecheva.common.loadnsave": [[3, 1, 1, "", "comb_logs"], [3, 1, 1, "", "file_namer"], [3, 1, 1, "", "file_namer_interpreter"], [3, 1, 1, "", "pack_hdf"], [3, 1, 1, "", "pack_hdf_mul"]], "exmecheva.common.mc_char": [[3, 1, 1, "", "Diff_Quot"], [3, 1, 1, "", "Diff_Quot2"], [3, 1, 1, "", "Diff_Quot3"], [3, 1, 1, "", "YM_eva_range_refine"], [3, 1, 1, "", "curve_characterizer"], [3, 1, 1, "", "curve_merger"], [3, 1, 1, "", "curvecar_refine"], [3, 1, 1, "", "curvecar_section"], [3, 1, 1, "", "find_SandE"], [3, 1, 1, "", "peaky_finder"], [3, 1, 1, "", "peaky_finder_MM"], [3, 1, 1, "", "poi_det_plh"], [3, 1, 1, "", "poi_fixeva"], [3, 1, 1, "", "poi_refinement"], [3, 1, 1, "", "poi_rel_finder"], [3, 1, 1, "", "poi_vip_namer"], [3, 1, 1, "", "rise_curve"], [3, 1, 1, "", "test_pdmon"]], "exmecheva.common.mc_man": [[3, 1, 1, "", "DetFinSSC"], [3, 1, 1, "", "Diff_ext"], [3, 1, 1, "", "Extend_Series_Poly"], [3, 1, 1, "", "Extend_Series_n_setter"], [3, 1, 1, "", "Predict_apply_retrim"], [3, 1, 1, "", "Retrim_Series"], [3, 1, 1, "", "Smoothsel"], [3, 1, 1, "", "Smoothsel_ext"], [3, 1, 1, "", "check_params"], [3, 1, 1, "", "mc_resampler"], [3, 1, 1, "", "smooth"]], "exmecheva.common.mc_yield": [[3, 1, 1, "", "Find_intg2p"], [3, 1, 1, "", "YM_eva_range_refine"], [3, 1, 1, "", "Yield_redet"], [3, 1, 1, "", "Yield_redet2"], [3, 1, 1, "", "Yield_redet2_Multi"]], "exmecheva.common.output": [[3, 1, 1, "", "Otvalgetter_Multi"], [3, 1, 1, "", "Outvalgetter"], [3, 1, 1, "", "str_indent"], [3, 1, 1, "", "str_log"]], "exmecheva.common.pd_ext": [[3, 1, 1, "", "Find_closest"], [3, 1, 1, "", "Find_closest_perc"], [3, 1, 1, "", "Find_closestv"], [3, 1, 1, "", "Find_first_sc"], [3, 1, 1, "", "deal_dupl_index"], [3, 1, 1, "", "pd_axischange"], [3, 1, 1, "", "pd_combine_index"], [3, 1, 1, "", "pd_exclnan"], [3, 1, 1, "", "pd_find_index"], [3, 1, 1, "", "pd_isDF"], [3, 1, 1, "", "pd_isSer"], [3, 1, 1, "", "pd_limit"], [3, 1, 1, "", "pd_nan_handler"], [3, 1, 1, "", "pd_outsort"], [3, 1, 1, "", "pd_slice_index"], [3, 1, 1, "", "pd_trapz"], [3, 1, 1, "", "pd_valid_index"], [3, 1, 1, "", "pd_vec_length"]], "exmecheva.common.plotting": [[3, 1, 1, "", "curve_char_plotter"], [3, 1, 1, "", "plt_add_DaAnno"], [3, 1, 1, "", "plt_ax_regfit"], [3, 1, 1, "", "plt_handle_suffix"], [3, 1, 1, "", "sns_pointplot_MMeb"], [3, 1, 1, "", "tick_label_inserter"], [3, 1, 1, "", "tick_label_renamer"], [3, 1, 1, "", "tick_legend_renamer"]], "exmecheva.common.stat_ext": [[3, 1, 1, "", "CD_rep"], [3, 1, 1, "", "CD_test_multi"], [3, 1, 1, "", "CImax"], [3, 1, 1, "", "CImin"], [3, 1, 1, "", "Corr_ext"], [3, 1, 1, "", "Dist_test"], [3, 1, 1, "", "Dist_test_multi"], [3, 1, 1, "", "Hypo_test"], [3, 1, 1, "", "Hypo_test_multi"], [3, 1, 1, "", "MComp_interpreter"], [3, 1, 1, "", "Multi_conc"], [3, 1, 1, "", "NaN_stat_outliers"], [3, 1, 1, "", "agg_add_ci"], [3, 1, 1, "", "coefficient_of_variation"], [3, 1, 1, "", "coefficient_of_variation_woso"], [3, 1, 1, "", "confidence_interval"], [3, 1, 1, "", "cv"], [3, 1, 1, "", "cvwoso"], [3, 1, 1, "", "group_ANOVA_MComp"], [3, 1, 1, "", "group_ANOVA_MComp_multi"], [3, 1, 1, "", "group_Anova"], [3, 1, 1, "", "meanwoso"], [3, 1, 1, "", "pd_agg"], [3, 1, 1, "", "pd_agg_custom"], [3, 1, 1, "", "reg_stats_multi"], [3, 1, 1, "", "relative_deviation"], [3, 1, 1, "", "stat_box_vals"], [3, 1, 1, "", "stat_outliers"], [3, 1, 1, "", "stdwoso"]], "exmecheva.eva": [[1, 1, 1, "", "selector"], [1, 1, 1, "", "series"]]}, "objtypes": {"0": "py:module", "1": "py:function", "2": "py:class", "3": "py:method"}, "objnames": {"0": ["py", "module", "Python module"], "1": ["py", "function", "Python function"], "2": ["py", "class", "Python class"], "3": ["py", "method", "Python method"]}, "titleterms": {"conf": 0, "modul": [0, 1, 2, 3], "exmecheva": [1, 2, 3, 4, 5], "packag": [1, 2, 3], "subpackag": 1, "submodul": [1, 2, 3], "eva_act": 1, "eva_att": 1, "eva_tbt": 1, "todo": [1, 3], "eva": 1, "content": [1, 2, 3, 4], "bend": 2, "attr_bgl": 2, "bfunc_class": 2, "bfunc_com": 2, "bfunc_fs": 2, "evalu": 2, "fit": [2, 3], "opt_mp": 2, "plot": [2, 3], "common": 3, "analyz": 3, "eva_opt_hand": 3, "helper": 3, "list_op": 3, "loadnsav": 3, "mc_char": 3, "mc_man": 3, "mc_yield": 3, "output": 3, "pd_ext": 3, "stat_ext": 3, "welcom": 4, "": 4, "document": 4, "indic": 4, "tabl": 4}, "envversion": {"sphinx.domains.c": 2, "sphinx.domains.changeset": 1, "sphinx.domains.citation": 1, "sphinx.domains.cpp": 8, "sphinx.domains.index": 1, "sphinx.domains.javascript": 2, "sphinx.domains.math": 2, "sphinx.domains.python": 3, "sphinx.domains.rst": 2, "sphinx.domains.std": 2, "sphinx.ext.todo": 2, "sphinx.ext.viewcode": 1, "sphinx": 57}, "alltitles": {"exmecheva package": [[1, "exmecheva-package"]], "Subpackages": [[1, "subpackages"]], "Submodules": [[1, "submodules"], [2, "submodules"], [3, "submodules"]], "exmecheva.Eva_ACT module": [[1, "module-exmecheva.Eva_ACT"]], "Todo": [[1, "id1"], [1, "id2"], [3, "id15"]], "exmecheva.Eva_ATT module": [[1, "module-exmecheva.Eva_ATT"]], "exmecheva.Eva_TBT module": [[1, "module-exmecheva.Eva_TBT"]], "exmecheva.eva module": [[1, "module-exmecheva.eva"]], "Module contents": [[1, "module-exmecheva"], [2, "module-exmecheva.bending"], [3, "module-exmecheva.common"]], "exmecheva.bending package": [[2, "exmecheva-bending-package"]], "exmecheva.bending.attr_bgl module": [[2, "module-exmecheva.bending.attr_bgl"]], "exmecheva.bending.bfunc_class module": [[2, "module-exmecheva.bending.bfunc_class"]], "exmecheva.bending.bfunc_com module": [[2, "module-exmecheva.bending.bfunc_com"]], "exmecheva.bending.bfunc_fse module": [[2, "module-exmecheva.bending.bfunc_fse"]], "exmecheva.bending.evaluation module": [[2, "module-exmecheva.bending.evaluation"]], "exmecheva.bending.fitting module": [[2, "module-exmecheva.bending.fitting"]], "exmecheva.bending.opt_mps module": [[2, "module-exmecheva.bending.opt_mps"]], "exmecheva.bending.plotting module": [[2, "module-exmecheva.bending.plotting"]], "Welcome to ExMechEva\u2019s documentation!": [[4, "welcome-to-exmecheva-s-documentation"]], "Contents:": [[4, null]], "Indices and tables": [[4, "indices-and-tables"]], "ExMechEva": [[5, "exmecheva"]], "conf module": [[0, "conf-module"]], "exmecheva.common package": [[3, "exmecheva-common-package"]], "exmecheva.common.analyze module": [[3, "module-exmecheva.common.analyze"]], "exmecheva.common.eva_opt_hand module": [[3, "module-exmecheva.common.eva_opt_hand"]], "exmecheva.common.fitting module": [[3, "module-exmecheva.common.fitting"]], "exmecheva.common.helper module": [[3, "module-exmecheva.common.helper"]], "exmecheva.common.list_ops module": [[3, "module-exmecheva.common.list_ops"]], "exmecheva.common.loadnsave module": [[3, "module-exmecheva.common.loadnsave"]], "exmecheva.common.mc_char module": [[3, "module-exmecheva.common.mc_char"]], "exmecheva.common.mc_man module": [[3, "module-exmecheva.common.mc_man"]], "exmecheva.common.mc_yield module": [[3, "module-exmecheva.common.mc_yield"]], "exmecheva.common.output module": [[3, "module-exmecheva.common.output"]], "exmecheva.common.pd_ext module": [[3, "module-exmecheva.common.pd_ext"]], "exmecheva.common.plotting module": [[3, "module-exmecheva.common.plotting"]], "exmecheva.common.stat_ext module": [[3, "module-exmecheva.common.stat_ext"]]}, "indexentries": {"act_single() (in module exmecheva.eva_act)": [[1, "exmecheva.Eva_ACT.ACT_single"]], "att_single() (in module exmecheva.eva_att)": [[1, "exmecheva.Eva_ATT.ATT_single"]], "tbt_single() (in module exmecheva.eva_tbt)": [[1, "exmecheva.Eva_TBT.TBT_single"]], "exmecheva": [[1, "module-exmecheva"]], "exmecheva.eva_act": [[1, "module-exmecheva.Eva_ACT"]], "exmecheva.eva_att": [[1, "module-exmecheva.Eva_ATT"]], "exmecheva.eva_tbt": [[1, "module-exmecheva.Eva_TBT"]], "exmecheva.eva": [[1, "module-exmecheva.eva"]], "module": [[1, "module-exmecheva"], [1, "module-exmecheva.Eva_ACT"], [1, "module-exmecheva.Eva_ATT"], [1, "module-exmecheva.Eva_TBT"], [1, "module-exmecheva.eva"], [3, "module-exmecheva.common"], [3, "module-exmecheva.common.analyze"], [3, "module-exmecheva.common.eva_opt_hand"], [3, "module-exmecheva.common.fitting"], [3, "module-exmecheva.common.helper"], [3, "module-exmecheva.common.list_ops"], [3, "module-exmecheva.common.loadnsave"], [3, "module-exmecheva.common.mc_char"], [3, "module-exmecheva.common.mc_man"], [3, "module-exmecheva.common.mc_yield"], [3, "module-exmecheva.common.output"], [3, "module-exmecheva.common.pd_ext"], [3, "module-exmecheva.common.plotting"], [3, "module-exmecheva.common.stat_ext"]], "selector() (in module exmecheva.eva)": [[1, "exmecheva.eva.selector"]], "series() (in module exmecheva.eva)": [[1, "exmecheva.eva.series"]], "cd_rep() (in module exmecheva.common.stat_ext)": [[3, "exmecheva.common.stat_ext.CD_rep"]], "cd_test_multi() (in module exmecheva.common.stat_ext)": [[3, "exmecheva.common.stat_ext.CD_test_multi"]], "cimax() (in module exmecheva.common.stat_ext)": [[3, "exmecheva.common.stat_ext.CImax"]], "cimin() (in module exmecheva.common.stat_ext)": [[3, "exmecheva.common.stat_ext.CImin"]], "corr_ext() (in module exmecheva.common.stat_ext)": [[3, "exmecheva.common.stat_ext.Corr_ext"]], "detfinssc() (in module exmecheva.common.mc_man)": [[3, "exmecheva.common.mc_man.DetFinSSC"]], "diff_quot() (in module exmecheva.common.mc_char)": [[3, "exmecheva.common.mc_char.Diff_Quot"]], "diff_quot2() (in module exmecheva.common.mc_char)": [[3, "exmecheva.common.mc_char.Diff_Quot2"]], "diff_quot3() (in module exmecheva.common.mc_char)": [[3, "exmecheva.common.mc_char.Diff_Quot3"]], "diff_ext() (in module exmecheva.common.mc_man)": [[3, "exmecheva.common.mc_man.Diff_ext"]], "dist_test() (in module exmecheva.common.stat_ext)": [[3, "exmecheva.common.stat_ext.Dist_test"]], "dist_test_multi() (in module exmecheva.common.stat_ext)": [[3, "exmecheva.common.stat_ext.Dist_test_multi"]], "extend_series_poly() (in module exmecheva.common.mc_man)": [[3, "exmecheva.common.mc_man.Extend_Series_Poly"]], "extend_series_n_setter() (in module exmecheva.common.mc_man)": [[3, "exmecheva.common.mc_man.Extend_Series_n_setter"]], "failure_code_bool_df() (in module exmecheva.common.list_ops)": [[3, "exmecheva.common.list_ops.Failure_code_bool_df"]], "failure_code_checker() (in module exmecheva.common.list_ops)": [[3, "exmecheva.common.list_ops.Failure_code_checker"]], "failure_code_format() (in module exmecheva.common.list_ops)": [[3, "exmecheva.common.list_ops.Failure_code_format"]], "failure_code_lister() (in module exmecheva.common.list_ops)": [[3, "exmecheva.common.list_ops.Failure_code_lister"]], "find_closest() (in module exmecheva.common.pd_ext)": [[3, "exmecheva.common.pd_ext.Find_closest"]], "find_closest_perc() (in module exmecheva.common.pd_ext)": [[3, "exmecheva.common.pd_ext.Find_closest_perc"]], "find_closestv() (in module exmecheva.common.pd_ext)": [[3, "exmecheva.common.pd_ext.Find_closestv"]], "find_first_sc() (in module exmecheva.common.pd_ext)": [[3, "exmecheva.common.pd_ext.Find_first_sc"]], "find_intg2p() (in module exmecheva.common.mc_yield)": [[3, "exmecheva.common.mc_yield.Find_intg2p"]], "geo_curve_tbc() (in module exmecheva.common.analyze)": [[3, "exmecheva.common.analyze.Geo_curve_TBC"]], "hypo_test() (in module exmecheva.common.stat_ext)": [[3, "exmecheva.common.stat_ext.Hypo_test"]], "hypo_test_multi() (in module exmecheva.common.stat_ext)": [[3, "exmecheva.common.stat_ext.Hypo_test_multi"]], "icd_bool_df() (in module exmecheva.common.list_ops)": [[3, "exmecheva.common.list_ops.ICD_bool_df"]], "icd_lister() (in module exmecheva.common.list_ops)": [[3, "exmecheva.common.list_ops.ICD_lister"]], "inter_lines() (in module exmecheva.common.analyze)": [[3, "exmecheva.common.analyze.Inter_Lines"]], "line_from2p() (in module exmecheva.common.analyze)": [[3, "exmecheva.common.analyze.Line_from2P"]], "mcomp_interpreter() (in module exmecheva.common.stat_ext)": [[3, "exmecheva.common.stat_ext.MComp_interpreter"]], "multi_conc() (in module exmecheva.common.stat_ext)": [[3, "exmecheva.common.stat_ext.Multi_conc"]], "nan_stat_outliers() (in module exmecheva.common.stat_ext)": [[3, "exmecheva.common.stat_ext.NaN_stat_outliers"]], "otvalgetter_multi() (in module exmecheva.common.output)": [[3, "exmecheva.common.output.Otvalgetter_Multi"]], "outvalgetter() (in module exmecheva.common.output)": [[3, "exmecheva.common.output.Outvalgetter"]], "predict_apply_retrim() (in module exmecheva.common.mc_man)": [[3, "exmecheva.common.mc_man.Predict_apply_retrim"]], "refit_ym_vals() (in module exmecheva.common.fitting)": [[3, "exmecheva.common.fitting.Refit_YM_vals"]], "retrim_series() (in module exmecheva.common.mc_man)": [[3, "exmecheva.common.mc_man.Retrim_Series"]], "rquad() (in module exmecheva.common.fitting)": [[3, "exmecheva.common.fitting.Rquad"]], "smoothsel() (in module exmecheva.common.mc_man)": [[3, "exmecheva.common.mc_man.Smoothsel"]], "smoothsel_ext() (in module exmecheva.common.mc_man)": [[3, "exmecheva.common.mc_man.Smoothsel_ext"]], "tp_circle() (in module exmecheva.common.analyze)": [[3, "exmecheva.common.analyze.TP_circle"]], "tp_radius() (in module exmecheva.common.analyze)": [[3, "exmecheva.common.analyze.TP_radius"]], "ym_eva_com_sel() (in module exmecheva.common.fitting)": [[3, "exmecheva.common.fitting.YM_eva_com_sel"]], "ym_eva_range_refine() (in module exmecheva.common.mc_char)": [[3, "exmecheva.common.mc_char.YM_eva_range_refine"]], "ym_eva_range_refine() (in module exmecheva.common.mc_yield)": [[3, "exmecheva.common.mc_yield.YM_eva_range_refine"]], "ym_sigeps_lin() (in module exmecheva.common.fitting)": [[3, "exmecheva.common.fitting.YM_sigeps_lin"]], "yield_redet() (in module exmecheva.common.mc_yield)": [[3, "exmecheva.common.mc_yield.Yield_redet"]], "yield_redet2() (in module exmecheva.common.mc_yield)": [[3, "exmecheva.common.mc_yield.Yield_redet2"]], "yield_redet2_multi() (in module exmecheva.common.mc_yield)": [[3, "exmecheva.common.mc_yield.Yield_redet2_Multi"]], "agg_add_ci() (in module exmecheva.common.stat_ext)": [[3, "exmecheva.common.stat_ext.agg_add_ci"]], "check_empty() (in module exmecheva.common.helper)": [[3, "exmecheva.common.helper.check_empty"]], "check_params() (in module exmecheva.common.mc_man)": [[3, "exmecheva.common.mc_man.check_params"]], "coefficient_of_variation() (in module exmecheva.common.stat_ext)": [[3, "exmecheva.common.stat_ext.coefficient_of_variation"]], "coefficient_of_variation_woso() (in module exmecheva.common.stat_ext)": [[3, "exmecheva.common.stat_ext.coefficient_of_variation_woso"]], "com_option_file_read() (in module exmecheva.common.eva_opt_hand)": [[3, "exmecheva.common.eva_opt_hand.com_option_file_read"]], "com_option_file_write() (in module exmecheva.common.eva_opt_hand)": [[3, "exmecheva.common.eva_opt_hand.com_option_file_write"]], "comb_logs() (in module exmecheva.common.loadnsave)": [[3, "exmecheva.common.loadnsave.comb_logs"]], "confidence_interval() (in module exmecheva.common.stat_ext)": [[3, "exmecheva.common.stat_ext.confidence_interval"]], "curve_char_plotter() (in module exmecheva.common.plotting)": [[3, "exmecheva.common.plotting.curve_char_plotter"]], "curve_characterizer() (in module exmecheva.common.mc_char)": [[3, "exmecheva.common.mc_char.curve_characterizer"]], "curve_merger() (in module exmecheva.common.mc_char)": [[3, "exmecheva.common.mc_char.curve_merger"]], "curvecar_refine() (in module exmecheva.common.mc_char)": [[3, "exmecheva.common.mc_char.curvecar_refine"]], "curvecar_section() (in module exmecheva.common.mc_char)": [[3, "exmecheva.common.mc_char.curvecar_section"]], "cv() (in module exmecheva.common.stat_ext)": [[3, "exmecheva.common.stat_ext.cv"]], "cvwoso() (in module exmecheva.common.stat_ext)": [[3, "exmecheva.common.stat_ext.cvwoso"]], "deal_dupl_index() (in module exmecheva.common.pd_ext)": [[3, "exmecheva.common.pd_ext.deal_dupl_index"]], "exmecheva.common": [[3, "module-exmecheva.common"]], "exmecheva.common.analyze": [[3, "module-exmecheva.common.analyze"]], "exmecheva.common.eva_opt_hand": [[3, "module-exmecheva.common.eva_opt_hand"]], "exmecheva.common.fitting": [[3, "module-exmecheva.common.fitting"]], "exmecheva.common.helper": [[3, "module-exmecheva.common.helper"]], "exmecheva.common.list_ops": [[3, "module-exmecheva.common.list_ops"]], "exmecheva.common.loadnsave": [[3, "module-exmecheva.common.loadnsave"]], "exmecheva.common.mc_char": [[3, "module-exmecheva.common.mc_char"]], "exmecheva.common.mc_man": [[3, "module-exmecheva.common.mc_man"]], "exmecheva.common.mc_yield": [[3, "module-exmecheva.common.mc_yield"]], "exmecheva.common.output": [[3, "module-exmecheva.common.output"]], "exmecheva.common.pd_ext": [[3, "module-exmecheva.common.pd_ext"]], "exmecheva.common.plotting": [[3, "module-exmecheva.common.plotting"]], "exmecheva.common.stat_ext": [[3, "module-exmecheva.common.stat_ext"]], "file_namer() (in module exmecheva.common.loadnsave)": [[3, "exmecheva.common.loadnsave.file_namer"]], "file_namer_interpreter() (in module exmecheva.common.loadnsave)": [[3, "exmecheva.common.loadnsave.file_namer_interpreter"]], "find_sande() (in module exmecheva.common.mc_char)": [[3, "exmecheva.common.mc_char.find_SandE"]], "fit_report_adder() (in module exmecheva.common.fitting)": [[3, "exmecheva.common.fitting.fit_report_adder"]], "func_exp() (in module exmecheva.common.fitting)": [[3, "exmecheva.common.fitting.func_exp"]], "func_exp_str() (in module exmecheva.common.fitting)": [[3, "exmecheva.common.fitting.func_exp_str"]], "func_lin() (in module exmecheva.common.fitting)": [[3, "exmecheva.common.fitting.func_lin"]], "func_lin_str() (in module exmecheva.common.fitting)": [[3, "exmecheva.common.fitting.func_lin_str"]], "func_pow() (in module exmecheva.common.fitting)": [[3, "exmecheva.common.fitting.func_pow"]], "func_pow_str() (in module exmecheva.common.fitting)": [[3, "exmecheva.common.fitting.func_pow_str"]], "group_anova_mcomp() (in module exmecheva.common.stat_ext)": [[3, "exmecheva.common.stat_ext.group_ANOVA_MComp"]], "group_anova_mcomp_multi() (in module exmecheva.common.stat_ext)": [[3, "exmecheva.common.stat_ext.group_ANOVA_MComp_multi"]], "group_anova() (in module exmecheva.common.stat_ext)": [[3, "exmecheva.common.stat_ext.group_Anova"]], "list_boolean_df() (in module exmecheva.common.list_ops)": [[3, "exmecheva.common.list_ops.list_boolean_df"]], "list_cell_compiler() (in module exmecheva.common.list_ops)": [[3, "exmecheva.common.list_ops.list_cell_compiler"]], "list_interpreter() (in module exmecheva.common.list_ops)": [[3, "exmecheva.common.list_ops.list_interpreter"]], "list_ser_to_1d() (in module exmecheva.common.list_ops)": [[3, "exmecheva.common.list_ops.list_ser_to_1D"]], "mc_resampler() (in module exmecheva.common.mc_man)": [[3, "exmecheva.common.mc_man.mc_resampler"]], "meanwoso() (in module exmecheva.common.stat_ext)": [[3, "exmecheva.common.stat_ext.meanwoso"]], "normalize() (in module exmecheva.common.analyze)": [[3, "exmecheva.common.analyze.normalize"]], "normalize_th() (in module exmecheva.common.analyze)": [[3, "exmecheva.common.analyze.normalize_th"]], "option_presetter() (in module exmecheva.common.eva_opt_hand)": [[3, "exmecheva.common.eva_opt_hand.option_presetter"]], "option_reader() (in module exmecheva.common.eva_opt_hand)": [[3, "exmecheva.common.eva_opt_hand.option_reader"]], "option_reader_sel() (in module exmecheva.common.eva_opt_hand)": [[3, "exmecheva.common.eva_opt_hand.option_reader_sel"]], "pack_hdf() (in module exmecheva.common.loadnsave)": [[3, "exmecheva.common.loadnsave.pack_hdf"]], "pack_hdf_mul() (in module exmecheva.common.loadnsave)": [[3, "exmecheva.common.loadnsave.pack_hdf_mul"]], "pd_agg() (in module exmecheva.common.stat_ext)": [[3, "exmecheva.common.stat_ext.pd_agg"]], "pd_agg_custom() (in module exmecheva.common.stat_ext)": [[3, "exmecheva.common.stat_ext.pd_agg_custom"]], "pd_axischange() (in module exmecheva.common.pd_ext)": [[3, "exmecheva.common.pd_ext.pd_axischange"]], "pd_combine_index() (in module exmecheva.common.pd_ext)": [[3, "exmecheva.common.pd_ext.pd_combine_index"]], "pd_exclnan() (in module exmecheva.common.pd_ext)": [[3, "exmecheva.common.pd_ext.pd_exclnan"]], "pd_find_index() (in module exmecheva.common.pd_ext)": [[3, "exmecheva.common.pd_ext.pd_find_index"]], "pd_isdf() (in module exmecheva.common.pd_ext)": [[3, "exmecheva.common.pd_ext.pd_isDF"]], "pd_isser() (in module exmecheva.common.pd_ext)": [[3, "exmecheva.common.pd_ext.pd_isSer"]], "pd_limit() (in module exmecheva.common.pd_ext)": [[3, "exmecheva.common.pd_ext.pd_limit"]], "pd_nan_handler() (in module exmecheva.common.pd_ext)": [[3, "exmecheva.common.pd_ext.pd_nan_handler"]], "pd_outsort() (in module exmecheva.common.pd_ext)": [[3, "exmecheva.common.pd_ext.pd_outsort"]], "pd_slice_index() (in module exmecheva.common.pd_ext)": [[3, "exmecheva.common.pd_ext.pd_slice_index"]], "pd_trapz() (in module exmecheva.common.pd_ext)": [[3, "exmecheva.common.pd_ext.pd_trapz"]], "pd_valid_index() (in module exmecheva.common.pd_ext)": [[3, "exmecheva.common.pd_ext.pd_valid_index"]], "pd_vec_length() (in module exmecheva.common.pd_ext)": [[3, "exmecheva.common.pd_ext.pd_vec_length"]], "peaky_finder() (in module exmecheva.common.mc_char)": [[3, "exmecheva.common.mc_char.peaky_finder"]], "peaky_finder_mm() (in module exmecheva.common.mc_char)": [[3, "exmecheva.common.mc_char.peaky_finder_MM"]], "plt_add_daanno() (in module exmecheva.common.plotting)": [[3, "exmecheva.common.plotting.plt_add_DaAnno"]], "plt_ax_regfit() (in module exmecheva.common.plotting)": [[3, "exmecheva.common.plotting.plt_ax_regfit"]], "plt_handle_suffix() (in module exmecheva.common.plotting)": [[3, "exmecheva.common.plotting.plt_handle_suffix"]], "poi_det_plh() (in module exmecheva.common.mc_char)": [[3, "exmecheva.common.mc_char.poi_det_plh"]], "poi_fixeva() (in module exmecheva.common.mc_char)": [[3, "exmecheva.common.mc_char.poi_fixeva"]], "poi_refinement() (in module exmecheva.common.mc_char)": [[3, "exmecheva.common.mc_char.poi_refinement"]], "poi_rel_finder() (in module exmecheva.common.mc_char)": [[3, "exmecheva.common.mc_char.poi_rel_finder"]], "poi_vip_namer() (in module exmecheva.common.mc_char)": [[3, "exmecheva.common.mc_char.poi_vip_namer"]], "reg_stats_multi() (in module exmecheva.common.stat_ext)": [[3, "exmecheva.common.stat_ext.reg_stats_multi"]], "regfitret() (in module exmecheva.common.fitting)": [[3, "exmecheva.common.fitting.regfitret"]], "regfitret_restring_func() (in module exmecheva.common.fitting)": [[3, "exmecheva.common.fitting.regfitret_restring_func"]], "relative_deviation() (in module exmecheva.common.stat_ext)": [[3, "exmecheva.common.stat_ext.relative_deviation"]], "rise_curve() (in module exmecheva.common.mc_char)": [[3, "exmecheva.common.mc_char.rise_curve"]], "round_to_sigdig() (in module exmecheva.common.helper)": [[3, "exmecheva.common.helper.round_to_sigdig"]], "set_type_by_string() (in module exmecheva.common.eva_opt_hand)": [[3, "exmecheva.common.eva_opt_hand.set_type_by_string"]], "sigdig() (in module exmecheva.common.helper)": [[3, "exmecheva.common.helper.sigdig"]], "sign_n_change() (in module exmecheva.common.analyze)": [[3, "exmecheva.common.analyze.sign_n_change"]], "sign_n_changeth() (in module exmecheva.common.analyze)": [[3, "exmecheva.common.analyze.sign_n_changeth"]], "smooth() (in module exmecheva.common.mc_man)": [[3, "exmecheva.common.mc_man.smooth"]], "sns_pointplot_mmeb() (in module exmecheva.common.plotting)": [[3, "exmecheva.common.plotting.sns_pointplot_MMeb"]], "stat_box_vals() (in module exmecheva.common.stat_ext)": [[3, "exmecheva.common.stat_ext.stat_box_vals"]], "stat_outliers() (in module exmecheva.common.stat_ext)": [[3, "exmecheva.common.stat_ext.stat_outliers"]], "stdwoso() (in module exmecheva.common.stat_ext)": [[3, "exmecheva.common.stat_ext.stdwoso"]], "str_indent() (in module exmecheva.common.output)": [[3, "exmecheva.common.output.str_indent"]], "str_log() (in module exmecheva.common.output)": [[3, "exmecheva.common.output.str_log"]], "str_to_bool() (in module exmecheva.common.helper)": [[3, "exmecheva.common.helper.str_to_bool"]], "strain_linfit() (in module exmecheva.common.fitting)": [[3, "exmecheva.common.fitting.strain_linfit"]], "stress_linfit() (in module exmecheva.common.fitting)": [[3, "exmecheva.common.fitting.stress_linfit"]], "stress_linfit_plt() (in module exmecheva.common.fitting)": [[3, "exmecheva.common.fitting.stress_linfit_plt"]], "test_pdmon() (in module exmecheva.common.mc_char)": [[3, "exmecheva.common.mc_char.test_pdmon"]], "threshhold_setter() (in module exmecheva.common.analyze)": [[3, "exmecheva.common.analyze.threshhold_setter"]], "tick_label_inserter() (in module exmecheva.common.plotting)": [[3, "exmecheva.common.plotting.tick_label_inserter"]], "tick_label_renamer() (in module exmecheva.common.plotting)": [[3, "exmecheva.common.plotting.tick_label_renamer"]], "tick_legend_renamer() (in module exmecheva.common.plotting)": [[3, "exmecheva.common.plotting.tick_legend_renamer"]], "type_str_return() (in module exmecheva.common.helper)": [[3, "exmecheva.common.helper.type_str_return"]]}})
