# Supplementary material for: Approach to Standardized Material Characterization of the Human Lumbopelvic System: Testing and Evaluation
Source: Bioengineering (Basel). 2025 Aug 11;12(8):862. doi: 10.3390/bioengineering12080862 (PMC12383908; doi:10.3390/bioengineering12080862)
Supplement: Supplementary file 1 [file bioengineering-12-00862-s001.zip › File S3 Evaluation code/ExMechEva-0.1.2/exmecheva/bending/attr_bgl.py]

# -*- coding: utf-8 -*-
"""
Global attributes for bending modules.

@author: MarcGebhardt
"""

# significant digits preset (float precision handling)
# (use with exmecheva.common.helper.round_to_sigdig(x, _significant_digits_fpd))
_significant_digits_fpd=12

# set Parameter types, which are not marked as free for fit:
_param_types_not_free   = ['independent','expr','fixed','post']
_param_types_fit_or_set = ['free','post']
