# Supplementary material for: Approach to Standardized Material Characterization of the Human Lumbopelvic System: Testing and Evaluation
Source: Bioengineering (Basel). 2025 Aug 11;12(8):862. doi: 10.3390/bioengineering12080862 (PMC12383908; doi:10.3390/bioengineering12080862)
Supplement: Supplementary file 1 [file bioengineering-12-00862-s001.zip › File S3 Evaluation code/ExMechEva-0.1.2/exmecheva/bending/__init__.py]

"""
Functionality for exmecheva bending evaluation.
"""
from . import attr_bgl
from . import opt_mps

from . import bfunc_com
from . import bfunc_fse
from . import bfunc_class

from . import fitting
from . import evaluation
from . import plotting
