# Supplementary material for: Approach to Standardized Material Characterization of the Human Lumbopelvic System: Testing and Evaluation
Source: Bioengineering (Basel). 2025 Aug 11;12(8):862. doi: 10.3390/bioengineering12080862 (PMC12383908; doi:10.3390/bioengineering12080862)
Supplement: Supplementary file 1 [file bioengineering-12-00862-s001.zip › File S3 Evaluation code/ExMechEva-0.1.2/exmecheva/common/__init__.py]

"""
Common functionality for exmecheva.
"""
# from . import *
from . import helper
from . import eva_opt_hand
from . import loadnsave

from . import analyze
from . import pd_ext
from . import mc_char
from . import mc_man
# from . import mc_smoothing
from . import mc_yield

from . import list_ops
from . import fitting
from . import stat_ext
from . import output
from . import plotting

from .eva_opt_hand import option_reader_sel
